# Supplementary material for: How to jointly control a ball trajectory on a moving board: Methodological insights into Motor Learning and Rehabilitation
Source: PLoS One. 2025 Oct 15;20(10):e0334588. doi: 10.1371/journal.pone.0334588 (PMC12527165; doi:10.1371/journal.pone.0334588)
Supplement: S2 Data — (ZIP) [file pone.0334588.s002.zip › D5_013.csv]

Ball_X	Ball_Y	Ball_Z	BoardCentre_X	BoardCentre_Y	BoardCentre_Z	P1LeftHand_X	P1LeftHand_Y	P1LeftHand_Z	P1RightHand_X	P1RightHand_Y	P1RightHand_Z	P1MidHands_X	P1MidHands_Y	P1MidHands_Z	P2MidHands_X	P2MidHands_Y	P2MidHands_Z
-12.326477	-17.730305	94.814445	-19.975996	14.993765	92.808624	33.469837	-2.750217	97.993988	32.2939	31.941334	95.854515	32.8818685	14.5955585	96.9242515	-72.8338605	15.3919715	88.6929965
-11.520655	-17.691111	94.959763	-19.969746	14.989254	92.74453	33.534477	-2.743733	98.099678	32.297768	31.981754	95.79631	32.9161225	14.6190105	96.947994	-72.8556145	15.3594975	88.541066
-10.733225	-17.531096	95.115845	-19.984175	14.997749	92.71386	33.555893	-2.777262	98.161903	32.293617	32.023964	95.737549	32.924755	14.623351	96.949726	-72.893105	15.372147	88.477994
-9.941081	-17.41099	95.217964	-19.99902	15.043312	92.675972	33.534359	-2.738443	98.222008	32.293045	31.997732	95.66169	32.913702	14.6296445	96.941849	-72.911742	15.4569795	88.410095
-9.211553	-17.144772	95.34922	-20.032822	15.07888	92.631737	33.498066	-2.797618	98.292633	32.290203	31.973761	95.59684	32.8941345	14.5880715	96.9447365	-72.9597785	15.5696885	88.3187375
-8.511358	-16.852591	95.357338	-20.09688	15.149376	92.578896	33.431961	-2.80849	98.36042	32.297173	31.919882	95.546822	32.864567	14.555696	96.953621	-73.058327	15.743056	88.204171
-7.486748	-16.299845	95.3965	-20.137142	15.197219	92.490334	33.325603	-2.90911	98.427948	32.323292	31.798517	95.51519	32.8244475	14.4447035	96.971569	-73.0987315	15.9497345	88.009099
-6.809906	-15.782449	95.303535	-20.174561	15.220859	92.429054	33.25592	-3.02439	98.410591	32.382751	31.724653	95.495972	32.8193355	14.3501315	96.9532815	-73.1684575	16.0915865	87.9048265
-6.08162	-15.323125	95.214638	-20.197599	15.251869	92.396477	33.189278	-3.068095	98.376205	32.423603	31.656923	95.522537	32.8064405	14.294414	96.949371	-73.2016385	16.209324	87.843583
-5.405674	-14.764561	95.111923	-20.174814	15.25286	92.371033	33.131374	-3.139184	98.337875	32.465847	31.587282	95.582832	32.7986105	14.224049	96.9603535	-73.1482385	16.281671	87.7817125
-4.759791	-14.170158	94.965698	-20.188585	15.250566	92.379417	33.113281	-3.197725	98.309097	32.525063	31.51899	95.675293	32.819172	14.1606325	96.992195	-73.196342	16.3404995	87.766639
-4.07722	-13.468334	94.806908	-20.174376	15.213625	92.411766	33.107018	-3.258085	98.257439	32.572842	31.469181	95.808823	32.83993	14.105548	97.033131	-73.188682	16.321702	87.790401
-3.390788	-12.729378	94.587669	-20.171461	15.16712	92.465981	33.106213	-3.299228	98.204353	32.63456	31.430426	95.968025	32.8703865	14.065599	97.086189	-73.2133085	16.268641	87.845773
-2.39339	-11.548993	94.286278	-20.207319	15.048499	92.529198	33.074001	-3.374174	98.112358	32.64785	31.423973	96.266869	32.8609255	14.0248995	97.1896135	-73.2755635	16.0720985	87.8687825
-1.76196	-10.728292	94.152901	-20.24815	14.986348	92.563866	33.061928	-3.407809	98.076767	32.630497	31.44449	96.468369	32.8462125	14.0183405	97.272568	-73.3425125	15.9543555	87.855164
-1.1061	-9.765143	94.083916	-20.298702	14.909898	92.610634	33.042938	-3.43256	98.123672	32.620956	31.448296	96.663788	32.831947	14.007868	97.39373	-73.429351	15.811928	87.827538
-0.468441	-8.869466	94.10775	-20.369602	14.881657	92.672585	33.014988	-3.459618	98.231636	32.584267	31.447092	96.838631	32.7996275	13.993737	97.5351335	-73.5388315	15.769577	87.8100365
0.087657	-7.899221	94.110382	-20.444298	14.843917	92.751114	32.946186	-3.417747	98.386559	32.509434	31.416941	96.982292	32.72781	13.999597	97.6844255	-73.616406	15.688237	87.8178025
0.662662	-6.855828	94.211151	-20.518007	14.818986	92.821358	32.892822	-3.42929	98.509148	32.435875	31.401085	97.105812	32.6643485	13.9858975	97.80748	-73.7003625	15.6520745	87.835236
1.273736	-5.831948	94.174919	-20.603962	14.766176	92.876038	32.861893	-3.498362	98.573616	32.349335	31.397346	97.196609	32.605614	13.949492	97.8851125	-73.813538	15.58286	87.8669635
2.111365	-4.230537	94.151932	-20.711868	14.70058	92.937965	32.737865	-3.42043	98.626236	32.267155	31.352034	97.265205	32.50251	13.965802	97.9457205	-73.926246	15.435358	87.9302095
2.689324	-3.11549	94.138542	-20.776831	14.666733	92.989006	32.695568	-3.405816	98.617264	32.204491	31.336826	97.350601	32.4500295	13.965505	97.9839325	-74.0036915	15.367961	87.9940795
3.286413	-2.006125	94.075539	-20.826439	14.618576	93.045677	32.641636	-3.419722	98.615936	32.153954	31.33395	97.424271	32.397795	13.957114	98.0201035	-74.050673	15.280038	88.0712505
3.817558	-0.848321	94.057884	-20.87718	14.571404	93.131104	32.615349	-3.381057	98.630646	32.110249	31.317865	97.514603	32.362799	13.968404	98.0726245	-74.117159	15.174404	88.1895835
4.319847	0.310547	94.093903	-20.935459	14.549973	93.201958	32.595081	-3.327331	98.653374	32.01907	31.343464	97.638588	32.3070755	14.0080665	98.145981	-74.1779935	15.0918795	88.257935
4.877273	1.528589	94.092735	-21.002283	14.527138	93.253845	32.551929	-3.240641	98.663589	31.989246	31.406139	97.734627	32.2705875	14.082749	98.199108	-74.2751535	14.971527	88.308582
5.391615	2.763059	94.068596	-21.10099	14.523448	93.316475	32.49334	-3.116369	98.632034	31.966967	31.534988	97.848335	32.2301535	14.2093095	98.2401845	-74.4321335	14.8375865	88.3927655
6.067883	4.566777	94.044609	-21.169641	14.526775	93.361183	32.426815	-2.890121	98.503502	31.80759	31.718126	98.211594	32.1172025	14.4140025	98.357548	-74.4564845	14.6395475	88.364818
6.577528	5.832131	94.046089	-21.210197	14.544986	93.442665	32.422287	-2.843357	98.408005	31.695396	31.819994	98.496536	32.0588415	14.4883185	98.4522705	-74.4792355	14.6016535	88.4330595
7.03207	7.046314	94.121338	-21.243582	14.584923	93.506798	32.371639	-2.687161	98.33606	31.59914	31.927357	98.77951	31.9853895	14.620098	98.557785	-74.4725535	14.549748	88.455811
7.451733	8.222452	94.162582	-21.262709	14.658544	93.556122	32.31221	-2.565377	98.281769	31.559696	32.066032	98.997177	31.935953	14.7503275	98.639473	-74.461371	14.5667605	88.472771
7.92802	9.385194	94.23233	-21.269127	14.732273	93.584892	32.266811	-2.436471	98.223259	31.567818	32.192493	99.153099	31.9173145	14.878011	98.688179	-74.4555685	14.586535	88.481605
8.345507	10.559185	94.253578	-21.312046	14.815107	93.59108	32.236088	-2.301304	98.157059	31.558777	32.30212	99.255409	31.8974325	15.000408	98.706234	-74.5215245	14.629806	88.475926
8.739285	11.689151	94.315376	-21.303186	14.92908	93.604485	32.229313	-2.181427	98.09304	31.54484	32.444019	99.334267	31.8870765	15.131296	98.7136535	-74.4934485	14.726864	88.4953165
9.291503	13.290149	94.389328	-21.330715	15.076612	93.606537	32.211197	-1.944238	97.981377	31.52821	32.647717	99.383202	31.8697035	15.3517395	98.6822895	-74.5311335	14.8014845	88.5307845
9.666683	14.330896	94.415199	-21.353971	15.201529	93.623611	32.20118	-1.795403	97.907372	31.527979	32.827274	99.438461	31.8645795	15.5159355	98.6729165	-74.5725215	14.8871225	88.5743055
10.049287	15.33724	94.49102	-21.348343	15.281343	93.644012	32.178288	-1.644052	97.857849	31.521248	32.971745	99.536034	31.849768	15.6638465	98.6969415	-74.546454	14.8988395	88.5910825
10.321236	16.28301	94.699783	-21.349081	15.329902	93.731361	32.190964	-1.548517	97.867996	31.525023	33.101513	99.716148	31.8579935	15.776498	98.792072	-74.5561555	14.883306	88.67065
10.561598	17.147379	94.925308	-21.403543	15.391429	93.843971	32.207699	-1.464062	97.981277	31.543556	33.168022	99.96785	31.8756275	15.85198	98.9745635	-74.6827135	14.930878	88.7133785
10.80834	17.924652	95.201614	-21.445724	15.456289	93.990479	32.218376	-1.421172	98.155708	31.56867	33.234535	100.237534	31.893523	15.9066815	99.196621	-74.784971	15.0058965	88.784337
11.047596	18.731638	95.473366	-21.517151	15.515902	94.142334	32.169277	-1.385027	98.370949	31.61434	32.862316	100.512352	31.8918085	15.7386445	99.4416505	-74.9261105	15.2931595	88.8430175
11.359027	19.738398	95.838509	-21.620386	15.65273	94.334381	32.134899	-1.331784	98.680733	31.545826	33.035999	100.675224	31.8403625	15.8521075	99.6779785	-75.0811345	15.4533525	88.9907835
11.55019	20.379673	96.020485	-21.618839	15.762056	94.441475	32.105141	-1.229305	98.860588	31.50318	32.970856	100.736328	31.8041605	15.8707755	99.798458	-75.0418385	15.6533365	89.084492
11.689409	20.929443	96.117821	-21.652565	15.912014	94.50872	32.087635	-1.107641	99.013458	31.396914	33.055996	100.755867	31.7422745	15.9741775	99.8846625	-75.0474045	15.8498505	89.1327775
11.835815	21.426401	96.261093	-21.656557	16.05279	94.57653	32.089687	-1.011179	99.19545	31.317928	33.143288	100.83754	31.7038075	16.0660545	100.016495	-75.0169215	16.0395255	89.136565
11.957875	21.849609	96.438774	-21.669619	16.169559	94.674118	32.087399	-0.926619	99.42453	31.277237	33.244205	101.003738	31.682318	16.158793	100.214134	-75.021556	16.180325	89.134102
12.11154	22.228321	96.610893	-21.690159	16.329487	94.789551	32.099117	-0.835752	99.677124	31.298101	33.807037	101.269867	31.698609	16.4856425	100.4734955	-75.078927	16.1733315	89.1056065
12.229158	22.613869	96.856339	-21.700018	16.480562	94.932304	32.126892	-0.730822	99.974197	31.29298	33.458088	101.410652	31.709936	16.363633	100.6924245	-75.109972	16.597491	89.1721835
12.376395	23.151854	97.106758	-21.693968	16.737558	95.079391	32.225395	-0.568214	100.359138	31.408422	33.761627	101.607513	31.8169085	16.5967065	100.9833255	-75.2048445	16.8784095	89.1754565
12.471354	23.465361	97.146431	-21.66412	16.90638	95.108017	32.279991	-0.453743	100.522293	31.40975	33.849213	101.625237	31.8448705	16.697735	101.073765	-75.1731105	17.115025	89.142269
12.554733	23.755648	97.11393	-21.623009	17.025265	95.08815	32.327213	-0.355428	100.595093	31.331808	33.866943	101.600624	31.8295105	16.7557575	101.0978585	-75.0755285	17.2947725	89.0784415
12.616327	24.021713	96.981064	-21.603907	17.16036	95.002899	32.361813	-0.32248	100.623917	31.388935	33.987511	101.3899	31.875374	16.8325155	101.0069085	-75.083188	17.4882045	88.9988895
12.657965	24.264875	96.852234	-21.586725	17.251686	94.898361	32.341595	-0.211682	100.682961	31.411484	34.083576	101.197006	31.8765395	16.935947	100.9399835	-75.0499895	17.567425	88.8567385
12.670064	24.438644	96.738075	-21.592892	17.333359	94.793129	32.345737	-0.181819	100.727951	31.385303	34.269611	101.017677	31.86552	17.043896	100.872814	-75.051304	17.622822	88.713444
12.650651	24.61348	96.63443	-21.608765	17.412424	94.668922	32.306461	-0.18111	100.810753	31.436802	34.162708	100.963928	31.8716315	16.990799	100.8873405	-75.0891615	17.834049	88.4505035
12.584718	24.797091	96.51236	-21.639637	17.476519	94.479897	32.237167	-0.260191	100.955177	31.504572	34.074436	100.869629	31.8708695	16.9071225	100.912403	-75.1501435	18.0459155	88.047391
12.503733	24.898668	96.460846	-21.638969	17.510584	94.338715	32.176212	-0.37961	101.052055	31.553619	34.011726	100.853706	31.8649155	16.816058	100.9528805	-75.1428535	18.20511	87.7245495
12.427748	24.981228	96.429596	-21.633522	17.532824	94.177559	32.124722	-0.455398	101.172913	31.604692	33.958828	100.874016	31.864707	16.751715	101.0234645	-75.131751	18.313933	87.3316535
12.297628	25.101549	96.356468	-21.625311	17.551821	93.9776	32.100903	-0.536105	101.272072	31.678459	33.886765	100.916252	31.889681	16.67533	101.094162	-75.140303	18.428312	86.861038
12.155821	25.201189	96.189949	-21.628641	17.59481	93.749161	32.10836	-0.589626	101.358223	31.828291	33.910351	100.893936	31.9683255	16.6603625	101.1260795	-75.2256075	18.5292575	86.3722425
11.962234	25.310102	96.070984	-21.578033	17.666531	93.48394	32.093533	-0.613563	101.459908	31.725138	33.68988	101.013519	31.9093355	16.5381585	101.2367135	-75.0654015	18.7949035	85.7311665
11.739693	25.411133	95.924782	-21.553028	17.724257	93.243065	32.11034	-0.626852	101.547661	31.966522	33.938229	100.863838	32.038431	16.6556885	101.2057495	-75.144487	18.7928255	85.2803805
11.313357	25.733248	95.672821	-21.458347	17.840076	92.875504	32.428917	-0.703257	101.479385	32.081455	33.989017	100.737549	32.255186	16.64288	101.108467	-75.17188	19.037272	84.642541
10.990251	26.02866	95.44381	-21.354759	17.939381	92.623756	32.441208	-0.646013	101.455391	32.159771	34.006073	100.556541	32.3004895	16.68003	101.005966	-75.0100075	19.198732	84.241546
10.558941	26.342812	95.16243	-21.228128	18.046089	92.398781	32.480461	-0.575958	101.373566	31.873453	33.632233	100.597717	32.176957	16.5281375	100.9856415	-74.633213	19.5640405	83.8119205
10.050651	26.719097	94.839333	-21.077322	18.147606	92.191742	32.537861	-0.458064	101.287064	31.861916	33.596241	100.396683	32.1998885	16.5690885	100.8418735	-74.3545325	19.7261235	83.5416105
9.477236	27.123865	94.581177	-20.935354	18.277662	92.02108	32.61657	-0.344887	101.185837	32.241417	34.01614	99.686737	32.4289935	16.8356265	100.436287	-74.2997015	19.7196975	83.605873
8.828294	27.554682	94.240524	-20.77919	18.397804	91.893806	32.420086	-0.140059	101.156273	32.156868	34.393925	99.388702	32.288477	17.126933	100.2724875	-73.846857	19.668675	83.5151245
8.232973	27.956367	94.068565	-20.666342	18.4611	91.787346	32.476803	-0.059596	100.964966	32.155842	34.367256	99.00811	32.3163225	17.15383	99.986538	-73.6490065	19.76837	83.588154
7.344094	28.593952	93.668221	-20.507841	18.495558	91.798157	32.514984	0.156678	100.658524	32.089912	34.334377	98.512581	32.302448	17.2455275	99.5855525	-73.31813	19.7455885	84.0107615
6.634058	29.112804	93.470894	-20.473459	18.503782	91.965218	32.617603	0.173074	100.468323	32.013767	34.338684	98.289925	32.315685	17.255879	99.379124	-73.262603	19.751685	84.551312
5.808375	29.660929	93.495033	-20.469257	18.495234	92.262909	32.644009	0.285355	100.361336	31.935549	34.395733	98.192719	32.289779	17.340544	99.2770275	-73.228293	19.649924	85.2487905
4.933572	30.285622	93.619225	-20.565351	18.485849	92.650642	32.643002	0.399163	100.327026	31.864914	34.509651	98.236656	32.253958	17.454407	99.281841	-73.38466	19.517291	86.019443
4.017707	30.825758	93.947517	-20.675793	18.460169	93.056305	32.61554	0.529081	100.363228	31.753523	34.661228	98.366669	32.1845315	17.5951545	99.3649485	-73.5361175	19.3251835	86.7476615
3.084685	31.310209	94.200073	-20.847984	18.393087	93.464867	32.56641	0.69257	100.424751	31.525862	34.802189	98.50843	32.046136	17.7473795	99.4665905	-73.742104	19.0387945	87.4631435
2.122572	31.822151	94.418343	-21.089264	18.299952	93.79454	32.489513	0.852999	100.478813	31.301228	34.955502	98.709793	31.8953705	17.9042505	99.594303	-74.0738985	18.6956535	87.994777
0.542096	32.619755	94.717865	-21.457607	18.077547	94.137703	32.3475	1.078258	100.474861	30.887592	35.172642	99.044418	31.617546	18.12545	99.7596395	-74.53276	18.029644	88.5157665
-0.540879	33.198929	94.822273	-21.694857	17.931757	94.326767	32.227116	1.194729	100.483795	30.630571	35.289906	99.284477	31.4288435	18.2423175	99.884136	-74.8185575	17.6211965	88.769398
-1.629735	33.65205	94.997337	-21.936844	17.807898	94.477051	32.107655	1.240247	100.531349	30.438427	35.351093	99.552559	31.273041	18.29567	100.041954	-75.146729	17.320126	88.912148
-2.765974	34.17358	95.119141	-22.123634	17.697708	94.623932	31.991571	1.242243	100.659645	30.309	35.386078	99.825752	31.1502855	18.3141605	100.2426985	-75.3975535	17.0812555	89.0051655
-3.941617	34.724903	95.243332	-22.252645	17.603838	94.772499	31.894949	1.196861	100.84919	30.245226	35.322525	100.103821	31.0700875	18.259693	100.4765055	-75.5753775	16.947983	89.0684925
-5.102446	35.277245	95.375122	-22.347309	17.543011	94.913696	31.832329	1.112446	101.066269	30.245144	35.272995	100.354538	31.0387365	18.1927205	100.7104035	-75.7333545	16.8933015	89.1169885
-6.230301	35.759178	95.574486	-22.369656	17.518442	95.052025	31.818745	1.028676	101.322174	30.295753	35.217579	100.598656	31.057249	18.1231275	100.960415	-75.796561	16.9137565	89.143635
-7.964329	36.514408	95.499741	-22.372618	17.499977	95.139725	31.860151	0.871575	101.597595	30.447821	35.135212	100.935997	31.153986	18.0033935	101.266796	-75.899222	16.9965605	89.012654
-9.13145	37.069103	95.418839	-22.333696	17.473667	95.099785	31.876415	0.772982	101.685463	30.576975	35.080387	101.112457	31.226695	17.9266845	101.39896	-75.894087	17.0206495	88.80061
-10.223339	37.487328	95.681938	-22.283609	17.440948	94.96965	31.914103	0.688418	101.690117	30.67244	35.009789	101.252258	31.2932715	17.8491035	101.4711875	-75.8604895	17.0327925	88.4681125
-11.237594	37.888039	95.127197	-22.249205	17.431431	94.791618	31.938475	0.624012	101.638031	30.82275	34.552063	101.4048	31.3806125	17.5880375	101.5214155	-75.8790225	17.2748245	88.0618205
-12.356431	38.30265	95.21505	-22.167267	17.464252	94.551674	31.970743	0.56008	101.564003	30.945852	34.506725	101.448227	31.4582975	17.5334025	101.506115	-75.7928315	17.3951015	87.597233
-13.334602	38.679867	94.755859	-22.079466	17.513235	94.313774	32.000496	0.543501	101.457367	31.083601	34.508438	101.410202	31.5420485	17.5259695	101.4337845	-75.7009805	17.5005005	87.1937635
-14.013047	38.987057	95.169395	-21.913628	17.551247	94.176765	32.052818	0.43848	101.214966	31.301126	34.380184	101.417801	31.676972	17.409332	101.3163835	-75.504228	17.693162	87.0371465
-15.134309	39.453037	95.163811	-21.626328	17.487326	94.245178	32.227634	0.42043	100.684296	31.53742	34.263969	101.428558	31.882527	17.3421995	101.056427	-75.135183	17.6324525	87.433929
-16.003031	39.683346	95.380707	-21.421988	17.418018	94.550842	32.398354	0.460161	100.348343	31.732256	34.263481	101.518394	32.065305	17.361821	100.9333685	-74.909281	17.474215	88.1683155
-16.86698	39.849274	96.351486	-21.273142	17.392332	95.056259	32.540054	0.56554	100.045967	31.875265	34.333092	101.637909	32.2076595	17.449316	100.841938	-74.7539435	17.335348	89.27058
-17.845194	40.001232	96.876534	-21.133926	17.382019	95.743866	32.683357	0.608157	99.769775	31.971804	34.355759	101.855377	32.3275805	17.481958	100.812576	-74.5954325	17.28208	90.675156
-18.853722	40.073429	98.120094	-21.068874	17.35964	96.463463	32.736923	0.734118	99.550095	31.972399	34.351246	102.121284	32.354661	17.542682	100.8356895	-74.492409	17.176598	92.0912365
-19.843508	40.098701	98.87632	-21.084513	17.375116	97.107681	32.709045	0.809386	99.424866	31.92153	34.420467	102.330505	32.3152875	17.6149265	100.8776855	-74.4843135	17.1353055	93.3376765
-20.807289	40.016727	99.67363	-21.188814	17.414717	97.649757	32.635723	0.859944	99.352325	31.904066	34.392715	102.528175	32.2698945	17.6263295	100.94025	-74.6475225	17.2031045	94.359264
-22.347809	39.840778	100.358665	-21.325695	17.426622	98.245445	32.458824	0.896084	99.212273	31.794926	34.345932	102.756546	32.126875	17.621008	100.9844095	-74.778265	17.232236	95.5064805
-23.369938	39.641026	100.521217	-21.475754	17.406834	98.46714	32.321976	0.903933	99.150063	31.684881	34.349293	102.801727	32.0034285	17.626613	100.975895	-74.9549365	17.187055	95.958385
-24.445541	39.350773	100.627228	-21.628567	17.340509	98.656502	32.203316	0.863824	99.11203	31.553211	34.326084	102.894089	31.8782635	17.594954	101.0030595	-75.1353975	17.086064	96.3099445
-25.433455	38.937923	100.858582	-21.785006	17.229622	98.796776	32.091106	0.835753	99.117142	31.426588	34.295746	103.047585	31.758847	17.5657495	101.0823635	-75.328859	16.8934945	96.5111885
-26.463207	38.386658	101.075706	-21.941437	17.077108	98.961334	31.989029	0.790916	99.161263	31.285053	34.232769	103.234123	31.637041	17.5118425	101.197693	-75.519915	16.6423735	96.724975
-27.360174	37.719364	101.146973	-22.044186	16.926392	99.139877	31.959211	0.667097	99.265015	31.181297	34.148682	103.425873	31.570254	17.4078895	101.345444	-75.658626	16.4448945	96.93431
-28.353674	36.955837	101.25116	-22.118885	16.788269	99.336449	31.944931	0.56799	99.401886	31.122005	34.08242	103.584946	31.533468	17.325205	101.493416	-75.771238	16.251333	97.179482
-29.756292	35.688072	101.339844	-22.161573	16.664467	99.698814	31.976286	0.367601	99.738312	31.030884	34.302174	103.689705	31.503585	17.3348875	101.7140085	-75.826731	15.9940465	97.6836195
-30.451233	34.775784	101.522446	-22.180113	16.580383	99.945114	32.045963	0.232991	99.96492	31.017239	34.215073	103.737167	31.531601	17.224032	101.8510435	-75.891827	15.936734	98.0391845
-31.131231	33.735085	101.437485	-22.144539	16.475533	100.182579	32.091122	0.079122	100.187614	31.040154	34.088074	103.677666	31.565638	17.083598	101.93264	-75.854716	15.867468	98.432518
-31.823019	32.597069	101.387718	-22.069145	16.353294	100.404861	32.169006	-0.122327	100.390923	31.081718	33.92767	103.560829	31.625362	16.9026715	101.975876	-75.763652	15.8039165	98.833846
-32.437305	31.441582	101.328293	-22.005812	16.264538	100.615463	32.275978	-0.324217	100.617218	31.141897	33.760227	103.398827	31.7089375	16.718005	102.0080225	-75.7205615	15.811071	99.2229035
-32.952572	30.237001	101.194809	-21.87973	16.142086	100.776695	32.409851	-0.534782	100.880051	31.205544	33.581135	103.268456	31.8076975	16.5231765	102.0742535	-75.5671575	15.7609955	99.4791365
-33.532734	28.963703	101.060867	-21.748232	16.038418	100.847206	32.559795	-0.750664	101.15744	31.275377	33.41143	103.130844	31.917586	16.330383	102.144142	-75.41405	15.746453	99.55027
-34.235634	27.05271	100.688812	-21.586538	15.875259	100.832054	32.746651	-1.003145	101.56691	31.40074	33.155762	102.839218	32.0736955	16.0763085	102.203064	-75.2467715	15.6742095	99.461044
-34.678165	25.72411	100.390038	-21.488268	15.793816	100.744614	32.945839	-1.155594	101.81768	31.435505	33.020844	102.61586	32.190672	15.932625	102.21677	-75.167208	15.655007	99.272458
-35.142952	24.338875	100.035286	-21.387907	15.702168	100.609711	33.118614	-1.242321	102.030098	31.448164	32.942547	102.332558	32.283389	15.850113	102.181328	-75.059203	15.554223	99.038094
-35.555656	23.103863	99.661545	-21.296349	15.617969	100.38179	33.227737	-1.223638	102.133667	31.407681	32.898129	101.971695	32.317709	15.8372455	102.052681	-74.910407	15.3986925	98.710899
-35.766621	21.755596	99.290474	-21.243908	15.574815	100.1073	33.311054	-1.128961	102.085289	31.28767	32.922401	101.538727	32.299362	15.89672	101.812008	-74.787178	15.25291	98.402592
-36.001629	20.495411	98.965866	-21.181122	15.537526	99.768028	33.334385	-0.995346	101.939583	31.146358	32.96497	101.045692	32.2403715	15.984812	101.4926375	-74.6026155	15.09024	98.0434185
-36.167187	19.240976	98.637825	-21.150251	15.537617	99.458397	33.371796	-0.822771	101.730263	30.972326	33.000019	100.519753	32.172061	16.088624	101.125008	-74.472563	14.98661	97.791786
-36.417255	17.618704	98.408394	-21.104605	15.521839	99.102615	33.393963	-0.571362	101.187157	30.752716	33.129646	99.779922	32.0733395	16.279142	100.4835395	-74.2825495	14.764536	97.7216905
-36.521816	16.487133	98.281517	-21.032438	15.454793	98.894989	33.414917	-0.449788	100.798309	30.629181	33.229774	99.30748	32.022049	16.389993	100.0528945	-74.086925	14.519593	97.7370835
-36.583977	15.36424	98.169495	-20.99468	15.411538	98.733154	33.478935	-0.371405	100.338486	30.500355	33.31295	98.919724	31.989645	16.4707725	99.629105	-73.979005	14.3523035	97.837203
-36.68335	14.341744	98.183304	-20.965977	15.282744	98.624985	33.454239	-0.231888	99.896461	30.391949	33.35743	98.595169	31.923094	16.562771	99.245815	-73.855048	14.002717	98.004155
-36.719616	13.409292	98.310585	-20.949789	15.189442	98.602928	33.438229	-0.167398	99.604866	30.28137	33.371162	98.371277	31.8597995	16.601882	98.9880715	-73.7593775	13.777002	98.2177845
-36.764545	12.613779	98.400322	-20.963121	15.058557	98.679611	33.43729	-0.169351	99.372292	30.179131	33.356754	98.301987	31.8082105	16.5937015	98.8371395	-73.7344525	13.5234125	98.5220825
-36.818836	11.765918	98.575195	-20.96096	14.972362	98.773605	33.403568	-0.226047	99.21521	30.144009	33.313759	98.233147	31.7737885	16.543856	98.7241785	-73.6957085	13.400868	98.8230315
-36.736359	10.551245	98.673996	-20.966114	14.854045	98.841522	33.361652	-0.377695	98.92868	30.116249	33.161987	98.077568	31.7389505	16.392146	98.503124	-73.6711785	13.315944	99.17992
-36.647068	9.832939	98.623344	-20.952196	14.819767	98.718575	33.28508	-0.485868	98.722366	30.115467	33.029942	97.880783	31.7002735	16.272037	98.3015745	-73.6046655	13.367497	99.1355755
-36.529686	9.179908	98.426826	-20.935492	14.773382	98.540222	33.203876	-0.635248	98.505173	30.115955	32.867306	97.646736	31.6599155	16.116029	98.0759545	-73.5308995	13.430735	99.0044895
-36.424999	8.535323	98.244568	-20.905443	14.707905	98.328636	33.152924	-0.765046	98.237785	30.104828	32.718346	97.415573	31.628876	15.97665	97.826679	-73.439762	13.43916	98.830593
-36.305359	7.813149	98.062241	-20.894125	14.604987	98.178566	33.062546	-0.93234	97.961502	30.144939	32.559387	97.222786	31.6037425	15.8135235	97.592144	-73.3919925	13.3964505	98.764988
-36.212982	7.115461	97.950272	-20.872856	14.466219	98.107368	32.979855	-1.115356	97.694389	30.166288	32.370628	97.161972	31.5730715	15.627636	97.4281805	-73.3187835	13.304802	98.7865555
-35.969875	6.420881	97.839111	-20.88665	14.330419	98.081985	32.940189	-1.322805	97.520477	30.190191	32.191513	97.259537	31.56519	15.434354	97.390007	-73.33849	13.226484	98.773963
-35.553516	5.376646	97.720192	-20.899721	14.110223	98.085129	32.878971	-1.59268	97.271507	30.280649	31.962782	97.599701	31.57981	15.185051	97.435604	-73.379252	13.035395	98.734654
-35.259998	4.708939	97.580536	-20.893335	13.98833	98.068085	32.837147	-1.718691	97.099144	30.337399	31.878397	97.876785	31.587273	15.079853	97.4879645	-73.373943	12.896807	98.6482055
-34.936699	4.085697	97.352821	-20.941011	13.917975	98.029305	32.804939	-1.798213	96.953773	30.374941	31.835371	98.1325	31.58994	15.018579	97.5431365	-73.471962	12.817371	98.5154735
-34.545372	3.533418	97.161499	-20.982124	13.877791	97.968109	32.78875	-1.805486	96.809669	30.374071	31.825689	98.323959	31.5814105	15.0101015	97.566814	-73.5456585	12.7454805	98.369404
-34.115063	2.953671	96.887932	-21.021393	13.902169	97.838333	32.765213	-1.769365	96.68689	30.371798	31.876835	98.401672	31.5685055	15.053735	97.544281	-73.6112915	12.750603	98.132385
-33.573982	2.322603	96.602943	-21.067009	14.006737	97.677605	32.735695	-1.711246	96.554695	30.344925	31.938755	98.384567	31.54031	15.1137545	97.469631	-73.674328	12.8997195	97.885579
-33.082214	1.676379	96.385597	-21.110567	14.079137	97.519455	32.689362	-1.633699	96.4879	30.292543	31.996384	98.281387	31.4909525	15.1813425	97.3846435	-73.7120865	12.9769315	97.6542665
-32.310429	0.668195	96.161774	-21.186947	14.241693	97.347733	32.610451	-1.556123	96.411255	30.174906	32.037346	98.040131	31.3926785	15.2406115	97.225693	-73.7665725	13.2427745	97.469773
-31.835524	-0.112009	96.041176	-21.266844	14.328893	97.267815	32.534626	-1.523726	96.366486	30.119015	32.040443	97.866493	31.3268205	15.2583585	97.1164895	-73.8605085	13.3994275	97.4191405
-31.344778	-0.981433	95.921684	-21.286989	14.362998	97.221306	32.446243	-1.516125	96.328201	30.043856	32.055454	97.722855	31.2450495	15.2696645	97.025528	-73.8190275	13.4563315	97.417084
-30.809185	-1.820986	95.859161	-21.375237	14.416228	97.137657	32.384186	-1.48962	96.328613	29.970001	32.054989	97.640511	31.1770935	15.2826845	96.984562	-73.9275675	13.5497715	97.290752
-30.201933	-2.688109	95.747238	-21.393494	14.445108	97.113449	32.363853	-1.461299	96.396004	29.886171	32.082031	97.605606	31.125012	15.310366	97.000805	-73.912	13.57985	97.226093
-29.680391	-3.424381	95.816193	-21.471647	14.478956	96.977501	32.344872	-1.425002	96.553192	29.869452	32.143429	97.591331	31.107162	15.3592135	97.0722615	-74.050456	13.5986985	96.8827405
-29.166269	-4.231365	95.584068	-21.533487	14.601286	96.701645	32.355278	-1.398152	96.809906	29.86347	32.254871	97.544571	31.109374	15.4283595	97.1772385	-74.176348	13.7742125	96.2260515
-28.316757	-5.359672	95.211815	-21.6376	14.867449	95.962372	32.372822	-1.367702	97.403214	29.866297	32.42963	97.181801	31.1195595	15.530964	97.2925075	-74.3947595	14.203934	94.6322365
-27.737242	-6.049361	95.19239	-21.674862	15.110989	95.315132	32.381145	-1.341855	97.848274	29.828581	32.445351	96.679916	31.104863	15.551748	97.264095	-74.454587	14.67023	93.366169
-27.207989	-6.621275	95.127312	-21.671286	15.376303	94.637085	32.398232	-1.332115	98.373436	29.76815	32.371166	96.021431	31.083191	15.5195255	97.1974335	-74.425763	15.2330805	92.0767365
-26.605007	-7.201549	95.252823	-21.658039	15.603118	94.014832	32.430096	-1.337919	98.855011	29.738405	32.16515	95.307701	31.0842505	15.4136155	97.081356	-74.4003285	15.7926205	90.948308
-26.10391	-7.638707	95.387352	-21.606554	15.745476	93.444443	32.409775	-1.360518	99.279404	29.76844	31.862371	94.629189	31.0891075	15.2509265	96.9542965	-74.3022155	16.2400255	89.9345895
-25.646738	-8.014796	95.458694	-21.550083	15.788356	92.996124	32.406731	-1.462764	99.554337	29.814899	31.568918	94.091812	31.110815	15.053077	96.8230745	-74.210981	16.523635	89.1691735
-25.344837	-8.275217	95.327705	-21.500984	15.654201	92.70948	32.398247	-1.57806	99.659081	29.835564	31.288258	93.676422	31.1169055	14.855099	96.6677515	-74.1188735	16.453303	88.7512085
-24.825666	-8.573006	95.36396	-21.419987	15.32062	92.434219	32.439754	-1.775564	99.655617	29.747921	30.917477	93.333778	31.0938375	14.5709565	96.4946975	-73.9338115	16.0702835	88.3737405
-24.517426	-8.638076	95.233223	-21.415367	15.107897	92.228455	32.462425	-1.860656	99.627724	29.688787	30.749008	93.165932	31.075606	14.444176	96.396828	-73.90634	15.771618	88.060082
-24.222908	-8.616173	95.020119	-21.443615	14.978854	91.982597	32.432423	-1.893182	99.575813	29.628511	30.657139	92.977814	31.030467	14.3819785	96.2768135	-73.917697	15.5757295	87.6883805
-23.949106	-8.441906	94.813354	-21.507555	14.903085	91.765411	32.358734	-1.907045	99.458466	29.538212	30.598751	92.771049	30.948473	14.345853	96.1147575	-73.963583	15.460317	87.4160645
-23.706705	-8.113803	94.647713	-21.612564	14.863987	91.589706	32.224648	-1.904562	99.329445	29.43255	30.596268	92.598953	30.828599	14.345853	95.964199	-74.053727	15.382121	87.215213
-23.540594	-7.637818	94.48941	-21.748941	14.847548	91.486824	32.062511	-1.89054	99.186348	29.284534	30.644941	92.511215	30.6735225	14.3772005	95.8487815	-74.1714045	15.3178955	87.1248665
-23.383646	-7.095521	94.336708	-21.929447	14.850266	91.477356	31.878571	-1.882499	99.048088	29.129887	30.696159	92.538361	30.504229	14.40683	95.7932245	-74.363123	15.293702	87.1614875
-23.132656	-6.111155	94.101257	-22.213322	14.798128	91.656799	31.58226	-1.959639	98.738716	28.940886	30.745407	92.804077	30.261573	14.392884	95.7713965	-74.688217	15.203372	87.5422015
-22.978966	-5.267336	93.905022	-22.400093	14.723457	91.885391	31.359795	-2.041848	98.484406	28.873857	30.779064	93.121948	30.116826	14.368608	95.803177	-74.917012	15.078306	87.967605
-22.866518	-4.326144	93.752731	-22.587433	14.649216	92.18898	31.133438	-2.068559	98.179062	28.811216	30.840248	93.500351	29.972327	14.3858445	95.8397065	-75.147193	14.9125875	88.5382535
-22.742554	-3.313351	93.630547	-22.803385	14.598611	92.556824	30.924309	-2.092579	97.844604	28.702291	30.925056	93.894081	29.8133	14.4162385	95.8693425	-75.42007	14.7809835	89.2443055
-22.598623	-2.237729	93.516716	-22.988819	14.564182	92.900444	30.716892	-2.025953	97.506927	28.550089	31.052536	94.251984	29.6334905	14.5132915	95.8794555	-75.6111285	14.6150725	89.9214325
-22.457233	-1.002989	93.430031	-23.164228	14.556837	93.215889	30.500963	-1.883648	97.144234	28.38575	31.217396	94.545837	29.4433565	14.666874	95.8450355	-75.7718125	14.4468	90.5867425
-22.265928	0.226602	93.395638	-23.311071	14.607114	93.466095	30.324051	-1.701331	96.778625	28.218269	31.385994	94.759392	29.27116	14.8423315	95.7690085	-75.893302	14.3718965	91.1631815
-21.953671	2.111087	93.285835	-23.509111	14.679977	93.725952	30.115852	-1.419119	96.253586	27.952549	31.627089	94.987282	29.0342005	15.103985	95.620434	-76.0524225	14.255969	91.83147
-21.714895	3.451094	93.22361	-23.58164	14.685111	93.873993	30.01543	-1.232683	95.91172	27.802855	31.796684	95.078186	28.9091425	15.2820005	95.494953	-76.0724225	14.0882215	92.253033
-21.397665	4.7407	93.234306	-23.644711	14.696484	93.980751	29.931334	-1.05486	95.597893	27.705505	31.928448	95.120605	28.8184195	15.436794	95.359249	-76.1078415	13.956174	92.602253
-21.054079	5.985891	93.249252	-23.667856	14.710422	94.133568	29.879124	-0.9021	95.301476	27.619219	32.060997	95.145279	28.7491715	15.5794485	95.2233775	-76.0848835	13.8413955	93.0437585
-20.677727	7.302799	93.379967	-23.665272	14.734266	94.276115	29.865519	-0.737956	95.054749	27.566185	32.186596	95.135124	28.715852	15.72432	95.0949365	-76.046396	13.744212	93.4572935
-20.255577	8.55274	93.505005	-23.615112	14.762897	94.469269	29.845173	-0.59199	94.886192	27.530399	32.280087	95.126633	28.687786	15.8440485	95.0064125	-75.91801	13.6817455	93.9321255
-19.776642	9.811895	93.725555	-23.563107	14.801988	94.712601	29.867542	-0.440193	94.758446	27.51227	32.399849	95.157623	28.689906	15.979828	94.9580345	-75.81612	13.624148	94.4671675
-18.950483	11.636095	93.919518	-23.501841	14.874497	94.961548	29.88773	-0.249753	94.584732	27.533541	32.571819	95.200577	28.7106355	16.161033	94.8926545	-75.7143175	13.587961	95.0304415
-18.347843	12.844929	94.090195	-23.43479	14.941822	95.112831	29.887754	-0.095492	94.512161	27.565506	32.706894	95.237442	28.72663	16.305701	94.8748015	-75.59621	13.577943	95.3508605
-17.720825	14.04292	94.203049	-23.396896	15.005322	95.239891	29.902245	0.064188	94.444717	27.597565	32.855679	95.287514	28.749905	16.4599335	94.8661155	-75.543697	13.5507105	95.6136665
-16.98716	15.128839	94.317719	-23.335651	15.082075	95.38343	29.928186	0.239297	94.397614	27.614439	33.0243	95.35807	28.7713125	16.6317985	94.877842	-75.4426145	13.5323515	95.889018
-16.236917	16.228258	94.41684	-23.323982	15.160923	95.466324	29.94791	0.450317	94.376678	27.632887	33.231499	95.458153	28.7903985	16.840908	94.9174155	-75.4383625	13.480938	96.0152325
-15.420803	17.370485	94.552971	-23.299004	15.221124	95.594711	29.994055	0.619738	94.353424	27.668301	33.425064	95.574074	28.831178	17.022401	94.963749	-75.429186	13.419847	96.225673
-14.577657	18.342323	94.645134	-23.298126	15.259608	95.672058	30.012264	0.782652	94.38298	27.691105	33.617397	95.73671	28.8516845	17.2000245	95.059845	-75.4479365	13.3191915	96.284271
-13.17899	19.794447	94.775879	-23.31403	15.38189	95.785271	30.07988	0.989585	94.635063	27.707535	33.896431	96.104271	28.8937075	17.443008	95.369667	-75.5217675	13.320772	96.200875
-12.215524	20.719744	94.905907	-23.380989	15.468681	95.827469	30.135473	1.097435	94.929619	27.705505	34.076397	96.451874	28.920489	17.586916	95.6907465	-75.682467	13.350446	95.9641915
-11.239167	21.577206	94.966606	-23.480787	15.559225	95.810249	30.172066	1.181998	95.250656	27.738358	34.233341	96.827171	28.955212	17.7076695	96.0389135	-75.916786	13.4107805	95.5815845
-10.194762	22.351807	94.935318	-23.547857	15.651892	95.681549	30.181494	1.263606	95.593422	27.78916	34.385139	97.158813	28.985327	17.8243725	96.3761175	-76.081041	13.4794115	94.9869805
-9.076353	23.154169	94.890854	-23.59849	15.761609	95.456131	30.20381	1.326304	95.969185	27.831598	34.499428	97.464249	29.017704	17.912866	96.716717	-76.214684	13.610352	94.195545
-8.013554	23.889368	94.690048	-23.691875	15.882818	95.082542	30.245537	1.369089	96.376465	27.854803	34.626995	97.765442	29.05017	17.998042	97.0709535	-76.43392	13.767594	93.0941305
-6.907735	24.606457	94.444031	-23.776493	16.071543	94.600014	30.278036	1.417552	96.8647	27.880924	34.739067	98.066513	29.07948	18.0783095	97.4656065	-76.632466	14.0647765	91.7344215
-5.214057	25.616768	94.171242	-23.871965	16.41444	93.817963	30.302078	1.442146	97.765396	27.90732	34.881092	98.458771	29.104699	18.161619	98.1120835	-76.848629	14.667261	89.5238425
-4.171227	26.242416	94.01947	-23.917669	16.665617	93.387039	30.258137	1.489366	98.44252	27.908936	34.976501	98.710808	29.0835365	18.2329335	98.576664	-76.9188745	15.0983005	88.197414
-3.094844	26.85076	94.01506	-23.943209	16.940992	93.093224	30.292007	1.544116	99.130424	27.893803	35.063358	99.073624	29.092905	18.303737	99.102024	-76.979323	15.578247	87.084424
-2.074497	27.441103	94.170174	-23.925129	17.190643	92.942963	30.337303	1.552416	99.841736	27.971119	35.216099	99.635658	29.154211	18.3842575	99.738697	-77.004469	15.9970285	86.147229
-1.134022	28.045155	94.549377	-23.843338	17.389833	92.932144	30.324909	1.572639	100.586174	28.123919	35.297836	100.395569	29.224414	18.4352375	100.4908715	-76.91109	16.3444285	85.3734165
-0.308016	28.582403	95.12516	-23.747032	17.512997	93.042694	30.302275	1.584027	101.443718	28.298738	35.418285	101.506699	29.3005065	18.501156	101.4752085	-76.7945705	16.524838	84.6101795
0.427986	29.061928	96.069923	-23.695177	17.585361	93.314323	30.297804	1.502549	102.668915	28.5357	35.459648	103.157822	29.416752	18.4810985	102.9133685	-76.807106	16.6896235	83.7152775
1.313168	29.805283	97.83532	-23.647345	17.739613	93.915848	30.427011	1.310611	105.000946	28.895372	35.610909	105.857872	29.6611915	18.46076	105.429409	-76.9558815	17.018466	82.402287
1.83202	30.380207	98.687019	-23.619314	17.957951	94.086388	30.440067	1.433904	106.098267	29.021841	35.810547	107.025513	29.730954	18.6222255	106.56189	-76.969582	17.2936765	81.610886
2.287227	30.960379	98.990128	-23.518702	18.224733	93.938095	30.473137	1.615728	106.621643	29.033241	36.006229	107.540115	29.753189	18.8109785	107.080879	-76.790593	17.6384875	80.795311
2.664659	31.506592	98.941017	-23.357777	18.488325	93.671043	30.5576	1.949477	106.713364	29.087194	36.266846	107.569923	29.822397	19.1081615	107.1416435	-76.537951	17.8684885	80.2004425
2.902308	32.021698	98.742226	-23.178734	18.739658	93.419395	30.740669	2.229281	106.553665	29.17988	36.569458	107.337082	29.9602745	19.3993695	106.9453735	-76.3177425	18.0799465	79.8934165
3.020204	32.498272	98.479301	-23.007547	18.965109	93.267197	30.994049	2.535631	106.236244	29.279984	36.871101	107.057404	30.1370165	19.703366	106.646824	-76.1521105	18.226852	79.88757
2.96264	32.976646	98.246231	-22.859709	19.133987	93.227661	31.176281	2.831172	105.857071	29.424858	37.115108	106.699753	30.3005695	19.97314	106.278412	-76.0199875	18.294834	80.17691
2.756653	33.733727	98.002663	-22.667461	19.323467	93.259392	31.446022	3.286065	105.225113	29.600269	37.432949	106.092728	30.5231455	20.359507	105.6589205	-75.8580675	18.287427	80.8598635
2.428326	34.196041	97.724785	-22.535334	19.470137	93.296547	31.607697	3.565583	104.814056	29.644817	37.654964	105.622849	30.626257	20.6102735	105.2184525	-75.696925	18.3300005	81.3746415
2.000343	34.712456	97.351532	-22.429995	19.632555	93.283371	31.730291	3.864466	104.484428	29.688316	37.891644	105.139137	30.7093035	20.878055	104.8117825	-75.5692935	18.387055	81.7549595
1.384513	35.213364	96.993187	-22.315388	19.766281	93.252594	31.8344	4.131697	104.278091	29.767782	38.121204	104.657898	30.801091	21.1264505	104.4679945	-75.431867	18.4061115	82.0371935
0.722472	35.685627	96.605881	-22.176064	19.873785	93.166649	31.979614	4.393413	104.096924	29.825766	38.330952	104.148148	30.90269	21.3621825	104.122536	-75.254818	18.3853875	82.210762
-0.017894	36.167934	96.044647	-22.015753	19.950462	92.989799	32.141182	4.659383	103.808578	29.902878	38.515453	103.559662	31.02203	21.587418	103.68412	-75.053536	18.313506	82.295478
-0.819703	36.535946	95.378464	-21.786837	19.985289	92.73558	32.402763	4.901383	103.481766	29.999477	38.680882	102.840591	31.20112	21.7911325	103.1611785	-74.774794	18.1794455	82.3099815
-2.237873	37.152817	94.363792	-21.40999	20.041302	92.410072	32.841614	5.263125	103.029205	30.187067	38.491535	101.812637	31.5143405	21.87733	102.420921	-74.3343205	18.205274	82.399223
-3.285322	37.514381	93.720009	-21.128574	20.038857	92.299652	33.156223	5.496406	102.77977	30.268085	39.049999	101.078323	31.712154	22.2732025	101.9290465	-73.969302	17.8045115	82.6702575
-4.406386	37.927818	93.272179	-20.782589	20.004269	92.299622	33.489891	5.636518	102.500656	30.521423	38.712799	100.498268	32.005657	22.1746585	101.499462	-73.570835	17.8338795	83.099782
-5.637101	38.408604	92.869461	-20.463552	19.951748	92.451218	34.167969	5.524765	102.034317	30.673018	39.106907	99.871918	32.4204935	22.315836	100.9531175	-73.3475975	17.58766	83.9493185
-6.957111	38.846386	92.727852	-20.15572	19.864183	92.722649	34.487343	5.53695	101.599442	30.908859	39.071262	99.396225	32.698101	22.304106	100.4978335	-73.009541	17.42426	84.9474645
-8.290845	39.199551	92.898033	-19.874222	19.758532	93.140755	34.688404	5.587033	101.085724	31.158955	39.07056	99.027824	32.9236795	22.3287965	100.056774	-72.6721235	17.1882675	86.224736
-9.77046	39.605064	93.235817	-19.674715	19.660597	93.70253	34.898479	5.622355	100.473801	31.356884	39.105335	98.759941	33.1276815	22.363845	99.616871	-72.4771115	16.957349	87.788189
-12.150812	40.210526	94.206963	-19.485287	19.525846	94.758217	35.032619	5.760775	99.43293	31.506744	39.221779	98.574387	33.2696815	22.491277	99.0036585	-72.2402555	16.560415	90.5127755
-13.785725	40.707863	95.105881	-19.445082	19.465586	95.532974	35.07338	5.825595	98.690926	31.581432	39.328995	98.635551	33.327406	22.577295	98.6632385	-72.21757	16.353877	92.4027095
-15.419027	41.139854	96.26902	-19.410528	19.393507	96.289787	34.603783	6.135277	98.050926	31.62652	39.433136	98.747551	33.1151515	22.7842065	98.3992385	-71.9362075	16.0028075	94.1803355
-17.0464	41.607414	97.296265	-19.452374	19.400723	96.867821	34.424675	6.269774	97.278687	31.643173	39.541019	98.944878	33.033924	22.9053965	98.1117825	-71.938672	15.8960495	95.6238595
-18.7118	42.109055	98.252319	-19.502428	19.446363	97.300514	34.217064	6.428851	96.604759	31.576834	39.613209	99.176903	32.896949	23.02103	97.890831	-71.901805	15.871696	96.710197
-20.270493	42.553375	98.968239	-19.655767	19.631025	97.529907	33.939316	6.650328	96.139435	31.521173	39.303017	99.45694	32.7302445	22.9766725	97.7981875	-72.0417785	16.2853775	97.2616265
-21.809143	42.938969	99.485275	-19.794876	19.86503	97.74202	33.677776	6.917428	95.86348	31.330702	39.434669	99.780762	32.504239	23.1760485	97.822121	-72.093991	16.5540115	97.661919
-24.139067	43.539436	100.102318	-20.106236	20.411743	97.98243	33.392601	7.329778	95.830711	31.135565	39.776836	100.380943	32.264083	23.553307	98.105827	-72.476555	17.270179	97.859033
-25.639233	43.876507	100.485184	-20.302826	20.806469	98.087753	33.221863	7.611704	95.965691	31.073051	40.053749	100.834396	32.147457	23.8327265	98.4000435	-72.753109	17.7802115	97.7754625
-26.974997	44.044914	100.7257	-20.510302	21.142241	98.222397	33.085957	7.83522	96.137764	31.018389	40.311466	101.285194	32.052173	24.073343	98.711479	-73.072777	18.211139	97.733315
-28.304567	44.161594	101.008377	-20.684059	21.434397	98.354782	32.955299	8.03354	96.310478	30.929352	40.59399	101.69767	31.9423255	24.313765	99.004074	-73.3104435	18.555029	97.70549
-29.741081	44.271652	101.296219	-20.858545	21.68915	98.486229	32.815548	8.158114	96.513969	30.878073	40.74345	102.116707	31.8468105	24.450782	99.315338	-73.5639005	18.927518	97.65712
-30.867329	44.233814	101.391396	-21.00485	21.874517	98.584404	32.711555	8.254166	96.693352	30.823881	40.850533	102.444412	31.767718	24.5523495	99.568882	-73.777418	19.1966845	97.599926
-32.108177	44.094868	101.456856	-21.103979	22.038595	98.641792	32.613922	8.343574	96.814438	30.77153	40.978428	102.712692	31.692726	24.661001	99.763565	-73.900684	19.416189	97.520019
-33.852776	43.732788	101.508652	-21.248692	22.257881	98.704361	32.486813	8.410006	96.95871	31.225113	41.433708	102.751938	31.855963	24.921857	99.855324	-74.353347	19.593905	97.553398
-35.011948	43.369255	101.457748	-21.258331	22.335838	98.713074	32.451595	8.40661	97.012878	31.218338	41.441185	102.855011	31.8349665	24.9238975	99.9339445	-74.3516285	19.7477785	97.4922035
-36.055141	42.901085	101.394096	-21.282751	22.423706	98.71151	32.416389	8.402406	97.026917	31.172743	41.407551	102.913643	31.794566	24.9049785	99.97028	-74.360068	19.9424335	97.45274
-37.137398	42.307587	101.381264	-21.265572	22.517607	98.777107	32.397709	8.389775	97.0242	31.213634	41.393646	102.933372	31.8056715	24.8917105	99.978786	-74.3368155	20.1435035	97.575428
-38.155766	41.662853	101.478973	-21.245142	22.642849	98.908325	32.389404	8.388697	97.044991	31.257206	41.417355	102.937531	31.823305	24.903026	99.991261	-74.313589	20.382672	97.825389
-39.098866	40.873611	101.624382	-21.2579	22.741011	99.155525	32.358341	8.423512	97.078613	31.278437	41.446865	102.950142	31.818389	24.9351885	100.0143775	-74.334189	20.5468335	98.2966725
-40.061504	39.942993	101.944923	-21.241621	22.893921	99.518448	32.301212	8.475142	97.132126	31.275236	41.492863	102.949417	31.788224	24.9840025	100.0407715	-74.271466	20.8038395	98.9961245
-41.364254	38.422409	102.569962	-21.204645	23.090216	100.18853	32.241512	8.512604	97.192978	31.300289	41.535221	102.954865	31.7709005	25.0239125	100.0739215	-74.1801905	21.1565195	100.3031385
-42.210625	37.193783	103.041718	-21.197262	23.187534	100.674568	32.180672	8.509759	97.267807	31.333679	41.557011	102.950325	31.7571755	25.033385	100.109066	-74.1516995	21.341683	101.24007
-43.012905	35.945259	103.49041	-21.178013	23.246731	101.164627	32.145981	8.47181	97.346237	30.961292	41.684933	103.154518	31.5536365	25.0783715	100.2503775	-73.9096625	21.4150905	102.0788765
-43.719006	34.603798	103.788284	-21.181911	23.303942	101.558472	32.092571	8.403765	97.44519	30.966938	41.644665	103.16095	31.5297545	25.024215	100.30307	-73.8935765	21.583669	102.813874
-44.476727	33.10564	103.960953	-21.194956	23.40909	101.85701	32.049221	8.323048	97.613983	31.001368	41.595543	103.190979	31.5252945	24.9592955	100.402481	-73.9152065	21.8588845	103.311539
-45.030151	31.618002	103.959908	-21.28598	23.491188	102.073715	31.995075	8.251511	97.859848	31.014555	41.578804	103.194405	31.504815	24.9151575	100.5271265	-74.076775	22.0672185	103.6203035
-45.618023	30.005598	103.811348	-21.381226	23.568262	102.229523	31.956789	8.173299	98.16394	30.938885	41.574478	103.139915	31.447837	24.8738885	100.6519275	-74.210289	22.2626355	103.8071185
-46.327229	27.428585	103.455246	-21.616674	23.676895	102.343681	31.901527	8.049105	98.671173	30.808189	41.549828	102.915283	31.354858	24.7994665	100.793228	-74.588206	22.5543235	103.894134
-46.762669	25.632477	103.201637	-21.773939	23.68741	102.317719	31.813293	7.960566	99.002403	30.644726	41.4883	102.558586	31.2290095	24.724433	100.7804945	-74.7768875	22.650387	103.8549435
-47.151409	23.798447	102.962479	-21.960419	23.708755	102.238632	31.739086	7.810396	99.329285	30.387115	41.333954	102.056061	31.0631005	24.572175	100.692673	-74.9839385	22.845335	103.784591
-47.446926	21.908218	102.706436	-22.122759	23.690327	102.073463	31.676174	7.625906	99.645615	30.095968	41.137711	101.473083	30.886071	24.3818085	100.559349	-75.131589	22.9988455	103.587577
-47.712578	19.991423	102.369705	-22.254267	23.638498	101.816704	31.619915	7.392021	99.932068	29.851891	40.874168	100.860855	30.735903	24.1330945	100.3964615	-75.244437	23.1439015	103.2369465
-47.948452	18.136099	102.044823	-22.34129	23.543865	101.435127	31.584545	7.095682	100.211372	29.699629	40.543003	100.218224	30.642087	23.8193425	100.214798	-75.324667	23.2683875	102.655456
-48.026539	16.118237	101.653412	-22.47073	23.415648	101.024902	31.530815	6.739471	100.496696	29.52474	40.150307	99.510597	30.5277775	23.444889	100.0036465	-75.4692375	23.386407	102.0461575
-48.159153	13.31447	101.258781	-22.617493	23.103848	100.407173	31.43001	6.243736	100.690674	29.262554	39.527218	98.549446	30.346282	22.885477	99.62006	-75.581268	23.322219	101.194286
-48.184216	11.474321	101.146294	-22.704882	22.824039	100.051025	31.318478	5.964244	100.689461	29.131132	39.153645	97.994423	30.224805	22.5589445	99.341942	-75.634569	23.0891335	100.760108
-48.185654	9.739812	101.091492	-22.813309	22.518024	99.793892	31.202921	5.710218	100.573387	28.930973	38.798912	97.474983	30.066947	22.254565	99.024185	-75.693565	22.781483	100.563599
-48.151314	8.049928	101.124275	-22.948713	22.191959	99.595642	31.050423	5.532547	100.334511	28.735798	38.522236	96.975197	29.8931105	22.0273915	98.654854	-75.7905365	22.3565265	100.53643
-48.013996	6.434552	101.262619	-23.053568	21.890787	99.424141	30.909899	5.388347	100.064064	28.519833	38.306	96.483223	29.714866	21.8471735	98.2736435	-75.822002	21.9344005	100.5746385
-47.899853	4.926306	101.4282	-23.179474	21.659101	99.236809	30.759386	5.274354	99.849586	28.25123	38.098423	95.956795	29.505308	21.6863885	97.9031905	-75.864256	21.6318135	100.5704275
-47.757984	3.556975	101.597916	-23.328976	21.446558	99.0644	30.666342	5.130735	99.665077	27.952906	37.870506	95.408104	29.309624	21.5006205	97.5365905	-75.967576	21.3924955	100.5922095
-47.420795	1.680942	101.816284	-23.554846	21.138248	98.805115	30.404234	4.815617	99.385818	27.557549	37.467743	94.644753	28.9808915	21.14168	97.0152855	-76.0905835	21.134816	100.5949445
-47.177502	0.561607	101.903572	-23.701956	20.895048	98.638412	30.169031	4.568533	99.172363	27.334377	37.142654	94.257721	28.751704	20.8555935	96.715042	-76.155616	20.9345025	100.561782
-46.894558	-0.418606	101.920914	-23.849777	20.61385	98.551353	29.932627	4.275815	98.993752	27.120001	36.814129	94.028473	28.526314	20.544972	96.5111125	-76.225868	20.682728	100.5915935
-46.561626	-1.341894	101.907051	-23.995461	20.345907	98.512909	29.715147	3.973444	98.860046	26.951244	36.531151	93.964851	28.3331955	20.2522975	96.4124485	-76.3241175	20.4395165	100.6133695
-46.162113	-2.203727	101.858475	-24.16828	20.068586	98.551315	29.491404	3.692359	98.718796	26.813471	36.285881	94.014603	28.1524375	19.98912	96.3666995	-76.4889975	20.148052	100.7359305
-45.689854	-2.945811	101.841774	-24.321526	19.800819	98.624283	29.262671	3.456471	98.599503	26.667807	36.084839	94.146477	27.965239	19.770655	96.37299	-76.608291	19.830983	100.875576
-45.168285	-3.600223	101.845947	-24.500723	19.56702	98.755112	29.069387	3.258567	98.487625	26.528141	35.91077	94.304527	27.798764	19.5846685	96.396076	-76.80021	19.5493715	101.114148
-44.311298	-4.402109	101.778923	-24.706545	19.250095	98.94632	28.826389	3.016564	98.391685	26.301268	35.709633	94.578072	27.5638285	19.3630985	96.4848785	-76.9769185	19.1370915	101.4077615
-43.672134	-4.866583	101.701042	-24.83033	19.091578	99.040901	28.707382	2.866069	98.385269	26.182425	35.602219	94.767883	27.4449035	19.234144	96.576576	-77.1055635	18.949012	101.505226
-43.022217	-5.305728	101.57515	-24.979357	18.859291	99.095703	28.598522	2.703595	98.405518	26.067629	35.489239	94.953064	27.3330755	19.096417	96.679291	-77.2917895	18.622165	101.512115
-42.242397	-5.671882	101.460938	-25.117292	18.669365	99.148651	28.524021	2.498493	98.449677	25.955074	35.343174	95.158035	27.2395475	18.9208335	96.803856	-77.4741315	18.4178965	101.493446
-41.356525	-5.985942	101.328232	-25.252649	18.414122	99.199745	28.437561	2.264321	98.533073	25.846613	35.155357	95.418961	27.142087	18.709839	96.976017	-77.647385	18.118405	101.423473
-40.567688	-6.258646	101.092934	-25.399008	18.142776	99.1996	28.344097	1.99059	98.683578	25.798618	34.93853	95.761055	27.0713575	18.46456	97.2223165	-77.8693735	17.820992	101.1768835
-39.657555	-6.512499	100.771942	-25.577684	17.886108	99.141495	28.241516	1.653748	98.929245	25.803131	34.697613	96.162186	27.0223235	18.1756805	97.5457155	-78.1776915	17.5965355	100.7372745
-38.227386	-6.809944	100.203835	-25.854227	17.424736	98.989014	28.13048	1.10444	99.3993	25.786495	34.28001	96.873543	26.9584875	17.692225	98.1364215	-78.6669415	17.157247	99.8416065
-37.239761	-6.940607	99.75293	-26.019394	17.118406	98.822258	28.063038	0.726344	99.739769	25.765594	34.008282	97.379272	26.914316	17.367313	98.5595205	-78.953104	16.869499	99.0849955
-36.195621	-7.059649	99.313911	-26.203207	16.791183	98.646973	28.004063	0.361423	100.072144	25.743839	33.735989	97.88607	26.873951	17.048706	98.979107	-79.280365	16.53366	98.314839
-35.120407	-7.153966	98.864433	-26.371557	16.447281	98.478882	27.97113	0.01297	100.385513	25.742239	33.471699	98.419571	26.8566845	16.7423345	99.402542	-79.5997985	16.1522275	97.555222
-34.045132	-7.184086	98.60096	-26.5315	16.134073	98.377876	27.956268	-0.313536	100.708435	25.761738	33.250965	98.92997	26.859003	16.4687145	99.8192025	-79.922003	15.7994315	96.9365495
-32.983215	-7.19212	98.411469	-26.589064	15.81853	98.411339	27.951675	-0.619765	100.960098	25.764952	33.017105	99.544975	26.8583135	16.19867	100.2525365	-80.0364415	15.43839	96.5701415
-31.869116	-7.161628	98.266113	-26.613729	15.538302	98.540382	27.978357	-0.876182	101.235497	25.808701	32.837494	100.269485	26.893529	15.980656	100.752491	-80.120987	15.095948	96.328273
-30.08539	-7.080844	98.294762	-26.668131	15.142551	98.909439	28.078636	-1.240103	101.62207	26.018377	32.594959	101.28714	27.0485065	15.677428	101.454605	-80.3847685	14.607674	96.364273
-28.979445	-7.023802	98.276825	-26.654175	14.931993	99.138161	28.132191	-1.363111	101.805374	26.102417	32.498829	101.8815	27.117304	15.567859	101.843437	-80.425654	14.296127	96.432885
-27.825066	-6.940708	98.186195	-26.645058	14.842385	99.258881	28.154951	-1.41009	101.971161	26.170067	32.508053	102.368179	27.162509	15.5489815	102.16967	-80.452625	14.1357885	96.348092
-26.68738	-6.875871	98.084244	-26.690992	14.74793	99.279007	28.1758	-1.397243	102.08342	26.208275	32.542755	102.718758	27.1920375	15.572756	102.401089	-80.5740215	13.923104	96.156925
-25.596958	-6.769489	97.952629	-26.746675	14.703851	99.23111	28.207117	-1.350281	102.176376	26.200039	32.611546	102.97834	27.203578	15.6306325	102.577358	-80.696928	13.7770695	95.884862
-24.536297	-6.717484	97.791924	-26.808634	14.655026	99.112122	28.212711	-1.272361	102.261902	26.166279	32.689304	103.189835	27.189495	15.7084715	102.7258685	-80.806763	13.6015805	95.4983755
-23.473961	-6.672047	97.584442	-26.878351	14.615354	98.905098	28.236526	-1.223923	102.327217	26.101347	32.797222	103.340576	27.1689365	15.7866495	102.8338965	-80.9256385	13.4440585	94.9762995
-21.849119	-6.671809	97.247604	-26.957256	14.583074	98.427032	28.246031	-1.1225	102.42907	26.025238	32.8997	103.370758	27.1356345	15.8886	102.899914	-81.0501465	13.277548	93.95415
-20.886797	-6.713992	97.027229	-26.948002	14.565208	98.092667	28.308228	-1.093622	102.459763	25.971598	32.899799	103.272781	27.139913	15.9030885	102.866272	-81.035917	13.2273275	93.319062
-19.911263	-6.822641	96.883644	-26.895153	14.553514	97.757133	28.37249	-1.07442	102.504097	25.967556	32.924618	103.146194	27.170023	15.925099	102.8251455	-80.960329	13.181929	92.6891205
-19.017849	-6.933257	96.78756	-26.863441	14.560459	97.512306	28.452862	-1.075981	102.525803	25.980434	32.959171	102.934647	27.216648	15.941595	102.730225	-80.94353	13.179323	92.294387
-18.064421	-7.079195	96.771744	-26.740868	14.527315	97.306824	28.556097	-1.041305	102.502464	26.012474	32.94651	102.64019	27.2842855	15.9526025	102.571327	-80.7660215	13.1020275	92.042321
-17.216234	-7.242309	96.883301	-26.619736	14.531589	97.20504	28.645336	-0.992986	102.41848	26.033037	32.913837	102.270737	27.3391865	15.9604255	102.3446085	-80.5786585	13.1027525	92.0654715
-16.354977	-7.37307	97.049858	-26.472765	14.510097	97.177643	28.761593	-0.913517	102.316071	26.044392	32.910343	101.837158	27.4029925	15.998413	102.0766145	-80.3485225	13.021781	92.2786715
-15.247558	-7.59558	97.347397	-26.221991	14.536236	97.249741	28.995844	-0.734222	102.160835	26.020618	32.998405	101.117455	27.508231	16.1320915	101.639145	-79.952213	12.9403805	92.860337
-14.540548	-7.763287	97.597939	-26.130741	14.560225	97.322067	29.140699	-0.559264	101.994179	25.971287	33.083076	100.612831	27.555993	16.261906	101.303505	-79.817475	12.858544	93.340629
-13.863511	-7.897209	97.745361	-25.985929	14.623028	97.388199	29.260397	-0.35212	101.802292	25.890314	33.201057	100.05574	27.5753555	16.4244685	100.929016	-79.5472135	12.8215875	93.847382
-13.180844	-7.997449	97.957558	-25.891787	14.645081	97.438805	29.353296	-0.165218	101.575836	25.763693	33.295208	99.546471	27.5584945	16.564995	100.5611535	-79.3420685	12.725167	94.3164565
-12.549011	-8.093638	98.163857	-25.83507	14.682876	97.510437	29.407093	-0.003706	101.436195	25.666996	33.3764	99.103317	27.5370445	16.686347	100.269756	-79.2071845	12.679405	94.751118
-11.966567	-8.172363	98.365265	-25.811655	14.679291	97.60305	29.441319	0.11682	101.40889	25.597536	33.445293	98.769501	27.5194275	16.7810565	100.0891955	-79.1427375	12.5775255	95.1169045
-11.391577	-8.185701	98.538712	-25.774422	14.643092	97.643501	29.489273	0.168632	101.405991	25.548168	33.495453	98.506653	27.5187205	16.8320425	99.956322	-79.0675645	12.4541415	95.33068
-10.617378	-8.179003	98.778229	-25.781214	14.579855	97.628311	29.533768	0.158991	101.46804	25.501923	33.438183	98.179001	27.5178455	16.798587	99.8235205	-79.0802735	12.361123	95.4331015
-10.098241	-8.123707	98.917389	-25.772163	14.524672	97.580826	29.564486	0.11615	101.590096	25.511002	33.35387	98.003792	27.537744	16.73501	99.796944	-79.08207	12.314334	95.364708
-9.572177	-7.976218	99.109421	-25.700861	14.443426	97.54232	29.632261	0.036139	101.782585	25.550961	33.235123	97.884949	27.591611	16.635631	99.833767	-78.993333	12.251221	95.250873
-9.019997	-7.803299	99.240997	-25.640545	14.322299	97.535881	29.726072	-0.045787	101.984764	25.622118	33.135235	97.810814	27.674095	16.544724	99.897789	-78.955185	12.099874	95.173973
-8.42056	-7.551567	99.420753	-25.54549	14.246981	97.565208	29.843441	-0.089259	102.203957	25.72411	33.047981	97.77359	27.7837755	16.479361	99.9887735	-78.8747555	12.014601	95.1416425
-7.821723	-7.211899	99.597794	-25.392813	14.14365	97.612595	30.008438	-0.132903	102.373978	25.844515	33.008488	97.790184	27.9264765	16.4377925	100.082081	-78.7121025	11.8495075	95.143109
-7.213072	-6.7839	99.712975	-25.261297	14.064667	97.677719	30.168867	-0.110603	102.55587	25.980074	33.020069	97.826736	28.0744705	16.454733	100.191303	-78.5970645	11.674601	95.164135
-6.332239	-6.054489	99.844276	-25.08157	13.986977	97.765808	30.412901	-0.096764	102.807129	26.168013	33.041168	97.940247	28.290457	16.472202	100.373688	-78.453597	11.501752	95.157928
-5.741398	-5.467849	99.932434	-24.943188	13.93712	97.821358	30.567186	-0.077275	103.000069	26.296944	33.058712	98.07399	28.432065	16.4907185	100.5370295	-78.318441	11.3835215	95.1056865
-5.155923	-4.749393	99.98864	-24.856724	13.918136	97.865257	30.703821	-0.062005	103.239609	26.445803	33.099037	98.264923	28.574812	16.518516	100.752266	-78.28826	11.317756	94.978248
-4.547093	-4.010613	100.04232	-24.764664	13.937423	97.873772	30.828461	-0.062057	103.456512	26.602262	33.140636	98.456894	28.7153615	16.5392895	100.956703	-78.2446895	11.3355565	94.790841
-3.986791	-3.097845	99.976639	-24.650583	13.935955	97.809883	30.925533	-0.068031	103.611664	26.74472	33.172188	98.611923	28.8351265	16.5520785	101.1117935	-78.1362925	11.3198315	94.5079725
-3.439461	-2.176687	99.817238	-24.565899	13.948027	97.675583	30.99848	-0.074087	103.699005	26.895676	33.182972	98.698982	28.947078	16.5544425	101.1989935	-78.078876	11.3416115	94.1521725
-2.875283	-1.119887	99.592384	-24.479607	13.98997	97.521088	31.055733	-0.039781	103.713753	27.027094	33.225319	98.77729	29.0414135	16.592769	101.2455215	-78.0006275	11.387171	93.7966545
-2.043636	0.603837	99.253517	-24.331015	14.085299	97.343422	31.143635	0.039161	103.657188	27.221617	33.341099	98.944321	29.182626	16.69013	101.3007545	-77.844656	11.480468	93.3860895
-1.54504	1.857492	99.023773	-24.254354	14.218126	97.299553	31.203318	0.137718	103.560974	27.329847	33.486019	99.146935	29.2665825	16.8118685	101.3539545	-77.7752905	11.6243835	93.2451515
-1.019951	3.214097	98.767067	-24.176559	14.341691	97.268906	31.266996	0.302667	103.414879	27.443573	33.693794	99.410263	29.3552845	16.9982305	101.412571	-77.7084025	11.6851515	93.125241
-0.524691	4.63309	98.585342	-24.082979	14.50794	97.269211	31.343348	0.50318	103.312386	27.582106	33.926353	99.788956	29.462727	17.2147665	101.550671	-77.628685	11.8011135	92.987751
-0.055855	6.155713	98.493332	-24.020033	14.715796	97.322327	31.42491	0.7252	103.261116	27.700203	34.165104	100.252449	29.5625565	17.445152	101.7567825	-77.6026225	11.98644	92.8878715
0.405035	7.694721	98.493675	-23.967169	14.954538	97.419304	31.474028	0.963107	103.290428	27.817955	34.446232	100.845764	29.6459915	17.7046695	102.068096	-77.5803295	12.2044065	92.770512
0.865273	9.28056	98.620827	-23.951118	15.179186	97.582878	31.487728	1.132504	103.465126	27.931553	34.670994	101.667061	29.7096405	17.901749	102.5660935	-77.6118765	12.456623	92.5996625
1.357074	11.719491	99.173569	-23.958294	15.50249	98.014244	31.552176	1.273273	104.075775	28.275305	35.005875	103.081108	29.9137405	18.139574	103.5784415	-77.8303285	12.865406	92.4500465
1.630369	13.398446	99.544838	-23.960709	15.698523	98.301994	31.580015	1.351535	104.441902	28.51651	35.204903	103.948006	30.0482625	18.278219	104.194954	-77.9696805	13.118827	92.409034
1.903488	15.028709	99.907532	-23.9356	15.915592	98.547966	31.608231	1.463155	104.705032	28.691828	35.428246	104.541542	30.1500295	18.4457005	104.623287	-78.0212295	13.3854835	92.472645
2.132508	16.628895	100.097748	-23.901249	16.150679	98.66449	31.660959	1.629582	104.86702	28.788933	35.606979	104.914558	30.224946	18.6182805	104.890789	-78.027444	13.6830775	92.438191
2.31581	18.322313	100.204399	-23.85421	16.389206	98.72757	31.720263	1.791095	104.943359	28.899088	35.7756	105.108139	30.3096755	18.7833475	105.025749	-78.0180955	13.9950645	92.429391
2.518193	19.927027	100.293007	-23.766487	16.593224	98.748085	31.762018	1.932902	104.929985	29.017439	35.924858	105.18837	30.3897285	18.92888	105.0591775	-77.9227025	14.257568	92.4369925
2.639988	21.521236	100.307701	-23.674894	16.787828	98.749146	31.837502	2.070197	104.845131	29.128101	36.043827	105.188034	30.4828015	19.057012	105.0165825	-77.8325895	14.518644	92.4817095
2.849817	23.892059	100.252998	-23.457191	17.003494	98.66861	31.986984	2.292569	104.664246	29.361376	36.245899	105.1772	30.67418	19.269234	104.920723	-77.588562	14.737754	92.416497
2.913867	25.467672	100.305878	-23.283447	17.168354	98.627457	32.123611	2.465261	104.618248	29.515797	36.414036	105.249748	30.819704	19.4396485	104.933998	-77.386598	14.8970595	92.320916
2.967066	27.002829	100.395821	-23.166496	17.355389	98.639969	32.271011	2.655477	104.652039	29.672333	36.609367	105.376984	30.971672	19.632422	105.0145115	-77.304664	15.078356	92.2654265
2.9475	28.545553	100.457001	-23.062342	17.511108	98.643875	32.370316	2.876638	104.684891	29.834801	36.830608	105.517937	31.1025585	19.853623	105.101414	-77.2272425	15.168593	92.186336
2.914317	30.068293	100.600143	-22.909143	17.679232	98.619339	32.483768	3.119791	104.698906	29.973251	37.072872	105.683174	31.2285095	20.0963315	105.19104	-77.0467955	15.2621325	92.047638
2.847571	31.522327	100.729141	-22.778393	17.897228	98.618912	32.491203	3.421911	104.74807	30.111822	37.320202	105.855469	31.3015125	20.3710565	105.3017695	-76.8582985	15.4233995	91.9360545
2.71907	33.023613	100.852036	-22.646517	18.070082	98.620544	32.82769	3.529508	104.628716	30.260376	37.542187	106.031441	31.544033	20.5358475	105.3300785	-76.837067	15.6043165	91.9110095
2.498257	35.079895	101.149559	-22.490171	18.363499	98.667618	32.982826	3.824825	104.593971	30.448044	37.862022	106.29129	31.715435	20.8434235	105.4426305	-76.695777	15.8835745	91.8926055
2.300469	36.384583	101.405373	-22.412327	18.560978	98.769173	33.024643	4.058103	104.548416	30.547237	38.070686	106.487167	31.78594	21.0643945	105.5177915	-76.610594	16.0575615	92.0205545
2.085012	37.727375	101.626816	-22.367464	18.758297	98.875504	33.058449	4.282034	104.536568	30.618359	38.300243	106.69371	31.838404	21.2911385	105.615139	-76.573332	16.2254555	92.135869
1.807671	38.921173	101.935005	-22.352436	18.95587	98.98735	33.073845	4.484724	104.558418	30.692646	38.51796	106.897667	31.8832455	21.501342	105.7280425	-76.5881175	16.410398	92.2466575
1.495229	40.134361	102.169594	-22.351727	19.153734	99.114418	33.071899	4.628764	104.580757	30.747641	38.702087	107.079636	31.90977	21.6654255	105.8301965	-76.613224	16.6420425	92.3986395
1.168079	41.26791	102.39946	-22.364586	19.329634	99.222961	33.038761	4.77637	104.58223	30.772083	38.83474	107.227669	31.905422	21.805555	105.9049495	-76.634594	16.853713	92.5409725
0.817402	42.329819	102.58638	-22.38998	19.488913	99.318764	33.017208	4.877168	104.601303	30.778717	38.927929	107.339188	31.8979625	21.9025485	105.9702455	-76.6779225	17.0752775	92.6672825
0.194601	43.826588	102.913414	-22.423271	19.712189	99.486717	33.001167	5.038541	104.696121	30.803888	39.091442	107.526123	31.9025275	22.0649915	106.111122	-76.7490695	17.3593865	92.862312
-0.240025	44.761513	103.050407	-22.446474	19.842516	99.627075	32.746349	5.269506	104.867538	30.819622	39.214237	107.644096	31.7829855	22.2418715	106.255817	-76.6759335	17.4431605	92.998333
-0.683522	45.634247	103.228256	-22.425566	19.958841	99.744705	32.765186	5.396247	104.937469	30.837116	39.344265	107.756981	31.801151	22.370256	106.347225	-76.652283	17.547426	93.142185
-1.14393	46.435638	103.403297	-22.412651	20.088806	99.881454	33.025932	5.381967	104.890503	30.870953	39.474194	107.914146	31.9484425	22.4280805	106.4023245	-76.7737445	17.7495315	93.3605835
-1.73375	47.275837	103.609207	-22.376738	20.149343	99.993881	32.806168	5.597589	105.053314	30.92421	39.572746	108.071457	31.865189	22.5851675	106.5623855	-76.618665	17.7135185	93.4253765
-2.285763	47.910645	103.902473	-22.339607	20.227324	100.140465	32.849899	5.672656	105.095879	30.971203	39.636795	108.27372	31.910551	22.6547255	106.6847995	-76.589765	17.7999225	93.5961305
-2.856827	48.490337	104.174278	-22.318342	20.285194	100.302383	33.135956	5.591278	105.056587	31.042967	39.700886	108.507767	32.0894615	22.646082	106.782177	-76.7261455	17.924306	93.822589
-3.752851	49.304817	104.652695	-22.248556	20.391735	100.542618	32.991028	5.789372	105.231567	31.17494	39.796875	108.921013	32.082984	22.7931235	107.07629	-76.580096	17.9903465	94.008946
-4.354728	49.737541	104.860832	-22.203518	20.430624	100.6642	33.026398	5.838887	105.256844	31.2658	39.838818	109.144798	32.146099	22.8388525	107.200821	-76.553135	18.0223955	94.127579
-5.115698	50.204803	105.071518	-22.13718	20.504145	100.7705	33.320213	5.744283	105.125893	31.36202	39.886303	109.298386	32.3411165	22.815293	107.2121395	-76.6154765	18.192997	94.3288605
-5.821106	50.468575	105.215752	-22.095715	20.561449	100.834106	33.349613	5.792171	105.088066	31.421301	39.919796	109.383377	32.385457	22.8559835	107.2357215	-76.576887	18.2669145	94.4324905
-6.521672	50.715351	105.259827	-22.049494	20.622509	100.880447	33.374847	5.809881	105.028709	31.494867	39.951065	109.421432	32.434857	22.880473	107.2250705	-76.533845	18.364545	94.5358235
-7.318822	50.91917	105.301048	-22.038967	20.714119	100.910774	33.391998	5.807456	104.9907	31.567636	39.941162	109.413765	32.479817	22.874309	107.2022325	-76.557751	18.553929	94.6193155
-8.083974	51.061703	105.229904	-22.011576	20.74929	100.934006	33.179634	5.903917	105.030251	31.605074	39.903648	109.406006	32.392354	22.9037825	107.2181285	-76.415506	18.5947975	94.6498835
-9.363994	51.061375	105.203949	-21.933218	20.790976	100.968422	33.218788	5.846612	104.975845	31.707869	39.841599	109.378372	32.4633285	22.8441055	107.1771085	-76.3297645	18.7378465	94.7597355
-10.217951	50.981152	105.180809	-21.872068	20.832848	101.007141	33.272728	5.797865	104.946693	31.789654	39.784439	109.390152	32.531191	22.791152	107.1684225	-76.275327	18.874544	94.8458595
-11.130177	50.841095	105.162361	-21.819923	20.839153	101.069115	33.31638	5.746144	104.959045	31.886887	39.740551	109.425819	32.6016335	22.7433475	107.192432	-76.2414795	18.9349585	94.945798
-12.088459	50.659988	105.11438	-21.722223	20.817125	101.128197	33.378128	5.697334	104.955505	31.991121	39.696262	109.46225	32.6846245	22.696798	107.2088775	-76.1290705	18.937452	95.0475165
-13.073669	50.36401	105.049446	-21.642563	20.808796	101.182487	33.450146	5.64823	104.949974	32.076309	39.636738	109.462128	32.7632275	22.642484	107.206051	-76.0483535	18.975108	95.158923
-14.11807	50.045616	104.96991	-21.540884	20.764351	101.240227	33.530651	5.585633	104.94722	32.171207	39.572254	109.424278	32.850929	22.5789435	107.185749	-75.932697	18.9497585	95.294705
-15.210279	49.654587	104.81459	-21.466225	20.74369	101.305618	33.623642	5.479908	104.93338	32.255486	39.478714	109.327301	32.939564	22.479311	107.1303405	-75.872014	19.008069	95.4808955
-16.820553	48.892056	104.341927	-21.325304	20.645084	101.329361	33.771362	5.309811	104.928627	32.35714	39.3228	109.071053	33.064251	22.3163055	106.99984	-75.714859	18.9738625	95.658882
-17.935684	48.337128	103.943192	-21.193995	20.568497	101.301285	33.875484	5.140493	104.881691	32.447399	39.164829	108.750679	33.1614415	22.152661	106.816185	-75.5494315	18.984333	95.786385
-19.145739	47.746861	103.443077	-21.058229	20.507481	101.26368	33.973763	4.987046	104.758141	32.525291	38.990376	108.271324	33.249527	21.988711	106.5147325	-75.365985	19.026251	96.0126275
-20.264824	47.060749	102.941177	-20.875607	20.440811	101.199356	34.094318	4.832263	104.497589	32.57267	38.78714	107.623421	33.333494	21.8097015	106.060505	-75.084708	19.0719205	96.338207
-21.467491	46.37001	102.515411	-20.700232	20.423443	101.167824	34.326309	4.65479	104.066658	32.611305	38.602787	106.824982	33.468807	21.6287885	105.44582	-74.869271	19.2180975	96.889828
-22.599131	45.640167	102.070915	-20.48555	20.387339	101.164032	34.461941	4.572026	103.51622	32.611755	38.483093	105.884697	33.536848	21.5275595	104.7004585	-74.507948	19.2471185	97.6276055
-23.91445	44.876225	101.841293	-20.22043	20.386263	101.212463	34.610809	4.514922	102.823708	32.685287	37.92078	104.781105	33.648048	21.217851	103.8024065	-74.088908	19.554675	98.6225195
-25.696978	43.709709	101.55851	-19.785854	20.389606	101.297745	34.801357	4.464973	101.766762	32.818222	37.685764	103.152802	33.8097895	21.0753685	102.459782	-73.3814975	19.7038435	100.135708
-26.959381	42.904819	101.553055	-19.530073	20.377987	101.373734	34.891163	4.436416	101.131996	32.786449	37.507259	102.122963	33.838806	20.9718375	101.6274795	-72.898952	19.7841365	101.1199885
-28.221754	42.210785	101.587067	-19.33287	20.338709	101.399887	34.998695	4.379056	100.602997	32.695499	37.356056	101.232407	33.847097	20.867556	100.917702	-72.512837	19.809862	101.882072
-29.24523	41.381763	101.429558	-19.189854	20.287006	101.378098	35.042076	4.347497	100.198746	32.562141	37.619896	100.479057	33.8021085	20.9836965	100.3389015	-72.1818165	19.5903155	102.4172945
-30.556015	40.655308	101.471069	-19.123356	20.149057	101.343414	35.07906	4.235646	99.914375	32.494484	37.478443	99.987534	33.786772	20.8570445	99.9509545	-72.033484	19.4410695	102.7358735
-31.722456	39.931458	101.439308	-19.094397	19.990257	101.251671	35.10358	4.124094	99.762604	32.425922	37.331955	99.693336	33.764751	20.7280245	99.72797	-71.953545	19.2524895	102.775372
-32.639671	39.10183	101.257553	-19.090574	19.803293	101.1511	35.091011	3.967872	99.63768	32.378605	37.18111	99.567574	33.734808	20.574491	99.602627	-71.915956	19.032095	102.699573
-34.214382	37.985016	101.205444	-19.143667	19.448345	100.937561	35.009937	3.735287	99.478271	32.379089	36.950256	99.570946	33.694513	20.3427715	99.5246085	-71.981847	18.5539185	102.3505135
-35.116352	37.305687	101.251923	-19.19981	19.252745	100.836777	34.967716	3.594257	99.353149	32.35965	36.780476	99.692528	33.663683	20.1873665	99.5228385	-72.063303	18.3181235	102.1507155
-36.070408	36.655518	101.385025	-19.248882	19.054062	100.802742	34.918755	3.434526	99.260742	32.369358	36.664009	99.910263	33.6440565	20.0492675	99.5855025	-72.1418205	18.0588565	102.0199815
-36.868019	35.959084	101.541245	-19.306131	18.862604	100.822212	34.859879	3.313088	99.211159	32.383678	36.547424	100.171364	33.6217785	19.930256	99.6912615	-72.2340405	17.794952	101.9531625
-37.692787	35.295788	101.78138	-19.373016	18.706621	100.877037	34.823463	3.200963	99.101677	32.397209	36.464794	100.490334	33.610336	19.8328785	99.7960055	-72.356368	17.5803635	101.9580685
-38.461479	34.650932	102.025101	-19.389874	18.587572	100.92704	34.758343	3.15295	98.965355	32.418072	36.412601	100.801826	33.5882075	19.7827755	99.8835905	-72.3679555	17.3923685	101.9704895
-39.157551	34.031578	102.268814	-19.44346	18.496546	100.972893	34.700157	3.110561	98.808754	32.449532	36.371902	101.112625	33.5748445	19.7412315	99.9606895	-72.4617645	17.2518605	101.9850965
-40.124908	33.061142	102.511574	-19.482248	18.430182	100.988075	34.653954	3.057148	98.577133	32.573956	35.891998	101.584503	33.613955	19.474573	100.080818	-72.578451	17.385791	101.895332
-40.666023	32.327808	102.609016	-19.52393	18.439819	100.96328	34.606686	3.005686	98.442154	32.602657	35.832344	101.843414	33.6046715	19.419015	100.142784	-72.6525315	17.460623	101.783776
-41.265411	31.554123	102.661964	-19.57633	18.425278	100.948647	34.539654	2.908668	98.340523	32.654774	35.732876	102.050354	33.597214	19.320772	100.1954385	-72.749874	17.529784	101.7018555
-41.754074	30.756622	102.605644	-19.650612	18.412569	100.920486	34.469025	2.807794	98.262733	32.668964	35.62989	102.167847	33.5689945	19.218842	100.21529	-72.8702185	17.606296	101.625682
-42.275887	29.909927	102.530899	-19.721172	18.466347	100.938644	34.383556	2.665205	98.25193	32.66082	35.484673	102.199661	33.522188	19.074939	100.2257955	-72.964532	17.857755	101.6514925
-42.634811	28.983593	102.515015	-19.764811	18.442513	101.039818	34.316322	2.469166	98.281059	32.573685	35.719269	102.099297	33.4450035	19.0942175	100.190178	-72.9746255	17.7908085	101.889458
-42.991055	27.911785	102.65789	-19.82085	18.416334	101.213707	34.260254	2.227143	98.339531	32.594307	35.105301	102.022156	33.4272805	18.666222	100.1808435	-73.0689805	18.166446	102.2465705
-43.572895	26.308615	103.101601	-19.817844	18.309898	101.672836	34.130444	1.850113	98.433838	32.457775	35.11195	101.665154	33.2941095	18.4810315	100.049496	-72.9297975	18.1387645	103.296176
-43.904175	25.128332	103.574005	-19.749346	18.217789	102.126694	34.068661	1.578944	98.520889	32.45533	34.800209	101.42971	33.2619955	18.1895765	99.9752995	-72.7606875	18.2460015	104.2780885
-44.15976	23.862541	104.1399	-19.670597	18.133999	102.592278	34.084206	1.340738	98.613716	32.447662	34.573254	101.265968	33.265934	17.956996	99.939842	-72.607128	18.311002	105.244714
-44.392231	22.62063	104.577492	-19.602894	18.08116	102.96476	34.101299	1.154846	98.721352	32.492939	34.420979	101.140785	33.297119	17.7879125	99.9310685	-72.502907	18.3744075	105.9984515
-44.557217	21.336695	104.821243	-19.554352	18.065182	103.206406	34.115875	1.046777	98.805222	32.53883	34.2649	100.983795	33.3273525	17.6558385	99.8945085	-72.4360565	18.4745255	106.5183035
-44.609829	19.991148	104.920746	-19.497187	18.009212	103.318916	34.128162	0.987259	98.892769	32.550575	34.200405	100.801064	33.3393685	17.593832	99.8469165	-72.3337425	18.424592	106.7909155
-44.683758	18.662228	104.862061	-19.488253	18.004013	103.315018	34.138783	0.968284	98.979942	32.494453	34.113876	100.582527	33.316618	17.54108	99.7812345	-72.293124	18.466946	106.8488015
-44.660397	16.594322	104.538635	-19.525501	17.940651	103.158745	34.141903	0.983151	99.045532	32.327305	34.093613	100.194405	33.234604	17.538382	99.6199685	-72.285606	18.34292	106.6975215
-44.58091	15.127561	104.329681	-19.612894	17.85993	102.951683	34.108559	0.953225	98.951225	32.201939	34.042542	99.88736	33.155249	17.4978835	99.4192925	-72.381037	18.2219765	106.4840735
-44.455997	13.710821	104.001297	-19.719147	17.739044	102.683067	34.01984	0.922641	98.812698	32.01123	33.962898	99.539856	33.015535	17.4427695	99.176277	-72.453829	18.0353185	106.189857
-44.243282	12.275334	103.58223	-19.84816	17.62464	102.347443	33.966454	0.875333	98.653641	31.776142	33.89592	99.17495	32.871298	17.3856265	98.9142955	-72.567618	17.8636535	105.7805905
-44.01371	10.837854	103.131126	-19.964781	17.471296	102.003563	33.855663	0.84201	98.500992	31.578688	33.837059	98.8507	32.7171755	17.3395345	98.675846	-72.6467375	17.6030575	105.33128
-43.800575	9.298561	102.637817	-20.117615	17.328522	101.641586	33.755096	0.783684	98.372345	31.373844	33.752213	98.622635	32.56447	17.2679485	98.49749	-72.7997	17.3890955	104.785682
-43.500294	7.786508	102.10247	-20.303478	17.181652	101.2658	33.644634	0.726888	98.288925	31.185982	33.670956	98.4431	32.415308	17.198922	98.3660125	-73.022264	17.164382	104.1655875
-42.937733	5.529159	101.407204	-20.517824	17.00511	100.736259	33.464352	0.633348	98.196289	30.945477	33.566998	98.215591	32.2049145	17.100173	98.20594	-73.2405625	16.910047	103.266578
-42.470177	4.080371	100.976166	-20.673414	16.884293	100.408325	33.378044	0.565305	98.187569	30.817095	33.47522	98.060036	32.0975695	17.0202625	98.1238025	-73.4443975	16.7483235	102.6928475
-41.948284	2.589505	100.535347	-20.786428	16.766075	100.124702	33.296673	0.466342	98.193405	30.702305	33.365692	97.896042	31.999489	16.916017	98.0447235	-73.572345	16.616133	102.2046805
-41.360664	1.102173	100.317909	-20.875015	16.618567	99.876747	33.245449	0.355597	98.199631	30.631805	33.242588	97.724754	31.938627	16.7990925	97.9621925	-73.688657	16.4380415	101.7913015
-40.746143	-0.331816	100.059593	-20.955107	16.524103	99.67659	33.17535	0.236561	98.237732	30.571795	33.116894	97.574837	31.8735725	16.6767275	97.9062845	-73.7837865	16.3714785	101.4468955
-40.095665	-1.811987	99.834053	-21.024645	16.403555	99.484253	33.142426	0.128176	98.265244	30.518473	32.983231	97.384117	31.8304495	16.5557035	97.8246805	-73.8797395	16.2514065	101.1438255
-39.412296	-3.256627	99.782082	-21.048325	16.247997	99.323311	33.1236	0.034271	98.287796	30.473053	32.844612	97.136345	31.7983265	16.4394415	97.7120705	-73.8949765	16.0565525	100.9345515
-38.258038	-5.405264	99.729958	-21.065464	16.058403	99.087868	33.090408	-0.076073	98.315392	30.355682	32.678989	96.664825	31.723045	16.301458	97.4901085	-73.853973	15.815348	100.6856275
-37.495716	-6.776525	99.845055	-21.093277	15.965016	99.000618	33.140461	-0.125341	98.352638	30.209673	32.579105	96.362297	31.675067	16.226882	97.3574675	-73.861621	15.70315	100.6437685
-36.638187	-8.133273	100.0168	-21.116501	15.849694	98.946991	33.172707	-0.167763	98.428268	30.061289	32.496017	96.098618	31.616998	16.164127	97.263443	-73.85	15.535261	100.630539
-35.730968	-9.486437	100.181625	-21.162106	15.743999	98.908844	33.178349	-0.213391	98.514091	29.947853	32.447601	95.893227	31.563101	16.117105	97.203659	-73.887313	15.370893	100.614029
-34.896648	-10.736958	100.386795	-21.226042	15.61483	98.871773	33.20702	-0.261431	98.638374	29.818672	32.378899	95.743828	31.512846	16.058734	97.191101	-73.96493	15.170926	100.552445
-33.945198	-11.958418	100.530136	-21.264273	15.484579	98.807747	33.246315	-0.318568	98.817291	29.680317	32.325069	95.674706	31.463316	16.0032505	97.2459985	-73.991862	14.9659075	100.3694955
-32.976677	-13.168521	100.687721	-21.36199	15.414959	98.742264	33.261303	-0.360638	99.138489	29.548254	32.30051	95.622566	31.4047785	15.969936	97.3805275	-74.1287585	14.859982	100.1040005
-31.524775	-14.741076	101.400017	-21.585951	15.340755	98.703827	33.301498	-0.444521	99.753273	29.330231	32.175873	95.502853	31.3158645	15.865676	97.628063	-74.4877665	14.815834	99.779591
-30.545839	-15.718246	101.828384	-21.69454	15.294991	98.650108	33.308823	-0.564644	100.119522	29.21303	32.078041	95.343758	31.2609265	15.7566985	97.73164	-74.6500065	14.8332835	99.568576
-29.555447	-16.585653	102.19352	-21.797726	15.207219	98.525902	33.280773	-0.667727	100.466599	29.112349	31.835073	95.11644	31.196561	15.583673	97.7915195	-74.792013	14.830765	99.2602845
-28.554312	-17.406813	102.615318	-21.874233	15.084837	98.422447	33.2616	-0.893096	100.817726	29.058916	31.540144	94.936409	31.160258	15.323524	97.8770675	-74.908724	14.84615	98.9678265
-27.531132	-18.145576	102.896545	-21.946863	14.923268	98.319084	33.23893	-1.158588	101.068565	29.068628	31.239996	94.808853	31.153779	15.040704	97.938709	-75.047505	14.805832	98.699459
-26.477333	-18.803257	103.063583	-21.929096	14.721833	98.207977	33.193527	-1.417055	101.204453	29.096518	30.941513	94.667618	31.1450225	14.762229	97.9360355	-75.0032145	14.681437	98.4799185
-25.409809	-19.320215	103.243568	-21.928078	14.514314	98.141037	33.164215	-1.643575	101.275932	29.087078	30.662233	94.59478	31.1256465	14.509329	97.935356	-74.9818025	14.519299	98.346718
-23.71773	-19.979757	103.285599	-21.941032	14.230537	98.119797	33.151268	-1.87835	101.430199	29.077383	30.391296	94.660866	31.1143255	14.256473	98.0455325	-74.9963895	14.204601	98.1940615
-22.58639	-20.239056	103.216263	-21.976175	14.049663	98.14003	33.139744	-1.999785	101.520493	29.07173	30.322784	94.80394	31.105737	14.1614995	98.1622165	-75.058087	13.9378265	98.1178435
-21.356272	-20.344807	103.190819	-22.028439	13.911703	98.15667	33.120415	-2.044005	101.624725	29.059252	30.292362	94.979149	31.0898335	14.1241785	98.301937	-75.1467115	13.6992275	98.011403
-20.183214	-20.3335	103.177475	-22.071257	13.834089	98.206253	33.123852	-2.059505	101.810013	29.037071	30.315897	95.2108	31.0804615	14.128196	98.5104065	-75.2229755	13.539982	97.9020995
-19.030146	-20.225344	103.212891	-22.148623	13.764556	98.284172	33.124889	-2.049282	102.03688	29.024012	30.363031	95.488838	31.0744505	14.1568745	98.762859	-75.3716965	13.3722375	97.805485
-17.871284	-19.958941	103.279205	-22.218576	13.744783	98.371948	33.115715	-2.039435	102.3936	29.034546	30.391777	95.836319	31.0751305	14.176171	99.1149595	-75.5122825	13.313395	97.6289365
-16.579176	-19.564222	103.371834	-22.269299	13.711632	98.530838	33.092709	-2.072966	102.879166	29.071745	30.365953	96.319115	31.082227	14.1464935	99.5991405	-75.620825	13.2767705	97.4625355
-14.788813	-18.806734	103.73365	-22.390711	13.614282	98.903694	33.065762	-2.248801	103.811333	29.107994	30.21034	97.284691	31.086878	13.9807695	100.548012	-75.8683	13.2477945	97.259376
-13.55603	-18.118671	104.019478	-22.484339	13.540028	99.235107	33.023991	-2.434239	104.479095	29.158068	30.112951	98.084038	31.0910295	13.839356	101.2815665	-76.0597075	13.2407	97.1886475
-12.350977	-17.323448	104.16745	-22.588861	13.438175	99.598083	32.949894	-2.570706	105.119576	29.256586	30.071867	99.000618	31.10324	13.7505805	102.060097	-76.280962	13.1257695	97.136069
-11.119119	-16.52309	104.202393	-22.680029	13.3599	100.013351	32.9011	-2.751721	105.697609	29.422983	30.106295	99.982033	31.1620415	13.677287	102.839821	-76.5220995	13.042513	97.186881
-9.917698	-15.452038	104.186226	-22.76219	13.306043	100.3657	32.849812	-2.824528	106.178436	29.590157	30.235716	100.981186	31.2199845	13.705594	103.579811	-76.7443645	12.906492	97.151589
-8.643092	-14.3684	104.068375	-22.827316	13.323151	100.681793	32.848938	-2.832839	106.540642	29.734623	30.409357	101.872566	31.2917805	13.788259	104.206604	-76.9464125	12.858043	97.156982
-7.437769	-13.150033	103.892693	-22.90687	13.416883	100.924911	32.790119	-2.714428	106.775543	29.84939	30.66448	102.657715	31.3197545	13.975026	104.716629	-77.1334945	12.85874	97.133193
-5.527483	-11.247041	103.667679	-22.991724	13.659087	101.202927	32.760868	-2.497037	107.062492	29.988613	31.063334	103.669693	31.3747405	14.2831485	105.3660925	-77.3581885	13.0350255	97.0397615
-4.290161	-9.86237	103.619804	-23.042686	13.893991	101.331207	32.754688	-2.271985	107.282379	30.08523	31.373989	104.247841	31.419959	14.551002	105.76511	-77.505331	13.23698	96.897304
-3.065963	-8.405406	103.646111	-23.070627	14.163002	101.421753	32.730618	-2.017781	107.453049	30.181942	31.710964	104.686081	31.45628	14.8465915	106.069565	-77.597534	13.4794125	96.773941
-1.821168	-7.005422	103.544411	-23.075823	14.428674	101.419876	32.711048	-1.734321	107.563278	30.241486	32.034023	104.927193	31.476267	15.149851	106.2452355	-77.627913	13.707497	96.5945165
-0.694206	-5.375936	103.557877	-23.091784	14.724326	101.389763	32.707348	-1.475759	107.680725	30.253851	32.293953	105.114708	31.4805995	15.409097	106.3977165	-77.6641675	14.039555	96.3818095
0.472723	-3.828855	103.599457	-23.05942	14.94095	101.382721	32.710381	-1.274457	107.909393	30.322197	32.496719	105.379852	31.516289	15.611131	106.6446225	-77.635129	14.270769	96.1208195
1.585204	-2.262023	103.838226	-23.027613	15.111342	101.494743	32.682034	-1.217009	108.286758	30.392015	32.603802	105.907692	31.5370245	15.6933965	107.097225	-77.5922505	14.5292875	95.892261
3.193554	0.090769	104.525604	-23.015564	15.247054	101.931953	32.666012	-1.327868	109.377052	30.541208	32.625439	107.347694	31.60361	15.6487855	108.362373	-77.634738	14.8453225	95.501533
4.155757	1.732071	105.261406	-23.022577	15.2744	102.392387	32.631763	-1.439764	110.407433	30.743385	32.703651	108.767471	31.687574	15.6319435	109.587452	-77.732728	14.9168565	95.197322
5.124413	3.391659	106.169632	-23.04216	15.273038	102.972862	32.57645	-1.581849	111.655716	30.935394	32.807289	110.456429	31.755922	15.61272	111.0560725	-77.840242	14.933356	94.8896515
5.977296	5.0446	107.252945	-23.118107	15.27519	103.614189	32.501301	-1.76734	112.936989	31.115637	32.904667	112.334717	31.808469	15.5686635	112.635853	-78.044683	14.9817165	94.592525
6.771739	6.776523	108.516708	-23.182476	15.309994	104.330399	32.324654	-1.817006	114.493797	31.301027	33.014587	114.331627	31.8128405	15.5987905	114.412712	-78.1777925	15.0211975	94.248086
7.462746	8.428885	109.877731	-23.25732	15.420262	105.073151	32.259228	-1.88574	115.961037	31.5443	33.129429	116.022072	31.901764	15.6218445	115.9915545	-78.416404	15.2186795	94.1547475
8.085418	10.231618	110.868599	-23.341326	15.579364	105.632851	32.156975	-1.799105	116.929337	31.657263	33.282341	117.219627	31.907119	15.741618	117.074482	-78.589771	15.41711	94.19122
8.957255	12.836513	111.546341	-23.3458	15.935419	105.863609	31.96427	-1.447506	117.587448	31.522003	33.625103	118.398727	31.7431365	16.0887985	117.9930875	-78.4347365	15.7820395	93.7341305
9.413915	14.658268	111.929512	-23.294531	16.218126	105.942085	31.929224	-1.18469	117.996979	31.497309	33.869816	119.00071	31.7132665	16.342563	118.4988445	-78.3023285	16.093689	93.3853255
9.783411	16.405273	112.315689	-23.244152	16.533522	106.132088	31.942379	-0.917355	118.276169	31.8953	34.024689	119.355095	31.9188395	16.553667	118.815632	-78.4071435	16.513377	93.448544
9.99123	18.212223	112.597183	-23.25584	16.831566	106.239845	31.92845	-0.595209	118.340919	31.571049	34.513821	119.926659	31.7497495	16.959306	119.133789	-78.2614295	16.703826	93.345901
10.165646	20.047609	112.797096	-23.244728	17.134739	106.287178	31.985205	-0.326427	118.398354	31.878067	34.711651	120.143066	31.931636	17.192612	119.27071	-78.421092	17.076866	93.303646
10.183556	21.732552	113.04483	-23.273169	17.449497	106.404137	32.015114	-0.022899	118.458809	31.959635	35.080181	120.478035	31.9873745	17.528641	119.468422	-78.5337125	17.370353	93.339852
10.086365	23.492924	113.220406	-23.36907	17.790115	106.596169	32.022812	0.324285	118.403114	32.045795	35.46003	120.734444	32.0343035	17.8921575	119.568779	-78.7724435	17.6880725	93.623559
9.827601	26.138115	113.238846	-23.293709	18.281582	106.585739	32.088722	0.865846	118.164848	32.107822	36.013546	120.750191	32.098272	18.439696	119.4575195	-78.68569	18.123468	93.7139585
9.535824	27.795261	113.12574	-23.07881	18.528238	106.470169	32.135834	1.335335	117.822418	32.179085	36.491467	120.552444	32.1574595	18.913401	119.187431	-78.3150795	18.143075	93.752907
9.12426	29.49464	112.85186	-23.033037	18.920025	106.371414	32.212227	1.818818	117.385063	32.201366	36.933876	120.246933	32.2067965	19.376347	118.815998	-78.2728705	18.463703	93.92683
8.631796	31.204262	112.568367	-23.192169	19.389944	106.343781	32.29002	2.287292	116.85907	32.146454	37.345219	119.929359	32.218237	19.8162555	118.3942145	-78.602575	18.9636325	94.2933475
8.011367	32.80521	112.328003	-23.111803	19.720966	106.199608	32.337425	2.750978	116.409721	32.164379	37.724258	119.636742	32.250902	20.237618	118.0232315	-78.474508	19.204314	94.3759845
7.314956	34.335541	112.148705	-23.109779	20.049437	106.142677	32.390347	3.152594	115.994347	32.204731	38.111095	119.459534	32.297539	20.6318445	117.7269405	-78.517097	19.4670295	94.5584135
6.499775	35.902077	112.009941	-23.100897	20.33437	106.080719	32.407021	3.529694	115.678551	32.237312	38.481567	119.335197	32.3221665	21.0056305	117.506874	-78.5239605	19.6631095	94.654564
5.06142	38.08041	111.836113	-23.085043	20.761206	105.962814	32.44426	4.049358	115.211845	32.238163	38.978905	119.158913	32.3412115	21.5141315	117.185379	-78.5112975	20.0082805	94.740249
4.053045	39.503937	111.679062	-23.087193	21.023329	105.958321	32.40691	4.408373	114.961899	32.206726	39.272186	119.005013	32.306818	21.8402795	116.983456	-78.481204	20.2063785	94.933186
2.828444	40.890209	111.557877	-23.108089	21.299252	105.977692	32.362686	4.727257	114.775208	32.192593	39.571182	118.875244	32.2776395	22.1492195	116.825226	-78.4938175	20.4492845	95.130158
1.629978	42.165257	111.493599	-23.094021	21.533703	106.032608	32.369736	5.031267	114.557983	32.223366	39.865379	118.753563	32.296551	22.448323	116.655773	-78.484593	20.619083	95.409443
0.321602	43.377964	111.486397	-23.102671	21.751509	106.169724	32.362392	5.338452	114.384056	32.246815	40.127785	118.65023	32.3046035	22.7331185	116.517143	-78.5099455	20.7698995	95.822305
-1.162414	44.576408	111.532471	-23.109194	21.942432	106.346786	32.395256	5.610342	114.142929	32.256878	40.395805	118.583633	32.326067	23.0030735	116.363281	-78.544455	20.8817905	96.330291
-2.641399	45.686035	111.593185	-23.152983	22.100235	106.539452	32.399197	5.933494	113.893715	32.247402	40.623264	118.46447	32.3232995	23.278379	116.1790925	-78.6292655	20.922091	96.8998115
-5.098419	47.253262	111.690666	-23.189758	22.362715	106.899551	32.473106	6.390227	113.441803	32.167114	40.925888	118.22393	32.32011	23.6580575	115.8328665	-78.699626	21.0673725	97.9662355
-6.7585	48.231377	111.701584	-23.161865	22.514431	107.14563	32.528381	6.708791	113.085426	32.150631	41.192223	117.962959	32.339506	23.950507	115.5241925	-78.663236	21.078355	98.7670675
-8.490517	49.141087	111.580643	-23.101599	22.733747	107.362877	32.599152	7.012242	112.741219	32.171349	41.439323	117.586136	32.3852505	24.2257825	115.1636775	-78.5884485	21.2417115	99.5620765
-10.237789	50.030834	111.398468	-23.032459	22.933037	107.559189	32.697498	7.245001	112.346352	32.183277	41.652657	117.089798	32.4403875	24.448829	114.718075	-78.5053055	21.417245	100.400303
-12.035221	50.838081	111.090378	-22.88232	23.158075	107.687653	32.752819	7.513115	111.874626	32.164497	41.863556	116.427979	32.458658	24.6883355	114.1513025	-78.223298	21.6278145	101.2240035
-13.823498	51.626987	110.797104	-22.837114	23.358852	107.875397	32.852299	7.74982	111.237801	32.138176	42.023476	115.596283	32.4952375	24.886648	113.417042	-78.1694655	21.831056	102.333752
-15.665205	52.342785	110.50795	-22.681734	23.555096	107.99559	32.934074	8.002392	110.600044	32.082912	42.15556	114.657143	32.508493	25.078976	112.6285935	-77.871961	22.031216	103.3625865
-18.386044	53.355629	110.151802	-22.469048	23.82976	108.138206	33.041279	8.314233	109.589386	32.053429	42.378201	113.299049	32.547354	25.346217	111.4442175	-77.48545	22.313303	104.8321945
-20.267197	53.963478	109.971085	-22.325283	23.939238	108.172821	33.056995	8.499334	109.023628	32.077007	42.53624	112.560318	32.567001	25.517787	110.791973	-77.217567	22.360689	105.553669
-22.058729	54.565269	109.95594	-22.218897	24.009212	108.206352	33.160374	8.643538	108.545593	32.041084	42.638882	111.958221	32.600729	25.64121	110.251907	-77.038523	22.377214	106.160797
-23.924278	55.067146	110.099937	-22.027517	24.030121	108.228745	33.217575	8.744109	108.12001	32.018845	42.694576	111.527954	32.61821	25.7193425	109.823982	-76.673244	22.3408995	106.633508
-25.53331	55.557602	110.241341	-21.982132	24.022671	108.25087	33.250393	8.852293	107.752228	31.681248	42.875862	111.453941	32.4658205	25.8640775	109.6030845	-76.4300845	22.1812645	106.8986555
-27.299305	55.978851	110.671494	-21.904261	23.978569	108.254448	33.325638	8.913584	107.43029	31.725784	42.915771	111.365196	32.525711	25.9146775	109.397743	-76.334233	22.0424605	107.111153
-28.923018	56.324982	111.068596	-21.834501	23.905762	108.261955	33.288467	9.088644	107.16832	31.826895	43.019703	111.480461	32.557681	26.0541735	109.3243905	-76.226683	21.7573505	107.1995195
-31.342745	56.748043	111.876869	-21.783833	23.796997	108.221581	33.365002	9.3199	106.758331	32.313084	43.068802	111.541771	32.839043	26.194351	109.150051	-76.406709	21.399643	107.293111
-32.945694	56.979626	112.372414	-21.742275	23.808743	108.128372	33.397606	9.522059	106.475471	32.309521	43.202564	111.775078	32.8535635	26.3623115	109.1252745	-76.3381135	21.2551745	107.1314695
-34.450893	57.165508	112.790192	-21.848225	23.829998	108.106903	33.413643	9.644975	106.24472	32.325768	43.338238	111.952682	32.8697055	26.4916065	109.098701	-76.5661555	21.1683895	107.115105
-35.997425	57.253666	113.165855	-21.909737	23.881624	107.995369	33.399258	9.89842	106.023552	32.32172	43.462822	112.098587	32.860489	26.680621	109.0610695	-76.679963	21.082627	106.9296685
-37.480469	57.298756	113.38047	-21.98439	23.972776	107.875351	33.39397	10.043218	105.843971	32.283993	43.580551	112.231018	32.8389815	26.8118845	109.0374945	-76.8077615	21.1336675	106.7132075
-38.863476	57.261932	113.429901	-22.028463	24.042978	107.731964	33.363483	10.167082	105.693375	32.279076	43.686146	112.272026	32.8212795	26.926614	108.9827005	-76.8782055	21.159342	106.4812275
-40.291409	57.130039	113.401482	-22.087593	24.129797	107.634804	33.336269	10.256708	105.573906	32.235043	43.737125	112.247696	32.785656	26.9969165	108.910801	-76.960842	21.2626775	106.358807
-42.297462	56.76025	113.218544	-22.063885	24.220734	107.534584	33.340042	10.282497	105.463768	32.173965	43.786602	112.168159	32.7570035	27.0345495	108.8159635	-76.8847735	21.4069185	106.2532045
-43.560478	56.39183	113.103119	-22.045246	24.234482	107.512573	33.330753	10.274468	105.432144	32.186325	43.76136	112.06282	32.758539	27.017914	108.747482	-76.849031	21.45105	106.277664
-44.829071	55.857224	113.055588	-22.014824	24.226994	107.554878	33.373859	10.210092	105.406464	32.205757	43.70657	112.003555	32.789808	26.958331	108.7050095	-76.819456	21.495657	106.4047465
-46.07468	55.242657	113.095093	-21.997671	24.204731	107.648514	33.416809	10.122784	105.402199	32.220173	43.625694	111.919952	32.818491	26.874239	108.6610755	-76.813833	21.535223	106.6359525
-47.252106	54.494751	113.176117	-21.963953	24.105696	107.798172	33.432697	10.042376	105.380356	31.867954	43.660572	112.004265	32.6503255	26.851474	108.6923105	-76.5782315	21.359918	106.9040335
-48.364086	53.612076	113.393578	-21.93622	24.025743	107.984352	33.450615	9.949005	105.32547	31.843773	43.536957	111.881195	32.647194	26.742981	108.6033325	-76.519634	21.308505	107.3653715
-49.250114	52.426243	113.708626	-21.841387	23.913223	108.218788	33.484165	9.880619	105.232597	31.890795	43.423401	111.743233	32.68748	26.65201	108.487915	-76.370254	21.174436	107.949661
-51.108231	51.041023	113.94825	-21.696686	23.810379	108.570984	33.524933	9.752623	105.067886	31.972731	43.273621	111.415611	32.748832	26.513122	108.2417485	-76.142204	21.107636	108.9002195
-51.888721	49.768372	114.187515	-21.553438	23.792801	108.795631	33.575867	9.665369	104.867302	32.040424	43.180111	111.082268	32.8081455	26.42274	107.974785	-75.9150215	21.162862	109.616477
-52.39444	48.330692	114.351639	-21.407921	23.767557	108.989525	33.610996	9.596166	104.591919	32.056793	43.095669	110.630821	32.8338945	26.3459175	107.61137	-75.6497365	21.1891965	110.36768
-52.764732	46.799454	114.462952	-21.219156	23.76679	109.149742	33.69561	9.517485	104.214226	32.076141	43.020775	109.958252	32.8858755	26.26913	107.086239	-75.3241875	21.26445	111.213245
-53.0895	45.216232	114.568352	-21.019184	23.807104	109.18647	33.81459	9.439337	103.63102	32.042927	42.95409	109.064926	32.9287585	26.1967135	106.347973	-74.9671265	21.4174945	112.024967
-52.880486	43.153946	114.645721	-20.798035	23.779379	109.059357	33.868416	9.379892	102.895149	31.949625	42.879612	107.825638	32.9090205	26.129752	105.3603935	-74.5050905	21.429006	112.7583205
-53.349941	41.575386	114.523972	-20.578798	23.744324	108.785736	33.904606	9.331111	101.959381	31.725904	42.794807	106.410385	32.815255	26.062959	104.184883	-73.972851	21.425689	113.386589
-53.650452	38.805393	113.760315	-20.339199	23.675568	108.161522	33.865425	9.240254	100.714432	31.327461	42.242233	104.415718	32.596443	25.7412435	102.565075	-73.274841	21.6098925	113.757969
-53.974937	37.060741	113.208221	-20.273962	23.565096	107.76371	33.861969	9.105773	100.195335	31.032354	42.411549	103.441467	32.4471615	25.758661	101.818401	-72.9950855	21.371531	113.709019
-53.947948	35.075726	112.52372	-20.315664	23.387123	107.396027	33.835205	8.891939	99.89669	30.880638	42.201359	102.764305	32.3579215	25.546649	101.3304975	-72.9892495	21.227597	113.4615565
-53.882397	33.013023	111.817421	-20.38699	23.133942	107.006874	33.800694	8.61492	99.766754	30.79211	41.57082	102.246765	32.296402	25.09287	101.0067595	-73.070382	21.175014	113.0069885
-53.764416	30.896156	111.048935	-20.500141	22.884344	106.614014	33.778397	8.304226	99.696053	30.585552	41.25135	101.814484	32.1819745	24.777788	100.7552685	-73.1822565	20.9909	112.4727595
-53.563934	28.738945	110.257896	-20.650549	22.596443	106.195343	33.677036	8.048534	99.634972	30.418056	41.027046	101.407852	32.047546	24.53779	100.521412	-73.348644	20.655096	111.869274
-53.254478	26.563852	109.48877	-20.730335	22.356495	105.757095	33.545643	7.81175	99.543709	30.119694	41.168232	100.904785	31.8326685	24.489991	100.224247	-73.2933385	20.222999	111.289943
-52.609982	23.314497	108.357681	-21.108236	21.96627	105.060486	33.350746	7.479241	99.345856	29.654705	40.786743	100.161278	31.5027255	24.132992	99.753567	-73.7191975	19.799548	110.367405
-52.088428	21.078512	107.60453	-21.355244	21.742365	104.568542	33.163044	7.262854	99.170288	29.361263	40.572205	99.691757	31.2621535	23.9175295	99.4310225	-73.9726415	19.5672005	109.7060615
-51.548203	18.911755	107.005692	-21.575052	21.481236	104.090454	32.988426	7.051964	99.036476	29.086712	40.330849	99.313011	31.037569	23.6914065	99.1747435	-74.187673	19.2710655	109.0061645
-50.91037	16.737835	106.225716	-21.858967	21.251776	103.639412	32.816227	6.82439	98.987923	28.836445	40.113949	99.015953	30.826336	23.4691695	99.001938	-74.54427	19.0343825	108.276886
-50.23024	14.599935	105.41449	-22.123215	21.080395	103.186836	32.647358	6.621121	99.004341	28.570568	39.90136	98.77166	30.608963	23.2612405	98.8880005	-74.855393	18.8995495	107.4856715
-49.420021	12.447049	104.789642	-22.389547	20.945539	102.780113	32.491985	6.457823	99.071655	28.281425	39.731129	98.56356	30.386705	23.094476	98.8176075	-75.165799	18.796602	106.7426185
-48.664616	10.325286	104.097389	-22.64847	20.827393	102.403351	32.383156	6.326977	99.273682	27.998674	39.601852	98.44001	30.190915	22.9644145	98.856846	-75.487855	18.6903715	105.949856
-47.293671	7.210229	103.222954	-23.0378	20.710014	101.902161	32.223465	6.084993	100.115547	27.609556	39.396786	98.676262	29.9165105	22.7408895	99.3959045	-75.9921105	18.6791385	104.4084175
-46.324802	5.186384	102.764008	-23.392641	20.624325	101.691399	32.17593	5.834471	100.988045	27.347136	39.258175	99.170319	29.761533	22.546323	100.079182	-76.546815	18.702327	103.303616
-45.363338	3.169686	102.523331	-23.6952	20.514948	101.641846	32.116241	5.556305	102.196739	27.168274	39.075783	99.982201	29.6422575	22.316044	101.08947	-77.0326575	18.713852	102.194222
-44.374622	1.253074	102.487007	-24.040239	20.31311	101.75544	32.008949	5.19612	103.657364	27.061588	38.792915	101.091599	29.5352685	21.9945175	102.3744815	-77.6157465	18.6317025	101.1363985
-43.442844	-0.647388	102.666023	-24.313984	20.111721	102.0355	31.979973	4.751567	105.170143	27.002604	38.432159	102.148041	29.4912885	21.591863	103.659092	-78.1192565	18.631579	100.411908
-42.427242	-2.508668	103.115585	-24.475214	19.927046	102.324852	31.952381	4.33502	106.440414	26.970547	38.013435	102.896454	29.461464	21.1742275	104.668434	-78.411892	18.6798645	99.98127
-41.489189	-4.250829	103.771034	-24.534403	19.720558	102.53038	31.927282	4.014117	107.510689	27.041998	37.585323	103.169426	29.48464	20.79972	105.3400575	-78.553446	18.641396	99.7207025
-39.969437	-6.635025	105.19812	-24.442402	19.485859	102.6968	32.111965	3.640857	108.515671	27.207088	36.664181	102.961494	29.6595265	20.152519	105.7385825	-78.5443305	18.819199	99.6550175
-39.037926	-8.080898	106.181549	-24.21554	19.295574	102.790298	32.30077	3.384627	108.802437	27.393072	36.234657	102.567184	29.846921	19.809642	105.6848105	-78.278001	18.781506	99.8957855
-38.042999	-9.366487	107.071793	-23.987928	19.034231	102.809616	32.513813	2.997503	108.854568	27.492062	36.007591	101.865005	30.0029375	19.502547	105.3597865	-77.9787935	18.565915	100.2594455
-37.100109	-10.57746	107.754959	-23.756159	18.728863	102.734291	32.645329	2.608552	108.831192	27.68083	35.419563	101.186157	30.1630795	19.0140575	105.0086745	-77.6753975	18.4436685	100.4599075
-36.23325	-11.659124	108.384857	-23.562826	18.421503	102.659012	33.080685	2.024374	108.633675	27.787876	34.914272	100.640915	30.4342805	18.469323	104.637295	-77.5599325	18.373683	100.680729
-35.379349	-12.602682	108.975327	-23.41321	18.121454	102.590218	32.891354	1.864018	108.716331	27.918009	34.495888	100.111023	30.4046815	18.179953	104.413677	-77.2311015	18.062955	100.766759
-34.529732	-13.346169	109.554314	-23.3286	17.885429	102.531609	33.225533	1.504734	108.564774	27.954432	34.157528	99.719963	30.5899825	17.831131	104.1423685	-77.2471825	17.939727	100.9208495
-33.36504	-14.16955	110.080971	-23.319559	17.530376	102.468063	33.2523	1.114451	108.613541	28.399233	33.499916	99.218575	30.8257665	17.3071835	103.916058	-77.4648845	17.7535685	101.020068
-32.636051	-14.487748	110.346664	-23.339916	17.278608	102.492538	32.920723	0.847066	108.850571	28.089746	33.23719	99.366119	30.5052345	17.042128	104.108345	-77.1850665	17.515088	100.876731
-31.940481	-14.636553	110.52066	-23.333225	16.982153	102.569901	33.1315	0.356163	108.832825	28.109854	32.791134	99.363945	30.620677	16.5736485	104.098385	-77.287127	17.3906575	101.041417
-31.17499	-14.612833	110.660378	-23.348995	16.687386	102.680191	32.831642	0.069107	109.04422	28.170807	32.374344	99.365959	30.5012245	16.2217255	104.2050895	-77.1992145	17.1530465	101.1552925
-30.418501	-14.486594	110.675964	-23.309027	16.416792	102.781334	32.779678	-0.265833	109.032509	28.225019	32.004143	99.443771	30.5023485	15.869155	104.23814	-77.1204025	16.964429	101.324528
-29.613146	-14.157276	110.602356	-23.234169	16.134804	102.935921	32.796947	-0.600805	109.067619	28.337881	31.703499	99.621048	30.567414	15.551347	104.3443335	-77.035752	16.718261	101.5275085
-28.813644	-13.66597	110.389755	-23.199726	15.873143	103.152397	32.814064	-0.887245	109.112404	28.458076	31.459364	99.952698	30.63607	15.2860595	104.532551	-77.035522	16.4602265	101.772243
-27.519972	-12.610048	109.858177	-23.138853	15.510024	103.510239	32.841164	-1.389831	109.033859	28.724953	31.19208	100.602409	30.7830585	14.9011245	104.818134	-77.0607645	16.1189235	102.202344
-26.564194	-11.771374	109.356689	-23.096977	15.296374	103.782036	32.769428	-1.680892	108.991325	28.938692	31.064936	101.170746	30.85406	14.692022	105.0810355	-77.048014	15.900726	102.4830365
-25.843918	-10.625547	108.843933	-23.106388	15.083016	104.181503	32.717602	-1.942537	108.905396	29.151726	31.029993	101.958084	30.934664	14.543728	105.43174	-77.14744	15.622304	102.931266
-24.765383	-9.549879	108.29306	-23.085558	14.905183	104.694603	32.692013	-2.214749	108.873711	29.406933	31.097189	102.976135	31.049473	14.44122	105.924923	-77.220589	15.369146	103.464283
-24.017099	-8.010163	107.806625	-23.089275	14.716205	105.196144	32.65889	-2.380974	108.786568	29.653397	31.222624	104.062569	31.1561435	14.420825	106.4245685	-77.3346935	15.011585	103.9677195
-23.082512	-6.485306	107.236389	-23.095013	14.607986	105.622612	32.635799	-2.440514	108.595886	29.86331	31.337727	104.899826	31.2495545	14.4486065	106.747856	-77.4395805	14.7673655	104.497368
-22.118887	-4.879233	106.675217	-23.110611	14.532936	105.870186	32.600983	-2.421701	108.126999	29.863512	31.438204	105.499908	31.2322475	14.5082515	106.8134535	-77.4534695	14.5576205	104.9269185
-20.742458	-2.292936	106.080315	-23.224966	14.463502	106.141708	32.466568	-2.216058	107.654617	29.887709	31.691349	106.361725	31.1771385	14.7376455	107.008171	-77.6270705	14.1893585	105.275245
-19.839136	-0.553927	105.882057	-23.398594	14.423709	106.292557	32.393799	-1.983429	107.485138	29.815971	31.914059	106.88121	31.104885	14.965315	107.183174	-77.902073	13.882103	105.40194
-18.944254	1.244842	105.625786	-23.557314	14.455684	106.280029	32.268047	-1.779901	107.184563	29.650249	32.096817	107.017639	30.959148	15.158458	107.101101	-78.073776	13.75291	105.458957
-18.005835	3.015979	105.290459	-23.681532	14.454622	106.147064	32.132236	-1.645625	106.802956	29.437908	32.196869	106.901337	30.785072	15.275622	106.8521465	-78.148136	13.633622	105.4419815
-17.048502	4.817311	105.11972	-23.773006	14.4928	105.994644	32.057224	-1.53933	106.566093	29.314438	32.257748	106.879028	30.685831	15.359209	106.7225605	-78.231843	13.626391	105.2667275
-16.147932	6.58676	105.052032	-23.837259	14.516189	105.932602	32.0495	-1.507468	106.498871	29.268213	32.305958	106.984688	30.6588565	15.399245	106.7417795	-78.3333745	13.633133	105.1234245
-15.153766	8.3455	105.090042	-23.880833	14.511312	105.942299	31.988913	-1.460789	106.536926	29.238934	32.329178	107.110832	30.6139235	15.4341945	106.823879	-78.3755895	13.5884295	105.060719
-13.579729	10.924695	105.179535	-23.890699	14.5055	106.042358	32.018581	-1.414793	106.540039	29.27272	32.432453	107.403168	30.6456505	15.50883	106.9716035	-78.4270485	13.50217	105.1131125
-12.55569	12.668349	105.314636	-23.866549	14.562342	106.127075	32.063995	-1.296498	106.604538	29.334766	32.558071	107.6689	30.6993805	15.6307865	107.136719	-78.4324785	13.4938975	105.117431
-11.487321	14.355607	105.510628	-23.837654	14.622124	106.256821	32.111408	-1.164922	106.621185	29.399317	32.706894	107.977272	30.7553625	15.770986	107.2992285	-78.4306705	13.473262	105.2144135
-10.43049	16.033415	105.688515	-23.794895	14.663946	106.386589	32.134541	-1.05168	106.618965	29.47901	32.831608	108.233902	30.8067755	15.889964	107.4264335	-78.3965655	13.437928	105.3467445
-9.386678	17.693857	105.865372	-23.768307	14.716498	106.437981	32.161827	-0.951197	106.565536	29.508034	32.936756	108.492043	30.8349305	15.9927795	107.5287895	-78.3715445	13.4402165	105.3471725
-8.297489	19.269871	106.058777	-23.794584	14.758168	106.515823	32.161129	-0.815254	106.499649	29.53828	33.076431	108.790794	30.8497045	16.1305885	107.6452215	-78.4388725	13.3857475	105.3864245
-7.205264	20.817667	106.303345	-23.817415	14.821535	106.532845	32.1465	-0.665364	106.466316	29.570419	33.219944	109.145927	30.8584595	16.27729	107.8061215	-78.4932895	13.36578	105.2595685
-5.581041	22.969412	106.662132	-23.886238	14.867804	106.485001	32.125591	-0.525093	106.469727	29.600143	33.378273	109.783379	30.862867	16.42659	108.126553	-78.635343	13.309018	104.843449
-4.482828	24.32185	106.967178	-23.974619	14.887407	106.338455	32.085766	-0.41701	106.56942	29.61669	33.465328	110.381317	30.851228	16.524159	108.4753685	-78.800466	13.250655	104.2015415
-3.39498	25.519011	107.405647	-24.0823	14.908827	106.228867	32.066986	-0.359229	106.879601	29.633045	33.542366	111.162796	30.8500155	16.5915685	109.0211985	-79.0146155	13.2260855	103.4365355
-2.339986	26.657749	108.07972	-24.175112	14.934842	106.124008	32.017002	-0.324745	107.518158	29.556978	33.600739	112.498108	30.78699	16.637997	110.008133	-79.137214	13.231687	102.239883
-1.319814	27.577332	109.122276	-24.338747	14.924556	106.164841	32.015141	-0.388722	108.650909	29.556005	33.647591	114.231956	30.785573	16.6294345	111.4414325	-79.463067	13.2196775	100.8882495
-0.401331	28.396681	110.22364	-24.529509	14.953838	106.207848	31.989485	-0.466805	109.960518	29.394377	33.611099	116.0578	30.691931	16.572147	113.009159	-79.750949	13.335529	99.406537
0.482438	29.060135	111.27993	-24.535074	14.892456	106.074539	31.86338	-0.503987	111.195824	29.236212	33.607758	117.639389	30.549796	16.5518855	114.4176065	-79.619944	13.2330265	97.7314715
1.704246	29.973009	112.289429	-24.68166	15.141877	105.654587	31.707249	-0.39551	112.744247	28.982931	33.783333	119.284317	30.34509	16.6939115	116.014282	-79.70841	13.5898425	95.294892
2.439726	30.558794	112.495659	-24.64753	15.404871	105.211349	31.654039	-0.188312	113.325356	28.813454	33.989296	119.794258	30.2337465	16.900492	116.559807	-79.5288065	13.90925	93.862891
3.137724	30.932171	112.621216	-24.453899	15.574077	104.790649	31.7022	-0.058423	113.626602	28.84	34.097145	120.06707	30.2711	17.019361	116.846836	-79.178898	14.128793	92.734462
3.735262	31.157389	112.657333	-24.242622	15.794225	104.53421	31.825035	0.066038	113.754547	28.993187	34.212761	120.114983	30.409111	17.1393995	116.934765	-78.894355	14.4490505	92.133655
4.266027	31.278833	112.492767	-23.995192	16.037106	104.339157	31.955042	0.223814	113.682976	29.175467	34.306038	119.959938	30.5652545	17.264926	116.821457	-78.5556385	14.809286	91.856857
4.639163	31.194004	112.368271	-23.76288	16.214828	104.25898	32.112568	0.350774	113.660156	29.390236	34.430862	119.864723	30.751402	17.390818	116.7624395	-78.277162	15.038838	91.7555205
4.822228	30.929201	112.290932	-23.619108	16.403929	104.308128	32.200466	0.482873	113.697853	29.551357	34.546322	119.863686	30.8759115	17.5145975	116.7807695	-78.1141275	15.2932605	91.8354865
4.738645	30.283531	112.294472	-23.501379	16.733879	104.57196	32.298847	0.627176	114.113533	29.705399	34.757572	120.03083	31.002123	17.692374	117.0721815	-78.004881	15.775384	92.0717385
4.467944	29.839447	112.214874	-23.509386	16.990484	104.788467	32.327415	0.754562	114.410378	29.754887	34.979271	120.007828	31.041151	17.8669165	117.209103	-78.059923	16.1140515	92.367831
4.147113	29.308838	111.853813	-23.520407	17.298109	105.012962	32.355343	0.947254	114.59185	29.859987	35.261024	119.698929	31.107665	18.104139	117.1453895	-78.148479	16.492079	92.8805345
3.778532	28.717699	111.359314	-23.369158	17.599573	105.081047	32.421009	1.149356	114.640381	30.016073	35.521324	119.151672	31.218541	18.33534	116.8960265	-77.956857	16.863806	93.2660675
3.284632	28.039536	110.71463	-23.239902	17.958748	105.324959	32.544174	1.28625	114.638176	30.236736	35.754749	118.363121	31.390455	18.5204995	116.5006485	-77.870259	17.3969965	94.1492695
2.665199	27.375471	110.088989	-23.251667	18.438894	105.559448	32.687321	1.484241	114.544884	30.523014	36.057701	117.217575	31.6051675	18.770971	115.8812295	-78.1085015	18.106817	95.2376665
2.023402	26.742676	109.181152	-23.087898	18.783562	105.572533	32.837391	1.743538	114.144493	30.782143	36.385689	115.675201	31.809767	19.0646135	114.909847	-77.985563	18.5025105	96.235219
0.801935	25.725243	107.37326	-22.762449	19.258665	105.148376	33.097057	2.158406	112.880287	30.991009	36.741825	112.53923	32.044033	19.4501155	112.7097585	-77.568931	19.0672145	97.5869935
-0.071039	25.16851	106.07473	-22.556044	19.549221	104.657135	33.200134	2.488399	111.755196	31.023533	36.89349	110.222885	32.1118335	19.6909445	110.9890405	-77.2239215	19.4074975	98.3252295
-0.937975	24.558441	105.006554	-22.376171	19.737638	104.306122	33.353745	2.569043	110.663582	31.062403	36.895782	108.220352	32.208074	19.7324125	109.441967	-76.960416	19.7428635	99.170277
-1.876568	23.961279	104.277573	-22.180965	19.757145	104.13089	33.466206	2.52246	109.969879	31.163395	36.75222	106.738007	32.3148005	19.63734	108.353943	-76.6767305	19.87695	99.907837
-2.899709	23.477598	104.029015	-22.024055	19.695114	104.090164	33.542625	2.427466	109.440147	31.268602	36.575638	105.863785	32.4056135	19.501552	107.651966	-76.4537235	19.888676	100.528362
-3.890749	23.100769	103.7575	-21.907755	19.572306	104.085098	33.613106	2.291734	109.07476	31.354519	36.422192	105.336655	32.4838125	19.356963	107.2057075	-76.2993225	19.787649	100.9644885
-4.990494	22.808167	103.585945	-21.788536	19.444761	104.044601	33.681232	2.137463	108.651749	31.470793	36.374508	105.04483	32.5760125	19.2559855	106.8482895	-76.1530845	19.6335365	101.2409125
-6.679105	22.588186	103.39875	-21.647476	19.345783	103.959366	33.796162	2.273594	108.018097	31.566311	36.549397	104.752182	32.6812365	19.4114955	106.3851395	-75.9761885	19.2800705	101.5335925
-7.733018	22.585861	103.299347	-21.593075	19.360594	103.944168	33.885361	2.480317	107.6231	31.570255	36.782402	104.618622	32.727808	19.6313595	106.120861	-75.913958	19.0898285	101.767475
-8.847536	22.690411	103.23024	-21.534479	19.438745	103.932106	33.942448	2.797214	107.304298	31.565233	37.034546	104.427757	32.7538405	19.91588	105.8660275	-75.8227985	18.96161	101.9981845
-9.961487	22.816895	103.136101	-21.497955	19.574842	103.932167	34.046249	3.007389	107.045784	31.561577	37.270077	104.189896	32.803913	20.138733	105.61784	-75.799823	19.010951	102.246494
-11.096009	23.08493	103.041504	-21.429859	19.70989	103.926506	34.154266	3.185497	106.808868	31.553301	37.482742	103.947342	32.8537835	20.3341195	105.378105	-75.7135015	19.0856605	102.474907
-12.108365	23.396955	103.004608	-21.391598	19.826303	103.927322	34.228981	3.362929	106.614098	31.554207	37.658745	103.714989	32.891594	20.510837	105.1645435	-75.67479	19.141769	102.6901005
-13.178131	23.796356	102.958382	-21.29656	19.916265	103.954384	34.279408	3.580169	106.456604	31.595945	37.790195	103.588142	32.9376765	20.685182	105.022373	-75.5307965	19.147348	102.886395
-14.75341	24.501818	103.084061	-21.204729	19.937361	104.12413	34.395809	3.69128	106.367363	31.660318	37.956139	103.703156	33.0280635	20.8237095	105.0352595	-75.4375215	19.0510125	103.2130005
-15.727626	25.010338	103.23143	-21.154747	19.878119	104.301682	34.461437	3.746561	106.33094	31.724262	38.018681	103.9049	33.0928495	20.882621	105.11792	-75.4023435	18.873617	103.485444
-16.707928	25.61368	103.35717	-21.133856	19.843132	104.457237	34.499603	3.747223	106.315018	31.774176	38.049198	104.057022	33.1368895	20.8982105	105.18602	-75.4046015	18.7880535	103.728454
-17.694017	26.290094	103.390846	-21.134905	19.826136	104.559769	34.525986	3.726905	106.303642	31.814131	38.020004	104.118469	33.1700585	20.8734545	105.2110555	-75.4398685	18.7788175	103.9084825
-18.621826	27.002686	103.442039	-21.089836	19.798828	104.623558	34.546368	3.658941	106.244186	31.862671	37.933865	104.135445	33.2045195	20.796403	105.1898155	-75.3841915	18.801253	104.0573005
-19.458612	27.754599	103.455055	-21.033653	19.752642	104.658592	34.567036	3.595724	106.175507	31.930527	37.844734	104.144119	33.2487815	20.720229	105.159813	-75.3160875	18.785055	104.157371
-20.27326	28.594795	103.522263	-20.984156	19.715027	104.735626	34.590111	3.557485	106.060562	31.99836	37.793159	104.176781	33.2942355	20.675322	105.1186715	-75.2625475	18.754732	104.3525805
-21.483173	29.957682	103.76886	-20.862747	19.600763	104.839645	34.669079	3.575325	105.744888	32.112373	37.816628	104.329613	33.390726	20.6959765	105.0372505	-75.11622	18.5055495	104.6420395
-22.182581	30.875364	103.963264	-20.780062	19.527407	104.894348	34.722084	3.684874	105.445221	32.15205	37.913101	104.491875	33.437067	20.7989875	104.968548	-74.997191	18.2558265	104.820148
-22.87886	31.857433	104.223236	-20.726173	19.49259	104.924896	34.743546	3.864671	105.080841	32.202995	38.097191	104.687653	33.4732705	20.980931	104.884247	-74.9256165	18.004249	104.965545
-23.505972	32.891239	104.543602	-20.711903	19.497198	104.968689	34.772087	4.115155	104.723785	32.17841	38.340981	104.895248	33.4752485	21.228068	104.8095165	-74.8990545	17.766328	105.1278615
-24.165033	33.864243	104.956123	-20.721254	19.517176	105.023216	34.761162	4.377007	104.328629	32.210617	38.219151	105.157913	33.4858895	21.298079	104.743271	-74.9283975	17.736273	105.303161
-24.700512	34.77739	105.356728	-20.746527	19.548588	105.099739	34.712883	4.687379	104.055466	32.143002	38.47147	105.364349	33.4279425	21.5794245	104.7099075	-74.9209965	17.5177515	105.4895705
-25.187504	35.70586	105.797234	-20.786066	19.610172	105.207825	34.664997	4.943887	103.770401	32.0364	38.683586	105.577324	33.3506985	21.8137365	104.6738625	-74.9228305	17.4066075	105.7417875
-25.776943	37.024158	106.440796	-20.881186	19.594994	105.335297	34.549515	5.240453	103.428986	31.884789	38.898735	105.852768	33.217152	22.069594	104.640877	-74.979524	17.120394	106.029717
-26.141331	37.765877	106.79805	-20.92049	19.591879	105.426872	34.487831	5.369621	103.261101	31.826077	38.915859	106.062607	33.156954	22.14274	104.661854	-74.997934	17.041018	106.19189
-26.390669	38.446129	107.116211	-20.95348	19.560019	105.562271	34.417629	5.446891	103.166267	31.732756	39.050423	106.137016	33.0751925	22.248657	104.6516415	-74.9821525	16.871381	106.4729005
-26.588175	39.032097	107.367836	-21.019993	19.588848	105.64711	34.353668	5.488133	103.0933	31.641171	39.44194	106.246742	32.9974195	22.4650365	104.670021	-75.0374055	16.7126595	106.624199
-26.685928	39.631218	107.560005	-21.076241	19.582472	105.679749	34.304462	5.523085	103.047707	31.595982	39.446796	106.286324	32.950222	22.4849405	104.6670155	-75.102704	16.6800035	106.6924825
-26.952606	40.24749	107.678459	-21.111664	19.574701	105.68811	34.267811	5.524332	103.000023	31.546869	39.442245	106.307388	32.90734	22.4832885	104.6537055	-75.130668	16.6661135	106.7225145
-26.835459	40.594311	107.592102	-21.125395	19.556885	105.67807	34.232578	5.509381	102.975632	31.527889	39.421619	106.261803	32.8802335	22.4655	104.6187175	-75.1310235	16.64827	106.7374225
-26.782104	41.071255	107.455887	-21.174665	19.5993	105.549988	34.184345	5.43132	103.013084	31.495453	39.347519	106.122421	32.839899	22.3894195	104.5677525	-75.189229	16.8091805	106.5322235
-26.561142	41.245087	107.170746	-21.253607	19.657539	105.4263	34.158154	5.33915	103.06572	31.469894	39.282093	105.995598	32.814024	22.3106215	104.530659	-75.321238	17.0044565	106.321941
-26.425308	41.362846	106.889404	-21.281204	19.683788	105.314926	34.13847	5.275635	103.083435	31.433973	39.212563	105.790367	32.7862215	22.244099	104.436901	-75.3486295	17.123477	106.192951
-26.250834	41.41761	106.553528	-21.295626	19.720318	105.11293	34.117657	5.186789	103.095413	31.391823	39.152695	105.543304	32.75474	22.169742	104.3193585	-75.345992	17.270894	105.9065015
-25.970768	41.309772	106.113777	-21.336346	19.766073	104.875389	34.094803	5.125149	103.133461	31.354279	39.098083	105.29277	32.724541	22.111616	104.2131155	-75.397233	17.42053	105.5376625
-25.692446	41.105152	105.671677	-21.419474	19.790026	104.669395	34.064461	5.075763	103.188469	31.308914	39.022785	105.082031	32.6866875	22.049274	104.13525	-75.5256355	17.530778	105.20354
-25.273058	40.785263	105.190086	-21.465849	19.771482	104.45771	34.049465	4.995537	103.285614	31.252157	38.942123	104.904381	32.650811	21.96883	104.0949975	-75.582509	17.574134	104.8204225
-24.913277	40.283905	104.661797	-21.629736	19.740356	104.183998	33.954231	4.835595	103.484848	31.112629	38.813053	104.704201	32.53343	21.824324	104.0945245	-75.792902	17.656388	104.2734715
-24.586899	39.860008	104.400505	-21.74012	19.702517	104.047791	33.878231	4.764139	103.619148	31.015339	38.72781	104.577545	32.446785	21.7459745	104.0983465	-75.927025	17.6590595	103.9972355
-24.3134	39.41095	104.133331	-21.85696	19.649679	103.98201	33.827343	4.67206	103.752495	30.916965	38.648151	104.491165	32.372154	21.6601055	104.12183	-76.086074	17.6392525	103.84219
-24.023426	38.906689	103.913536	-21.958546	19.579414	103.878235	33.772175	4.591613	103.837288	30.814024	38.58889	104.422104	32.2930995	21.5902515	104.129696	-76.2101915	17.5685765	103.626774
-23.720745	38.368252	103.740784	-22.017775	19.457596	103.816208	33.713627	4.517138	103.8946	30.713802	38.504299	104.323982	32.2137145	21.5107185	104.109291	-76.2492645	17.4044735	103.523125
-23.336823	37.770119	103.574387	-22.079752	19.358652	103.788879	33.666748	4.403141	103.942963	30.621029	38.409641	104.25296	32.1438885	21.406391	104.0979615	-76.3033925	17.310913	103.4797965
-23.125515	37.132473	103.505646	-22.133041	19.18358	103.726433	33.626221	4.303523	104.002472	30.549421	38.298874	104.215179	32.087821	21.3011985	104.1088255	-76.353903	17.0659615	103.3440405
-22.673859	36.140114	103.390656	-22.237356	18.960642	103.696693	33.555622	4.090879	104.150093	30.468611	38.10635	104.261108	32.0121165	21.0986145	104.2056005	-76.4868285	16.8226695	103.1877855
-22.328844	35.446583	103.347466	-22.286528	18.794403	103.682602	33.516029	3.923957	104.230011	30.428659	37.956734	104.300056	31.972344	20.9403455	104.2650335	-76.5454	16.6484605	103.1001705
-22.057373	34.735573	103.259575	-22.365873	18.660212	103.638962	33.439392	3.773885	104.29921	30.399019	37.810345	104.349648	31.9192055	20.792115	104.324429	-76.6509515	16.528309	102.953495
-21.743664	34.027115	103.121826	-22.357134	18.540127	103.535881	33.365803	3.615134	104.341866	30.355322	37.659912	104.362808	31.8605625	20.637523	104.352337	-76.5748305	16.442731	102.719425
-21.466436	33.315094	102.986923	-22.453842	18.460119	103.421112	33.269058	3.456057	104.369141	30.310934	37.508503	104.347054	31.789996	20.48228	104.3580975	-76.69768	16.437958	102.4841265
-21.231955	32.551147	102.858284	-22.579115	18.392736	103.33371	33.164513	3.34482	104.38237	30.250124	37.386818	104.327271	31.7073185	20.365819	104.3548205	-76.8655485	16.419653	102.3125995
-20.953236	31.824694	102.777611	-22.650789	18.351517	103.232658	33.050411	3.22326	104.396423	30.189884	37.26989	104.315056	31.6201475	20.246575	104.3557395	-76.9217255	16.456459	102.1095765
-20.574776	30.690292	102.715302	-22.834568	18.326445	103.166672	32.896675	3.046141	104.408386	30.083101	37.104958	104.338181	31.489888	20.0755495	104.3732835	-77.159024	16.5773405	101.9600605
-20.326033	29.920965	102.636459	-22.936478	18.284035	103.122673	32.779766	2.911818	104.441849	30.029383	36.997066	104.398636	31.4045745	19.954442	104.4202425	-77.2775305	16.613628	101.8251035
-20.142651	29.138283	102.578117	-23.038948	18.261316	103.089073	32.650043	2.763574	104.469894	29.957386	36.859043	104.462479	31.3037145	19.8113085	104.4661865	-77.3816105	16.7113235	101.7119595
-20.00375	28.297737	102.546501	-23.173353	18.177586	103.05381	32.513168	2.600195	104.500282	29.891321	36.699909	104.533813	31.2022445	19.650052	104.5170475	-77.5489505	16.70512	101.5905725
-19.833889	27.48333	102.513733	-23.30789	18.08828	102.980972	32.36187	2.423444	104.527977	29.824654	36.510563	104.613205	31.093262	19.4670035	104.570591	-77.709042	16.7095565	101.391353
-19.673935	26.645273	102.441772	-23.423021	18.009956	102.920807	32.22921	2.225498	104.52681	29.742428	36.329155	104.678108	30.985819	19.2773265	104.602459	-77.831861	16.7425855	101.239155
-19.564419	25.772259	102.317467	-23.564232	17.888359	102.787994	32.089031	2.000828	104.50386	29.659315	36.130459	104.680588	30.874173	19.0656435	104.592224	-78.002637	16.7110745	100.983764
-19.459587	24.438101	102.099274	-23.736557	17.709356	102.591217	31.874689	1.673945	104.410469	29.524321	35.792187	104.581879	30.699505	18.733066	104.496174	-78.172619	16.685646	100.68626
-19.382114	23.506542	101.89978	-23.84067	17.580515	102.458969	31.753925	1.440738	104.340874	29.424948	35.550846	104.45887	30.5894365	18.495792	104.399872	-78.2707765	16.665238	100.518066
-19.475134	22.638897	101.795555	-23.942646	17.461351	102.300385	31.628429	1.210531	104.285576	29.340372	35.328476	104.348541	30.4844005	18.2695035	104.3170585	-78.3696925	16.6531985	100.2837115
-19.400017	21.668629	101.566078	-23.994604	17.339996	102.139679	31.504133	0.964885	104.250656	29.304972	34.635498	104.22776	30.4045525	17.8001915	104.239208	-78.3937605	16.8798005	100.04015
-19.474104	20.760731	101.404762	-23.8992	17.106115	101.895226	31.372986	0.683687	104.241943	29.187757	34.803391	104.086456	30.2803715	17.743539	104.1641995	-78.0787715	16.468691	99.6262525
-19.52212	19.842062	101.179184	-24.190929	17.138649	101.853775	31.256256	0.412025	104.243637	29.113213	34.481319	103.935608	30.1847345	17.446672	104.0896225	-78.5665925	16.830626	99.6179275
-19.62451	18.878656	101.077316	-24.259558	17.048426	101.751244	31.166002	0.097384	104.246437	29.058764	34.193848	103.812134	30.112383	17.145616	104.0292855	-78.631499	16.951236	99.4732025
-19.75894	17.519566	101.004921	-24.313881	16.892849	101.693474	30.995174	-0.328576	104.236519	29.055708	33.70089	103.618713	30.025441	16.686157	103.927616	-78.653203	17.099541	99.459332
-19.973873	16.60504	101.002411	-24.375191	16.791611	101.689209	30.92379	-0.621543	104.157761	29.062307	33.488567	103.554413	29.9930485	16.433512	103.856087	-78.7434305	17.14971	99.522331
-20.160545	15.770467	101.037086	-24.378971	16.685564	101.729294	30.843084	-0.861162	104.054596	29.079937	33.261395	103.500984	29.9615105	16.2001165	103.77779	-78.7194525	17.1710115	99.680798
-20.368013	14.9135	101.054871	-24.398985	16.568518	101.775383	30.781874	-1.083211	103.941025	29.090542	33.020226	103.481293	29.936208	15.9685075	103.711159	-78.734178	17.1685285	99.839607
-20.65666	14.019034	101.055351	-24.22489	16.476315	101.819298	30.708862	-1.214156	103.834496	29.0762	32.890041	103.509048	29.892531	15.8379425	103.671772	-78.342311	17.1146875	99.966824
-20.890171	13.189041	101.125801	-24.416	16.416887	101.933327	30.677696	-1.314782	103.762344	29.056171	32.796181	103.571297	29.8669335	15.7406995	103.6668205	-78.6989335	17.0930745	100.1998335
-21.198109	12.446939	101.235107	-24.465168	16.35989	102.037743	30.661232	-1.338893	103.725723	29.029449	32.76923	103.66111	29.8453405	15.7151685	103.6934165	-78.7756765	17.0046115	100.3820695
-21.548517	11.205243	101.278053	-24.46452	16.342443	102.1688	30.668062	-1.301449	103.708305	28.970861	32.803886	103.837837	29.8194615	15.7512185	103.773071	-78.7485015	16.9336675	100.564529
-21.846508	10.449629	101.258049	-24.515425	16.37466	102.25341	30.658415	-1.224786	103.715935	28.953297	32.862709	103.945313	29.805856	15.8189615	103.830624	-78.836706	16.9303585	100.676196
-22.077856	9.638186	101.296997	-24.527866	16.384081	102.299286	30.665121	-1.174813	103.722748	28.935299	32.923908	104.052841	29.80021	15.8745475	103.8877945	-78.855942	16.8936145	100.7107775
-22.460117	8.840608	101.309547	-24.535803	16.381887	102.346214	30.65699	-1.141886	103.70697	28.935156	32.976006	104.166016	29.796073	15.91706	103.936493	-78.867679	16.846714	100.755935
-22.748007	8.035519	101.269196	-24.532181	16.392696	102.410088	30.64171	-1.123101	103.677132	28.959408	33.004768	104.228233	29.800559	15.9408335	103.9526825	-78.864921	16.8445585	100.8674935
-23.174591	7.241102	101.248695	-24.527802	16.391638	102.434715	30.609428	-1.141711	103.595497	29.010592	32.989326	104.278206	29.81001	15.9238075	103.9368515	-78.865614	16.8594685	100.9325785
-23.468552	6.423872	101.150871	-24.546101	16.397722	102.436493	30.584208	-1.170868	103.53434	29.05168	32.944916	104.303871	29.817944	15.887024	103.9191055	-78.910146	16.90842	100.9538805
-24.026672	5.131503	101.14579	-24.519537	16.398188	102.573776	30.621737	-1.633579	103.620674	29.116695	32.87624	104.416359	29.869216	15.6213305	104.0185165	-78.90829	17.1750455	101.1290355
-24.437916	4.28973	101.154068	-24.512287	16.421633	102.629181	30.603167	-1.649104	103.66478	29.157192	32.839935	104.487457	29.8801795	15.5954155	104.0761185	-78.9047535	17.2478505	101.1822435
-24.873344	3.444747	101.187538	-24.524714	16.453287	102.700821	30.553282	-1.323698	103.52404	29.167118	32.825283	104.548172	29.8602	15.7507925	104.036106	-78.909628	17.1557815	101.365536
-25.291946	2.562609	101.097717	-24.526001	16.488783	102.713188	30.542637	-1.33658	103.568138	29.175314	32.807014	104.550484	29.8589755	15.735217	104.059311	-78.9109775	17.242349	101.367065
-25.683632	1.676562	101.090385	-24.563854	16.551785	102.684166	30.548101	-1.351783	103.670059	29.174751	32.790886	104.513954	29.861426	15.7195515	104.0920065	-78.989134	17.3840185	101.2763255
-26.150162	0.812508	101.164459	-24.568186	16.684172	102.582787	30.565525	-1.367626	103.88868	29.154354	32.805859	104.381355	29.8599395	15.7191165	104.1350175	-78.9963115	17.6492275	101.0305565
-26.700062	-0.032067	101.326141	-24.588367	16.837509	102.494553	30.610001	-1.373732	104.23381	29.109827	32.790051	104.06884	29.859914	15.7081595	104.151325	-79.036648	17.9668585	100.837781
-27.405378	-1.321551	101.768814	-24.484886	17.130825	102.322563	30.74044	-1.223194	104.770683	29.003731	32.79192	103.283951	29.8720855	15.784363	104.027317	-78.8418575	18.477287	100.617809
-27.902866	-2.118315	102.26635	-24.338032	17.302807	102.159546	30.891367	-1.129037	105.069603	28.939968	32.350449	102.482376	29.9156675	15.610706	103.7759895	-78.5917315	18.994908	100.5431025
-28.386292	-2.85126	102.844452	-24.110384	17.427364	102.028694	31.08139	-1.052115	105.24453	28.819427	32.550724	101.485466	29.9504085	15.7493045	103.364998	-78.1711765	19.1054235	100.69239
-28.917997	-3.493297	103.428612	-23.856602	17.481571	101.946663	31.315603	-1.034691	105.31604	28.756443	32.3895	100.536606	30.036023	15.6774045	102.926323	-77.749227	19.2857375	100.967003
-29.328547	-4.064406	103.948303	-23.6257	17.431337	101.910522	31.533855	-1.133278	105.364105	28.843836	32.148735	99.773994	30.1888455	15.5077285	102.5690495	-77.4402455	19.3549455	101.2519945
-29.826311	-4.563341	104.404678	-23.395861	17.287764	101.917183	31.722811	-1.400238	105.429138	28.991249	31.828854	99.291199	30.35703	15.214308	102.3601685	-77.148752	19.36122	101.4741975
-30.310923	-4.961135	104.696831	-23.234051	17.036427	101.937256	31.838995	-1.602587	105.52356	29.137806	31.485203	99.039734	30.4884005	14.941308	102.281647	-76.9565025	19.131546	101.592865
-30.977608	-5.264558	104.917633	-23.062864	16.671524	101.952065	32.000538	-2.011804	105.624626	29.351988	31.065872	98.90461	30.676263	14.527034	102.264618	-76.801991	18.816014	101.639512
-31.425301	-5.250762	104.964027	-22.943657	16.4697	101.900719	32.076855	-2.207066	105.66478	29.474787	30.834991	98.852402	30.775821	14.3139625	102.258591	-76.663135	18.6254375	101.542847
-31.83046	-5.101714	104.925583	-22.90753	16.32641	101.886047	32.137794	-2.412548	105.682968	29.546562	30.6873	98.829361	30.842178	14.137376	102.2561645	-76.657238	18.515444	101.5159295
-32.211723	-4.758795	104.858925	-22.87299	16.203228	101.885689	32.178463	-2.545363	105.733421	29.618347	30.567053	98.84568	30.898405	14.010845	102.2895505	-76.644385	18.395611	101.4818275
-32.50248	-4.259105	104.819656	-22.814852	16.115103	101.945099	32.205807	-2.666463	105.792786	29.693525	30.460394	98.928436	30.949666	13.8969655	102.360611	-76.57937	18.3332405	101.529587
-32.80756	-3.635854	104.768349	-22.78171	16.048208	102.065292	32.229092	-2.775063	105.83297	29.764069	30.389505	99.087158	30.9965805	13.807221	102.460064	-76.5600005	18.289195	101.67052
-33.05212	-2.877367	104.682716	-22.738649	15.947965	102.184418	32.247589	-2.870223	105.875969	29.87645	30.317888	99.305222	31.0620195	13.7238325	102.5905955	-76.5393175	18.1720975	101.7782405
-33.289494	-1.452808	104.526222	-22.670975	15.861778	102.422539	32.257088	-3.07055	105.959175	30.0912	30.249191	99.795418	31.174144	13.5893205	102.8772965	-76.516094	18.1342355	101.9677815
-33.356754	-0.344519	104.386604	-22.612438	15.820276	102.593185	32.276138	-3.20562	106.043503	30.291828	30.184837	100.186279	31.283983	13.4896085	103.114891	-76.508859	18.1509435	102.071479
-33.466381	0.848436	104.239357	-22.546789	15.780571	102.77346	32.295971	-3.384125	106.119469	30.480654	30.108404	100.715706	31.3883125	13.3621395	103.4175875	-76.4818905	18.1990025	102.1293325
-33.412994	2.168585	104.084969	-22.457933	15.718254	102.970123	32.317707	-3.557046	106.204773	30.744141	30.10078	101.325165	31.530924	13.271867	103.764969	-76.44679	18.164641	102.175277
-33.34882	3.628004	103.824509	-22.3766	15.652164	103.164078	32.346066	-3.795948	106.256554	31.057444	30.049913	101.957169	31.701755	13.1269825	104.1068615	-76.454955	18.1773455	102.2212945
-33.282516	5.120445	103.605438	-22.241823	15.540493	103.360764	32.385353	-4.029292	106.24707	31.383556	29.981253	102.630638	31.8844545	12.9759805	104.438854	-76.3681005	18.1050055	102.282674
-33.080379	6.682356	103.374443	-22.114178	15.430329	103.492989	32.444767	-4.267087	106.201645	31.725103	29.91766	103.221962	32.084935	12.8252865	104.7118035	-76.313291	18.0353715	102.2741745
-32.781178	9.155655	103.025993	-21.949875	15.331645	103.59597	32.48423	-4.504547	105.845139	32.1059	29.756901	103.86705	32.295065	12.626177	104.8560945	-76.194815	18.037113	102.3358455
-32.545773	10.854436	102.841949	-21.814009	15.280214	103.542122	32.50975	-4.581402	105.42865	32.271828	29.59749	103.989433	32.390789	12.508044	104.7090415	-76.018807	18.052384	102.3752025
-32.297894	12.597288	102.702629	-21.704679	15.27239	103.422592	32.499325	-4.668086	104.883659	32.389893	29.439322	104.038551	32.444609	12.385618	104.461105	-75.853967	18.159162	102.384079
-31.981377	14.351921	102.416351	-21.609411	15.228383	103.264824	32.472973	-4.760074	104.281868	32.506161	29.265013	103.988144	32.489567	12.2524695	104.135006	-75.708389	18.2042965	102.394642
-31.64241	16.123247	102.241554	-21.535368	15.251787	103.049599	32.404366	-4.835711	103.586021	32.579514	29.115013	103.850082	32.49194	12.139651	103.7180515	-75.562676	18.363923	102.3811465
-31.247887	17.800587	102.111969	-21.492928	15.253663	102.805267	32.291931	-4.832242	102.960762	32.614204	28.966587	103.750786	32.4530675	12.0671725	103.355774	-75.4389235	18.4401535	102.25476
-30.855782	19.499315	102.014091	-21.486893	15.289032	102.616333	32.211788	-4.863401	102.453827	32.637695	28.890085	103.814163	32.4247415	12.013342	103.133995	-75.3985275	18.564722	102.098671
-30.143509	21.956549	102.059578	-21.591997	15.422441	102.433075	32.037006	-4.864778	102.087357	32.654667	28.881502	104.05719	32.3458365	12.008362	103.0722735	-75.5298305	18.83652	101.7938765
-29.676252	23.52561	102.165749	-21.684624	15.5443	102.448036	31.921455	-4.872151	102.026962	32.621456	28.936476	104.229614	32.2714555	12.0321625	103.128288	-75.6407035	19.0564375	101.767784
-29.180401	25.037077	102.247932	-21.816589	15.652366	102.44355	31.787357	-4.870657	102.015076	32.550705	28.960947	104.338203	32.169031	12.045145	103.1766395	-75.802209	19.259587	101.7104605
-28.601778	26.480982	102.394188	-21.930651	15.762879	102.445343	31.657917	-4.91021	102.034401	32.465378	28.977224	104.359589	32.0616475	12.033507	103.196995	-75.9229495	19.492251	101.693691
-28.030634	27.823654	102.457359	-21.97221	15.829108	102.484909	31.532993	-4.968493	102.078247	32.385452	28.964149	104.343758	31.9592225	11.997828	103.2110025	-75.9036425	19.660388	101.7588155
-27.452322	29.102825	102.540413	-22.081337	15.86327	102.482559	31.470987	-5.0577	102.118805	32.304512	28.916718	104.313896	31.8877495	11.929509	103.2163505	-76.0504235	19.797031	101.7487675
-26.68981	30.314959	102.556976	-22.140995	15.85171	102.501991	31.398886	-5.174775	102.158043	32.26115	28.839848	104.188141	31.830018	11.8325365	103.173092	-76.112008	19.8708835	101.83089
-25.627703	32.040398	102.531731	-22.152575	15.792747	102.472977	31.32818	-5.347629	102.123772	32.197399	28.676573	103.863716	31.7627895	11.664472	102.993744	-76.0679395	19.921022	101.95221
-24.934111	33.117439	102.439644	-22.142754	15.734045	102.418457	31.291904	-5.477142	102.11451	32.177811	28.515566	103.601265	31.7348575	11.519212	102.8578875	-76.0203655	19.948878	101.9790265
-24.125076	34.105015	102.226364	-22.151907	15.674284	102.287994	31.266466	-5.663372	102.10466	32.178909	28.369383	103.332863	31.7226875	11.3530055	102.7187615	-76.0265015	19.9955625	101.8572265
-23.292866	35.08762	102.05481	-22.192457	15.605275	102.18676	31.21731	-5.81287	102.055214	32.174839	28.197428	103.063675	31.6960745	11.192279	102.5594445	-76.0809885	20.018271	101.8140755
-22.455891	35.998623	101.981178	-22.193613	15.551626	102.123474	31.143383	-5.956318	101.943001	32.151188	28.049629	102.856934	31.6472855	11.0466555	102.3999675	-76.0345115	20.0565965	101.8469805
-21.520256	36.882404	102.022575	-22.182495	15.45509	102.061638	31.12138	-6.033314	101.741936	32.141106	27.908871	102.791748	31.631243	10.9377785	102.266842	-75.996233	19.9724015	101.856434
-20.58239	37.727493	102.29586	-22.192022	15.388174	102.028824	31.101597	-6.044984	101.522659	32.169968	27.840021	102.903534	31.6357825	10.8975185	102.2130965	-76.0198265	19.8788295	101.8445515
-19.150194	38.880886	102.924286	-22.24379	15.345258	101.985107	31.0527	-5.846219	101.021553	32.156643	27.836933	103.301498	31.6046715	10.995357	102.1615255	-76.0922515	19.695159	101.8086885
-18.170326	39.572823	103.566803	-22.324078	15.379673	101.975693	30.975208	-5.592427	100.556389	32.095127	27.908876	103.725555	31.5351675	11.1582245	102.140972	-76.1833235	19.6011215	101.810414
-17.17738	40.122761	104.373421	-22.378504	15.444991	101.876434	30.835295	-5.281657	100.097847	32.018013	28.030985	104.371132	31.426654	11.374664	102.2344895	-76.183662	19.515318	101.5183785
-16.163544	40.548481	105.32476	-22.546791	15.613588	101.926208	30.643351	-4.94507	99.744141	31.954491	28.137901	105.424538	31.298921	11.5964155	102.5843395	-76.392503	19.6307605	101.2680765
-15.154736	40.827957	106.523605	-22.778597	15.686009	102.023064	30.477854	-4.692717	99.64756	32.072098	28.255991	106.797791	31.274976	11.781637	103.2226755	-76.83217	19.590381	100.8234525
-14.198952	40.859993	107.837769	-23.025652	15.863109	102.310371	30.317715	-4.515301	99.755898	32.545628	28.207483	108.061363	31.4316715	11.846091	103.9086305	-77.4829755	19.880127	100.7121115
-13.240155	40.782757	108.947182	-23.285656	16.087072	102.649582	30.153101	-4.318202	100.037132	32.601936	28.280252	109.335098	31.3775185	11.981025	104.686115	-77.9488305	20.193119	100.613049
-11.749104	40.416508	110.010025	-23.451891	16.417677	103.026833	29.96755	-4.024711	100.652588	32.641479	28.469828	110.721603	31.3045145	12.2225585	105.6870955	-78.2082965	20.6127955	100.3665705
-10.817338	40.016033	110.274651	-23.64127	16.735611	103.26313	29.864157	-3.844258	101.097824	32.625465	28.672323	111.281815	31.244811	12.4140325	106.1898195	-78.527351	21.0571895	100.3364405
-9.860782	39.417923	110.202835	-23.788393	17.043793	103.402901	29.799675	-3.65643	101.497444	32.533531	28.92074	111.535851	31.166603	12.632155	106.5166475	-78.743389	21.455431	100.2891545
-8.964369	38.686237	109.842346	-23.866341	17.287973	103.391624	29.770079	-3.46264	101.803101	32.408051	29.217934	111.573029	31.089065	12.877647	106.688065	-78.821747	21.698299	100.095183
-8.113145	37.787086	109.305885	-23.936749	17.516937	103.451935	29.776588	-3.278435	102.118912	32.310394	29.523314	111.435104	31.043491	13.1224395	106.777008	-78.916989	21.9114345	100.126862
-7.291088	36.642441	108.695221	-24.096752	17.766685	103.511116	29.857222	-3.14097	102.399681	32.239777	29.790932	111.206642	31.0484995	13.324981	106.8031615	-79.2420035	22.208389	100.2190705
-6.529138	35.326492	107.998383	-24.041725	17.826664	103.389671	29.94383	-3.088366	102.638077	32.193623	29.97941	110.88755	31.0687265	13.445522	106.7628135	-79.1521765	22.207806	100.0165285
-5.484994	33.010334	106.918335	-23.952036	17.869232	103.281448	30.069244	-3.106847	102.901665	32.200241	30.15267	110.253502	31.1347425	13.5229115	106.5775835	-79.0388145	22.2155525	99.9853125
-4.868236	31.271421	106.188675	-23.844257	17.842344	103.194618	30.15554	-3.183778	103.082832	31.883707	30.334202	110.062935	31.0196235	13.575212	106.5728835	-78.7081375	22.109476	99.8163525
-4.334501	29.369432	105.60907	-23.775263	17.839247	103.135132	30.250412	-3.295682	103.440186	31.924074	30.324963	109.821892	31.087243	13.5146405	106.631039	-78.637769	22.1638535	99.639225
-3.819678	27.308712	105.10849	-23.684835	17.848331	103.174759	30.399567	-3.449785	103.984032	31.957611	30.335644	109.763596	31.178589	13.4429295	106.873814	-78.548259	22.2537325	99.475704
-3.431965	25.118595	104.765282	-23.650381	17.871332	103.257439	30.507147	-3.618472	104.729393	32.019623	30.342901	109.849907	31.263385	13.3622145	107.28965	-78.564147	22.3804495	99.225228
-3.096342	22.869747	104.584373	-23.610487	17.909609	103.369034	30.61515	-3.790471	105.618248	32.091984	30.334148	109.886215	31.353567	13.2718385	107.7522315	-78.574541	22.5473795	98.9858365
-2.849462	20.508839	104.441895	-23.531752	17.984463	103.487381	30.733746	-3.948367	106.536804	32.182285	30.268934	109.804214	31.4580155	13.1602835	108.170509	-78.5215195	22.8086425	98.804253
-2.626266	16.941196	104.408195	-23.375082	18.061253	103.557587	30.951777	-4.136978	107.830978	32.320148	30.204142	109.448158	31.6359625	13.033582	108.639568	-78.3861265	23.088924	98.475606
-2.544806	14.530449	104.491173	-23.248453	18.067808	103.539299	31.073193	-4.225201	108.580948	32.408337	30.135813	109.091911	31.740765	12.955306	108.8364295	-78.237671	23.18031	98.2421685
-2.572221	12.15136	104.60408	-23.120935	18.026981	103.479507	31.202263	-4.3663	109.193085	32.532703	30.020815	108.694748	31.867483	12.8272575	108.9439165	-78.109353	23.2267045	98.0150975
-2.681851	9.809846	104.799759	-23.009077	17.942089	103.406166	31.266541	-4.53634	109.646477	32.597931	29.822142	108.226776	31.932236	12.642901	108.9366265	-77.95039	23.241277	97.8757055
-2.85003	7.526848	104.952644	-22.847477	17.769741	103.280426	31.307077	-4.709064	109.952629	32.646946	29.574558	107.665764	31.9770115	12.432747	108.8091965	-77.6719655	23.106735	97.7516555
-3.078053	5.330757	105.238251	-22.733414	17.600559	103.154411	31.416216	-4.915591	110.164223	32.686016	29.330721	107.190552	32.051116	12.207565	108.6773875	-77.517944	22.993553	97.6314345
-3.414579	3.296072	105.568886	-22.626556	17.429771	103.077057	31.471262	-5.093513	110.470795	32.71492	29.084774	106.880104	32.093091	11.9956305	108.6754495	-77.346203	22.8639115	97.4786645
-4.041918	0.414306	106.205666	-22.568447	17.143953	103.05191	31.489967	-5.383582	110.91777	32.743092	28.667562	106.499519	32.1165295	11.64199	108.7086445	-77.2534235	22.645916	97.3951755
-4.545496	-1.329352	106.634346	-22.539173	16.954859	103.038719	31.481033	-5.563719	111.181023	32.726871	28.386667	106.270012	32.103952	11.411474	108.7255175	-77.182298	22.498244	97.3519205
-5.069075	-2.879979	107.075974	-22.524475	16.804937	103.054321	31.51387	-5.693137	111.451378	32.710899	28.111141	106.02182	32.1123845	11.209002	108.736599	-77.1613345	22.400872	97.372043
-5.678447	-4.300783	107.510551	-22.434429	16.651951	103.096199	31.601063	-5.815156	111.632713	32.744953	27.901888	105.81144	32.173008	11.043366	108.7220765	-77.041866	22.260536	97.4703215
-6.306107	-5.527194	107.917717	-22.377121	16.530655	103.163765	31.716311	-5.872159	111.786201	32.804131	27.746222	105.607918	32.260221	10.9370315	108.6970595	-77.014463	22.1242785	97.6304705
-6.994133	-6.57446	108.270584	-22.254662	16.417099	103.224564	31.85713	-5.926774	111.891685	32.848812	27.621737	105.429016	32.352971	10.8474815	108.6603505	-76.862295	21.9867165	97.7887775
-7.716183	-7.431623	108.594368	-22.156387	16.310385	103.258392	31.983168	-5.910728	111.958611	32.888515	27.54147	105.239418	32.4358415	10.815371	108.5990145	-76.7486155	21.805399	97.9177695
-8.847858	-8.368773	108.961174	-22.01577	16.215927	103.309723	32.182404	-5.894994	112.033554	32.95282	27.471855	104.95536	32.567612	10.7884305	108.494457	-76.599152	21.6434235	98.124989
-9.559869	-8.821623	109.053825	-21.924391	16.134083	103.311096	32.283401	-5.921717	112.030533	32.998703	27.430454	104.820419	32.641052	10.7543685	108.425476	-76.489834	21.5137975	98.196716
-10.511984	-8.981032	109.144333	-21.870426	16.057611	103.322235	32.373528	-5.992917	112.017532	33.027	27.351019	104.725983	32.700264	10.679051	108.3717575	-76.441116	21.436171	98.2727125
-11.365495	-9.024884	109.094009	-21.784786	15.940644	103.346359	32.417969	-6.108163	112.009605	33.073341	27.25259	104.739204	32.745655	10.5722135	108.3744045	-76.315227	21.3090745	98.3183135
-12.214975	-8.849999	108.975479	-21.748169	15.806462	103.372826	32.457668	-6.243621	112.027344	33.126984	27.157604	104.829025	32.792326	10.4569915	108.4281845	-76.288664	21.1559325	98.3174675
-13.143691	-8.503201	108.800995	-21.694622	15.700247	103.44677	32.489643	-6.38846	112.002098	33.150845	27.098387	105.035149	32.820244	10.3549635	108.5186235	-76.209488	21.0455305	98.3749165
-14.025061	-7.96805	108.570793	-21.688049	15.573348	103.575554	32.497162	-6.525142	111.982277	33.195488	27.059755	105.375328	32.846325	10.2673065	108.6788025	-76.222423	20.8793895	98.4723055
-15.392177	-6.891438	108.116875	-21.672449	15.361318	103.966713	32.513737	-6.863905	111.972473	33.515625	27.101395	106.475044	33.014681	10.118745	109.2237585	-76.359579	20.603891	98.7096675
-16.252058	-5.947081	107.759033	-21.634539	15.165515	104.366898	32.520042	-7.17178	112.017265	33.951874	27.169514	107.487801	33.235958	9.998867	109.752533	-76.505036	20.332163	98.981263
-17.195724	-4.898145	107.345428	-21.596485	14.936723	104.854675	32.524952	-7.559322	111.977814	34.493553	27.224394	108.531487	33.5092525	9.832536	110.2546505	-76.7022225	20.04091	99.4546995
-18.063576	-3.71683	106.911125	-21.512352	14.741683	105.308105	32.551109	-7.902441	111.748566	34.926216	27.176067	109.291252	33.7386625	9.636813	110.519909	-76.7633665	19.846553	100.096301
-18.966345	-2.359517	106.45369	-21.315813	14.590009	105.650154	32.665504	-8.080626	111.206726	35.066811	27.075159	109.652817	33.8661575	9.4972665	110.4297715	-76.4977835	19.6827515	100.8705365
-19.814375	-0.954421	105.909454	-21.116547	14.584096	105.795242	32.799091	-8.016394	110.447098	35.088047	27.004675	109.686813	33.943569	9.4941405	110.0669555	-76.176663	19.6740515	101.5235285
-20.698975	0.580849	105.408264	-20.955839	14.60927	105.789459	32.957432	-7.781625	109.603989	35.135006	27.092916	109.486237	34.046219	9.6556455	109.545113	-75.957897	19.5628945	102.033805
-22.022196	2.932852	104.625633	-20.775759	14.781226	105.507195	33.08934	-7.226669	108.191971	35.119572	27.46847	108.989761	34.104456	10.1209005	108.590866	-75.655974	19.4415515	102.423524
-22.924406	4.585272	104.197456	-20.739191	14.937634	105.242943	33.16671	-6.863666	107.286057	34.994473	27.733807	108.458794	34.0805915	10.4350705	107.8724255	-75.5589735	19.4401975	102.6134605
-23.848257	6.205783	103.753044	-20.696766	15.075514	104.873276	33.132519	-6.496307	106.365334	34.780293	27.999365	107.844376	33.956406	10.751529	107.104855	-75.349938	19.399499	102.641697
-24.743483	7.819489	103.396057	-20.690176	15.253383	104.489883	33.069408	-6.146693	105.597672	34.563995	28.2421	107.140335	33.8167015	11.0477035	106.3690035	-75.1970535	19.4590625	102.6107625
-25.440199	9.275019	103.019569	-20.758581	15.392181	104.188118	33.027931	-5.877623	104.943726	34.325405	28.453259	106.629089	33.676668	11.287818	105.7864075	-75.19383	19.496544	102.5898285
-26.27681	10.857441	102.853523	-20.776653	15.453871	103.926399	32.965294	-5.70213	104.495621	34.165348	28.614155	106.283119	33.565321	11.4560125	105.38937	-75.118627	19.4517295	102.463428
-27.064587	12.404307	102.648628	-20.858295	15.442581	103.715584	32.899658	-5.64158	104.15181	34.047363	28.711298	106.01162	33.4735105	11.534859	105.081715	-75.1901005	19.350303	102.349453
-28.51679	14.740973	102.525696	-20.910873	15.371178	103.462006	32.753086	-5.574098	103.631912	33.891781	28.730721	105.731903	33.3224335	11.5783115	104.6819075	-75.1441795	19.1640445	102.2421045
-29.26536	16.163462	102.527092	-20.949482	15.3083	103.352715	32.709484	-5.553426	103.376518	33.812233	28.756609	105.649017	33.2608585	11.6015915	104.5127675	-75.1598225	19.0150085	102.1926625
-29.976442	17.557663	102.560654	-20.974327	15.248644	103.293503	32.683079	-5.486327	103.208038	33.787899	28.802691	105.67421	33.235489	11.658182	104.441124	-75.184143	18.839106	102.145882
-30.651833	18.896406	102.624168	-20.988253	15.212093	103.283714	32.677917	-5.41194	103.180145	33.765648	28.876034	105.781197	33.2217825	11.732047	104.480671	-75.1982885	18.692139	102.086757
-31.290928	20.247189	102.770027	-21.027662	15.145256	103.274155	32.728607	-5.354318	103.220604	33.731167	28.969881	105.981552	33.229887	11.8077815	104.601078	-75.285211	18.4827305	101.947232
-31.88385	21.497396	102.902069	-20.990444	15.085588	103.349236	32.764637	-5.319841	103.322182	33.724464	29.026276	106.195198	33.2445505	11.8532175	104.75869	-75.2254385	18.3179585	101.939782
-32.441032	22.760954	102.983116	-21.035141	15.043764	103.384209	32.782425	-5.304218	103.513504	33.697865	29.073551	106.381569	33.240145	11.8846665	104.9475365	-75.310427	18.2028615	101.8208815
-33.245903	24.521095	103.132538	-21.165649	15.055869	103.50367	32.820911	-5.341831	103.854683	33.631813	29.104748	106.591759	33.226362	11.8814585	105.223221	-75.55766	18.2302795	101.784119
-33.770451	25.692394	103.244003	-21.205124	15.062864	103.580322	32.801395	-5.382078	104.101906	33.597843	29.10767	106.611504	33.199619	11.862796	105.356705	-75.609867	18.262932	101.803939
-34.205135	26.775297	103.327072	-21.206545	15.053466	103.670265	32.797943	-5.432445	104.252983	33.569847	29.070583	106.556084	33.183895	11.819069	105.4045335	-75.596985	18.287863	101.9359965
-34.617996	27.853111	103.464355	-21.206968	15.032185	103.793976	32.790138	-5.480742	104.34288	33.551701	29.030693	106.509033	33.1709195	11.7749755	105.4259565	-75.5848555	18.2893945	102.1619955
-35.065109	28.869768	103.627968	-21.192404	14.929326	103.893433	32.777924	-5.499681	104.376587	33.53688	28.987375	106.483017	33.157402	11.743847	105.429802	-75.54221	18.114805	102.357064
-35.396854	29.881229	103.805054	-21.221447	14.835042	103.950813	32.777317	-5.51635	104.305862	33.496483	28.973377	106.507362	33.1369	11.7285135	105.406612	-75.579794	17.9415705	102.495014
-35.709507	30.821859	103.966675	-21.268415	14.725039	103.945366	32.73814	-5.455994	104.215149	33.472607	28.97348	106.554031	33.1053735	11.758743	105.38459	-75.6422035	17.691335	102.506142
-36.114479	32.138229	104.164383	-21.311987	14.575227	103.893791	32.709023	-5.395468	103.920006	33.398186	29.023397	106.619629	33.0536045	11.8139645	105.2698175	-75.6775785	17.3364895	102.5177645
-36.342285	33.004292	104.237793	-21.380249	14.552087	103.765297	32.662426	-5.335798	103.753937	33.339344	29.068045	106.588661	33.000885	11.8661235	105.171299	-75.761383	17.2380505	102.359295
-36.538731	33.851627	104.234459	-21.430136	14.558913	103.684593	32.599926	-5.261216	103.588249	33.2617	29.119268	106.469406	32.930813	11.929026	105.0288275	-75.791085	17.1888	102.3403585
-36.631031	34.608959	104.275803	-21.532104	14.568083	103.631912	32.550312	-5.279699	103.408669	33.178921	29.12772	106.278229	32.8646165	11.9240105	104.843449	-75.9288245	17.2121555	102.420375
-36.672737	35.298985	104.356674	-21.568415	14.550579	103.606796	32.480381	-5.22403	103.291794	33.104366	29.121599	106.027031	32.7923735	11.9487845	104.6594125	-75.9292035	17.1523735	102.5541795
-36.679619	35.95195	104.484619	-21.593323	14.55639	103.689682	32.435669	-5.22409	103.201279	33.046333	29.076736	105.740128	32.741001	11.926323	104.4707035	-75.927647	17.186457	102.9086605
-36.633808	36.571648	104.625595	-21.594208	14.531403	103.80851	32.41098	-5.255517	103.097107	32.993038	29.037935	105.49424	32.702009	11.891209	104.2956735	-75.890425	17.171597	103.3213465
-36.440487	37.381779	105.024376	-21.54517	14.511721	104.093979	32.404568	-5.375785	102.949455	32.933746	28.971342	105.114273	32.669157	11.7977785	104.031864	-75.759497	17.2256635	104.156094
-36.19091	37.846241	105.258575	-21.441286	14.47015	104.293167	32.414577	-5.422029	102.928459	32.91346	28.925192	104.888847	32.6640185	11.7515815	103.908653	-75.5465905	17.1887185	104.677681
-35.919968	38.270863	105.526421	-21.382935	14.456095	104.555763	32.474758	-5.50463	102.865112	32.880283	28.910357	104.738708	32.6775205	11.7028635	103.80191	-75.4433905	17.2093265	105.309616
-35.561832	38.614525	105.810509	-21.336287	14.430791	104.760979	32.474445	-5.51568	102.796677	32.857338	28.897503	104.600227	32.6658915	11.6909115	103.698452	-75.3384655	17.1706705	105.823506
-35.177116	38.921902	106.106926	-21.290789	14.371553	104.918434	32.483177	-5.549096	102.683929	32.840248	28.881668	104.459969	32.6617125	11.666286	103.571949	-75.2432905	17.07682	106.264919
-34.665596	39.227535	106.290878	-21.280718	14.330682	104.970764	32.489471	-5.600406	102.50238	32.815929	28.866104	104.327438	32.6527	11.632849	103.414909	-75.214136	17.028515	106.526619
-34.129391	39.45052	106.448708	-21.282	14.286798	104.959999	32.462925	-5.617543	102.308296	32.789379	28.854635	104.218231	32.626152	11.618546	103.2632635	-75.190152	16.95505	106.6567345
-33.224575	39.595982	106.632324	-21.296988	14.248055	104.927406	32.418179	-5.647211	102.049759	32.71777	28.849209	104.120575	32.5679745	11.600999	103.085167	-75.1619505	16.895111	106.769645
-32.600552	39.623142	106.652771	-21.316681	14.197144	104.898476	32.356991	-5.639713	101.945023	32.680656	28.855663	104.122139	32.5188235	11.607975	103.033581	-75.1521855	16.786313	106.763371
-31.830744	39.616524	106.604172	-21.382204	14.182593	104.824425	32.281837	-5.623147	101.875946	32.661961	28.883743	104.151489	32.471899	11.630298	103.0137175	-75.236307	16.734888	106.6351325
-31.046749	39.48114	106.546486	-21.474947	14.174427	104.74173	32.238346	-5.632963	101.820648	32.612793	28.908625	104.192444	32.4255695	11.637831	103.006546	-75.3754635	16.711023	106.476914
-30.241261	39.314964	106.420341	-21.583082	14.167603	104.696571	32.17165	-5.658991	101.785446	32.546417	28.921539	104.215836	32.3590335	11.631274	103.000641	-75.5251975	16.703932	106.392501
-29.365545	39.032463	106.331238	-21.662485	14.162831	104.573868	32.107204	-5.670539	101.778603	32.46117	28.928476	104.243561	32.284187	11.6289685	103.011082	-75.609157	16.6966935	106.136654
-28.585979	38.726578	106.247589	-21.785753	14.177103	104.503441	32.03294	-5.681922	101.82093	32.351311	28.927179	104.313148	32.1921255	11.6226285	103.067039	-75.7636315	16.7315775	105.939843
-27.00668	37.983696	105.996658	-22.05069	14.180131	104.438759	31.917307	-5.711619	101.970062	32.173306	28.95397	104.496956	32.0453065	11.6211755	103.233509	-76.1466865	16.7390865	105.644009
-26.060905	37.43882	105.831085	-22.274679	14.167868	104.390083	31.793842	-5.655787	102.142754	32.058846	28.962496	104.654083	31.926344	11.6533545	103.3984185	-76.475702	16.6823815	105.3817475
-25.214785	36.862106	105.712494	-22.465599	14.116094	104.340836	31.695696	-5.673614	102.326927	31.91165	28.93222	104.817673	31.803673	11.629303	103.5723	-76.734871	16.602885	105.109372
-24.051775	36.095818	105.48867	-22.913916	14.202499	104.512749	31.593912	-5.711959	102.613411	31.760466	28.928133	105.013443	31.677189	11.608087	103.813427	-77.505021	16.796911	105.212071
-23.016821	35.30925	105.315567	-22.930834	14.081627	104.363571	31.512505	-5.767662	102.950584	31.602848	28.886768	105.259171	31.5576765	11.559553	104.1048775	-77.4193445	16.603701	104.6222645
-21.950916	34.404709	105.109192	-23.140982	14.022229	104.41539	31.454828	-5.859823	103.368484	31.4412	28.868603	105.592476	31.448014	11.50439	104.48048	-77.729978	16.540068	104.3503
-21.016613	33.462898	105.001831	-23.34511	13.96273	104.457428	31.409416	-5.99663	103.906082	31.33473	28.834305	105.961433	31.372073	11.4188375	104.9337575	-78.062293	16.5066225	103.9810985
-19.491737	31.902636	104.806969	-23.657198	13.857709	104.49437	31.414722	-6.252436	104.718529	31.185774	28.749504	106.584358	31.300248	11.248534	105.6514435	-78.614644	16.466884	103.3372965
-18.401224	30.733242	104.635071	-23.854479	13.768077	104.435982	31.352203	-6.420035	105.316833	31.047022	28.650162	107.042244	31.1996125	11.1150635	106.1795385	-78.9085705	16.4210905	102.6924255
-17.335382	29.53248	104.427147	-24.024792	13.705341	104.254021	31.351906	-6.59934	105.888161	31.045113	28.525087	107.513519	31.1985095	10.9628735	106.70084	-79.2480935	16.4478085	101.807202
-16.35425	28.289452	104.163574	-24.211893	13.636811	103.979744	31.361586	-6.807442	106.35611	31.076586	28.436327	107.96949	31.219086	10.8144425	107.1628	-79.642872	16.4591795	100.796688
-15.408399	27.006222	103.918587	-24.341768	13.531939	103.577721	31.358437	-6.963475	106.783501	31.10288	28.33935	108.381363	31.2306585	10.6879375	107.582432	-79.9141945	16.3759405	99.57301
-14.46321	25.685156	103.597473	-24.463041	13.434179	103.119003	31.383007	-7.122351	107.113556	31.120523	28.215879	108.765282	31.251765	10.546764	107.939419	-80.177847	16.321594	98.298587
-13.655525	24.333672	103.260826	-24.580837	13.314242	102.627312	31.385714	-7.301317	107.307663	31.113392	28.116426	109.0644	31.249553	10.4075545	108.1860315	-80.411227	16.2209295	97.0685925
-12.452473	22.212523	102.733955	-24.707512	13.186266	101.840759	31.341923	-7.55886	107.452393	31.045298	27.905008	109.286324	31.1936105	10.173074	108.3693585	-80.6086345	16.199458	95.3121595
-11.811975	20.766546	102.342606	-24.718836	13.113917	101.345154	31.286594	-7.672539	107.329155	30.99058	27.783585	109.283424	31.138587	10.055523	108.3062895	-80.576259	16.172311	94.3840185
-11.217735	19.282537	101.970757	-24.704662	13.070228	100.833038	31.235117	-7.710968	107.248596	30.956697	27.649153	109.200928	31.095907	9.9690925	108.224762	-80.505231	16.1713635	93.441314
-10.728211	17.797235	101.528893	-24.662689	13.056329	100.320259	31.132116	-7.723472	107.090523	30.95887	27.523199	109.032356	31.045493	9.8998635	108.0614395	-80.370871	16.2127945	92.5790785
-10.347639	16.242712	101.043335	-24.591385	13.022876	99.822937	31.043793	-7.832865	106.781685	30.958691	27.339592	108.691879	31.001242	9.7533635	107.736782	-80.184012	16.2923885	91.909092
-10.064409	14.668794	100.563339	-24.515417	12.994392	99.358681	30.904589	-7.87864	106.504166	30.920073	27.171875	108.243027	30.912331	9.6466175	107.3735965	-79.943165	16.3421665	91.3437655
-9.929648	13.120203	100.106285	-24.428055	12.959557	98.951813	30.895666	-8.082814	106.067108	30.882496	27.008156	107.794716	30.889081	9.462671	106.930912	-79.745191	16.456443	90.972714
-9.909976	10.699094	99.446404	-24.309689	12.868355	98.469269	30.863983	-8.385888	105.433365	30.903048	26.685057	106.989304	30.8835155	9.1495845	106.2113345	-79.5028935	16.5871255	90.7272035
-10.07764	9.073253	99.033348	-24.215208	12.791933	98.2127	30.852196	-8.558047	104.982231	30.940203	26.46817	106.448242	30.8961995	8.9550615	105.7152365	-79.3266155	16.6288045	90.7101635
-10.365255	7.446519	98.678123	-24.086077	12.700995	98.053154	30.870543	-8.726361	104.544937	30.977613	26.261219	105.990639	30.924078	8.767429	105.267788	-79.096232	16.634561	90.83852
-10.716882	5.838202	98.425095	-23.969608	12.6131	97.973175	30.930107	-8.909995	104.104218	31.032892	26.092716	105.611382	30.9814995	8.5913605	104.8578	-78.9207155	16.6348395	91.08855
-11.183124	4.220195	98.184586	-23.843872	12.542178	97.96759	31.016451	-8.983593	103.726936	31.151014	25.985886	105.26651	31.0837325	8.5011465	104.496723	-78.7714765	16.5832095	91.438457
-11.719543	2.600762	98.039345	-23.714291	12.519286	98.088348	31.115273	-9.074042	103.404083	31.277046	25.936008	104.976082	31.1961595	8.430983	104.1900825	-78.6247415	16.607589	91.9866135
-12.38012	1.026675	97.96521	-23.594965	12.501534	98.279099	31.231005	-9.070167	103.093788	31.371645	25.929457	104.730942	31.301325	8.429645	103.912365	-78.491255	16.573423	92.645833
-13.482467	-1.397412	98.084091	-23.372099	12.554303	98.700508	31.36895	-9.059588	102.866951	31.498676	25.938835	104.35817	31.433813	8.4396235	103.6125605	-78.178011	16.6689825	93.7884555
-14.338186	-2.983943	98.307076	-23.262238	12.612741	99.034348	31.475895	-9.037237	102.840805	31.566746	25.93395	104.182014	31.5213205	8.4483565	103.5114095	-78.0457965	16.7771255	94.5572865
-15.207852	-4.570963	98.69915	-23.178268	12.701668	99.403633	31.567738	-9.046443	102.982887	31.636738	25.919762	104.031143	31.602238	8.4366595	103.507015	-77.958774	16.9666765	95.300251
-16.173903	-6.138068	99.229141	-23.084522	12.764016	99.797806	31.646601	-9.07378	103.246918	31.727781	25.89496	103.823708	31.687191	8.41059	103.535313	-77.856235	17.117442	96.060299
-17.199419	-7.688056	99.90461	-22.955366	12.835641	100.185707	31.750259	-9.101721	103.657005	31.827301	25.7728	103.525589	31.78878	8.3355395	103.591297	-77.699512	17.3357425	96.780117
-18.217558	-9.204485	100.696495	-22.753258	12.8913	100.533928	31.907087	-9.106886	104.071617	31.952852	25.609556	103.126022	31.9299695	8.251335	103.5988195	-77.4364855	17.531265	97.4690365
-19.197176	-10.663888	101.52935	-22.519072	12.92039	100.815704	32.053173	-8.92624	104.442657	32.04369	25.519775	102.643677	32.0484315	8.2967675	103.543167	-77.0865755	17.5440125	98.088241
-20.75136	-12.631308	102.934685	-22.123108	12.965457	101.12326	32.314541	-8.598967	104.811562	32.071621	25.40554	101.609421	32.193081	8.4032865	103.2104915	-76.439297	17.5276275	99.0360285
-21.754242	-13.798385	103.858078	-21.830585	12.963225	101.217041	32.614124	-8.35891	104.978477	31.861851	25.352461	100.781082	32.2379875	8.4967755	102.8797795	-75.8991575	17.4296745	99.5543025
-22.723799	-14.897426	104.718384	-21.625597	12.927902	101.257431	32.968487	-8.17438	105.08075	31.641821	25.286711	99.921829	32.305154	8.5561655	102.5012895	-75.556348	17.2996385	100.0135725
-23.715719	-15.86664	105.372681	-21.463701	12.792984	101.290321	33.247574	-8.039585	105.158577	31.546228	25.222248	99.198273	32.396901	8.5913315	102.178425	-75.324303	16.9946365	100.402217
-24.713566	-16.772417	105.914162	-21.358418	12.58861	101.292763	33.454369	-8.038651	105.197372	31.581783	25.139421	98.755417	32.518076	8.550385	101.9763945	-75.234912	16.626835	100.6091315
-25.684441	-17.585236	106.226608	-21.232666	12.29552	101.282799	33.588062	-8.125141	105.220642	31.615683	24.99847	98.532143	32.6018725	8.4366645	101.8763925	-75.0672045	16.1543755	100.6892055
-26.627455	-18.206978	106.42382	-21.222288	11.972098	101.310455	33.694946	-8.326875	105.223381	31.673187	24.850655	98.440201	32.6840665	8.26189	101.831791	-75.1286425	15.682306	100.789119
-28.05748	-18.855671	106.579224	-21.118099	11.536252	101.378891	33.798805	-8.531466	105.252632	31.724018	24.638039	98.432594	32.7614115	8.0532865	101.842613	-74.9976095	15.0192175	100.915169
-28.965014	-19.079258	106.678154	-21.100548	11.320872	101.441383	33.861805	-8.684852	105.281219	31.756088	24.593536	98.521439	32.8089465	7.954342	101.901329	-75.0100425	14.687402	100.981437
-29.820568	-19.104965	106.751373	-21.146791	11.169075	101.548615	33.907387	-8.728526	105.319954	31.8006	24.575001	98.618996	32.8539935	7.9232375	101.969475	-75.1475755	14.4149125	101.127755
-30.662806	-18.945559	106.803513	-21.157534	11.082463	101.647461	33.948254	-8.802935	105.363167	31.837049	24.589216	98.716667	32.8926515	7.8931405	102.039917	-75.2077195	14.2717855	101.255005
-31.48007	-18.588079	106.807434	-21.168634	11.062954	101.718201	33.958992	-8.812229	105.376686	31.869926	24.620234	98.792892	32.914459	7.9040025	102.084789	-75.251727	14.2219055	101.351613
-32.279404	-18.061954	106.755043	-21.204483	11.09618	101.767647	33.945091	-8.797916	105.377281	31.8939	24.65616	98.858353	32.9194955	7.929122	102.117817	-75.3284615	14.263238	101.417477
-32.989319	-17.397442	106.599571	-21.227167	11.133428	101.852928	33.920628	-8.821613	105.375732	31.900295	24.716551	98.974007	32.9104615	7.947469	102.1748695	-75.3647955	14.319387	101.5309865
-33.937466	-16.096701	106.358551	-21.267326	11.236465	102.000168	33.819752	-8.762192	105.35994	31.936419	24.849651	99.192963	32.8780855	8.0437295	102.2764515	-75.4127375	14.4292005	101.7238845
-34.561623	-15.07292	106.182358	-21.281855	11.32268	102.12175	33.762623	-8.725554	105.322098	31.949619	24.959028	99.347679	32.856121	8.116737	102.3348885	-75.419831	14.528623	101.9086115
-35.134895	-13.863048	105.969856	-21.296694	11.379484	102.246605	33.712505	-8.651689	105.270851	31.965733	25.067339	99.498489	32.839119	8.207825	102.38467	-75.432507	14.551143	102.10854
-35.604984	-12.574021	105.740501	-21.303318	11.448479	102.341553	33.669292	-8.624879	105.194031	31.998062	25.185472	99.66066	32.833677	8.2802965	102.4273455	-75.440313	14.6166615	102.2557605
-36.014236	-11.155737	105.469826	-21.309067	11.521158	102.431122	33.628349	-8.555219	105.117271	32.058815	25.28598	99.815041	32.843582	8.3653805	102.466156	-75.461716	14.6769355	102.396088
-36.400326	-9.584841	105.215416	-21.282455	11.575172	102.481422	33.612869	-8.537707	105.07225	32.14571	25.376984	99.955048	32.8792895	8.4196385	102.513649	-75.4441995	14.7307055	102.449195
-36.696026	-7.920364	104.928139	-21.296549	11.662526	102.505348	33.575829	-8.488684	105.023941	32.216484	25.431473	100.079361	32.8961565	8.4713945	102.551651	-75.4892545	14.8536575	102.459045
-37.056561	-5.189977	104.453102	-21.233316	11.792533	102.45285	33.546928	-8.48472	104.925728	32.336842	25.50671	100.18158	32.941885	8.510995	102.553654	-75.408517	15.074071	102.352046
-37.231026	-3.27294	104.045738	-21.199549	11.865046	102.378342	33.531902	-8.473206	104.833916	32.416538	25.508345	100.182602	32.97422	8.5175695	102.508259	-75.373318	15.2125225	102.248425
-37.380325	-1.225706	103.613731	-21.141581	11.968795	102.235626	33.508518	-8.482785	104.698029	32.448208	25.520531	100.160477	32.978363	8.518873	102.429253	-75.261525	15.418717	102.041999
-37.422005	0.912457	103.118767	-21.126438	12.069978	102.063576	33.480885	-8.450726	104.53299	32.507305	25.547596	100.107872	32.994095	8.548435	102.320431	-75.246971	15.591521	101.806721
-37.394058	3.136816	102.629196	-21.079556	12.170575	101.899803	33.460232	-8.414074	104.281044	32.526627	25.632814	100.043938	32.9934295	8.60937	102.162491	-75.1525415	15.73178	101.637115
-37.335152	5.424634	102.115013	-21.047945	12.25794	101.709496	33.427727	-8.332131	103.979645	32.535839	25.72788	99.973312	32.981783	8.6978745	101.9764785	-75.077673	15.8180055	101.4425135
-37.208019	7.836787	101.668976	-21.045656	12.349924	101.523796	33.406582	-8.251243	103.60894	32.562248	25.837999	99.931534	32.984415	8.793378	101.770237	-75.075727	15.90647	101.277355
-36.967594	11.543961	101.112679	-20.993351	12.430378	101.322983	33.339127	-8.139456	102.902458	32.605865	25.945293	99.921364	32.972496	8.9029185	101.411911	-74.959198	15.9578375	101.234055
-36.682404	14.093688	100.905403	-20.945505	12.454203	101.300087	33.333855	-8.045368	102.358231	32.613979	25.920761	99.999741	32.973917	8.9376965	101.178986	-74.864927	15.9707095	101.421188
-36.335728	16.68351	100.874886	-20.886179	12.462152	101.324677	33.304268	-7.994895	101.81987	32.556892	25.905014	100.249985	32.93058	8.9550595	101.0349275	-74.702938	15.9692445	101.6144265
-35.95372	19.271465	100.987289	-20.837803	12.413497	101.291695	33.193146	-7.886647	101.159309	32.584858	25.912729	100.623978	32.889002	9.013041	100.8916435	-74.564608	15.813953	101.6917465
-35.53944	21.842422	101.169189	-20.822145	12.402075	101.139877	32.968842	-7.703597	100.409424	32.706139	25.949223	100.929199	32.8374905	9.122813	100.6693115	-74.4817805	15.681337	101.6104425
-35.021366	24.417513	101.515175	-20.784273	12.530558	101.034836	32.761974	-7.353179	99.576653	32.816845	26.096292	101.18203	32.7894095	9.3715565	100.3793415	-74.3579555	15.6895595	101.6903305
-34.514938	26.93722	101.927505	-20.776506	12.692583	100.782204	32.584476	-6.901196	98.698982	32.88998	26.440802	101.373909	32.737228	9.769803	100.0364455	-74.29024	15.615363	101.5279625
-33.64798	30.5305	102.424828	-20.895836	13.13835	100.511742	32.298458	-6.064481	97.715637	32.866837	27.055359	101.474472	32.5826475	10.495439	99.5950545	-74.3743195	15.781261	101.4284295
-33.008923	32.833603	102.767769	-20.925091	13.470056	100.381531	32.204384	-5.536872	97.263931	32.808933	27.485153	101.550568	32.5066585	10.9741405	99.4072495	-74.3568405	15.9659715	101.3558125
-32.174156	34.909073	103.097618	-21.016483	13.797297	100.30661	32.106762	-5.130522	96.958092	32.829479	27.790699	101.56369	32.4681205	11.3300885	99.260891	-74.5010865	16.2645055	101.352329
-31.522877	37.058823	103.444962	-21.038559	14.057604	100.23996	31.993162	-4.821694	96.709267	32.799187	28.000671	101.514969	32.3961745	11.5894885	99.112118	-74.4732925	16.5257195	101.367802
-30.670214	38.940723	103.756866	-21.051554	14.261343	100.170731	31.854719	-4.565811	96.514534	32.760872	28.088995	101.432076	32.3077955	11.761592	98.973305	-74.4109035	16.761094	101.368157
-29.786419	40.691116	104.001328	-21.087013	14.405307	100.141037	31.753811	-4.420189	96.428589	32.772736	28.156078	101.355087	32.2632735	11.8679445	98.891838	-74.4372995	16.9426695	101.390236
-28.699211	42.212006	104.120544	-21.145798	14.520064	100.173721	31.714312	-4.374292	96.474922	32.742653	28.192287	101.475357	32.2284825	11.9089975	98.9751395	-74.5200785	17.1311305	101.3723025
-27.478064	44.476841	104.542282	-21.277275	14.651519	100.283218	31.649336	-4.350478	96.746407	32.723801	28.295208	101.660522	32.1865685	11.972365	99.2034645	-74.7411185	17.330673	101.3629715
-26.450554	45.752399	104.69165	-21.388273	14.751509	100.332283	31.584042	-4.313718	96.875404	32.655888	28.339106	101.776932	32.119965	12.012694	99.326168	-74.896511	17.490324	101.338398
-25.440058	46.960285	104.901947	-21.473557	14.804824	100.366127	31.481277	-4.271338	96.965744	32.568977	28.388378	101.894066	32.025127	12.05852	99.429905	-74.972241	17.551128	101.302349
-24.282503	47.937088	105.003181	-21.549454	14.885031	100.36483	31.380341	-4.220118	97.082863	32.462173	28.441629	102.086487	31.921257	12.1107555	99.584675	-75.020165	17.6593065	101.144985
-23.158342	48.807671	105.146622	-21.64817	14.951179	100.384285	31.307188	-4.132137	97.226097	32.366314	28.536263	102.314629	31.836751	12.202063	99.770363	-75.133091	17.700295	100.998207
-22.009624	49.557671	105.35936	-21.76956	15.01195	100.393929	31.277361	-4.020679	97.359467	32.246189	28.642929	102.689087	31.761775	12.311125	100.024277	-75.300895	17.712775	100.763581
-20.82197	50.161385	105.645546	-21.88151	15.066923	100.427261	31.249968	-3.918605	97.489235	32.156986	28.767925	103.04583	31.703477	12.42466	100.2675325	-75.466497	17.709186	100.5869895
-19.051781	50.800823	106.127319	-22.088459	15.107435	100.499046	31.178078	-3.728735	97.651215	32.057873	28.958347	103.685905	31.6179755	12.614806	100.66856	-75.7948935	17.600064	100.329532
-17.790154	51.003883	106.435158	-22.197279	15.171719	100.521278	31.126339	-3.619192	97.748436	32.051903	29.088106	104.079506	31.589121	12.734457	100.913971	-75.983679	17.608981	100.128585
-16.526796	51.081902	106.704208	-22.282967	15.223004	100.544441	31.079617	-3.518347	97.846237	32.081886	29.227999	104.47332	31.5807515	12.854826	101.1597785	-76.1466855	17.591182	99.9291035
-15.276365	51.032902	106.908485	-22.417929	15.290546	100.591255	31.038593	-3.395591	97.962372	32.10627	29.385725	104.810623	31.5724315	12.995067	101.3864975	-76.4082895	17.586025	99.7960125
-13.995022	50.831707	107.030937	-22.507378	15.365517	100.626709	30.988562	-3.2977	98.0737	32.118252	29.521824	105.08194	31.553407	13.112062	101.57782	-76.568163	17.618972	99.675598
-12.690187	50.492714	107.048607	-22.544624	15.478725	100.668785	30.960421	-3.170427	98.20269	32.120972	29.652441	105.299927	31.5406965	13.241007	101.7513085	-76.6299445	17.716443	99.5862615
-11.415874	50.038795	107.010757	-22.623219	15.610772	100.71373	30.96767	-3.061949	98.33683	32.121719	29.802094	105.4786	31.5446945	13.3700725	101.907715	-76.7911325	17.8514715	99.519745
-9.46198	49.028343	106.809547	-22.602985	15.829442	100.754822	30.983061	-2.890799	98.536888	32.132195	30.008825	105.731323	31.557628	13.559013	102.1341055	-76.763598	18.099871	99.3755385
-8.182108	48.212627	106.592735	-22.641689	15.952882	100.74366	30.998644	-2.820171	98.687294	32.1726	30.12566	105.885719	31.585622	13.6527445	102.2865065	-76.869	18.2530195	99.2008135
-6.875282	47.218338	106.405746	-22.629286	16.055819	100.793877	31.018999	-2.746562	98.87751	32.203945	30.237675	106.111404	31.611472	13.7455565	102.494457	-76.870044	18.3660815	99.093297
-5.605763	46.089874	106.165718	-22.635206	16.188717	100.882126	31.044907	-2.697263	99.155334	32.275928	30.359259	106.431053	31.6604175	13.830998	102.7931935	-76.9308295	18.546436	98.9710585
-4.36589	44.804138	105.97776	-22.591917	16.321846	101.066879	31.07197	-2.696595	99.570587	32.375069	30.464632	106.777504	31.7235195	13.8840185	103.1740455	-76.9073535	18.7596735	98.9597125
-3.128635	43.391094	105.812202	-22.616932	16.444763	101.293777	31.101784	-2.749135	100.111916	32.490139	30.541813	107.180977	31.7959615	13.896339	103.6464465	-77.0298255	18.993187	98.9411075
-1.945092	41.810902	105.714943	-22.554476	16.525551	101.555923	31.180725	-2.873205	100.847801	32.645939	30.608549	107.69693	31.913332	13.867672	104.2723655	-77.022284	19.18343	98.8394805
-0.179692	39.245453	105.711006	-22.563766	16.63554	102.103912	31.38413	-3.094775	102.475189	32.931602	30.734861	108.665703	32.157866	13.820043	105.570446	-77.285398	19.451037	98.637378
0.919441	37.333309	105.81752	-22.543463	16.705101	102.563568	31.592754	-3.226056	103.702507	33.096039	30.803764	109.309372	32.3443965	13.788854	106.5059395	-77.4313225	19.621348	98.6211965
1.992552	35.359009	105.900833	-22.475029	16.781502	102.992455	31.838724	-3.305619	104.972733	33.209332	30.885765	109.865654	32.524028	13.790073	107.4191935	-77.474086	19.772931	98.5657165
3.029888	33.310555	105.91819	-22.383591	16.874153	103.370499	32.142738	-3.302522	106.154297	33.34594	30.982641	110.368469	32.744339	13.8400595	108.261383	-77.511521	19.9082465	98.479615
3.981647	31.205351	106.013992	-22.205465	16.950788	103.746819	32.415333	-3.3098	107.39814	33.505955	31.109636	110.951744	32.960644	13.899918	109.174942	-77.371574	20.001658	98.318696
4.909133	28.978947	106.31633	-22.035471	17.007088	104.200325	32.801453	-3.438739	108.648888	33.706966	31.175146	111.535934	33.2542095	13.8682035	110.092411	-77.3251515	20.1459725	98.308239
5.697223	26.746399	106.724236	-21.879761	16.97484	104.610565	33.0779	-3.494413	109.995605	33.910702	31.238991	112.308823	33.494301	13.872289	111.152214	-77.253823	20.077391	98.068916
6.700321	23.312069	107.777786	-21.637489	16.929739	105.362442	33.546875	-3.804399	112.269699	34.318958	31.298252	113.819443	33.9329165	13.7469265	113.044571	-77.2078945	20.1125515	97.680313
7.246228	21.055637	108.643196	-21.513365	16.881245	105.876671	33.834808	-3.986526	113.757683	34.61433	31.279802	114.733315	34.224569	13.646638	114.245499	-77.251299	20.115852	97.507843
7.691247	18.801506	109.386353	-21.340654	16.817781	106.198654	34.019302	-4.08187	114.995575	34.850464	31.239977	115.478371	34.434883	13.5790535	115.236973	-77.116191	20.0565085	97.160335
8.038445	16.630335	109.905777	-21.164518	16.763729	106.298401	34.182938	-4.199426	115.84407	35.107555	31.255224	115.968002	34.6452465	13.527899	115.906036	-76.9742825	19.999559	96.690766
8.298656	14.461127	110.181892	-21.00222	16.737	106.19339	34.303188	-4.261854	116.382614	35.410404	31.258593	116.061935	34.856796	13.4983695	116.2222745	-76.861236	19.9756305	96.1645055
8.477403	12.419348	110.147583	-20.921366	16.812616	105.925987	34.436565	-4.298252	116.467094	35.673767	31.266134	115.827072	35.055166	13.483941	116.147083	-76.897898	20.141291	95.704891
8.583583	10.394333	109.846237	-20.706322	16.827335	105.39476	34.594109	-4.258262	116.126991	35.88089	31.34621	115.290817	35.2374995	13.543974	115.708904	-76.6501435	20.110696	95.080616
8.565862	7.592776	108.883759	-20.227892	16.805208	104.256355	34.817596	-4.036528	115.111031	36.084099	31.483925	114.020142	35.4508475	13.7236985	114.5655865	-75.9066315	19.8867175	93.9471235
8.401022	5.809309	108.181473	-19.960867	16.873373	103.515099	35.003643	-3.822843	114.389923	36.134926	31.685061	113.144592	35.5692845	13.931109	113.7672575	-75.4910185	19.815637	93.2629405
8.102522	4.160891	107.584038	-19.742874	16.932243	102.913902	35.229729	-3.572738	113.669266	36.183506	31.933561	112.356438	35.7066175	14.1804115	113.012852	-75.1923655	19.6840745	92.814952
7.723846	2.570341	107.059898	-19.571941	17.019711	102.457832	35.433174	-3.341534	113.078133	36.197056	32.199947	111.585876	35.815115	14.4292065	112.3320045	-74.958997	19.6102155	92.5836595
7.185025	1.100163	106.594826	-19.434212	17.110495	102.093384	35.60548	-3.066845	112.513054	36.154861	32.437679	110.982048	35.8801705	14.685417	111.747551	-74.7485945	19.535573	92.439217
6.502851	-0.246666	106.26136	-19.335087	17.198292	101.804504	35.743614	-2.837563	112.016853	36.038918	32.685043	110.510971	35.891266	14.92374	111.263912	-74.56144	19.472844	92.345096
5.704807	-1.591525	105.941269	-19.282583	17.300678	101.58802	35.801678	-2.556967	111.623672	35.98016	32.935188	109.919609	35.890919	15.1891105	110.7716405	-74.456085	19.4122455	92.4043995
4.281815	-3.30428	105.677414	-19.232517	17.455606	101.339249	35.878868	-2.282619	111.165665	35.900047	33.183414	109.064697	35.8894575	15.4503975	110.115181	-74.3544915	19.4608145	92.563317
3.1412	-4.320624	105.666389	-19.245935	17.563688	101.252808	35.948528	-2.102898	111.031067	35.795475	33.312943	108.547737	35.8720015	15.6050225	109.789402	-74.3638715	19.5223535	92.716214
1.948232	-5.209869	105.734207	-19.279652	17.651323	101.2295	35.971596	-1.925404	110.956024	35.705421	33.426266	108.009491	35.8385085	15.750431	109.4827575	-74.3978125	19.552215	92.9762425
0.622233	-5.981485	105.823639	-19.340206	17.747187	101.228165	35.929169	-1.757849	110.876144	35.556759	33.559837	107.539406	35.742964	15.900994	109.207775	-74.423376	19.59338	93.248555
-0.757414	-6.675947	105.891403	-19.414225	17.825075	101.230225	35.863693	-1.558239	110.846031	35.357319	33.683079	107.145569	35.610506	16.06242	108.9958	-74.438956	19.58773	93.46465
-2.181202	-7.163766	105.996941	-19.501129	17.841789	101.311539	35.811367	-1.419402	110.811272	35.18581	33.783031	106.881508	35.4985885	16.1818145	108.84639	-74.5008465	19.5017635	93.776688
-3.711805	-7.536172	106.093895	-19.598047	17.820147	101.448143	35.699673	-1.2754	110.852524	35.047173	33.852421	106.740059	35.373423	16.2885105	108.7962915	-74.569517	19.3517835	94.0999945
-6.093646	-7.879495	106.107674	-19.765898	17.751476	101.767555	35.57354	-1.213956	110.852936	34.875889	33.907158	106.764725	35.2247145	16.346601	108.8088305	-74.7565105	19.156351	94.7262795
-7.704773	-7.973321	106.100441	-19.870808	17.67437	101.995888	35.511379	-1.209344	110.854866	34.818783	33.952011	106.875656	35.165081	16.3713335	108.865261	-74.906697	18.9774065	95.126515
-9.414463	-7.911062	106.04464	-19.963451	17.622223	102.26033	35.440521	-1.23746	110.845497	34.805161	33.982338	106.996407	35.122841	16.372439	108.920952	-75.049743	18.872007	95.599708
-11.124986	-7.733222	105.910782	-20.030985	17.591436	102.504585	35.399826	-1.22346	110.742233	34.786175	34.018127	107.128975	35.0930005	16.3973335	108.935604	-75.1549705	18.7855385	96.073566
-12.870932	-7.380451	105.768738	-20.105536	17.563263	102.735458	35.326744	-1.193963	110.625206	34.738392	34.097584	107.237991	35.032568	16.4518105	108.9315985	-75.24364	18.6747155	96.5393175
-14.640008	-6.951407	105.578079	-20.185535	17.600578	102.922783	35.235222	-1.131651	110.479843	34.693127	34.197685	107.295319	34.9641745	16.533017	108.887581	-75.3352445	18.668139	96.957985
-16.439724	-6.344112	105.37809	-20.258854	17.635082	103.096268	35.075672	-0.942248	110.369705	34.595787	34.335609	107.338333	34.8357295	16.6966805	108.854019	-75.3534375	18.5734835	97.338517
-19.124594	-5.278601	105.093895	-20.446739	17.722914	103.318802	34.961884	-0.772885	110.11573	34.386284	34.598358	107.325241	34.674084	16.9127365	108.7204855	-75.567562	18.5330915	97.9171185
-21.012104	-4.401515	105.00058	-20.583975	17.770208	103.471359	34.886425	-0.599978	109.928322	34.203896	34.776634	107.214943	34.5451605	17.088328	108.5716325	-75.7131105	18.452088	98.3710855
-22.871668	-3.406054	104.949608	-20.688353	17.830139	103.647552	34.827023	-0.418607	109.684357	33.964485	34.915459	106.987701	34.395754	17.248426	108.336029	-75.77246	18.411852	98.959075
-24.728071	-2.368416	105.047142	-20.7335	17.863016	103.875259	34.786362	-0.236882	109.354935	33.679245	34.995953	106.658157	34.2328035	17.3795355	108.006546	-75.6998035	18.3464965	99.743972
-26.569071	-1.163082	105.153801	-20.730751	17.879192	104.097954	34.748077	-0.052568	108.910896	33.400028	35.009415	106.163918	34.0740525	17.4784235	107.537407	-75.5355545	18.2799605	100.658501
-28.376463	0.094839	105.299339	-20.713345	17.898399	104.330978	34.78653	0.082911	108.296707	33.093662	35.000141	105.475166	33.940096	17.541526	106.8859365	-75.366786	18.255272	101.7760195
-30.151419	1.502754	105.466187	-20.658003	17.921278	104.505478	34.791462	0.237638	107.478752	32.729389	34.977844	104.691933	33.7604255	17.607741	106.0853425	-75.0764315	18.234815	102.9256135
-32.768284	3.719069	105.664848	-20.572039	17.88806	104.636681	34.469162	0.499318	106.07946	32.2463	34.875168	103.215858	33.357731	17.687243	104.647659	-74.501809	18.088877	104.625703
-34.432232	5.346782	105.768967	-20.511419	17.836473	104.670059	34.24976	0.675041	105.004929	31.897879	34.7929	102.11824	33.0738195	17.7339705	103.5615845	-74.0966575	17.9389755	105.7785335
-36.03006	7.023721	105.859612	-20.467136	17.787321	104.631294	34.381493	0.699938	103.611305	31.55088	34.760754	101.039185	32.9661865	17.730346	102.325245	-73.9004585	17.844296	106.937343
-37.501038	8.794852	105.941071	-20.395344	17.739286	104.466942	34.075783	0.928496	102.219261	31.23951	34.840691	99.866295	32.6576465	17.8845935	101.042778	-73.4483345	17.5939785	107.891106
-38.827705	10.624901	105.923828	-20.306353	17.734436	104.211975	33.858112	1.079986	100.693008	30.891111	34.934841	98.648491	32.3746115	18.0074135	99.6707495	-72.9873175	17.4614585	108.7532005
-40.073467	12.514157	105.9963	-20.218046	17.740377	103.91893	33.563976	1.269153	99.145042	30.618567	34.601868	97.538406	32.0912715	17.9355105	98.341724	-72.5273635	17.5452435	109.496136
-41.208412	14.475122	106.15609	-20.159687	17.732256	103.632141	33.11692	1.496707	97.877457	30.333128	35.156998	96.407631	31.725024	18.3268525	97.142544	-72.044398	17.1376595	110.121738
-42.569012	17.464081	106.450722	-20.179445	17.834681	103.366089	32.677185	1.673991	96.265091	30.039448	35.38142	95.368362	31.3583165	18.5277055	95.8167265	-71.7172065	17.1416565	110.9154515
-43.314648	19.495245	106.650627	-20.238533	17.882324	103.232048	32.363243	1.863878	95.481483	29.865053	35.538483	95.00386	31.114148	18.7011805	95.2426715	-71.591214	17.0634675	111.2214245
-43.890831	21.487617	106.85183	-20.346968	17.913366	103.119553	32.041779	1.96819	94.866112	29.698484	35.617935	94.781433	30.8701315	18.7930625	94.8237725	-71.5640675	17.0336695	111.4153335
-44.331623	23.494913	106.937408	-20.445116	17.886406	102.962021	31.748581	1.951613	94.339279	29.56529	35.666149	94.59478	30.6569355	18.808881	94.4670295	-71.5471675	16.963931	111.4570125
-44.643669	25.447729	106.838371	-20.542934	17.896629	102.675995	31.419512	2.020482	93.937576	29.475563	35.675877	94.419769	30.4475375	18.8481795	94.1786725	-71.5334055	16.9450785	111.1733175
-44.78093	27.413542	106.520424	-20.677898	17.940416	102.30304	31.077778	2.063101	93.608513	29.50016	35.237431	94.354774	30.288969	18.650266	93.9816435	-71.644765	17.230566	110.6244365
-44.836815	29.343775	106.054268	-20.836012	17.954157	101.843277	30.841381	2.095536	93.275543	29.347197	35.601566	94.271423	30.094289	18.848551	93.773483	-71.766313	17.059763	109.913071
-44.594444	32.164028	105.178391	-21.15477	18.009571	101.006226	30.448828	2.237968	92.794762	29.182312	35.520401	94.155266	29.81557	18.8791845	93.475014	-72.12511	17.1399575	108.537438
-44.289368	34.011154	104.49424	-21.452894	18.050442	100.366425	30.213455	2.348519	92.410019	28.987083	35.555794	94.041237	29.600269	18.9521565	93.225628	-72.506057	17.1487275	107.507222
-43.849781	35.815163	103.729805	-21.816544	18.17626	99.643524	29.856539	2.55312	91.981857	28.762552	35.628174	93.865097	29.3095455	19.090647	92.923477	-72.9426335	17.261873	106.363571
-43.270718	37.542351	102.935585	-22.200781	18.323065	98.865128	29.479206	2.765844	91.448837	28.480196	35.734894	93.624199	28.979701	19.250369	92.536518	-73.381263	17.395761	105.193738
-42.589958	39.215893	102.131775	-22.619503	18.482731	98.041824	29.03891	3.026904	90.880966	28.157309	35.88625	93.425301	28.5981095	19.456577	92.1531335	-73.8371155	17.508885	103.9305145
-41.784615	40.812866	101.512817	-23.067816	18.643921	97.352623	28.56678	3.296365	90.351509	27.770981	36.039021	93.351364	28.1688805	19.667693	91.8514365	-74.3045125	17.620149	102.8538095
-40.820339	42.29158	100.934029	-23.564651	18.841145	96.734734	28.155178	3.574892	89.936737	27.385891	36.248386	93.441483	27.7705345	19.911639	91.68911	-74.8998365	17.770651	101.780358
-39.159225	44.257904	100.370094	-24.26968	19.131037	95.922272	27.633173	4.016928	89.49826	26.907114	36.613907	93.797157	27.2701435	20.3154175	91.6477085	-75.8095035	17.9466565	100.1968355
-37.879093	45.389179	100.167343	-24.71698	19.354988	95.526985	27.289412	4.351999	89.326012	26.562395	36.827381	94.26963	26.9259035	20.58969	91.797821	-76.3598635	18.120286	99.256149
-36.541138	46.402752	100.06237	-25.146801	19.546333	95.222443	26.977676	4.631097	89.330345	26.335356	37.032978	94.95462	26.656516	20.8320375	92.1424825	-76.950118	18.2606285	98.3024035
-35.078823	47.211849	100.168564	-25.554811	19.725864	95.052589	26.729626	4.871391	89.500961	26.171299	37.21096	95.804688	26.4504625	21.0411755	92.6528245	-77.5600845	18.4105525	97.4523535
-33.669842	47.911678	100.415184	-25.950626	19.89613	94.949554	26.51383	5.070011	89.931381	26.017338	37.350266	96.856544	26.265584	21.2101385	93.3939625	-78.166836	18.5821215	96.5051455
-32.071953	48.379074	100.635216	-26.363346	20.011742	94.912224	26.426744	5.173032	90.588478	25.931982	37.479717	98.039467	26.179363	21.3263745	94.3139725	-78.906055	18.6971095	95.5104755
-30.382809	48.665199	100.921249	-26.752201	20.125868	95.006821	26.342779	5.213166	91.37851	25.840054	37.567913	99.157616	26.0914165	21.3905395	95.268063	-79.5958185	18.8611965	94.745579
-27.822464	48.814968	101.313828	-27.223375	20.293152	95.289902	26.210558	5.211426	92.657555	25.648605	37.631313	100.635025	25.9295815	21.4213695	96.64629	-80.3763315	19.1649345	93.933514
-26.058807	48.787678	101.340553	-27.48617	20.496376	95.498955	26.189327	5.133666	93.556992	25.491205	37.686001	101.515221	25.840266	21.4098335	97.5361065	-80.812606	19.5829185	93.4618035
-24.306431	48.596565	101.334	-27.691879	20.634472	95.781364	26.170588	4.988945	94.4664	25.420326	37.347672	102.325317	25.795457	21.1683085	98.3958585	-81.179215	20.1006355	93.1668695
-22.521591	48.201225	101.339424	-27.852514	20.734674	96.072769	26.149719	4.82053	95.425728	25.388988	37.643745	103.027679	25.7693535	21.2321375	99.2267035	-81.4743815	20.2372105	92.9188345
-20.743183	47.646667	101.307915	-27.955919	20.839224	96.353806	26.242256	4.562582	96.35878	25.423162	37.648304	103.622757	25.832709	21.105443	99.9907685	-81.744547	20.573005	92.7168435
-18.968515	46.955925	101.207062	-27.977865	20.925205	96.674965	26.349899	4.334966	97.287613	25.452667	37.577515	104.140091	25.901283	20.9562405	100.713852	-81.857013	20.8941695	92.636078
-17.206547	46.09798	101.198921	-27.982544	20.966249	97.016624	26.435162	4.085633	98.253677	25.613176	37.101727	104.733086	26.024169	20.59368	101.4933815	-81.989257	21.338818	92.5398665
-14.663553	44.505257	101.391808	-27.9126	20.966694	97.568504	26.571167	3.573866	99.876114	25.826824	37.174873	105.841866	26.1989955	20.3743695	102.85899	-82.0241955	21.5590185	92.278018
-13.049912	43.206963	101.743721	-27.878576	20.896946	98.049782	26.686651	3.23769	101.178886	26.053698	36.979778	106.814232	26.3701745	20.108734	103.996559	-82.1273265	21.685158	92.103005
-11.538748	41.822281	102.287018	-27.846205	20.794115	98.611328	26.862257	2.89326	102.458916	26.304785	36.804073	107.906929	26.583521	19.8486665	105.1829225	-82.275931	21.7395635	92.0397335
-10.088344	40.33791	102.853188	-27.799639	20.66629	99.19072	27.014723	2.578444	103.724274	26.55077	36.652489	108.950211	26.7827465	19.6154665	106.3372425	-82.3820245	21.7171135	92.0441975
-8.732508	38.743412	103.408112	-27.761545	20.540081	99.719383	27.18224	2.270745	104.941391	26.802843	36.490055	109.928497	26.9925415	19.3804	107.434944	-82.5156315	21.699762	92.003822
-7.471862	37.087353	103.876686	-27.745729	20.452505	100.256645	27.352169	1.977621	106.140915	27.044312	36.384716	110.785744	27.1982405	19.1811685	108.4633295	-82.6896985	21.7238415	92.0499605
-6.243148	35.335419	104.260681	-27.69993	20.433239	100.726379	27.526096	1.743918	107.188034	27.257881	36.305248	111.467697	27.3919885	19.024583	109.3278655	-82.7918485	21.841895	92.1248925
-4.623758	32.714325	104.602814	-27.601355	20.491005	101.163193	27.730247	1.369607	108.430412	27.527634	36.198093	111.984238	27.6289405	18.78385	110.207325	-82.8316505	22.19816	92.119061
-3.603791	30.918671	104.600693	-27.531084	20.537308	101.309822	27.800781	1.212783	109.01445	27.66704	36.114529	112.028084	27.7339105	18.663656	110.521267	-82.7960785	22.41096	92.098377
-2.690912	29.049671	104.579796	-27.387051	20.603231	101.369621	27.891073	1.057474	109.429459	27.820915	36.036865	111.930847	27.855994	18.5471695	110.680153	-82.630096	22.6592925	92.059089
-1.850649	27.201166	104.472771	-27.253977	20.625891	101.344994	28.006611	0.920929	109.766373	28.010363	35.916737	111.686493	28.008487	18.418833	110.726433	-82.516441	22.832949	91.963555
-1.092523	25.334457	104.311455	-27.049252	20.614868	101.273499	28.139153	0.783381	109.957466	28.203678	35.747795	111.346008	28.1714155	18.265588	110.651737	-82.2699195	22.964148	91.895261
-0.414287	23.458998	104.131676	-26.800314	20.588776	101.129135	28.266012	0.68639	109.968094	28.411034	35.583878	110.843025	28.338523	18.135134	110.4055595	-81.939151	23.042418	91.8527105
0.201819	21.641117	103.841797	-26.533567	20.5411	100.924538	28.44561	0.581039	109.878326	28.610441	35.400803	110.249649	28.5280255	17.990921	110.0639875	-81.5951595	23.091279	91.7850885
0.903199	18.939606	103.483772	-26.109716	20.427412	100.635994	28.79126	0.470375	109.559166	28.866158	35.212753	109.341896	28.828709	17.841564	109.450531	-81.048141	23.01326	91.821457
1.274353	17.220993	103.257156	-25.819164	20.340143	100.480255	28.977459	0.419033	109.367981	29.077211	35.069759	108.671097	29.027335	17.744396	109.019539	-80.665663	22.93589	91.940971
1.526777	15.561377	103.104195	-25.550932	20.251705	100.354919	29.214127	0.377009	109.145691	29.237404	34.936188	108.047104	29.2257655	17.6565985	108.5963975	-80.3276295	22.8468115	92.1134405
1.663094	13.93292	103.032684	-25.324091	20.17518	100.282204	29.425959	0.278917	109.03405	29.377333	34.79995	107.520172	29.401646	17.5394335	108.277111	-80.049828	22.8109265	92.287297
1.704502	12.415036	103.039703	-25.081924	20.061441	100.257492	29.609457	0.20191	108.960381	29.535463	34.690968	107.090591	29.57246	17.446439	108.025486	-79.736308	22.676443	92.489498
1.676334	10.960536	103.107849	-24.910532	19.965454	100.268974	29.767979	0.098229	108.975052	29.668383	34.554729	106.820801	29.718181	17.326479	107.8979265	-79.539245	22.604429	92.6400215
1.502607	9.622789	103.259369	-24.740025	19.856054	100.334656	29.962936	-0.012237	109.044518	29.821932	34.440212	106.642494	29.892434	17.2139875	107.843506	-79.372484	22.4981205	92.825806
1.123141	7.768314	103.491379	-24.538101	19.695415	100.459923	30.211994	-0.217403	109.22271	30.047163	34.239857	106.558838	30.1295785	17.011227	107.890774	-79.2057805	22.379603	93.029072
0.755027	6.66545	103.683212	-24.393204	19.588404	100.508514	30.364618	-0.340826	109.3647	30.217615	34.118233	106.54628	30.2911165	16.8887035	107.95549	-79.0775245	22.2881045	93.061538
0.305715	5.667258	103.852234	-24.231129	19.490396	100.57119	30.52018	-0.485898	109.495651	30.411253	33.968018	106.531693	30.4657165	16.74106	108.013672	-78.9279745	22.239732	93.128708
-0.257326	4.808195	104.006981	-24.044415	19.404598	100.66539	30.673573	-0.654383	109.64016	30.630339	33.794933	106.52697	30.651956	16.570275	108.083565	-78.740786	22.238921	93.247215
-0.863434	4.086008	104.16433	-23.829117	19.281855	100.754189	30.853111	-0.85393	109.774139	30.842144	33.61433	106.559006	30.8476275	16.3802	108.1665725	-78.5058615	22.18351	93.3418055
-1.557018	3.497536	104.303314	-23.640091	19.16267	100.868919	31.04796	-1.03316	109.9506	31.069717	33.413372	106.631195	31.0588385	16.190106	108.2908975	-78.3390205	22.135234	93.4469405
-2.346284	3.087992	104.424057	-23.432394	19.030548	100.993011	31.2204	-1.184984	110.116554	31.317553	33.226685	106.765923	31.2689765	16.0208505	108.4412385	-78.1337645	22.0402455	93.5447835
-3.587611	2.689395	104.503716	-23.103853	18.813049	101.204155	31.596739	-1.56479	110.31694	31.713358	32.954792	107.071373	31.6550485	15.695001	108.6941565	-77.8627545	21.931097	93.7141535
-4.470079	2.628169	104.541687	-22.90254	18.641546	101.409554	31.806538	-1.832543	110.381523	32.002529	32.757828	107.385277	31.9045335	15.4626425	108.8834	-77.7096135	21.8204495	93.935708
-5.408269	2.623579	104.490158	-22.673742	18.451357	101.63369	31.983889	-2.129754	110.400093	32.317135	32.557686	107.833221	32.150512	15.213966	109.116657	-77.497996	21.688748	94.150723
-6.405751	2.817475	104.447784	-22.459902	18.268513	101.924011	32.140453	-2.459714	110.350243	32.664009	32.327217	108.320953	32.402231	14.9337515	109.335598	-77.322035	21.6032745	94.512424
-7.423098	3.071829	104.267708	-22.223463	18.072548	102.273956	32.303047	-2.803086	110.144615	33.044563	32.116676	108.919052	32.673805	14.656795	109.5318335	-77.120731	21.488301	95.0160785
-8.4475	3.435125	104.066231	-21.976053	17.863232	102.639221	32.475792	-3.137216	109.803345	33.435291	31.901583	109.435783	32.9555415	14.3821835	109.619564	-76.9076475	21.3442805	95.658878
-9.517043	3.909154	103.832268	-21.717661	17.685089	102.981987	32.642918	-3.398223	109.264755	33.830349	31.699842	109.937607	33.2366335	14.1508095	109.601181	-76.6719555	21.2193685	96.362793
-11.094873	4.810225	103.368553	-21.297426	17.437632	103.376678	32.931843	-3.681088	108.222321	34.419827	31.442001	110.352745	33.675835	13.8804565	109.287533	-76.270687	20.9948075	97.465823
-12.195002	5.45457	103.121498	-21.034237	17.342985	103.62233	33.097912	-3.695017	107.461868	34.690922	31.340185	110.486755	33.894417	13.822584	108.9743115	-75.962891	20.863386	98.2703485
-13.310395	6.191315	103.032127	-20.786249	17.291624	103.875824	33.272308	-3.646622	106.879364	34.931316	31.283096	110.486008	34.101812	13.818237	108.682686	-75.67431	20.765011	99.068962
-14.379422	6.963938	103.057541	-20.579342	17.323809	104.136467	33.451645	-3.583836	106.422218	35.159653	31.290478	110.463036	34.305649	13.853321	108.442627	-75.464333	20.794297	99.830307
-15.495779	7.748494	103.166664	-20.386236	17.394869	104.350769	33.59697	-3.49359	106.144394	35.394154	31.318924	110.365356	34.495562	13.912667	108.254875	-75.268034	20.877071	100.446663
-16.60409	8.511657	103.286865	-20.192667	17.433023	104.538383	33.754501	-3.450251	105.95034	35.560665	31.316031	110.239388	34.657583	13.93289	108.094864	-75.042917	20.933156	100.981902
-17.710922	9.284109	103.450188	-20.032774	17.491085	104.702232	33.904938	-3.400136	105.879738	35.67165	31.30901	110.122337	34.788294	13.954437	108.0010375	-74.853842	21.027733	101.4034265
-19.315237	10.360167	103.714081	-19.804489	17.525377	104.906105	34.121841	-3.400256	105.908943	35.85601	31.307259	109.925949	34.9889255	13.9535015	107.917446	-74.5979035	21.0972525	101.894764
-20.362337	11.037517	103.8041	-19.684568	17.495428	104.982613	34.248714	-3.431472	105.899002	35.977886	31.271353	109.778038	35.1133	13.9199405	107.83852	-74.482436	21.0709155	102.126706
-21.373306	11.696198	103.890335	-19.547064	17.405886	105.007065	34.368484	-3.512231	105.859795	36.093956	31.191662	109.623398	35.23122	13.8397155	107.7415965	-74.325348	20.9720565	102.2725335
-22.471348	12.444503	103.999481	-19.411793	17.32612	105.051765	34.487152	-3.616017	105.803009	36.201519	31.054411	109.470901	35.3443355	13.719197	107.636955	-74.1679215	20.933043	102.466575
-23.411619	13.048293	103.939209	-19.295628	17.190067	105.041412	34.598492	-3.744422	105.749405	36.332756	30.914562	109.345314	35.465624	13.58507	107.5473595	-74.05688	20.795064	102.5354645
-24.359623	13.706597	103.960815	-19.238789	17.122728	105.040565	34.69754	-3.861305	105.645264	36.457504	30.783792	109.240402	35.577522	13.4612435	107.442833	-74.0551	20.7842125	102.638297
-25.270962	14.438647	103.995743	-19.031086	16.950613	105.013481	34.789635	-3.973864	105.545357	36.567112	30.659046	109.160339	35.6783735	13.342591	107.352848	-73.7405455	20.558635	102.674114
-26.509615	15.452287	104.009041	-18.835939	16.775024	104.991196	34.912022	-4.106361	105.31559	36.726471	30.496077	109.082863	35.8192465	13.194858	107.1992265	-73.4911245	20.35519	102.7831655
-27.251192	16.173458	104.065338	-18.742804	16.725462	105.002228	34.973541	-4.199962	105.18602	36.858456	30.39315	109.059799	35.9159985	13.096594	107.1229095	-73.4016065	20.35433	102.8815465
-27.951088	16.899382	104.153824	-18.616625	16.66497	105.031654	35.066898	-4.237851	105.050781	36.98772	30.306664	109.03447	36.027309	13.0344065	107.0426255	-73.260559	20.2955335	103.0206825
-28.6318	17.631216	104.229546	-18.518288	16.709953	105.047882	35.155354	-4.288465	104.941368	37.1008	30.237202	109.021141	36.128077	12.9743685	106.9812545	-73.164653	20.4455375	103.1145095
-29.234949	18.381376	104.238441	-18.429974	16.738035	105.020477	35.221092	-4.322316	104.83297	37.192299	30.18688	108.979881	36.2066955	12.932282	106.9064255	-73.0666435	20.543788	103.1345285
-29.745743	19.128025	104.318344	-18.333256	16.751513	104.99054	35.267376	-4.348743	104.742073	37.27317	30.134069	108.871796	36.270273	12.892663	106.8069345	-72.936785	20.610363	103.1741455
-30.276272	19.813112	104.326797	-18.253267	16.811729	104.949585	35.293549	-4.388047	104.62265	37.317829	30.070105	108.753792	36.305689	12.841029	106.688221	-72.812223	20.782429	103.210949
-30.958742	20.780478	104.361549	-18.190645	16.835911	104.872635	35.320824	-4.419083	104.451881	37.378963	29.991451	108.501694	36.3498935	12.786184	106.4767875	-72.7311835	20.885638	103.2684825
-31.352901	21.373165	104.420471	-18.164703	16.83728	104.86245	35.336815	-4.418019	104.317917	37.415813	29.949432	108.23233	36.376314	12.7657065	106.2751235	-72.70572	20.9088535	103.4497765
-31.70363	21.95982	104.519943	-18.136374	16.830811	104.885529	35.355091	-4.406379	104.22374	37.368046	29.915384	107.953217	36.3615685	12.7545025	106.0884785	-72.6343165	20.9071195	103.6825795
-32.010563	22.503685	104.696693	-18.117214	16.840326	104.967926	35.373943	-4.384896	104.175163	37.299263	29.916313	107.69899	36.336603	12.7657085	105.9370765	-72.571031	20.9149435	103.9987755
-32.272949	23.005875	104.858017	-18.124132	16.822378	105.064133	35.377609	-4.316976	104.225609	37.251495	29.930624	107.367981	36.314552	12.806824	105.796795	-72.562816	20.837932	104.331471
-32.497314	23.460024	105.017563	-18.111954	16.832069	105.213478	35.400688	-4.29423	104.279587	37.152012	29.954449	107.03363	36.27635	12.8301095	105.6566085	-72.500258	20.8340285	104.7703475
-32.630562	23.898216	105.180779	-18.10655	16.832726	105.350258	35.413387	-4.275311	104.364815	36.954094	29.975447	106.701424	36.1837405	12.850068	105.5331195	-72.3968405	20.815384	105.1673965
-32.74165	24.578318	105.308899	-18.122831	16.837399	105.482117	35.401024	-4.386891	104.543472	36.713417	29.834658	106.118179	36.0572205	12.7238835	105.3308255	-72.3028825	20.9509145	105.6334085
-32.752357	25.026249	105.274109	-18.156298	16.82021	105.525002	35.364487	-4.492494	104.689087	36.479275	29.716703	105.818451	35.921881	12.6121045	105.253769	-72.234477	21.0283155	105.796235
-32.670193	25.457996	105.203438	-18.209742	16.769035	105.541702	35.29734	-4.644872	104.800774	36.338348	29.528131	105.520927	35.817844	12.4416295	105.1608505	-72.237328	21.0964405	105.9225535
-32.541294	25.857508	105.114853	-18.247984	16.693874	105.517242	35.225143	-4.775634	104.910767	36.225174	29.344088	105.262245	35.7251585	12.284227	105.086506	-72.2211265	21.103521	105.947978
-32.331448	26.304251	104.996277	-18.297117	16.62425	105.477371	35.161095	-4.941343	104.983414	36.139496	29.143902	105.085098	35.6502955	12.1012795	105.034256	-72.2445295	21.1472205	105.920486
-32.051731	26.797367	104.861328	-18.302629	16.537075	105.427002	35.104721	-5.069093	105.032196	36.087849	28.992712	104.954384	35.596285	11.9618095	104.99329	-72.201543	21.1123405	105.860714
-31.700897	27.274773	104.725098	-18.347736	16.456598	105.365959	35.082878	-5.181224	105.037079	36.04945	28.870974	104.872665	35.566164	11.844875	104.954872	-72.261636	21.068321	105.777046
-31.040461	28.035774	104.525902	-18.381882	16.400604	105.243065	35.031094	-5.228013	104.999924	36.057137	28.809278	104.830482	35.5441155	11.7906325	104.915203	-72.3078795	21.0105755	105.570927
-30.585548	28.534931	104.355034	-18.418867	16.378536	105.166176	34.969574	-5.232603	104.952469	36.040817	28.827572	104.801109	35.5051955	11.7974845	104.876789	-72.3429295	20.9595875	105.455563
-29.990349	29.069551	104.227737	-18.470747	16.387062	105.078438	34.919186	-5.180522	104.876877	36.018242	28.863949	104.776787	35.468714	11.8417135	104.826832	-72.410208	20.9324105	105.330044
-29.333633	29.612064	104.131607	-18.520981	16.406961	105.041336	34.838223	-5.134314	104.830551	35.956013	28.9363	104.774284	35.397118	11.900993	104.8024175	-72.43908	20.912929	105.2802545
-28.598669	30.159796	104.071617	-18.60918	16.458584	105.006882	34.792908	-5.046223	104.799614	35.901207	29.032808	104.779732	35.3470575	11.9932925	104.789673	-72.5654175	20.9238755	105.224091
-27.864002	30.720598	103.999313	-18.707865	16.53212	104.976318	34.738533	-4.961471	104.81292	35.835602	29.135212	104.784561	35.2870675	12.0868705	104.7987405	-72.7027975	20.9773695	105.1538955
-27.126766	31.315657	103.90654	-18.765142	16.582207	104.912735	34.664986	-4.876134	104.80822	35.793488	29.229965	104.794312	35.229237	12.1769155	104.801266	-72.759521	20.9874985	105.024204
-25.837624	32.160435	103.789864	-18.895071	16.65214	104.837349	34.570644	-4.728703	104.743027	35.715843	29.385365	104.848419	35.1432435	12.328331	104.795723	-72.9333855	20.975949	104.878975
-24.794439	32.680977	103.738388	-18.953186	16.654482	104.785713	34.536777	-4.629493	104.687706	35.69323	29.491255	104.912506	35.1150035	12.430881	104.800106	-73.0213755	20.878083	104.77132
-23.883198	33.233025	103.660919	-18.992306	16.661423	104.715935	34.506035	-4.541693	104.639015	35.667416	29.603794	105.043945	35.0867255	12.5310505	104.84148	-73.0713375	20.7917955	104.59039
-22.844242	33.812187	103.647079	-19.074213	16.691463	104.679108	34.490715	-4.447722	104.589317	35.656677	29.727884	105.168938	35.073696	12.640081	104.8791275	-73.222122	20.742845	104.4790885
-21.772913	34.354202	103.661026	-19.118448	16.684166	104.668045	34.466572	-4.343344	104.549728	35.641785	29.827377	105.312965	35.0541785	12.7420165	104.9313465	-73.2910745	20.6263155	104.4047435
-20.601044	34.859306	103.726814	-19.156437	16.69478	104.679916	34.43314	-4.266699	104.501854	35.629543	29.935116	105.526527	35.0313415	12.8342085	105.0141905	-73.3442155	20.5553515	104.3456415
-19.385738	35.371532	103.864609	-19.216211	16.708103	104.745926	34.399818	-4.184936	104.493713	35.649761	30.026604	105.741371	35.0247895	12.920834	105.117542	-73.4572115	20.495372	104.37431
-17.546902	36.055725	104.329391	-19.261089	16.721956	104.821503	34.389416	-4.030861	104.325912	35.743534	30.158419	106.226639	35.066475	13.063779	105.2762755	-73.588653	20.380133	104.3667305
-16.278631	36.458302	104.724823	-19.311035	16.697567	104.791595	34.363712	-3.897335	104.120781	35.844269	30.24342	106.63781	35.1039905	13.1730425	105.3792955	-73.7260605	20.2220915	104.2038945
-14.949706	36.82267	105.226837	-19.386753	16.690758	104.744484	34.346016	-3.694035	103.856834	35.879932	30.327745	107.165703	35.112974	13.316855	105.5112685	-73.88648	20.064661	103.9776995
-13.650648	37.059834	105.806557	-19.465481	16.710932	104.676506	34.30579	-3.444758	103.565704	35.767052	30.465925	107.807602	35.036421	13.5105835	105.686653	-73.967383	19.9112805	103.666359
-12.332319	37.193806	106.368599	-19.641064	16.776827	104.513275	34.255661	-3.129842	103.225479	35.607605	30.636847	108.502975	34.931633	13.7535025	105.864227	-74.213761	19.8001515	103.162323
-11.007545	37.267475	106.857124	-19.793528	16.888384	104.176781	34.208496	-2.743264	102.827194	35.491207	30.786261	109.277679	34.8498515	14.0214985	106.0524365	-74.4369075	19.7552695	102.3011255
-9.736427	37.211369	107.201126	-19.949202	17.126486	103.773239	34.113102	-2.387438	102.50869	35.489563	30.966246	110.109711	34.8013325	14.289404	106.3092005	-74.6997365	19.963568	101.2372775
-7.853749	36.903915	107.595673	-20.276678	17.523071	103.075623	33.975014	-1.867991	102.260574	35.795395	31.075638	111.131393	34.8852045	14.6038235	106.6959835	-75.4385605	20.4423185	99.4552625
-6.666379	36.496441	107.726776	-20.4785	17.868227	102.700493	33.827412	-1.493606	102.259758	35.681831	31.286966	111.880753	34.7546215	14.89668	107.0702555	-75.7116215	20.839774	98.3307305
-5.506164	35.855988	107.766846	-20.680384	18.223181	102.351967	33.681576	-1.141938	102.355316	35.592056	31.499439	112.565636	34.636816	15.1787505	107.460476	-75.997584	21.2676115	97.243458
-4.40434	35.072639	107.679428	-20.83333	18.532036	102.122772	33.547886	-0.91193	102.568306	35.522476	31.732792	113.060745	34.535181	15.410431	107.8145255	-76.201841	21.653641	96.4310185
-3.320188	34.056629	107.468704	-20.958199	18.834585	101.986168	33.5555	-0.749173	102.771011	35.418491	31.956758	113.338638	34.4869955	15.6037925	108.0548245	-76.4033935	22.0653775	95.9175115
-2.319753	32.847435	107.101204	-20.983202	19.081175	101.938675	33.546673	-0.589004	103.024384	35.333752	32.158745	113.456009	34.4402125	15.7848705	108.2401965	-76.4066165	22.3774795	95.6371535
-1.401494	31.475458	106.676735	-20.982853	19.294966	101.923775	33.544735	-0.465795	103.345261	35.343822	32.363541	113.401283	34.4442785	15.948873	108.373272	-76.4099845	22.641059	95.474278
-0.176296	28.994297	105.973373	-20.890551	19.508801	101.906204	33.685791	-0.345496	103.742348	35.397564	32.610409	113.30851	34.5416775	16.1324565	108.525429	-76.3227795	22.8851455	95.286979
0.549838	27.095505	105.411102	-20.837452	19.648964	101.840195	33.809471	-0.265657	103.977737	35.397251	32.770535	113.170937	34.603361	16.252439	108.574337	-76.278265	23.045489	95.106053
1.157517	25.03784	104.86615	-20.715254	19.638672	101.863083	33.926537	-0.221661	104.259468	35.404282	32.898365	112.980423	34.6654095	16.338352	108.6199455	-76.0959175	22.938992	95.1062205
1.682371	22.728056	104.332443	-20.597502	19.707251	101.944435	34.033138	-0.186295	104.627457	35.449989	33.008709	112.702599	34.7415635	16.411207	108.665028	-75.9365675	23.003295	95.223842
2.121894	20.385351	103.81514	-20.4841	19.756189	101.959442	34.225853	-0.292212	104.96888	35.504139	33.108982	112.343178	34.864996	16.408385	108.656029	-75.833196	23.103993	95.262855
2.485151	17.832861	103.376366	-20.349461	19.836761	102.000137	34.306564	-0.352157	105.429497	35.559956	33.181469	111.86277	34.93326	16.414656	108.6461335	-75.632182	23.258866	95.3541405
2.706345	15.2024	103.060738	-20.238289	19.918827	102.008842	34.40966	-0.429703	105.861427	35.231625	33.379883	111.506485	34.8206425	16.47509	108.683956	-75.2972205	23.362564	95.333728
2.836124	11.066833	102.892281	-20.122673	20.0448	101.998291	34.420853	-0.633481	106.702927	35.261837	33.33836	110.513092	34.841345	16.3524395	108.6080095	-75.086691	23.7371605	95.3885725
2.796049	8.176421	103.050316	-20.07099	20.108152	101.968765	34.413883	-0.771493	107.215034	35.251312	33.266373	109.850395	34.8325975	16.24744	108.5327145	-74.9745775	23.968864	95.4048155
2.612828	5.343626	103.361832	-20.051107	20.150705	101.938141	34.374889	-0.91851	107.832825	35.251659	33.16629	109.188553	34.813274	16.12389	108.510689	-74.915488	24.17752	95.365593
2.325183	2.519502	103.890869	-20.039591	20.155582	101.933708	34.344517	-1.025055	108.478699	35.22168	33.036419	108.501198	34.7830985	16.005682	108.4899485	-74.8622805	24.305482	95.3774675
1.94507	-0.270613	104.649498	-20.019896	20.131029	101.95845	34.337894	-1.13477	109.070984	35.131516	32.879005	107.91671	34.734705	15.8721175	108.493847	-74.774497	24.3899405	95.423053
1.484142	-2.963853	105.536972	-20.013969	20.018574	102.024734	34.38118	-1.199163	109.729073	35.040623	32.75045	107.392799	34.7109015	15.7756435	108.560936	-74.7388395	24.2615045	95.488532
0.974997	-5.559129	106.561852	-20.010632	19.947142	102.121559	34.45771	-1.260739	110.317123	34.886265	32.578979	106.904747	34.6719875	15.65912	108.610935	-74.6932515	24.235164	95.632183
0.273639	-9.244542	108.0961	-19.962151	19.760029	102.254318	34.552784	-1.19526	111.062752	34.711857	32.323044	106.178917	34.6323205	15.563892	108.6208345	-74.5566225	23.956166	95.8878015
-0.38786	-11.453176	109.195755	-19.90785	19.647823	102.318153	34.641266	-1.176517	111.363449	34.595455	32.136829	105.764458	34.6183605	15.480156	108.5639535	-74.4340605	23.81549	96.0723525
-1.144214	-13.497543	110.1735	-19.865828	19.508381	102.370476	34.708874	-1.259511	111.635521	34.566353	31.943501	105.429863	34.6376135	15.341995	108.532692	-74.3692695	23.674767	96.20826
-1.728061	-15.326103	110.894463	-19.844435	19.352966	102.431885	34.72184	-1.354959	111.862206	34.577675	31.712584	105.218491	34.6497575	15.1788125	108.5403485	-74.3386275	23.5271195	96.3234215
-2.771351	-17.170244	111.652306	-19.826456	19.176708	102.492813	34.727612	-1.532794	112.017586	34.600864	31.50351	105.103722	34.664238	14.985358	108.560654	-74.31715	23.368058	96.424972
-3.880102	-18.636576	112.320053	-19.803377	19.018763	102.520729	34.729408	-1.696149	112.087311	34.642551	31.324533	104.993996	34.6859795	14.814192	108.5406535	-74.2927335	23.223334	96.5008045
-4.783823	-19.984941	112.771797	-19.855352	18.957878	102.595116	34.733395	-1.843251	112.176369	34.672974	31.176197	104.945526	34.7031845	14.666473	108.5609475	-74.4138885	23.249283	96.6292845
-5.687224	-19.504557	112.774384	-19.737665	18.779243	102.605843	34.753315	-2.003451	112.280251	34.745049	31.021187	104.983559	34.749182	14.508868	108.631905	-74.224512	23.049618	96.579781
-6.344897	-18.806385	112.629547	-19.697115	18.701372	102.653572	34.77356	-2.123344	112.355896	34.855701	30.946564	105.032501	34.8146305	14.41161	108.6941985	-74.2088605	22.991134	96.6129455
-6.899714	-18.006008	112.307777	-19.683462	18.652538	102.735245	34.777981	-2.175588	112.386086	34.878796	30.88369	105.077827	34.8283885	14.354051	108.7319565	-74.1953125	22.951025	96.7385335
-7.56858	-16.99448	112.010933	-19.695629	18.624763	102.804741	34.76709	-2.200637	112.471985	34.900997	30.839855	105.115318	34.8340435	14.319609	108.7936515	-74.2253015	22.929917	96.8158305
-8.51227	-15.641548	111.831268	-19.694017	18.58861	102.894806	34.797676	-2.256381	112.500252	34.917316	30.832207	105.193161	34.857496	14.287913	108.8467065	-74.24553	22.889307	96.9429055
-9.211793	-14.249182	111.328377	-19.683916	18.509064	102.945984	34.800213	-2.283485	112.514404	34.928059	30.810251	105.246376	34.864136	14.263383	108.88039	-74.231968	22.754745	97.011578
-10.059047	-12.586796	110.850266	-19.687157	18.440401	103.003632	34.800858	-2.332932	112.489594	34.87011	30.806944	105.31987	34.835484	14.237006	108.904732	-74.209798	22.643796	97.102532
-11.253297	-9.88427	109.90847	-19.780235	18.331139	103.164375	34.828941	-2.41879	112.32679	34.872326	30.818104	105.464874	34.8506335	14.199657	108.895832	-74.4111035	22.462621	97.432918
-12.069592	-7.791432	109.218719	-19.797516	18.229439	103.29567	34.795208	-2.485014	112.18808	34.861614	30.844883	105.612648	34.828411	14.1799345	108.900364	-74.423443	22.2789435	97.690976
-12.882596	-5.634418	108.377853	-19.834385	18.134897	103.464592	34.797131	-2.545138	111.955055	34.876614	30.891472	105.836319	34.8368725	14.173167	108.895687	-74.5056425	22.096627	98.033497
-13.795739	-3.168912	107.716789	-19.870697	18.011839	103.697121	34.79356	-2.653296	111.606621	34.943905	30.986353	106.183037	34.8687325	14.1665285	108.894829	-74.6101265	21.8571495	98.499413
-14.581018	-0.771049	106.709396	-19.878788	17.869169	104.000542	34.803905	-2.753679	111.14061	35.02589	31.105883	106.623032	34.9148975	14.176102	108.881821	-74.6724735	21.562236	99.119263
-15.367333	1.828389	105.923424	-19.885317	17.698303	104.312988	34.880974	-2.890297	110.498604	35.170628	31.282801	107.185173	35.025801	14.196252	108.8418885	-74.796435	21.200354	99.7840875
-16.267881	4.58139	105.237091	-19.853506	17.517805	104.599403	34.890697	-2.90763	109.75338	35.327755	31.489376	107.719002	35.109226	14.290873	108.736191	-74.816238	20.744737	100.462615
-17.550383	8.882746	104.53157	-19.820086	17.29425	104.93821	34.931801	-2.804173	108.383919	35.352238	31.830898	108.424461	35.1420195	14.5133625	108.40419	-74.7821915	20.0751375	101.47223
-18.488033	11.809316	104.227188	-19.813652	17.218908	104.985191	34.897751	-2.564606	107.500481	35.353504	32.054489	108.688911	35.1256275	14.7449415	108.094696	-74.7529315	19.6928745	101.875686
-19.484669	14.484871	104.085457	-19.841124	17.238823	104.91964	34.915276	-2.307571	106.711662	35.296673	32.278667	108.858658	35.1059745	14.985548	107.78516	-74.7882225	19.492098	102.05412
-20.203846	13.970275	104.021851	-19.882933	17.364027	104.755974	34.82563	-1.979927	106.062614	35.191456	32.521263	108.867249	35.008543	15.270668	107.4649315	-74.774409	19.457386	102.0470165
-20.949667	13.504505	103.654053	-19.959944	17.509192	104.583656	34.717777	-1.670342	105.542252	35.04549	32.734562	108.676926	34.8816335	15.53211	107.109589	-74.8015215	19.486274	102.057723
-21.693562	13.083358	103.2966	-20.039955	17.705164	104.369865	34.597366	-1.423678	105.133736	34.849907	32.907425	108.428513	34.7236365	15.7418735	106.7811245	-74.8035465	19.6684545	101.9586055
-22.462099	12.6211	103.052963	-20.115295	17.846941	104.172577	34.475788	-1.272189	104.881927	34.689655	33.016262	108.148209	34.5827215	15.8720365	106.515068	-74.8133115	19.8218455	101.830086
-23.649878	11.742558	102.778534	-20.250252	17.988138	103.99765	34.319004	-1.203607	104.766701	34.469467	33.060581	107.799911	34.3942355	15.928487	106.283306	-74.8947395	20.047789	101.711994
-24.4643	11.126819	102.695404	-20.362204	18.03594	103.947662	34.198517	-1.19519	104.848877	34.3447	33.061356	107.653366	34.2716085	15.933083	106.2511215	-74.9960165	20.138797	101.6442025
-25.263098	10.426467	102.643082	-20.478912	18.04431	103.895279	34.088959	-1.233822	104.97789	34.179863	33.043961	107.548096	34.134411	15.9050695	106.262993	-75.092235	20.1835505	101.527565
-26.068682	9.688625	102.562607	-20.632219	18.041212	103.820465	33.938198	-1.299094	105.125069	34.044655	33.042084	107.419945	33.9914265	15.871495	106.272507	-75.2558645	20.210929	101.368423
-26.864401	8.931278	102.513336	-20.767349	18.021246	103.723885	33.80415	-1.356889	105.313385	33.91148	32.990501	107.228676	33.857815	15.816806	106.2710305	-75.392513	20.225686	101.1767395
-27.672529	8.200812	102.504257	-20.888914	17.976274	103.628052	33.654942	-1.488616	105.476547	33.743561	32.923283	107.034042	33.6992515	15.7173335	106.2552945	-75.4770795	20.2352145	101.0008095
-28.401163	7.433394	102.473434	-21.053835	17.946821	103.520821	33.502369	-1.602262	105.632805	33.618374	32.814484	106.759476	33.5603715	15.606111	106.1961405	-75.6680415	20.287531	100.8455015
-29.586098	6.28536	102.612114	-21.225945	17.844017	103.381477	33.279797	-1.87942	105.88604	33.37064	32.62381	106.370712	33.3252185	15.372195	106.128376	-75.7771085	20.315839	100.634578
-30.277719	5.563103	102.734253	-21.3353	17.742352	103.370842	33.171635	-2.05687	106.067322	33.19471	32.470497	106.096291	33.1831725	15.2068135	106.0818065	-75.8537725	20.2778905	100.6598775
-30.99074	4.850129	102.974655	-21.39237	17.641838	103.420959	33.080235	-2.234585	106.231155	33.012154	32.291893	105.867088	33.0461945	15.028654	106.0491215	-75.8309345	20.255022	100.7927965
-31.734253	4.1847	103.225533	-21.447773	17.520042	103.50901	33.000801	-2.373595	106.38623	32.860054	32.128231	105.649628	32.9304275	14.877318	106.017929	-75.8259735	20.162766	101.000091
-32.411236	3.555562	103.499664	-21.513859	17.39691	103.598419	32.948841	-2.534387	106.477379	32.736553	31.949389	105.44519	32.842697	14.707501	105.9612845	-75.870415	20.086319	101.2355535
-33.030468	2.982407	103.637314	-21.523996	17.248249	103.653595	32.871914	-2.679715	106.510612	32.618542	31.773943	105.294952	32.745228	14.547114	105.902782	-75.79322	19.949384	101.404408
-33.724197	2.396097	103.805992	-21.537432	17.07943	103.710663	32.823082	-2.822113	106.500816	32.51812	31.616344	105.168877	32.670601	14.3971155	105.8348465	-75.745465	19.7617445	101.5864795
-34.641399	1.735974	103.888687	-21.577629	16.867439	103.707108	32.730064	-3.003654	106.458771	32.371719	31.420931	105.082047	32.5508915	14.2086385	105.770409	-75.7061495	19.5262395	101.643807
-35.191055	1.33211	103.799545	-21.636597	16.747648	103.664207	32.653969	-3.078793	106.413971	32.341076	31.313541	105.030418	32.4975225	14.117374	105.7221945	-75.7707165	19.377922	101.6062195
-35.803074	1.012883	103.718948	-21.72356	16.668716	103.58139	32.564274	-3.138703	106.365608	32.24231	31.2386	104.980621	32.403292	14.0499485	105.6731145	-75.850412	19.2874835	101.4896655
-36.426903	0.770995	103.640976	-21.833178	16.60116	103.503326	32.481106	-3.173628	106.366524	32.128868	31.189507	104.950752	32.304987	14.0079395	105.658638	-75.971343	19.1943805	101.348014
-36.971081	0.601983	103.632355	-21.941835	16.604309	103.4403	32.414597	-3.217606	106.394218	32.019455	31.149069	104.929749	32.217026	13.9657315	105.6619835	-76.100696	19.2428865	101.2186165
-37.505123	0.463834	103.555061	-22.006489	16.585426	103.355957	32.35038	-3.256696	106.463989	31.929138	31.096312	104.889236	32.139759	13.919808	105.6766125	-76.152737	19.251044	101.0353015
-38.046131	0.404216	103.503784	-22.092827	16.551422	103.278694	32.291481	-3.333887	106.573357	31.846708	31.011784	104.814552	32.0690945	13.8389485	105.6939545	-76.2547485	19.2638955	100.8634335
-38.859299	0.449931	103.534019	-22.163771	16.5086	103.168404	32.23457	-3.470338	106.775322	31.741949	30.852335	104.716385	31.9882595	13.6909985	105.7458535	-76.3158015	19.3262015	100.5909545
-39.3694	0.539886	103.599503	-22.198877	16.475672	103.119934	32.18977	-3.585416	106.934021	31.686941	30.731369	104.606415	31.9383555	13.5729765	105.770218	-76.3361095	19.3783675	100.46965
-39.822327	0.701553	103.632751	-22.219261	16.412493	103.037468	32.168571	-3.684826	107.017044	31.638128	30.605099	104.464149	31.9033495	13.4601365	105.7405965	-76.3418715	19.3648495	100.3343395
-40.288715	0.916438	103.637932	-22.198858	16.314846	102.999458	32.150139	-3.773979	107.13401	31.6021	30.453617	104.283867	31.8761195	13.339819	105.7089385	-76.2738355	19.289873	100.2899775
-40.77771	1.254704	103.698433	-22.217876	16.199635	103.005432	32.136951	-3.910505	107.195328	31.555887	30.298788	104.168152	31.846419	13.1941415	105.68174	-76.282171	19.2051285	100.329124
-41.275196	1.6785	103.764847	-22.202284	16.050001	103.031395	32.169106	-4.045428	107.277443	31.527285	30.133333	104.071335	31.8481955	13.0439525	105.674389	-76.2527635	19.0560495	100.388401
-41.714615	2.165707	103.805695	-22.190571	15.905191	103.089104	32.172478	-4.192277	107.332268	31.516665	29.974979	104.012802	31.8445715	12.891351	105.672535	-76.2257135	18.919031	100.505673
-42.382122	3.034536	103.758095	-22.191977	15.678347	103.187767	32.183651	-4.39343	107.38269	31.511694	29.771828	103.991028	31.8476725	12.689199	105.686859	-76.2316265	18.667495	100.688675
-42.911789	3.757263	103.689049	-22.222633	15.52351	103.221199	32.183075	-4.539383	107.366516	31.51528	29.651075	104.005257	31.8491775	12.555846	105.6858865	-76.2944435	18.491174	100.7565115
-43.356091	4.584184	103.608963	-22.206026	15.355344	103.237572	32.177193	-4.663303	107.306969	31.515083	29.51738	103.98011	31.846138	12.4270385	105.6435395	-76.25819	18.2836495	100.8316045
-43.767311	5.449317	103.423271	-22.188013	15.206188	103.223328	32.172794	-4.780266	107.16993	31.519556	29.396969	103.908386	31.846175	12.3083515	105.539158	-76.222201	18.1040245	100.907498
-44.28405	6.456869	103.273941	-22.155897	15.081711	103.179634	32.185944	-4.866551	106.979118	31.514437	29.262018	103.763672	31.8501905	12.1977335	105.371395	-76.1619845	17.9656885	100.987873
-44.730614	7.565946	103.10981	-22.145002	14.997376	103.12307	32.175583	-4.937078	106.699059	31.518715	29.116096	103.491745	31.847149	12.089509	105.095402	-76.137153	17.905243	101.150738
-45.146378	8.689583	102.852928	-22.096088	14.897349	102.981926	32.201008	-4.962807	106.250229	31.51919	28.980244	102.977608	31.860099	12.0087185	104.6139185	-76.052275	17.7859795	101.3499335
-45.829884	10.68298	102.425743	-21.962736	14.81913	102.50827	32.168011	-4.963921	105.041611	31.428238	28.809538	101.764214	31.7981245	11.9228085	103.4029125	-75.7235965	17.7154515	101.6136275
-46.243187	12.013683	102.066216	-21.894646	14.785872	102.079269	32.09285	-4.908856	103.920486	31.295214	28.726105	100.818192	31.694032	11.9086245	102.369339	-75.483324	17.6631195	101.789199
-46.689037	13.45215	101.714134	-21.794035	14.721248	101.6045	32.011642	-4.864203	102.665649	31.148689	28.652802	99.807678	31.5801655	11.8942995	101.2366635	-75.1682355	17.5481965	101.9723365
-47.115902	14.929898	101.38842	-21.78274	14.632977	101.068703	31.952826	-4.818135	101.226784	30.996653	28.641558	98.818558	31.4747395	11.9117115	100.022671	-75.0402195	17.3542425	102.114735
-47.469009	16.47677	101.008057	-21.737511	14.532921	100.455879	31.740322	-4.697169	99.582611	30.822668	28.703112	97.754494	31.281495	12.0029715	98.6685525	-74.756517	17.0628705	102.2432055
-47.789963	18.042664	100.661598	-21.722742	14.437477	99.751801	31.398033	-4.420072	97.815163	30.572948	28.792835	96.597511	30.9854905	12.1863815	97.206337	-74.4309745	16.6885725	102.297265
-48.038006	19.595697	100.306213	-21.770977	14.401896	99.01284	31.031305	-4.146928	96.120316	30.241856	28.922514	95.468887	30.6365805	12.387793	95.7946015	-74.1785345	16.415999	102.2310785
-48.424149	21.989851	99.929848	-22.072186	14.371035	98.032082	30.374998	-3.651525	93.868599	29.70224	29.225517	94.321915	30.038619	12.786996	94.095257	-74.182991	15.955074	101.968907
-48.634781	23.575483	99.688896	-22.329412	14.425272	97.504372	29.92832	-3.331262	92.810036	29.385477	29.463963	93.900803	29.6568985	13.0663505	93.3554195	-74.3157225	15.7841935	101.6533245
-48.723309	25.136038	99.578011	-22.688673	14.529075	97.083038	29.628414	-3.080397	92.062851	29.057323	29.762777	93.747238	29.3428685	13.34119	92.9050445	-74.7202145	15.71696	101.2610315
-48.785561	26.604235	99.442253	-22.959139	14.645654	96.736229	29.319759	-2.788423	91.510834	28.80064	30.045876	93.746605	29.0601995	13.6287265	92.6287195	-74.9784775	15.6625815	100.8437385
-48.745617	28.128868	99.364838	-23.296938	14.78018	96.49144	29.051865	-2.545883	91.128448	28.574768	30.258423	93.803978	28.8133165	13.85627	92.466213	-75.4071925	15.70409	100.516667
-48.651382	29.52367	99.289276	-23.611507	14.923053	96.237282	28.841564	-2.366064	90.895508	28.346046	30.418339	93.872223	28.593805	14.0261375	92.3838655	-75.816819	15.8199685	100.0906985
-48.474209	30.928442	99.089645	-23.825117	15.060745	95.965042	28.654263	-2.244298	90.760544	28.153503	30.517948	93.92585	28.403883	14.136825	92.343197	-76.054117	15.984665	99.586887
-48.109585	32.828106	98.774132	-24.148884	15.222666	95.537483	28.422277	-2.168911	90.616913	27.92452	30.578896	93.949852	28.1733985	14.2049925	92.2833825	-76.4711665	16.2403395	98.7915835
-47.732285	33.981888	98.408966	-24.317308	15.311949	95.256409	28.306759	-2.157096	90.583473	27.832642	30.582254	93.961418	28.0697005	14.212579	92.2724455	-76.7043165	16.411319	98.2403725
-47.271576	35.094719	98.109421	-24.42816	15.361956	94.99025	28.225323	-2.180883	90.617767	27.777252	30.547157	93.983994	28.0012875	14.183137	92.3008805	-76.8576075	16.540775	97.6796195
-46.819477	36.088829	97.895424	-24.53826	15.373261	94.76162	28.192631	-2.244893	90.673294	27.768051	30.4744	94.057449	27.980341	14.1147535	92.3653715	-77.056861	16.6317685	97.1578685
-46.257442	36.941765	97.717789	-24.609396	15.343306	94.63652	28.167061	-2.315879	90.741669	27.7607	30.401182	94.175545	27.9638805	14.0426515	92.458607	-77.1826725	16.6439605	96.814433
-45.616268	37.718731	97.650223	-24.647985	15.316084	94.542587	28.161207	-2.38677	90.831116	27.763653	30.32715	94.308754	27.96243	13.97019	92.569935	-77.2584	16.661978	96.515239
-45.007763	38.441792	97.614868	-24.670753	15.296085	94.520866	28.170368	-2.446696	90.958817	27.767076	30.256933	94.42318	27.968722	13.9051185	92.6909985	-77.310228	16.6870515	96.3507335
-43.904594	39.313004	97.534576	-24.701313	15.292719	94.514076	28.175634	-2.523945	91.161621	27.758947	30.211771	94.546936	27.9672905	13.843913	92.8542785	-77.3699165	16.741525	96.1738735
-43.112404	39.806183	97.475731	-24.716442	15.29629	94.524994	28.161324	-2.577245	91.254448	27.727228	30.174866	94.553963	27.944276	13.7988105	92.9042055	-77.37716	16.7937695	96.1457825
-42.281761	40.246685	97.358643	-24.728806	15.296114	94.521629	28.131849	-2.621698	91.331284	27.723387	30.111731	94.529846	27.927618	13.7450165	92.930565	-77.38523	16.8472115	96.112693
-41.401978	40.593105	97.310951	-24.740213	15.297071	94.493782	28.08544	-2.671782	91.409271	27.736172	30.043243	94.523285	27.910806	13.6857305	92.966278	-77.391232	16.9084115	96.021286
-40.49881	40.869678	97.122185	-24.840826	15.30776	94.449356	28.060207	-2.728523	91.533684	27.754059	29.979891	94.554283	27.907133	13.625684	93.0439835	-77.588785	16.989836	95.8547285
-39.549721	41.152008	96.988716	-24.840826	15.30776	94.449356	28.021505	-2.791429	91.667023	27.774508	29.930332	94.628983	27.8980065	13.5694515	93.148003	-77.5796585	17.0460685	95.750709
-38.589123	41.341854	96.855431	-24.86985	15.303307	94.375443	27.964226	-2.851274	91.824875	27.815216	29.875782	94.742714	27.889721	13.512254	93.2837945	-77.629421	17.09436	95.4670915
-37.094757	41.498161	96.721413	-24.963654	15.373249	94.466988	27.910149	-2.9345	92.126396	27.886951	29.800398	95.002945	27.89855	13.432949	93.5646705	-77.825858	17.313549	95.3693055
-36.016617	41.561619	96.6586	-25.143713	15.495892	94.613869	27.881516	-2.993374	92.373802	27.913147	29.770628	95.231148	27.8973315	13.388627	93.802475	-78.1847575	17.603157	95.425263
-34.893169	41.568321	96.572021	-25.085938	15.453323	94.578278	27.852573	-3.074474	92.590073	27.9555	29.739544	95.435921	27.9040365	13.332535	94.012997	-78.0759125	17.574111	95.143559
-33.876194	41.506924	96.578888	-25.121325	15.479504	94.606171	27.801186	-3.120138	92.798355	28.000032	29.703581	95.5951	27.900609	13.2917215	94.1967275	-78.143259	17.6672865	95.0156145
-32.654984	41.423752	96.44529	-25.159222	15.551811	94.614693	27.770555	-3.155221	93.012337	28.022987	29.661945	95.709412	27.896771	13.253362	94.3608745	-78.215215	17.85026	94.8685115
-31.426176	41.304653	96.315025	-25.186508	15.599504	94.639122	27.750652	-3.184828	93.230995	28.021177	29.653402	95.819244	27.8859145	13.234287	94.5251195	-78.2589305	17.964721	94.7531245
-30.3258	41.125732	96.273148	-25.263538	15.690309	94.678116	27.729198	-3.196278	93.474564	28.043205	29.666382	95.92276	27.8862015	13.235052	94.698662	-78.4132775	18.145566	94.65757
-28.471899	40.801983	96.069756	-25.260836	15.795012	94.727425	27.724405	-3.237443	93.854752	28.114822	29.648674	96.112282	27.9196135	13.2056155	94.983517	-78.4412855	18.3844085	94.471333
-27.190601	40.506168	95.95153	-25.283613	15.829027	94.740128	27.715115	-3.270427	94.126289	28.181087	29.617033	96.299133	27.948101	13.173303	95.212711	-78.515327	18.484751	94.267545
-25.942394	40.159328	95.930962	-25.260567	15.840151	94.815964	27.75141	-3.369723	94.458054	28.258532	29.596439	96.546829	28.004971	13.113358	95.5024415	-78.526105	18.566944	94.1294865
-24.642212	39.846607	95.896675	-25.289885	15.863194	94.866196	27.826262	-3.450249	94.811432	28.370625	29.557016	96.853874	28.0984435	13.0533835	95.832653	-78.6782135	18.6730045	93.899739
-23.308594	39.408604	95.857986	-25.248665	15.832236	94.94854	27.893787	-3.555563	95.172928	28.477255	29.543573	97.213036	28.185521	12.994005	96.192982	-78.682851	18.670467	93.704098
-21.99238	38.991505	95.85128	-25.251526	15.849145	95.037308	27.950541	-3.653908	95.556274	28.621244	29.518112	97.579788	28.2858925	12.932102	96.568031	-78.7889445	18.766188	93.506585
-20.670929	38.611725	95.857941	-25.230806	15.858109	95.096497	28.012609	-3.693762	95.997879	28.750124	29.481295	97.996429	28.3813665	12.8937665	96.997154	-78.8429785	18.8224515	93.19584
-18.628225	37.907139	95.987358	-25.225527	15.880375	95.261032	28.124052	-3.920047	96.700951	28.907684	29.460684	98.805786	28.515868	12.7703185	97.7533685	-78.966922	18.9904315	92.7686955
-17.341387	37.43148	96.113106	-25.249853	15.903315	95.371178	28.196487	-4.082119	97.258125	29.023277	29.40863	99.471764	28.609882	12.6632555	98.3649445	-79.109588	19.1433745	92.3774115
-15.990096	36.902702	96.320427	-25.279579	15.87993	95.477226	28.226658	-4.245224	97.982224	29.13987	29.373499	100.335693	28.683264	12.5641375	99.1589585	-79.242422	19.1957225	91.7954935
-14.732125	36.380032	96.711311	-25.343435	15.878134	95.631729	28.317991	-4.48483	98.772491	29.324823	29.323425	101.345589	28.821407	12.4192975	100.05904	-79.508277	19.3369705	91.204418
-13.503252	35.830936	97.094635	-25.411329	15.879041	95.815933	28.360743	-4.691905	99.615768	29.568169	29.285627	102.351891	28.964456	12.296861	100.9838295	-79.787114	19.461221	90.6480365
-12.2588	35.23061	97.466377	-25.472569	15.899284	95.956207	28.402466	-4.924396	100.376869	29.767237	29.246124	103.296425	29.0848515	12.160864	101.836647	-80.0299895	19.637704	90.075767
-11.120315	34.670509	97.846558	-25.515375	15.92293	96.033524	28.488192	-5.119672	101.051346	29.923779	29.225016	104.108009	29.2059855	12.052672	102.5796775	-80.2367355	19.793188	89.4873705
-9.466948	33.817604	98.203384	-25.519054	15.987754	96.039238	28.542942	-5.247936	101.905525	30.08596	29.149744	104.945694	29.314451	11.950904	103.4256095	-80.352559	20.024604	88.6528665
-8.405439	33.11935	98.32888	-25.463114	16.092541	95.988533	28.606808	-5.297102	102.245667	30.204224	29.140446	105.304672	29.405516	11.921672	103.7751695	-80.331744	20.26341	88.2018965
-7.439498	32.531395	98.396339	-25.387691	16.169994	95.835739	28.66807	-5.300629	102.411255	30.329632	29.134172	105.550514	29.498851	11.9167715	103.9808845	-80.274233	20.4232165	87.6905935
-6.562156	31.907835	98.395081	-25.239817	16.277187	95.680214	28.756184	-5.286065	102.479004	30.486055	29.141245	105.669579	29.6211195	11.92759	104.0742915	-80.1007535	20.626784	87.2861365
-5.669383	31.298107	98.34623	-25.079647	16.413937	95.504158	28.880548	-5.246706	102.415466	30.676052	29.169537	105.723442	29.7783	11.9614155	104.069454	-79.937594	20.8664585	86.938862
-4.839912	30.558327	98.283607	-24.856195	16.527962	95.344505	29.027853	-5.181447	102.29068	30.888828	29.214388	105.745872	29.9583405	12.0164705	104.018276	-79.6707305	21.0394535	86.670734
-4.155454	29.866453	98.251678	-24.633549	16.686926	95.202644	29.199818	-5.122882	102.117325	31.11161	29.26895	105.770645	30.155714	12.073034	103.943985	-79.422812	21.300818	86.461303
-3.240786	28.822283	98.236656	-24.303949	16.910213	95.051865	29.45892	-4.972878	101.788567	31.447395	29.409563	105.812981	30.4531575	12.2183425	103.800774	-79.0610555	21.6020835	86.302956
-2.697546	28.066141	98.140663	-24.074148	17.122169	94.982071	29.625555	-4.826433	101.489784	31.671021	29.54405	105.791939	30.648288	12.3588085	103.6408615	-78.796584	21.8855295	86.3232805
-2.248854	27.223761	98.081276	-23.902233	17.32818	94.923691	29.760105	-4.655756	101.201523	31.866985	29.696421	105.77446	30.813545	12.5203325	103.4879915	-78.618011	22.1360275	86.3593905
-1.911498	26.415724	98.010109	-23.784044	17.572071	94.943558	29.88703	-4.456223	100.946091	32.015602	29.883856	105.769119	30.951316	12.7138165	103.357605	-78.519404	22.4303255	86.529511
-1.622426	25.540564	97.920547	-23.674978	17.843904	94.990723	29.952663	-4.203791	100.727448	32.129604	30.0793	105.75808	31.0411335	12.9377545	103.242764	-78.3910895	22.7500535	86.738682
-1.404126	24.604889	97.84893	-23.588888	18.107935	95.09919	30.031395	-4.047352	100.56955	32.208961	30.256701	105.73864	31.120178	13.1046745	103.154095	-78.297954	23.1111955	87.044285
-1.298208	23.569122	97.79586	-23.530582	18.333265	95.252762	30.060843	-3.828139	100.48481	32.319263	30.417999	105.728683	31.190053	13.29493	103.1067465	-78.251217	23.3716	87.3987775
-1.232437	21.887495	97.678123	-23.44363	18.643814	95.502472	30.102861	-3.619083	100.420746	32.409298	30.626335	105.673622	31.2560795	13.503626	103.047184	-78.1433395	23.784002	87.95776
-1.232592	20.727129	97.580299	-23.398954	18.798246	95.692093	30.134041	-3.534308	100.367355	32.440941	30.751848	105.571571	31.287491	13.60877	102.969463	-78.085399	23.987722	88.414723
-1.29509	19.488401	97.491791	-23.322756	18.959053	95.855965	30.148998	-3.464415	100.454155	32.508877	30.832333	105.411758	31.3289375	13.683959	102.9329565	-77.9744495	24.234147	88.7789735
-1.409306	18.145247	97.406349	-23.246571	19.106428	96.035744	30.188158	-3.479816	100.591026	32.607315	30.893576	105.243805	31.3977365	13.70688	102.9174155	-77.8908785	24.505976	89.1540725
-1.569988	16.752066	97.399185	-23.160479	19.193924	96.218262	30.217066	-3.522068	100.795456	32.701279	30.895969	104.997215	31.4591725	13.6869505	102.8963355	-77.7801305	24.7008975	89.5401885
-1.759642	15.324495	97.399811	-23.077118	19.24159	96.400818	30.261103	-3.597656	101.007774	32.777397	30.828226	104.686287	31.51925	13.615285	102.8470305	-77.673486	24.867895	89.9546055
-1.983741	13.875129	97.407089	-22.976324	19.233458	96.600403	30.288965	-3.696959	101.221046	32.832069	30.73115	104.394913	31.560517	13.5170955	102.8079795	-77.513165	24.9498205	90.3928265
-2.392069	11.645183	97.651016	-22.868645	19.257755	96.946587	30.386465	-3.783951	101.646568	32.929485	30.624342	103.957512	31.657975	13.4201955	102.80204	-77.395265	25.0953145	91.091134
-2.649868	10.165461	97.86689	-22.804932	19.291901	97.179031	30.456385	-3.756069	101.923096	32.947315	30.617996	103.692474	31.70185	13.4309635	102.807785	-77.311714	25.1528385	91.550277
-2.975145	8.744396	98.145531	-22.765123	19.343258	97.428566	30.548286	-3.675216	102.260521	32.908302	30.627766	103.464188	31.728294	13.476275	102.8623545	-77.25854	25.210241	91.9947775
-3.322963	7.300457	98.470284	-22.731186	19.382275	97.655853	30.651348	-3.619213	102.638039	32.812416	30.65123	103.280891	31.731882	13.5160085	102.959465	-77.194254	25.2485415	92.352241
-3.670499	5.913666	98.795532	-22.73373	19.439493	97.855789	30.694902	-3.563259	103.004684	32.771423	30.688831	103.188431	31.7331625	13.562786	103.0965575	-77.2006225	25.3162	92.6150205
-4.033636	4.588435	99.211441	-22.744766	19.431963	98.042503	30.738703	-3.528645	103.402496	32.749584	30.715597	103.164078	31.7441435	13.593476	103.283287	-77.2336755	25.27045	92.801719
-4.421227	3.253464	99.556763	-22.748411	19.368536	98.220505	30.780268	-3.567453	103.790733	32.739956	30.746464	103.283623	31.760112	13.5895055	103.537178	-77.256934	25.1475665	92.903832
-5.017115	1.399819	100.065208	-22.777145	19.233727	98.472061	30.829355	-3.623906	104.372658	32.808155	30.759201	103.569351	31.818755	13.5676475	103.9710045	-77.373045	24.8998065	92.9731175
-5.413366	0.165351	100.398529	-22.761724	19.106228	98.635193	30.863174	-3.71078	104.698242	32.889923	30.7892	103.864777	31.8765485	13.53921	104.2815095	-77.3999965	24.673246	92.9888765
-5.815104	-1.004092	100.640167	-22.753489	18.923573	98.768631	30.905479	-3.798379	104.982674	33.03553	30.801292	104.217079	31.9705045	13.5014565	104.5998765	-77.4774825	24.3456895	92.9373855
-6.161102	-2.130645	100.841881	-22.709448	18.771965	98.916061	30.946381	-3.911268	105.237564	33.231644	30.833677	104.558441	32.0890125	13.4612045	104.8980025	-77.5079085	24.0827255	92.9341195
-6.605867	-3.105539	100.979614	-22.676203	18.627218	99.077301	31.047253	-4.012149	105.396439	33.394405	30.867088	104.893494	32.220829	13.4274695	105.1449665	-77.573235	23.8269665	93.0096355
-7.036661	-4.107944	101.140236	-22.598183	18.504469	99.232849	31.123707	-4.098444	105.521248	33.532093	30.878368	105.193886	32.3279	13.389962	105.357567	-77.524266	23.618976	93.108131
-7.511702	-4.991418	101.178886	-22.52273	18.370266	99.344894	31.197918	-4.184419	105.583344	34.011211	30.746838	105.271896	32.6045645	13.2812095	105.42762	-77.6500245	23.4593225	93.262168
-8.203495	-6.301516	101.200035	-22.431808	18.232098	99.477402	31.28981	-4.251074	105.721237	33.828804	30.904446	105.765442	32.559307	13.326686	105.7433395	-77.422923	23.13751	93.2114645
-8.703077	-7.035211	101.213112	-22.397186	18.141954	99.52211	31.400494	-4.332144	105.785385	33.899384	30.914827	105.924782	32.649939	13.2913415	105.8550835	-77.444311	22.9925665	93.1891365
-9.259808	-7.826412	101.216461	-22.330479	18.034628	99.52829	31.502741	-4.359279	105.844009	33.942963	30.937311	106.003502	32.722852	13.289016	105.9237555	-77.38381	22.78024	93.1328245
-9.802251	-8.497731	101.180817	-22.26244	17.946817	99.498535	31.546438	-4.282917	105.894676	33.987022	30.940804	105.997429	32.76673	13.3289435	105.9460525	-77.29161	22.5646905	93.0510175
-10.370731	-9.173867	101.149055	-22.221725	17.874449	99.494377	31.665009	-4.291938	105.932236	34.017456	30.944317	105.947556	32.8412325	13.3261895	105.939896	-77.2846825	22.4227085	93.048858
-10.971952	-9.771857	101.187431	-22.164122	17.788626	99.479759	31.776814	-4.253655	106.012032	34.004372	30.983517	105.905869	32.890593	13.364931	105.9589505	-77.218837	22.212321	93.0005675
-11.587353	-10.356207	101.284729	-22.126688	17.697599	99.498077	31.895924	-4.191693	106.085297	33.981194	31.051987	105.871674	32.938559	13.430147	105.9784855	-77.191935	21.965051	93.0176685
-12.577486	-11.188192	101.38105	-22.029184	17.508339	99.546257	32.04467	-4.125664	106.208214	33.944305	31.143566	105.760849	32.9944875	13.508951	105.9845315	-77.0528555	21.507727	93.1079825
-13.273403	-11.70118	101.472557	-22.001375	17.369556	99.612724	32.185738	-4.108318	106.222198	33.917515	31.16029	105.694351	33.0516265	13.525986	105.9582745	-77.0543765	21.213126	93.2671735
-14.026174	-12.159579	101.572479	-21.936533	17.197247	99.702065	32.294006	-4.117895	106.277451	33.91127	31.151871	105.629326	33.102638	13.516988	105.9533885	-76.975704	20.877506	93.4507415
-14.77771	-12.579325	101.690964	-21.898891	16.997276	99.79731	32.372959	-4.168573	106.294426	33.923321	31.103262	105.560158	33.14814	13.4673445	105.927292	-76.945922	20.5272075	93.667328
-15.602859	-12.924764	101.772751	-21.856939	16.751085	99.93335	32.410549	-4.207084	106.293594	33.927841	31.0273	105.507706	33.169195	13.410108	105.90065	-76.883073	20.092062	93.96605
-16.354551	-13.295383	101.814079	-21.846434	16.517609	100.081062	32.457237	-4.365806	106.265808	33.916027	30.925455	105.472855	33.186632	13.2798245	105.8693315	-76.8795	19.7553935	94.2927925
-17.280323	-13.614104	101.866768	-21.837107	16.285252	100.239227	32.465878	-4.495558	106.258667	33.888672	30.794439	105.450668	33.177275	13.1494405	105.8546675	-76.851489	19.4210635	94.6237865
-18.656994	-13.971682	102.099457	-21.871004	15.967359	100.495552	32.475967	-4.675847	106.231133	33.846752	30.61021	105.438599	33.1613595	12.9671815	105.834866	-76.9033675	18.9675365	95.156238
-19.54863	-14.126015	102.193832	-21.869602	15.748816	100.654816	32.456184	-4.811101	106.228661	33.795673	30.493551	105.41713	33.1259285	12.841225	105.8228955	-76.8651325	18.656407	95.4867365
-20.506201	-14.286442	102.308907	-21.899315	15.550755	100.826088	32.429424	-4.937252	106.242477	33.737251	30.351898	105.37661	33.0833375	12.707323	105.8095435	-76.8819675	18.394187	95.8426325
-21.469511	-14.369047	102.446274	-21.95034	15.372231	100.993416	32.41898	-5.071365	106.268051	33.667625	30.217716	105.298637	33.0433025	12.5731755	105.783344	-76.9439825	18.1712865	96.203488
-22.533154	-14.378532	102.697517	-21.965277	15.170654	101.13163	32.411209	-5.19179	106.257774	33.618366	30.089706	105.184151	33.0147875	12.448958	105.7209625	-76.9453415	17.89235	96.5422975
-23.473654	-14.344939	102.873062	-21.96623	14.989726	101.26783	32.37027	-5.303023	106.238701	33.553959	29.950974	104.995979	32.9621145	12.3239755	105.61734	-76.8945745	17.6554765	96.91832
-24.475491	-14.296152	103.086319	-21.992182	14.788707	101.391624	32.450951	-5.423285	106.11776	33.481602	29.801931	104.774513	32.9662765	12.189323	105.4461365	-76.9506405	17.388091	97.3371115
-25.99493	-14.103012	103.372955	-21.952578	14.50662	101.547729	32.290607	-5.442963	106.127258	33.335938	29.610163	104.406189	32.8132725	12.0836	105.2667235	-76.7184285	16.92964	97.8287345
-26.964458	-13.867701	103.578758	-21.899248	14.291962	101.652718	32.577404	-5.663229	105.946732	33.234756	29.473549	104.184196	32.90608	11.90516	105.065464	-76.704576	16.678764	98.239972
-27.91473	-13.607064	103.715454	-21.821445	14.056698	101.738525	32.653774	-5.745024	105.893562	33.176048	29.3403	103.99511	32.914911	11.797638	104.944336	-76.557801	16.315758	98.532714
-28.815922	-13.302268	103.727509	-21.755259	13.835296	101.808975	32.74979	-5.824586	105.817398	33.16325	29.229778	103.841675	32.95652	11.702596	104.8295365	-76.467038	15.967996	98.7884135
-29.843117	-12.903192	103.787735	-21.649231	13.647845	101.899353	32.852299	-5.890002	105.70356	33.171001	29.132097	103.727135	33.01165	11.6210475	104.7153475	-76.310112	15.6746425	99.0833585
-30.704632	-12.458451	103.810211	-21.507797	13.440424	101.990494	32.974087	-5.95116	105.570183	33.200951	29.062838	103.664627	33.087519	11.555839	104.617405	-76.103113	15.325009	99.363583
-31.689182	-11.958908	103.766479	-21.350952	13.301033	102.082184	33.099422	-5.995555	105.462944	33.280701	29.007587	103.625259	33.1900615	11.506016	104.5441015	-75.8919655	15.09605	99.6202665
-33.054577	-11.033868	103.73082	-21.199146	13.096954	102.233208	33.260555	-6.03721	105.235497	33.396004	28.999979	103.584015	33.3282795	11.4813845	104.409756	-75.7265715	14.7125235	100.05666
-33.986412	-10.315504	103.727196	-21.067406	12.994544	102.311264	33.346783	-6.033799	105.07991	33.454151	29.011017	103.543747	33.400467	11.488609	104.3118285	-75.535279	14.500479	100.3106995
-34.899132	-9.572914	103.670753	-20.969446	12.927482	102.38652	33.4562	-6.044859	104.944588	33.480495	29.036253	103.512657	33.4683475	11.495697	104.2286225	-75.4072395	14.359267	100.5444175
-35.796749	-8.73322	103.696014	-20.887852	12.893951	102.478554	33.54805	-6.03671	104.814575	33.5158	29.069895	103.488899	33.531925	11.5165925	104.151737	-75.307629	14.2713095	100.805371
-36.682655	-7.868245	103.713318	-20.801531	12.856584	102.532471	33.584236	-6.011389	104.722618	33.569874	29.087946	103.469482	33.577055	11.5382785	104.09605	-75.180117	14.1748895	100.968892
-37.552933	-6.928806	103.587929	-20.765154	12.848036	102.563622	33.620792	-6.013394	104.639709	33.604057	29.085217	103.473137	33.6124245	11.5359115	104.056423	-75.1427325	14.1601605	101.070821
-38.41029	-5.928955	103.531288	-20.750317	12.848748	102.587379	33.625938	-6.011952	104.586639	33.637375	29.088915	103.498611	33.6316565	11.5384815	104.042625	-75.1322905	14.1590145	101.132133
-39.717094	-4.311678	103.488014	-20.729877	12.895463	102.656975	33.628799	-6.008536	104.552864	33.680504	29.13332	103.566917	33.6546515	11.562392	104.0598905	-75.1144055	14.228534	101.2540595
-40.505486	-3.191988	103.368172	-20.734015	12.905952	102.67823	33.617306	-5.991985	104.535889	33.692593	29.159153	103.61705	33.6549495	11.583584	104.0764695	-75.1229795	14.22832	101.2799905
-41.30674	-2.000769	103.343773	-20.746344	12.90894	102.709244	33.58704	-5.936572	104.513809	33.701618	29.195066	103.657387	33.644329	11.629247	104.085598	-75.137017	14.188633	101.33289
-42.152802	-0.820333	103.276466	-20.742489	12.900951	102.724289	33.593113	-5.908053	104.451607	33.702442	29.238268	103.696968	33.6477775	11.6651075	104.0742875	-75.1327555	14.1367945	101.3742905
-42.881104	0.442289	103.110954	-20.750006	12.868325	102.711296	33.597706	-5.866739	104.387375	33.704762	29.279419	103.711594	33.651234	11.70634	104.0494845	-75.151246	14.03031	101.3731075
-43.608742	1.726992	103.007355	-20.759493	12.839878	102.669968	33.566467	-5.762169	104.286896	33.706005	29.325199	103.715805	33.636236	11.781515	104.0013505	-75.155222	13.898241	101.3385855
-44.385075	3.026323	102.859451	-20.764229	12.794058	102.638496	33.565956	-5.726816	104.14016	33.693764	29.371119	103.725883	33.62986	11.8221515	103.9330215	-75.158318	13.7659645	101.3439705
-45.453568	5.01659	102.757774	-20.781603	12.659438	102.675568	33.556477	-5.711712	103.846863	33.636013	29.437876	103.784584	33.596245	11.863082	103.8157235	-75.159451	13.455794	101.5354125
-46.216431	6.369293	102.745033	-20.820316	12.56786	102.709663	33.531403	-5.649212	103.611206	33.612816	29.49719	103.851067	33.5721095	11.923989	103.7311365	-75.2127415	13.211731	101.6881895
-46.870903	7.704739	102.708038	-20.857376	12.473343	102.732262	33.783684	-5.679414	103.201317	33.606049	29.571346	103.926254	33.6948665	11.945966	103.5637855	-75.4096185	13.00072	101.9007385
-47.629261	9.086447	102.808014	-20.874611	12.363609	102.809921	33.431236	-5.36835	103.060791	33.595188	29.690193	104.013321	33.513212	12.1609215	103.537056	-75.262434	12.5662965	102.082786
-48.286369	10.463799	102.887329	-20.886486	12.325419	102.85672	33.421436	-5.253539	102.771988	33.548374	29.801342	104.141785	33.484905	12.2739015	103.4568865	-75.257877	12.3769365	102.2565535
-48.89513	11.859981	103.139755	-20.908195	12.300517	102.97097	33.406067	-5.051996	102.552376	33.512993	29.95323	104.287598	33.45953	12.450617	103.419987	-75.27592	12.150417	102.521953
-49.59507	13.16071	103.369347	-20.923077	12.312973	103.040756	33.397766	-4.917668	102.354683	33.479652	30.071922	104.427895	33.438709	12.577127	103.391289	-75.284863	12.048819	102.690223
-50.471592	15.124409	103.783783	-20.978188	12.366099	103.252373	33.318241	-4.683345	102.079582	33.459324	30.240322	104.570755	33.3887825	12.7784885	103.3251685	-75.3451585	11.9537095	103.1795775
-51.08493	16.401461	104.268875	-20.993593	12.388919	103.425446	33.324932	-4.664571	101.917419	33.440956	30.30937	104.602005	33.382944	12.8223995	103.259712	-75.37013	11.9554385	103.59118
-51.587616	17.584646	104.866447	-20.959518	12.423526	103.717209	33.256149	-4.524846	101.728607	33.401237	30.389133	104.627991	33.328693	12.9321435	103.178299	-75.247729	11.9149085	104.256119
-52.033115	18.777319	105.554672	-20.913855	12.485442	104.074051	33.191288	-4.358609	101.556572	33.398483	30.460579	104.641296	33.2948855	13.050985	103.098934	-75.1225955	11.919899	105.049168
-52.455235	19.893963	106.403519	-20.803556	12.533522	104.43811	33.195751	-4.268931	101.42543	33.446266	30.506739	104.63694	33.3210085	13.118904	103.031185	-74.9281205	11.94814	105.845035
-52.851955	20.922503	107.214584	-20.700888	12.594742	104.884804	33.201462	-4.184499	101.269089	33.488815	30.563229	104.63089	33.3451385	13.189365	102.9499895	-74.7469145	12.000119	106.8196185
-53.159119	21.91116	108.07309	-20.563478	12.645556	105.286201	33.22538	-4.043316	101.137306	33.538242	30.62962	104.613029	33.381811	13.293152	102.8751675	-74.508767	11.99796	107.6972345
-53.455185	23.2761	109.366096	-20.346531	12.70763	105.890785	33.250706	-3.894642	100.912819	33.564655	30.739841	104.594185	33.4076805	13.4225995	102.753502	-74.1007425	11.9926605	109.028068
-53.596653	24.104437	110.235527	-20.247517	12.716084	106.242668	33.221016	-3.749942	100.699196	33.567654	30.839315	104.555344	33.394335	13.5446865	102.62727	-73.889369	11.8874815	109.858066
-53.670502	24.843409	110.966515	-20.073605	12.738519	106.555557	33.250729	-3.653692	100.493919	33.566685	30.909725	104.478394	33.408707	13.6280165	102.4861565	-73.555917	11.8490215	110.6249575
-53.588192	25.534693	111.561409	-19.983665	12.743033	106.773308	33.275387	-3.552166	100.290596	33.559685	30.961859	104.409515	33.417536	13.7048465	102.3500555	-73.384866	11.7812195	111.1965605
-53.450859	26.180685	112.071716	-19.896429	12.745884	106.957451	33.289032	-3.431759	100.074265	33.559666	31.046772	104.325851	33.424349	13.8075065	102.200058	-73.217207	11.6842615	111.714844
-53.288589	26.780287	112.566521	-19.759991	12.73871	107.130959	33.271339	-3.338235	99.887199	33.569519	31.118647	104.232666	33.420429	13.890206	102.0599325	-72.940411	11.587214	112.2019855
-52.956146	27.279312	112.989807	-19.653311	12.749696	107.275131	33.289356	-3.242389	99.743271	33.554024	31.180794	104.167091	33.42169	13.9692025	101.955181	-72.728312	11.5301895	112.595081
-52.315861	27.895996	113.357544	-19.586966	12.772155	107.460129	33.298008	-3.083652	99.638298	33.515099	31.303114	104.080215	33.4065535	14.109731	101.8592565	-72.5804855	11.434579	113.0610015
-51.838779	28.263906	113.48661	-19.545149	12.813936	107.608055	33.3088	-2.985921	99.627846	33.813007	31.242054	103.855095	33.5609035	14.1280665	101.7414705	-72.6512015	11.4998055	113.4746395
-51.23428	28.598997	113.506226	-19.581211	12.83592	107.693329	33.302696	-2.870867	99.661247	33.397381	31.485064	104.018005	33.3500385	14.3070985	101.839626	-72.5124605	11.3647415	113.547032
-50.444324	28.892084	113.436783	-19.656057	12.920204	107.721283	33.263756	-2.789148	99.715408	33.310024	31.58127	103.976929	33.28689	14.396061	101.8461685	-72.599004	11.444347	113.5963975
-49.593639	29.154301	113.269211	-19.685905	12.961774	107.724449	33.234272	-2.722365	99.794273	33.236488	31.653469	103.909897	33.23538	14.465552	101.852085	-72.60719	11.457996	113.596813
-48.680302	29.379004	112.943497	-19.804522	13.009397	107.687172	33.224007	-2.685723	99.884026	33.146732	31.70327	103.84436	33.1853695	14.5087735	101.864193	-72.7944135	11.5100205	113.510151
-47.68211	29.587543	112.385712	-19.887882	13.050498	107.517479	33.219051	-2.681042	100.001297	33.067493	31.730431	103.779457	33.143272	14.5246945	101.890377	-72.919036	11.5763015	113.144581
-45.907795	29.887619	111.212502	-20.08666	13.134421	107.030273	33.168194	-2.706388	100.218407	32.995972	31.727072	103.679741	33.082083	14.510342	101.949074	-73.255403	11.7585	112.111472
-44.637959	30.014864	110.245911	-20.234034	13.190873	106.650208	33.174812	-2.744595	100.395027	33.296444	31.559797	103.462921	33.235628	14.407601	101.928974	-73.703696	11.974145	111.371442
-43.25404	30.1768	109.219887	-20.386803	13.26347	106.164574	33.200237	-2.76637	100.600418	33.257782	31.558334	103.47506	33.2290095	14.395982	102.037739	-74.0026155	12.130958	110.291409
-41.736351	30.350594	108.025978	-20.543566	13.347335	105.616081	33.230736	-2.770371	100.836006	32.795639	31.735573	103.774429	33.0131875	14.482601	102.3052175	-74.1003195	12.212069	108.9269445
-40.220444	30.473297	106.92514	-20.718473	13.43513	105.040047	33.258343	-2.692657	101.143898	32.619946	31.75148	103.947784	32.9391445	14.5294115	102.545841	-74.3760905	12.3408485	107.534253
-38.535702	30.621096	105.9412	-20.910137	13.521976	104.666031	33.28944	-2.581622	101.584152	32.280529	31.669933	104.306389	32.7849845	14.5441555	102.9452705	-74.6052585	12.4997965	106.3867915
-36.872986	30.744431	105.104736	-21.18568	13.620734	104.35157	33.30191	-2.447642	102.49736	31.92417	31.604084	105.081116	32.61304	14.578221	103.789238	-74.9844	12.663247	104.913902
-34.254482	30.919636	104.463303	-21.782959	13.652902	104.436279	33.284077	-2.494909	104.796852	32.006367	31.763554	107.51387	32.645222	14.6343225	106.155361	-76.21114	12.6714815	102.717197
-32.556568	30.970049	104.657257	-22.210587	13.617839	104.891525	33.365704	-2.72565	106.728218	32.265659	31.833012	109.23481	32.8156815	14.553681	107.981514	-77.2368555	12.681997	101.801536
-30.821865	31.097729	105.066666	-22.62973	13.600368	105.449524	33.352848	-2.810625	108.073441	32.235291	31.832346	110.291122	32.7940695	14.5108605	109.1822815	-78.0535295	12.6898755	101.7167665
-29.128153	31.162748	105.248817	-22.875154	13.632791	105.701172	33.157612	-2.725921	108.708694	31.900671	31.912989	110.684624	32.5291415	14.593534	109.696659	-78.2794495	12.672048	101.705685
-27.332119	31.329584	105.172195	-23.048582	13.697621	105.70195	33.042572	-2.641444	108.917511	31.649626	31.955811	110.660934	32.346099	14.6571835	109.7892225	-78.443263	12.7380585	101.6146775
-25.62359	31.456936	105.137871	-23.118929	13.714363	105.679512	32.958076	-2.620332	108.985886	31.626724	31.981049	110.558937	32.2924	14.6803585	109.7724115	-78.530258	12.7483675	101.5866125
-23.921318	31.624424	105.190506	-23.132233	13.741284	105.694725	32.967995	-2.609692	109.057632	31.659981	32.010204	110.484711	32.313988	14.700256	109.7711715	-78.578454	12.782312	101.6182785
-21.406853	31.89407	105.273315	-23.114323	13.802695	105.647278	33.076633	-2.545702	108.921814	31.731886	32.143265	110.356178	32.4042595	14.7987815	109.638996	-78.6329055	12.8066085	101.65556
-19.702265	32.131023	105.182388	-23.082752	13.883337	105.517303	33.098103	-2.42201	108.795395	31.790199	32.273903	110.221123	32.444151	14.9259465	109.508259	-78.609655	12.8407275	101.526347
-18.038525	32.391785	105.183159	-23.035774	13.981541	105.428421	33.159557	-2.313408	108.690155	31.856087	32.450584	110.165977	32.507822	15.068588	109.428066	-78.57937	12.894494	101.428776
-16.477459	32.695469	105.267647	-22.9582	14.084742	105.379341	33.200661	-2.191594	108.666649	31.940905	32.623703	110.226402	32.570783	15.2160545	109.4465255	-78.487183	12.9534295	101.3121565
-14.876064	33.005608	105.439461	-22.918575	14.163097	105.426476	33.28677	-2.086551	108.631088	32.04245	32.785423	110.386612	32.66461	15.349436	109.50885	-78.50176	12.976758	101.344102
-13.334102	33.314964	105.724022	-22.845848	14.265702	105.445946	33.337738	-2.033663	108.528305	32.162777	32.904922	110.587456	32.7502575	15.4356295	109.5578805	-78.4419535	13.0957745	101.3340115
-11.781719	33.59454	105.963882	-22.814972	14.333055	105.429092	33.340054	-1.905017	108.364319	32.290951	32.996616	110.840538	32.8155025	15.5457995	109.6024285	-78.4454465	13.1203105	101.2557555
-9.613426	34.07095	106.53241	-22.804941	14.397041	105.379036	33.314045	-1.861286	108.100746	32.452385	33.141903	111.526558	32.883215	15.6403085	109.813652	-78.493097	13.1537735	100.94442
-8.189202	34.371048	106.993935	-22.853558	14.497625	105.368462	33.249447	-1.768771	108.084961	32.598953	33.220146	112.093842	32.9242	15.7256875	110.0894015	-78.631316	13.2695625	100.6475225
-6.837452	34.661858	107.491623	-22.920561	14.601324	105.320763	33.221512	-1.752778	108.080162	32.677052	33.310177	112.8078	32.949282	15.7786995	110.443981	-78.790404	13.4239485	100.197545
-5.563653	34.888515	108.059097	-23.05829	14.71756	105.24765	33.097195	-1.695491	108.100807	32.782467	33.368336	113.388504	32.939831	15.8364225	110.7446555	-79.056411	13.5986975	99.7506445
-4.322278	35.107788	108.46022	-23.170021	14.882368	105.141975	32.954391	-1.637912	108.07135	32.846439	33.431225	113.924576	32.900415	15.8966565	110.997963	-79.240457	13.8680795	99.285987
-3.107752	35.205276	108.825478	-23.309868	15.065048	104.952606	32.801819	-1.558498	108.080498	32.865097	33.541405	114.388023	32.833458	15.9914535	111.2342605	-79.453194	14.1386425	98.6709515
-1.986838	35.325642	109.164688	-23.443462	15.321875	104.799309	32.690575	-1.451588	108.112732	32.873466	33.6311	114.702965	32.7820205	16.089756	111.4078485	-79.6689445	14.553994	98.1907695
-0.341848	35.332882	109.276871	-23.611858	15.733732	104.550598	32.5056	-1.202513	108.066963	33.079536	33.722733	114.847687	32.792568	16.26011	111.457325	-80.016284	15.207354	97.643871
0.846343	35.141594	109.218643	-23.635481	16.013979	104.384247	32.445553	-1.058562	108.028664	33.062721	33.868938	114.867355	32.754137	16.405188	111.4480095	-80.025099	15.62277	97.3204845
1.709666	35.10202	109.270943	-23.647774	16.311743	104.267624	32.401096	-0.884058	107.97496	33.054211	34.030872	114.881447	32.7276535	16.573407	111.4282035	-80.0232015	16.050079	97.1070445
2.640912	34.839081	109.214577	-23.615185	16.595589	104.164146	32.401051	-0.744236	107.955406	33.081417	34.205185	114.946678	32.741234	16.7304745	111.451042	-79.971604	16.4607035	96.87725
3.538627	34.484085	109.172951	-23.579908	16.809807	104.058731	32.404369	-0.603328	107.939781	33.119041	34.352242	114.959763	32.761705	16.874457	111.449772	-79.921521	16.745157	96.66769
4.396357	34.050159	109.083702	-23.49555	17.001991	103.99823	32.426399	-0.50163	107.94281	33.194736	34.476055	115.005203	32.8105675	16.9872125	111.4740065	-79.8016675	17.0167695	96.5224535
5.288465	33.442848	109.020706	-23.436665	17.133417	103.968727	32.474236	-0.455248	107.965347	33.272194	34.570129	115.040138	32.873215	17.0574405	111.5027425	-79.746545	17.2093935	96.4347115
6.315949	32.442055	108.87709	-23.352455	17.316944	103.95694	32.559914	-0.405978	108.095261	33.416752	34.675743	115.031685	32.988333	17.1348825	111.563473	-79.693243	17.4990055	96.350407
7.010236	31.708643	108.741341	-23.305103	17.458738	103.959549	32.598167	-0.393108	108.227196	33.475361	34.755795	115.033409	33.036764	17.1813435	111.6303025	-79.64697	17.7361325	96.2887955
7.631678	30.848291	108.46386	-23.24498	17.606316	103.942535	32.649544	-0.429851	108.434761	33.209465	34.948204	115.089691	32.9295045	17.2591765	111.762226	-79.4194645	17.9534555	96.122844
8.2347	29.856373	108.2379	-23.219431	17.719313	103.937889	32.660942	-0.449936	108.652184	33.24873	34.993725	114.894699	32.954836	17.2718945	111.7734415	-79.393698	18.1667315	96.1023365
8.733233	28.882364	107.996109	-23.177662	17.845833	103.943588	32.676662	-0.465744	108.940422	33.263649	35.024418	114.695679	32.9701555	17.279337	111.8180505	-79.3254795	18.412329	96.0691255
9.230688	27.868029	107.799934	-23.113356	17.96748	103.934654	32.735252	-0.493314	109.260796	33.310394	35.075642	114.464928	33.022823	17.291164	111.862862	-79.249535	18.643796	96.006446
9.648689	26.681475	107.59848	-23.10021	18.073742	103.91127	32.771297	-0.474897	109.633949	33.346355	35.132305	114.151917	33.058826	17.328704	111.892933	-79.259246	18.81878	95.929607
10.195334	25.008472	107.244148	-22.986254	18.231098	103.764473	32.84774	-0.387186	110.148003	33.310379	35.183949	113.526794	33.0790595	17.3983815	111.8373985	-79.0515675	19.0638145	95.6915475
10.504201	23.884089	106.978462	-22.901152	18.334057	103.595482	32.921974	-0.223074	110.417915	33.251743	35.268112	113.044067	33.0868585	17.522519	111.730991	-78.8891625	19.145595	95.459973
10.740704	22.73724	106.74424	-22.830025	18.413118	103.390137	33.010082	-0.058467	110.674225	33.080696	35.432808	112.73217	33.045389	17.6871705	111.7031975	-78.705439	19.1390655	95.0770765
10.920547	21.588354	106.634354	-22.732458	18.50234	103.222618	33.14587	0.11721	110.974205	32.851696	35.633728	112.730453	32.998783	17.875469	111.852329	-78.463699	19.129211	94.592907
11.060281	20.468508	106.753563	-22.677963	18.510984	103.138474	33.2925	0.19559	111.348701	32.833668	35.725574	112.721024	33.063084	17.960582	112.0348625	-78.41901	19.061386	94.2420855
11.042291	19.447474	106.840111	-22.667765	18.487879	103.060677	33.384304	0.183563	111.698509	32.814686	35.865891	112.904526	33.099495	18.024727	112.3015175	-78.435025	18.951031	93.8198365
10.997036	18.340343	107.04789	-22.62854	18.463751	102.970329	33.385273	0.274341	112.090126	32.828979	36.00079	113.14257	33.107126	18.1375655	112.616348	-78.364206	18.7899365	93.32431
10.791564	16.81509	107.298637	-22.617916	18.485769	102.928612	33.473545	0.255085	112.61338	32.914974	36.200912	113.483902	33.1942595	18.2279985	113.048641	-78.4300915	18.7435395	92.808583
10.572663	15.83563	107.438995	-22.597105	18.53138	102.89724	33.450356	0.351576	112.93203	32.944332	36.32547	113.634804	33.197344	18.338523	113.283417	-78.391554	18.724237	92.511063
10.246288	15.049325	107.508026	-22.594189	18.596008	102.821228	33.46661	0.409475	113.102913	33.305061	36.291904	113.520393	33.3858355	18.3506895	113.311653	-78.5742135	18.8413265	92.330803
9.901866	14.13264	107.491043	-22.609415	18.721518	102.744995	33.481747	0.456638	113.196167	32.965775	36.521439	113.651131	33.223761	18.4890385	113.423649	-78.442591	18.9539975	92.066341
9.453039	13.310139	107.38829	-22.569328	18.805977	102.609207	33.483391	0.542932	113.201439	32.994648	36.585308	113.564453	33.2390195	18.56412	113.382946	-78.3776755	19.047834	91.835468
8.976763	12.497328	107.229546	-22.511284	18.909079	102.468025	33.481007	0.651745	113.134888	33.034206	36.682026	113.464691	33.2576065	18.6668855	113.2997895	-78.2801745	19.1512725	91.6362605
8.372831	11.782544	107.021286	-22.439077	18.999846	102.32019	33.509205	0.717776	112.989006	33.101494	36.786613	113.376297	33.3053495	18.7521945	113.1826515	-78.1835035	19.2474975	91.4577285
7.354359	10.741287	106.629715	-22.317034	19.114538	102.122437	33.607037	0.80788	112.630035	33.198242	36.860325	113.209641	33.4026395	18.8341025	112.919838	-78.0367075	19.3949735	91.325036
6.623277	10.025939	106.251595	-22.217707	19.178278	101.983727	33.688915	0.825777	112.275055	33.298767	36.904354	113.06102	33.493841	18.8650655	112.6680375	-77.929255	19.4914905	91.2994165
5.766828	9.356013	105.790123	-22.096256	19.252174	101.794037	33.743088	0.868683	111.813782	33.430035	36.914577	112.813698	33.5865615	18.89163	112.31374	-77.7790735	19.612718	91.274334
4.878738	8.725298	105.315056	-21.972734	19.315212	101.578941	33.837288	0.865579	111.316971	33.557316	36.928295	112.44072	33.697302	18.896937	111.8788455	-77.64277	19.733487	91.2790365
3.916984	8.149404	104.69912	-21.814156	19.437998	101.348724	33.938038	0.954971	110.645607	33.666801	36.926079	111.963036	33.8024195	18.940525	111.3043215	-77.4307315	19.935471	91.3931265
2.886209	7.494895	103.954361	-21.631681	19.559626	101.032127	33.991421	1.024562	109.850731	33.746643	36.911129	111.359772	33.869032	18.9678455	110.6052515	-77.132394	20.1514065	91.4590025
1.789633	6.940084	103.167603	-21.404488	19.66835	100.65786	34.03231	1.045472	108.800591	33.823532	36.770428	110.593666	33.927921	18.90795	109.6971285	-76.736897	20.42875	91.6185915
0.060802	6.034564	101.729546	-20.984301	19.878468	100.018051	34.164677	1.020177	107.078362	33.74461	36.413876	109.080078	33.9546435	18.7170265	108.07922	-75.9232455	21.0399095	91.956882
-1.139328	5.463322	100.683212	-20.682453	20.005171	99.539162	34.232449	1.007312	105.675125	33.725647	36.214539	107.906487	33.979048	18.6109255	106.790806	-75.343954	21.3994165	92.287518
-2.37563	4.853955	99.560791	-20.365845	20.119902	98.995575	34.187958	1.053594	104.336609	33.674641	36.074333	106.797478	33.9312995	18.5639635	105.5670435	-74.6629895	21.6758405	92.4241065
-3.706341	4.138357	98.712646	-20.054787	20.226053	98.59565	34.257435	1.008006	103.219398	33.739983	35.911663	105.879639	33.998709	18.4598345	104.5495185	-74.108283	21.9922715	92.6417815
-5.086163	3.489773	98.126968	-19.861286	20.331568	98.334267	34.568867	0.917999	102.283546	33.817413	35.852066	105.187462	34.19314	18.3850325	103.735504	-73.915712	22.2781035	92.93303
-6.493885	2.725402	97.708939	-19.732985	20.449301	98.16452	34.599434	1.006331	101.724388	33.865772	35.876926	104.687157	34.232603	18.4416285	103.2057725	-73.698573	22.4569735	93.1232675
-7.986914	2.035889	97.41658	-19.655432	20.593128	98.068207	34.639378	1.105172	101.296059	33.808975	36.010113	104.338989	34.2241765	18.5576425	102.817524	-73.5350405	22.6286135	93.31889
-10.151125	0.80091	97.089767	-19.595434	20.763502	97.936996	34.342388	1.401881	101.093605	34.176956	36.01527	103.596344	34.259672	18.7085755	102.3449745	-73.45054	22.8184285	93.5290175
-11.645723	-0.030355	97.021507	-19.576723	20.831491	97.886963	34.362255	1.535463	100.992966	34.105659	36.08226	103.247787	34.233957	18.8088615	102.1203765	-73.387403	22.8541205	93.6535495
-13.077995	-0.929533	97.039627	-19.55686	20.858723	97.87043	34.434887	1.673886	100.963608	34.035603	36.131481	102.792297	34.235245	18.9026835	101.8779525	-73.348965	22.8147625	93.8629075
-14.573505	-1.87203	97.08876	-19.515362	20.855024	97.803757	34.446045	1.907653	100.905418	33.913048	36.168392	102.070633	34.1795465	19.0380225	101.4880255	-73.2102705	22.6720255	94.1194885
-15.950788	-2.79227	97.240242	-19.348583	20.864647	97.667084	34.570442	2.149536	100.812294	33.294125	35.878468	101.026176	33.9322835	19.014002	100.919235	-72.6294495	22.715292	94.414933
-17.31649	-3.776989	97.559479	-19.130554	20.924013	97.452156	34.844681	2.415842	100.567833	32.836864	36.200157	99.421791	33.8407725	19.3079995	99.994812	-72.1018805	22.5400265	94.9095
-18.630201	-4.684669	98.144363	-18.852264	20.97117	97.138245	35.150616	2.712162	100.177887	32.560696	36.202488	97.594208	33.855656	19.457325	98.8860475	-71.560184	22.485015	95.3904425
-20.520557	-6.021458	99.46273	-18.485353	20.94652	96.959564	35.617085	3.027742	99.947517	32.254375	36.062717	95.161697	33.93573	19.5452295	97.554607	-70.906436	22.3478105	96.364521
-21.739071	-6.769815	100.570717	-18.284725	20.796236	97.077576	35.936462	2.936231	99.922623	32.084656	35.790894	93.925285	34.010559	19.3635625	96.923954	-70.580009	22.2289095	97.231198
-22.915598	-7.478758	101.553856	-18.068689	20.529753	97.229935	36.16391	2.783172	99.827469	32.031952	35.430714	92.949547	34.097931	19.106943	96.388508	-70.235309	21.952563	98.071362
-24.027044	-8.145191	102.3955	-17.889439	20.214859	97.387489	36.632648	2.458606	99.696663	31.980583	35.020451	92.254791	34.3066155	18.7395285	95.975727	-70.0854935	21.6901895	98.799251
-25.089199	-8.678116	103.13662	-17.804041	19.83466	97.580025	36.693321	2.225994	99.730965	31.923691	34.608234	91.818146	34.308506	18.417114	95.7745555	-69.916588	21.252206	99.3854945
-26.053896	-9.150187	103.672752	-17.788427	19.451262	97.805527	36.404949	2.080644	99.93856	31.866165	34.230949	91.602997	34.135557	18.1557965	95.7707785	-69.712411	20.7467275	99.8402755
-27.104977	-9.45199	104.086159	-17.823402	19.104563	98.026375	36.664917	1.698272	99.876854	31.768143	33.95863	91.609444	34.21653	17.828451	95.743149	-69.863334	20.380675	100.309601
-28.492611	-9.664412	104.3992	-17.959158	18.658096	98.348518	36.27449	1.5426	100.083122	31.638182	33.737377	91.833	33.956336	17.6399885	95.958061	-69.874652	19.6762035	100.738975
-29.355467	-9.689859	104.4655	-18.080326	18.411377	98.515907	36.469078	1.322699	99.920807	31.511206	33.699768	92.058601	33.990142	17.5112335	95.989704	-70.150794	19.3115205	101.04211
-30.179539	-9.512301	104.446838	-18.262577	18.219162	98.696671	36.336212	1.280447	99.961227	31.371155	33.724728	92.345627	33.8536835	17.5025875	96.153427	-70.3788375	18.9357365	101.239915
-31.006479	-9.233095	104.427216	-18.498026	18.068487	98.88884	35.887249	1.334743	100.171471	31.201771	33.761845	92.670593	33.54451	17.548294	96.421032	-70.540562	18.58868	101.356648
-31.801371	-8.771661	104.471077	-18.730404	17.950298	99.119659	36.002846	1.211166	100.134102	31.015345	33.790684	92.985191	33.5090955	17.500925	96.5596465	-70.9699035	18.399671	101.6796715
-32.555832	-8.218437	104.515709	-18.935207	17.820133	99.331215	35.841789	1.130568	100.25959	30.867476	33.796715	93.295822	33.3546325	17.4636415	96.777706	-71.2250465	18.1766245	101.884724
-33.277313	-7.569675	104.502953	-19.158558	17.700699	99.512878	35.658798	1.046722	100.367249	30.759081	33.755745	93.595169	33.2089395	17.4012335	96.981209	-71.5260555	18.0001645	102.044547
-34.232708	-6.225078	104.30381	-19.418964	17.487774	99.736229	35.401745	0.791824	100.544395	30.609577	33.611012	94.038406	33.005661	17.201418	97.2914005	-71.843589	17.77413	102.1810575
-34.824795	-5.217667	104.179573	-19.581589	17.30657	99.875351	35.238411	0.604338	100.612595	30.537033	33.476925	94.317764	32.887722	17.0406315	97.4651795	-72.0509	17.5725085	102.2855225
-35.386993	-4.132496	104.021469	-19.673981	17.102751	100.017784	35.124641	0.350087	100.637527	30.492374	33.301918	94.641136	32.8085075	16.8260025	97.6393315	-72.1564695	17.3794995	102.3962365
-35.90168	-2.894247	103.757904	-19.796318	16.88382	100.165352	34.977737	0.095529	100.671593	30.487103	33.165367	95.056084	32.73242	16.630448	97.8638385	-72.325056	17.137192	102.4668655
-36.366745	-1.515139	103.587639	-19.86669	16.648808	100.364944	34.542824	0.014819	100.94104	30.525017	33.014778	95.61393	32.5339205	16.5147985	98.277485	-72.2673005	16.7828175	102.452403
-36.840664	-0.074099	103.346764	-19.979704	16.388126	100.607727	34.789673	-0.472871	100.971153	30.584517	32.897938	96.38839	32.687095	16.2125335	98.6797715	-72.646503	16.5637185	102.5356825
-37.252842	1.4941	103.125549	-20.070236	16.136436	100.889183	34.676762	-0.776138	101.137863	30.73271	32.848774	97.327484	32.704736	16.036318	99.2326735	-72.845208	16.236554	102.5456925
-37.855122	4.029901	102.814308	-20.261515	15.730077	101.378143	34.506882	-1.294726	101.409088	31.135624	32.654865	98.922104	32.821253	15.6800695	100.165596	-73.344283	15.7800845	102.59069
-38.196533	5.840779	102.659294	-20.359076	15.471806	101.699463	34.385429	-1.671882	101.549423	31.534695	32.133198	100.027176	32.960062	15.230658	100.7882995	-73.678214	15.712954	102.6106265
-38.530781	7.716184	102.497253	-20.492802	15.259502	101.963409	34.255531	-2.070838	101.607666	31.780455	31.940687	100.967278	33.017993	14.9349245	101.287472	-74.003597	15.5840795	102.639346
-38.860641	9.676397	102.398338	-20.586609	15.064484	102.182594	33.703213	-2.238786	101.73011	31.87677	31.698895	101.644264	32.7899915	14.7300545	101.687187	-73.9632095	15.3989135	102.678001
-39.160503	11.662493	102.407646	-20.700554	14.923112	102.366051	33.509827	-2.554628	101.670502	31.903149	31.778795	102.268509	32.706488	14.6120835	101.9695055	-74.107596	15.2341405	102.7625965
-39.421421	13.690072	102.349556	-20.847099	14.843994	102.44838	34.064278	-3.075007	101.273575	31.890694	31.498129	102.667465	32.977486	14.211561	101.97052	-74.671684	15.476427	102.92624
-39.674591	15.704756	102.3731	-20.985998	14.797939	102.47747	33.082134	-2.962385	101.222435	31.892082	31.236521	102.930382	32.487108	14.137068	102.0764085	-74.459104	15.45881	102.8785315
-39.988918	18.702099	102.464272	-21.177269	14.680169	102.391815	32.73299	-3.098677	100.682869	31.820425	30.961271	103.156387	32.2767075	13.931297	101.919628	-74.6312455	15.429041	102.864002
-40.178848	20.570833	102.564133	-21.304993	14.60567	102.310242	32.55233	-3.186115	100.273148	31.725962	30.87101	103.248634	32.139146	13.8424475	101.760891	-74.749132	15.3688925	102.859593
-40.437405	22.48514	102.696419	-21.454351	14.571369	102.181053	32.2976	-3.104533	99.863945	31.620956	30.822445	103.283051	31.959278	13.858956	101.573498	-74.86798	15.283782	102.788608
-40.583374	24.305109	102.824738	-21.64044	14.561494	102.095078	32.131428	-3.079593	99.472702	31.475439	30.818514	103.308167	31.8034335	13.8694605	101.3904345	-75.0843135	15.2535275	102.7997215
-40.770905	26.092789	103.005753	-21.772079	14.49768	101.973953	31.925535	-3.047219	99.143135	31.338367	30.782286	103.380836	31.631951	13.8675335	101.2619855	-75.176109	15.1278265	102.6859205
-40.912437	27.750626	103.275047	-21.974186	14.486458	101.912651	31.687965	-3.059165	98.831673	31.218445	30.72595	103.470886	31.453205	13.8333925	101.1512795	-75.401577	15.1395235	102.6740225
-41.004162	29.402262	103.477455	-22.125143	14.478331	101.819656	31.450335	-3.065552	98.53241	31.086536	30.652248	103.491333	31.2684355	13.793348	101.0118715	-75.5187215	15.163314	102.6274405
-41.138443	31.725657	103.719269	-22.389076	14.50181	101.570633	31.078625	-3.111148	98.015419	30.913651	30.450335	103.457275	30.996138	13.6695935	100.736347	-75.77429	15.3340265	102.404919
-41.127975	33.116829	103.77417	-22.534889	14.555794	101.354149	30.822996	-3.139795	97.713417	30.817089	30.320597	103.410507	30.8200425	13.590401	100.561962	-75.8898205	15.521187	102.146336
-41.101341	34.477474	103.816116	-22.742968	14.593254	101.128128	30.588528	-3.167234	97.425591	30.654182	30.191868	103.366348	30.621355	13.512317	100.3959695	-76.107291	15.674191	101.8602865
-41.11507	35.716515	103.890076	-22.935774	14.65099	100.911888	30.329313	-3.21243	97.133835	30.520042	30.091242	103.320313	30.4246775	13.439406	100.227074	-76.2962255	15.862574	101.596702
-41.069881	36.841312	103.938103	-23.137495	14.710967	100.725258	30.060499	-3.245066	96.901733	30.392546	30.017683	103.272774	30.2265225	13.3863085	100.0872535	-76.5015125	16.0356255	101.3632625
-41.059917	37.872013	103.986229	-23.333508	14.79999	100.602768	29.796535	-3.255184	96.745941	30.219927	30.005432	103.259483	30.008231	13.375124	100.002712	-76.675247	16.224856	101.202824
-41.073086	38.838009	104.041306	-23.574453	14.876278	100.478699	29.564663	-3.223294	96.698006	30.040524	30.014637	103.248833	29.8025935	13.3956715	99.9734195	-76.9514995	16.3568845	100.9839785
-41.048889	40.046791	104.152763	-23.888355	15.076081	100.453125	29.254898	-3.156479	96.764259	29.756292	30.130857	103.33297	29.505595	13.487189	100.0486145	-77.282305	16.664973	100.8576355
-40.965366	40.698029	104.257179	-24.115818	15.206064	100.4925	29.045835	-3.092223	96.866867	29.579731	30.232897	103.394508	29.312783	13.570337	100.1306875	-77.544419	16.841791	100.8543125
-40.947636	41.232346	104.363373	-24.328035	15.31547	100.554932	28.875763	-3.032661	96.959633	29.398775	30.320868	103.441917	29.137269	13.6441035	100.200775	-77.793339	16.9868365	100.909089
-40.873928	41.654594	104.46154	-24.503698	15.41124	100.642136	28.716778	-2.98104	97.074402	29.245514	30.389416	103.484985	28.981146	13.704188	100.2796935	-77.988542	17.118292	101.0045785
-40.802666	41.983093	104.581848	-24.681486	15.469018	100.70784	28.584558	-2.940868	97.182816	29.414839	30.301115	103.348206	28.9996985	13.6801235	100.265511	-78.3626705	17.2579125	101.150169
-40.699558	42.186565	104.640053	-24.82803	15.475559	100.790718	28.481707	-2.923385	97.274551	28.924421	30.488235	103.595795	28.703064	13.782425	100.435173	-78.359124	17.168693	101.146263
-40.540123	42.291527	104.677246	-24.96343	15.517302	100.872269	28.373152	-2.916369	97.396866	28.793526	30.521778	103.606499	28.583339	13.8027045	100.5016825	-78.510199	17.2318995	101.2428555
-40.294449	42.246452	104.568008	-25.145111	15.5111	100.918068	28.282452	-2.961122	97.555138	28.641474	30.52327	103.562012	28.461963	13.781074	100.558575	-78.752185	17.241126	101.277561
-40.088627	42.091404	104.394913	-25.242445	15.466041	100.920128	28.22448	-3.015152	97.696831	28.556431	30.506203	103.509392	28.3904555	13.7455255	100.6031115	-78.8753455	17.1865565	101.2371445
-39.817802	41.89447	104.172859	-25.315111	15.447289	100.937561	28.182142	-3.076792	97.874329	28.462761	30.4797	103.406273	28.3224515	13.701454	100.640301	-78.9526735	17.193124	101.234821
-39.484627	41.615017	103.984795	-25.412947	15.403228	100.980995	28.142321	-3.130621	98.017296	28.347794	30.44725	103.269981	28.2450575	13.6583145	100.6436385	-79.0709515	17.1481415	101.3183515
-39.07505	41.288254	103.78653	-25.462976	15.369166	101.000175	28.096214	-3.194822	98.077133	28.252935	30.400204	102.977898	28.1745745	13.602691	100.5275155	-79.1005265	17.135641	101.4728345
-38.665733	40.833736	103.565468	-25.490322	15.3258	101.028954	28.055418	-3.253409	98.114479	28.153893	30.355492	102.644539	28.1046555	13.5510415	100.379509	-79.0852995	17.1005585	101.678399
-38.165264	40.312321	103.319885	-25.531071	15.229437	101.070145	28.029787	-3.294673	98.178604	28.022545	30.322123	102.323654	28.026166	13.513725	100.251129	-79.088308	16.945149	101.889161
-37.301777	39.473389	102.977859	-25.570175	15.090225	101.18029	28.028934	-3.395674	98.323997	27.853254	30.262035	101.79628	27.941094	13.4331805	100.0601385	-79.081444	16.7472695	102.3004415
-36.689548	38.857517	102.638008	-25.585022	15.035873	101.336945	28.047462	-3.44206	98.472481	27.71224	30.193785	101.330719	27.879851	13.3758625	99.9016	-79.049895	16.6958835	102.77229
-35.977875	38.280239	102.205872	-25.568798	14.974919	101.356209	28.132215	-3.502325	98.701134	27.559658	30.123871	100.678955	27.8459365	13.310773	99.6900445	-78.9835325	16.639065	103.0223735
-35.228867	37.670868	101.617706	-25.506937	14.959229	101.35714	28.223822	-3.54758	98.906799	27.298748	29.997257	99.947144	27.761285	13.2248385	99.4269715	-78.775159	16.6936195	103.2873085
-34.381435	37.111111	100.973236	-25.456783	14.925488	101.294693	28.291485	-3.610879	98.977753	26.992413	29.837734	99.16716	27.641949	13.1134275	99.0724565	-78.555515	16.7375485	103.5169295
-33.508533	36.554993	100.444206	-25.414042	14.832518	101.176453	28.274345	-3.727492	98.943802	26.746046	29.620689	98.466042	27.5101955	12.9465985	98.704922	-78.3382795	16.7184375	103.647984
-32.517014	36.021343	100.03849	-25.374079	14.617618	101.054451	28.270632	-3.888068	98.923752	26.639751	29.366762	98.002831	27.4551915	12.739347	98.4632915	-78.2033495	16.495889	103.6456105
-30.880529	35.365143	99.59668	-25.404552	14.207731	100.904892	28.314447	-4.302788	99.020859	26.655842	28.971642	97.82486	27.4851445	12.334427	98.4228595	-78.2942485	16.081035	103.3869245
-29.730877	35.034042	99.306427	-25.404507	13.940278	100.704277	28.330761	-4.484799	99.07991	26.680019	28.783661	97.880325	27.50539	12.149431	98.4801175	-78.314404	15.731125	102.9284365
-28.64784	34.712963	98.918449	-25.468233	13.748127	100.397743	28.317972	-4.623031	99.164337	26.686747	28.671434	97.990685	27.5023595	12.0242015	98.577511	-78.4388255	15.4720525	102.217975
-27.40753	34.526669	98.486427	-25.581764	13.590559	100.094414	28.307434	-4.692146	99.310974	26.66161	28.642088	98.189766	27.484522	11.974971	98.75037	-78.64805	15.206147	101.438458
-26.22489	34.474342	98.199509	-25.728058	13.489333	99.818642	28.269333	-4.771707	99.476334	26.660759	28.623945	98.494911	27.465046	11.926119	98.9856225	-78.921162	15.052547	100.6516615
-24.868914	34.376537	97.897949	-25.86739	13.391742	99.530235	28.204811	-4.843544	99.606026	26.65506	28.632158	98.874779	27.4299355	11.894307	99.2404025	-79.1647155	14.889177	99.8200675
-23.525085	34.435169	97.709724	-26.030468	13.302684	99.22657	28.109085	-4.916846	99.704643	26.643324	28.636927	99.358017	27.3762045	11.8600405	99.53133	-79.4371405	14.7453275	98.92181
-21.547956	34.62965	97.801361	-26.303473	13.200751	98.866631	27.906662	-5.022193	99.821846	26.708857	28.646534	100.308182	27.3077595	11.8121705	100.065014	-79.9147055	14.5893315	97.668248
-20.156414	34.788712	98.00222	-26.475122	13.160239	98.656013	27.730549	-5.126186	99.820618	26.786877	28.6583	101.125542	27.258713	11.766057	100.47308	-80.208957	14.554421	96.838946
-18.819387	35.039761	98.437073	-26.672411	13.091848	98.503021	27.507378	-5.237343	99.900475	26.906427	28.625198	102.077774	27.2069025	11.6939275	100.9891245	-80.5517245	14.4897685	96.0169175
-17.499083	35.285988	99.162132	-26.869217	13.096788	98.465721	27.297915	-5.389628	100.161293	27.023796	28.579659	103.296425	27.1608555	11.5950155	101.728859	-80.8992895	14.5985605	95.202583
-16.176765	35.489731	100.05928	-27.113077	13.105723	98.571968	27.076065	-5.530566	100.515152	27.201071	28.581718	104.828384	27.138568	11.525576	102.671768	-81.364722	14.68587	94.472168
-14.936932	35.66394	101.242111	-27.36614	13.196906	98.814537	26.89642	-5.635686	101.019333	27.393457	28.598955	106.741631	27.1449385	11.4816345	103.880482	-81.8772185	14.9121775	93.748592
-13.804942	35.786682	102.699348	-27.606493	13.29297	99.100533	26.734756	-5.674599	101.68705	27.658361	28.678783	108.737007	27.1965585	11.502092	105.2120285	-82.4095445	15.083848	92.9890375
-12.116866	35.823521	104.648422	-27.860849	13.564537	99.460312	26.495119	-5.56793	102.290642	28.304173	28.563467	110.814987	27.399646	11.4977685	106.5528145	-83.121344	15.6313055	92.3678095
-11.124419	35.841705	105.532112	-27.705208	13.72596	99.447563	26.422283	-5.32206	102.502319	28.33676	28.676357	111.767944	27.3795215	11.6771485	107.1351315	-82.7899375	15.7747715	91.7599945
-10.09603	35.780056	106.137215	-27.667669	14.18972	99.577293	26.488834	-4.924727	102.706696	28.413933	28.936094	112.44619	27.4513835	12.0056835	107.576443	-82.7867215	16.3737565	91.578143
-9.166599	35.660904	106.584251	-27.638546	14.642599	99.672028	26.580116	-4.494728	102.854179	28.207901	29.400894	113.097397	27.3940085	12.453083	107.975788	-82.6711005	16.832115	91.368268
-8.230275	35.375759	106.941078	-27.536982	15.055651	99.824791	26.710838	-4.088251	102.905334	28.656786	29.53355	113.191917	27.683812	12.7226495	108.0486255	-82.757776	17.3886525	91.6009565
-7.380248	34.942131	107.142303	-27.418209	15.459331	99.925522	26.828783	-3.676486	102.812752	28.790796	29.807234	113.278923	27.8097895	13.065374	108.0458375	-82.6462075	17.853288	91.8052065
-6.626345	34.410141	107.108238	-27.28368	15.830199	99.938522	26.925737	-3.265725	102.640022	28.866095	30.079666	113.23848	27.895916	13.4069705	107.939251	-82.463276	18.2534275	91.937793
-5.580394	33.417732	106.726471	-27.077194	16.394981	99.909698	27.072504	-2.716879	102.494637	28.859011	30.513985	113.033447	27.9657575	13.898553	107.764042	-82.1201455	18.891409	92.055354
-4.948218	32.436195	106.316498	-27.116287	16.690193	99.983994	27.121172	-2.430185	102.504333	28.805681	30.819931	112.850716	27.9634265	14.194873	107.6775245	-82.1960005	19.185513	92.2904635
-4.422313	31.418514	105.771461	-27.091105	17.033054	99.992493	27.111179	-2.223989	102.577568	28.736519	31.096241	112.502136	27.923849	14.436126	107.539852	-82.106059	19.629982	92.445134
-3.886719	30.291294	105.053757	-27.060362	17.296141	99.894501	27.069843	-2.134741	102.694664	28.628889	31.315666	112.073723	27.849366	14.5904625	107.3841935	-81.97009	20.0018195	92.4048085
-3.443465	28.86936	104.347443	-27.27466	17.6985	99.955208	26.9883	-2.114739	102.873215	28.543005	31.499207	111.571861	27.7656525	14.692234	107.222538	-82.3149725	20.704766	92.687878
-3.031834	27.360531	103.718582	-27.316492	17.916855	99.898819	26.877529	-2.193494	103.082611	28.500256	31.549793	111.049667	27.6888925	14.6781495	107.066139	-82.3218765	21.1555605	92.731499
-2.698783	25.657001	103.091576	-27.349546	18.039352	99.825462	26.733685	-2.324658	103.327644	28.095755	31.685364	110.776344	27.41472	14.680353	107.051994	-82.113812	21.398351	92.59893
-2.340077	22.958994	102.335274	-27.4375	18.203424	99.698349	26.50491	-2.574688	103.71978	28.01725	31.628904	110.094223	27.26108	14.527108	106.9070015	-82.13608	21.87974	92.4896965
-2.180688	21.003613	101.870667	-27.489944	18.295877	99.585434	26.381859	-2.725092	103.991684	27.932926	31.687656	109.747826	27.1573925	14.481282	106.869755	-82.1372805	22.110472	92.301113
-2.059726	19.059464	101.543846	-27.528561	18.361557	99.441353	26.260805	-2.84863	104.315552	27.917978	31.725216	109.473595	27.0893915	14.438293	106.8945735	-82.1465135	22.284821	91.9881325
-1.995461	17.048805	101.302467	-27.580261	18.415211	99.335365	26.1882	-3.035174	104.644081	27.935612	31.779552	109.147934	27.061906	14.372189	106.8960075	-82.222428	22.458233	91.7747225
-1.971933	15.041894	101.155449	-27.602467	18.424152	99.249092	26.071173	-3.071869	104.876915	27.853134	31.812424	108.831253	26.9621535	14.3702775	106.854084	-82.1670875	22.4780265	91.6441
-2.021585	13.0077	101.030502	-27.614285	18.414593	99.101891	25.992785	-3.131489	105.033073	27.732307	31.806845	108.546051	26.862546	14.337678	106.789562	-82.091116	22.491508	91.41422
-2.103855	11.001405	100.978149	-27.63015	18.392904	98.96051	25.963024	-3.237072	105.159172	27.66802	31.76498	108.281944	26.815522	14.263954	106.720558	-82.075822	22.521854	91.200462
-2.327031	8.017313	100.987854	-27.633307	18.340012	98.809822	25.860394	-3.286391	105.365311	27.653173	31.771299	108.009926	26.7567835	14.242454	106.6876185	-82.0233975	22.43757	90.9320255
-2.509762	6.088175	101.04911	-27.656326	18.281736	98.70507	25.78009	-3.25964	105.50132	27.652901	31.746954	107.871925	26.7164955	14.243657	106.6866225	-82.0291475	22.319815	90.7235175
-2.723674	4.188721	101.109612	-27.645184	18.289951	98.638786	25.768412	-3.321237	105.629608	27.622423	31.770002	107.775459	26.6954175	14.2243825	106.7025335	-81.9857855	22.3555195	90.5750385
-3.033386	2.336825	101.234482	-27.61882	18.276237	98.578781	25.726847	-3.2897	105.773865	27.641233	31.810492	107.689247	26.68404	14.260396	106.731556	-81.92168	22.292078	90.426006
-3.346249	0.545912	101.37336	-27.575863	18.307898	98.553429	25.736179	-3.29117	105.938148	27.69286	31.838713	107.576118	26.7145195	14.2737715	106.757133	-81.8662455	22.3420245	90.349725
-3.704731	-1.254236	101.543701	-27.529806	18.331383	98.500237	25.739172	-3.269135	106.071327	27.734894	31.863045	107.48423	26.737033	14.296955	106.7777785	-81.796645	22.365811	90.2226955
-4.085474	-2.975085	101.6866	-27.467323	18.371279	98.462181	25.754187	-3.247594	106.157288	27.773121	31.881207	107.389259	26.763654	14.3168065	106.7732735	-81.6983	22.4257515	90.1510885
-4.792627	-5.426029	101.862953	-27.374128	18.388895	98.425003	26.102427	-3.377022	106.113693	27.92601	31.909555	107.196167	27.0142185	14.2662665	106.65493	-81.7624745	22.5115235	90.195076
-5.322993	-6.953364	101.9972	-27.265882	18.394066	98.417732	26.1294	-3.387168	106.122658	28.037998	31.916641	107.03653	27.083699	14.2647365	106.579594	-81.615463	22.5233955	90.25587
-5.574161	-8.601535	101.922241	-27.152744	18.356472	98.403427	26.197985	-3.394605	106.136406	28.121454	31.907467	106.840309	27.1597195	14.256431	106.4883575	-81.4652075	22.456513	90.3184965
-6.445251	-9.951613	102.261688	-27.054823	18.356268	98.41291	26.313423	-3.415736	106.183502	28.174881	31.865173	106.621361	27.244152	14.2247185	106.4024315	-81.353798	22.4878175	90.4233885
-6.860074	-11.429826	102.439484	-26.917862	18.319168	98.42952	26.409874	-3.485687	106.255844	28.244186	31.749388	106.383369	27.32703	14.1318505	106.3196065	-81.162754	22.5064855	90.5394335
-7.546327	-12.715864	102.835121	-26.801836	18.283691	98.465729	26.507858	-3.585092	106.439758	28.341787	31.596321	106.081619	27.4248225	14.0056145	106.2606885	-81.0284945	22.5617675	90.6707695
-8.281785	-13.905893	103.303322	-26.652527	18.226198	98.516388	26.651646	-3.69987	106.653107	28.419611	31.40476	105.794975	27.5356285	13.852445	106.224041	-80.8406825	22.599951	90.808735
-9.385895	-15.535946	104.00927	-26.418173	18.100042	98.63765	26.853449	-3.885069	106.956802	28.502068	31.122679	105.424484	27.6777585	13.618805	106.190643	-80.5141045	22.581279	91.084657
-10.199283	-16.512672	104.453766	-26.262676	17.983377	98.704849	26.984072	-4.011436	107.151268	28.609335	30.893696	105.205193	27.7967035	13.44113	106.1782305	-80.3220555	22.525624	91.2314675
-11.004112	-17.393763	104.837502	-26.113844	17.832209	98.776596	27.148468	-4.169979	107.301926	28.724575	30.679846	105.061768	27.9365215	13.2549335	106.181847	-80.1642095	22.4094845	91.371345
-12.020823	-18.114485	105.236092	-26.005682	17.653374	98.837662	27.277607	-4.347382	107.402596	28.825613	30.496281	104.969368	28.05161	13.0744495	106.185982	-80.062974	22.2322985	91.489342
-12.682107	-18.910051	105.320801	-25.888067	17.470268	98.902847	27.399162	-4.51317	107.451073	28.932133	30.321297	104.887474	28.1656475	12.9040635	106.1692735	-79.9417815	22.0364725	91.6364205
-13.533965	-19.494303	105.364677	-25.798706	17.281515	99.000618	27.520449	-4.657743	107.434631	29.029119	30.186844	104.839691	28.274784	12.7645505	106.137161	-79.872196	21.7984795	91.864075
-14.424552	-19.965448	105.409195	-25.679436	17.07604	99.099564	27.64109	-4.790916	107.433807	29.140112	30.067671	104.831444	28.390601	12.6383775	106.1326255	-79.749473	21.5137025	92.0665025
-16.012968	-20.438215	105.523552	-25.568794	16.866501	99.286438	27.822208	-4.955055	107.439896	29.314774	29.943933	104.908897	28.568491	12.494439	106.1743965	-79.706079	21.238563	92.3984795
-16.808987	-20.736099	105.384491	-25.493601	16.733522	99.395447	27.931013	-5.039762	107.451286	29.399485	29.890621	104.97892	28.665249	12.4254295	106.215103	-79.652451	21.0416145	92.575791
-17.795189	-20.82428	105.306053	-25.419945	16.640163	99.509727	28.047079	-5.111239	107.431915	29.495695	29.840542	104.996315	28.771387	12.3646515	106.214115	-79.611277	20.9156745	92.805339
-18.83593	-20.842972	105.225159	-25.33259	16.54682	99.607178	28.170362	-5.151554	107.371582	29.584291	29.801945	104.971741	28.8773265	12.3251955	106.1716615	-79.5425065	20.7684445	93.0426945
-20.115864	-20.660686	105.213318	-25.26502	16.469006	99.707672	28.291708	-5.183963	107.298569	29.663185	29.778839	104.911362	28.9774465	12.297438	106.1049655	-79.5074865	20.640574	93.3103785
-20.992308	-20.565506	104.951767	-25.195831	16.406818	99.765984	28.432365	-5.193198	107.217537	29.732058	29.765924	104.841423	29.0822115	12.286363	106.02948	-79.4738735	20.527273	93.502488
-22.21312	-20.216787	104.922066	-25.088421	16.326418	99.858383	28.604021	-5.164885	107.163826	29.780848	29.768166	104.738251	29.1924345	12.3016405	105.9510385	-79.3692765	20.3511955	93.7657275
-24.050003	-19.564766	104.975807	-24.971256	16.234816	99.997284	28.82436	-5.100643	107.089088	29.803598	29.789686	104.406715	29.313979	12.3445215	105.7479015	-79.256491	20.1251105	94.2466665
-25.263348	-18.935896	105.140541	-24.863073	16.212358	100.007751	28.979937	-5.034807	106.97113	29.754595	29.803797	104.021034	29.367266	12.384495	105.496082	-79.093412	20.040221	94.51942
-26.499249	-18.281069	105.167702	-24.745951	16.190311	99.959663	29.138411	-4.948654	106.848564	29.694355	29.800838	103.543747	29.416383	12.426092	105.1961555	-78.908285	19.95453	94.7231705
-27.767023	-17.504816	105.18602	-24.66168	16.16938	99.903915	29.325161	-4.851832	106.7425	29.670446	29.751301	102.961693	29.4978035	12.4497345	104.8520965	-78.8211635	19.8890255	94.9557335
-29.058548	-16.627098	105.158997	-24.525759	16.138102	99.768234	29.496309	-4.757848	106.542572	29.622013	29.675938	102.265129	29.559161	12.459045	104.4038505	-78.610679	19.817159	95.1326175
-30.304995	-15.637137	105.026749	-24.399855	16.11339	99.54129	29.65185	-4.652351	106.242607	29.491333	29.615843	101.427101	29.5715915	12.481746	103.834854	-78.3713015	19.745034	95.247726
-31.676228	-14.494628	104.826675	-24.293234	16.095604	99.305222	29.815432	-4.514023	105.866264	29.354361	29.549896	100.643097	29.5848965	12.5179365	103.2546805	-78.1713645	19.6732715	95.3557635
-33.645931	-12.625587	104.268707	-24.157694	16.01823	99.08667	29.980412	-4.361411	105.360153	29.227436	29.534739	99.777565	29.603924	12.586664	102.568859	-77.919312	19.449796	95.604481
-35.042641	-11.241194	103.788498	-24.088541	15.947745	99.075203	29.770046	-4.175627	105.095207	29.173845	29.560846	99.4683	29.4719455	12.6926095	102.2817535	-77.6490275	19.2028805	95.8686525
-36.40041	-9.739026	103.222809	-24.059198	15.881231	99.111633	29.793886	-4.099848	104.720428	29.137802	29.626354	99.353653	29.465844	12.763253	102.0370405	-77.58424	18.999209	96.1862255
-37.818577	-8.130824	102.548561	-24.073891	15.798545	99.149391	29.814819	-4.061018	104.342209	29.120243	29.763481	99.436813	29.467531	12.8512315	101.889511	-77.615313	18.7458585	96.409271
-39.275223	-6.407116	101.938866	-24.128525	15.753687	99.235962	29.779106	-4.000011	103.966263	29.084948	29.94191	99.687195	29.432027	12.9709495	101.826729	-77.689077	18.5364245	96.645195
-40.726982	-4.529917	101.324226	-24.198301	15.706794	99.374352	29.687532	-3.936849	103.627762	29.069534	30.144102	100.064835	29.378533	13.1036265	101.8462985	-77.775135	18.3099615	96.9024055
-42.242493	-2.577141	100.82476	-24.316164	15.673469	99.512238	29.589388	-3.864605	103.311829	29.074181	30.370352	100.484421	29.3317845	13.2528735	101.898125	-77.9641125	18.0940645	97.126351
-44.526577	0.505731	100.238564	-24.490606	15.672235	99.730354	29.427382	-3.710747	102.868286	29.064018	30.679804	101.127747	29.2457	13.4845285	101.9980165	-78.226912	17.8599415	97.4626915
-46.017082	2.621682	99.976685	-24.573566	15.688152	99.863808	29.237991	-3.492238	102.577339	29.064194	30.831442	101.4627	29.1510925	13.669602	102.0200195	-78.2982245	17.706702	97.7075965
-47.592148	4.80668	99.918098	-24.63728	15.719141	100.041817	29.167303	-3.447945	102.19973	29.011902	30.878458	101.729286	29.0896025	13.7152565	101.964508	-78.3641625	17.7230255	98.119126
-49.056198	7.001949	99.9869	-24.642063	15.734781	100.232681	29.088779	-3.362528	101.757133	28.995651	30.827808	101.837631	29.042215	13.73264	101.797382	-78.326341	17.736922	98.66798
-50.554932	9.226263	100.174263	-24.641695	15.772579	100.446358	28.9776	-3.24688	101.238998	28.99457	30.633715	101.732719	28.986085	13.6934175	101.4858585	-78.269475	17.8517405	99.4068575
-52.121639	11.466247	100.501213	-24.586647	15.836061	100.605988	28.880957	-3.184111	100.547829	28.9401	30.439476	101.338974	28.9105285	13.6276825	100.9434015	-78.0838225	18.0444395	100.2685745
-53.545189	13.674097	100.928131	-24.501566	15.880585	100.613441	28.673717	-2.969423	99.542114	28.824198	30.212784	100.443863	28.7489575	13.6216805	99.9929885	-77.7520895	18.1394895	101.2338935
-55.641602	16.937033	101.692924	-24.255098	16.016544	100.169991	28.12401	-2.426979	97.117638	28.23641	30.092314	98.05275	28.18021	13.8326675	97.585194	-76.690406	18.2004205	102.754788
-57.010906	19.035091	102.283546	-24.079304	16.083767	99.62648	27.498955	-1.856178	94.996414	27.760883	30.160288	96.241554	27.629919	14.152055	95.618984	-75.788527	18.015479	103.633976
-58.238907	21.084503	102.954529	-24.027412	16.13653	99.110161	26.696142	-1.44467	93.082893	27.367819	30.326429	94.47438	27.0319805	14.4408795	93.7786365	-75.0868045	17.8321805	104.4416855
-59.440063	23.048567	103.814064	-24.089912	16.274311	98.76152	26.184443	-1.169027	91.458481	26.796528	30.559879	92.969177	26.4904855	14.695426	92.213829	-74.6703095	17.853196	105.309211
-60.487545	24.940702	104.771698	-24.160292	16.432219	98.470612	25.665432	-0.976953	90.362984	26.185513	30.861616	91.783363	25.9254725	14.9423315	91.0731735	-74.2460565	17.9221065	105.8680505
-61.391609	26.791134	105.520882	-24.225773	16.617336	98.17495	25.259295	-0.654061	89.370804	26.254108	30.943077	90.569008	25.7567015	15.144508	89.969906	-74.2082475	18.090164	106.379994
-62.288754	28.585556	106.210159	-24.278038	16.783588	98.003098	24.833408	-0.325095	88.515244	25.990984	31.211523	89.875343	25.412196	15.443214	89.1952935	-73.968272	18.123962	106.8109025
-61.333347	29.486912	106.607346	-24.260176	17.047241	97.871002	24.306341	0.070549	87.53273	25.757317	31.607718	89.283791	25.031829	15.8391335	88.4082605	-73.552181	18.2553485	107.3337435
-59.995167	29.580412	106.926712	-24.217316	17.206879	97.859955	24.142593	0.316844	87.106583	25.733265	31.832159	89.133087	24.937929	16.0745015	88.119835	-73.372561	18.3392565	107.600075
-59.179996	30.072168	106.883453	-24.118187	17.321133	97.794083	24.10463	0.51581	86.78537	25.835701	32.024647	89.057716	24.9701655	16.2702285	87.921543	-73.2065395	18.3720375	107.666623
-58.295925	30.627499	106.740967	-23.927349	17.391361	97.715103	24.176111	0.663242	86.526451	25.54607	32.362114	89.280495	24.8610905	16.512678	87.903473	-72.7157885	18.270044	107.526733
-57.111187	30.939154	106.436523	-23.796648	17.455547	97.662544	24.207546	0.835998	86.365303	26.115366	32.296024	89.130661	25.161456	16.566011	87.747982	-72.754752	18.345083	107.577106
-55.730896	31.133865	106.052635	-23.657236	17.541269	97.602425	24.227734	0.912694	86.358307	26.313643	32.363609	89.298424	25.2706885	16.6381515	87.8283655	-72.5851605	18.4443865	107.3764845
-54.138428	31.263723	105.589798	-23.58736	17.592707	97.582436	24.324917	0.899568	86.462143	26.490795	32.389542	89.534264	25.407856	16.644555	87.9982035	-72.582576	18.540859	107.1666685
-51.612598	31.336054	104.544113	-23.536921	17.673908	97.480202	24.502369	0.765302	86.838646	26.772802	32.317852	90.016251	25.6375855	16.541577	88.4274485	-72.7114275	18.806239	106.5329555
-49.691082	31.318214	103.449104	-23.619114	17.763155	97.234467	24.606695	0.583979	87.257179	26.971897	32.200577	90.45694	25.789296	16.392278	88.8570595	-73.027524	19.134032	105.6118745
-47.8237	31.265842	102.096512	-23.756105	17.794325	96.884956	24.749411	0.272947	87.818085	26.772863	32.175953	91.252548	25.761137	16.22445	89.5353165	-73.273347	19.3642	104.2345955
-45.708225	31.152197	100.583221	-23.980255	17.747437	96.384773	24.87738	-0.1914	88.634384	26.963747	31.931993	91.97699	25.9205635	15.8702965	90.305687	-73.8810735	19.6245775	102.463859
-43.663425	30.895651	99.020699	-24.291445	17.702774	95.869034	24.986534	-0.680213	89.697304	27.134073	31.652477	92.868217	26.0603035	15.486132	91.2827605	-74.6431935	19.919416	100.4553075
-41.372768	30.614519	97.661621	-24.628075	17.572996	95.46814	25.100735	-1.212278	90.998955	27.287802	31.30447	93.936363	26.1942685	15.046096	92.467659	-75.4504185	20.099896	98.468621
-39.076992	30.250908	96.477654	-25.068928	17.443258	95.253334	25.262169	-1.7706	92.57991	27.401379	31.047226	95.247864	26.331774	14.638313	93.913887	-76.46963	20.248203	96.592781
-35.420639	29.580338	95.625237	-25.659678	17.151678	95.462639	25.822639	-2.587338	95.068787	27.448866	30.68313	97.259613	26.6357525	14.047896	96.1642	-77.9551085	20.25546	94.761078
-32.886986	29.095667	95.580956	-25.93354	16.960127	95.805016	26.104921	-3.019664	96.805603	27.412045	30.432659	98.695297	26.758483	13.7064975	97.75045	-78.625563	20.2137565	93.859582
-30.329737	28.586107	95.703171	-26.131859	16.796095	96.21302	26.196814	-3.3108	98.558159	27.496698	30.345873	100.233063	26.846756	13.5175365	99.395611	-79.110474	20.0746535	93.030429
-27.882975	28.032001	96.143272	-26.199186	16.634569	96.687965	26.292498	-3.480979	100.11084	27.654856	30.284321	101.73851	26.973677	13.401671	100.924675	-79.372049	19.867467	92.451255
-25.342434	27.53422	96.761688	-26.184607	16.475311	97.178261	26.440731	-3.686164	101.611435	27.659899	30.141073	103.395226	27.050315	13.2274545	102.5033305	-79.419529	19.7231675	91.8531915
-22.855246	27.047686	97.465073	-26.246851	16.319532	97.649101	26.45508	-3.866	102.994476	27.911383	29.989498	105.079948	27.1832315	13.061749	104.037212	-79.6769335	19.577315	91.26099
-20.487041	26.569748	98.184898	-26.329235	16.174969	98.006416	26.42149	-4.168629	104.196152	27.955595	29.758858	106.495537	27.1885425	12.7951145	105.3458445	-79.8470125	19.5548235	90.6669875
-17.05895	25.919867	99.383568	-26.565128	16.114504	98.549568	26.420149	-4.476552	106.035507	27.979317	29.68696	108.473816	27.199733	12.605204	107.2546615	-80.329989	19.623804	89.8444745
-14.910345	25.570288	100.217232	-26.699192	16.189138	98.989128	26.497095	-4.516013	106.953682	28.032654	29.805952	109.579086	27.2648745	12.6449695	108.266384	-80.6632585	19.7333065	89.711872
-12.821193	25.215742	100.96611	-26.63072	16.249117	99.334381	26.579937	-4.493558	107.556198	28.177551	29.894629	110.189964	27.378744	12.7005355	108.873081	-80.640184	19.7976985	89.795681
-10.720538	24.868074	101.58007	-26.464695	16.327076	99.66935	26.742128	-4.542491	107.913818	28.35165	29.910389	110.737625	27.546889	12.683949	109.3257215	-80.476279	19.970203	90.0129785
-8.788651	24.509413	102.360962	-26.233208	16.345089	100.150131	26.957783	-4.586019	108.316635	28.667318	29.870733	111.274788	27.8125505	12.642357	109.7957115	-80.2789665	20.047821	90.5045505
-6.899949	24.204645	103.211464	-25.993931	16.394447	100.816559	27.239931	-4.608361	108.676872	29.041147	29.820951	111.710289	28.140539	12.606295	110.1935805	-80.128401	20.182599	91.4395375
-5.084493	23.87521	103.864464	-25.694975	16.420776	101.384354	27.499384	-4.718027	108.759262	29.33918	29.780733	111.885559	28.419282	12.531353	110.3224105	-79.809232	20.310199	92.4462975
-2.512171	23.417522	104.511406	-25.316683	16.547504	102.088188	27.815762	-4.698545	108.827782	29.767254	29.844872	111.915695	28.791508	12.5731635	110.3717385	-79.424874	20.5218445	93.8046375
-0.875962	23.131224	104.866119	-25.119867	16.666752	102.475464	28.06476	-4.607379	108.968857	30.005205	29.948488	111.894249	29.0349825	12.6705545	110.431553	-79.2747165	20.6629495	94.519375
0.638022	22.871857	105.168983	-24.975288	16.799616	102.720024	28.279703	-4.499825	109.160355	30.182829	30.078491	111.918808	29.231266	12.789333	110.5395815	-79.181842	20.809899	94.9004665
2.082042	22.600328	105.297409	-24.854975	16.88908	102.727905	28.453701	-4.478915	109.378769	30.384075	30.152622	111.9254	29.418888	12.8368535	110.6520845	-79.128838	20.9413065	94.8037255
3.465327	22.299793	105.352745	-24.734398	16.958345	102.549538	28.626129	-4.548322	109.562454	30.581993	30.192678	112.008194	29.604061	12.822178	110.785324	-79.072857	21.094512	94.313752
4.752821	22.055349	105.417564	-24.591967	16.897308	102.217567	28.807016	-4.695227	109.64209	30.810797	30.173912	112.15184	29.8089065	12.7393425	110.896965	-78.9928405	21.0552735	93.538169
5.985828	21.731953	105.432999	-24.40679	16.79847	101.865234	28.985384	-4.868336	109.698677	31.077501	30.079561	112.339226	30.0314425	12.6056125	111.0189515	-78.8450225	20.9913275	92.7115165
7.697875	21.361586	105.577316	-23.961643	16.570606	101.43174	29.365391	-4.991546	109.593262	31.513941	29.93082	112.702477	30.439666	12.469637	111.1478695	-78.362952	20.671575	91.7156105
8.747432	21.058809	105.737946	-23.54875	16.436989	101.274895	29.711283	-5.117819	109.543732	31.872631	29.832071	112.947639	30.791957	12.357126	111.2456855	-77.889457	20.516852	91.3041045
9.696138	20.770302	105.964386	-23.107847	16.326759	101.223587	30.148649	-5.130517	109.543419	32.255199	29.753185	113.291321	31.201924	12.311334	111.41737	-77.417618	20.342184	91.029804
10.496715	20.496073	106.212173	-22.692022	16.244545	101.30677	30.597481	-5.140223	109.603905	32.659935	29.728859	113.61911	31.628708	12.294318	111.6115075	-77.012752	20.194772	91.0020325
11.191563	20.157793	106.438828	-22.323313	16.227293	101.45285	31.008963	-5.138628	109.647629	33.004993	29.726686	113.950874	32.006978	12.294029	111.7992515	-76.653604	20.160557	91.1064485
11.694631	19.777704	106.662956	-21.970493	16.218842	101.646736	31.371454	-5.155213	109.74939	33.316418	29.680878	114.249016	32.343936	12.2628325	111.999203	-76.284922	20.1748515	91.294269
12.101638	19.327938	106.891502	-21.725851	16.232569	101.886223	31.668858	-5.219427	109.894905	33.627449	29.637638	114.536163	32.6481535	12.2091055	112.215534	-76.0998555	20.2560325	91.556912
12.498491	18.578976	107.214775	-21.457184	16.261492	102.238319	31.962189	-5.236702	110.186478	33.995277	29.600712	114.908195	32.978733	12.182005	112.5473365	-75.893101	20.340979	91.9293015
12.62624	17.997955	107.337891	-21.356312	16.336269	102.452087	32.148056	-5.293428	110.336136	34.178421	29.579405	115.056633	33.1632385	12.1429885	112.6963845	-75.8758625	20.5295495	92.2077895
12.665431	17.387098	107.340561	-21.247362	16.366571	102.565697	32.263817	-5.321501	110.415253	34.372486	29.577753	115.054176	33.3181515	12.128126	112.7347145	-75.8128755	20.605016	92.3966795
12.65057	16.756975	107.236061	-21.098495	16.423231	102.664742	32.407166	-5.285839	110.389122	34.573971	29.571321	114.900742	33.4905685	12.142741	112.644932	-75.6875585	20.703721	92.684552
12.57631	16.072475	107.071945	-20.912144	16.45332	102.740082	32.60601	-5.287638	110.254501	34.791653	29.577955	114.650658	33.6988315	12.1451585	112.4525795	-75.5231195	20.7614815	93.0275845
12.467754	15.281996	106.795311	-20.691446	16.446751	102.793121	32.814548	-5.274481	110.039795	35.044064	29.556406	114.259407	33.929306	12.1409625	112.149601	-75.312198	20.7525395	93.436641
12.25876	14.5636	106.445587	-20.411747	16.41601	102.865807	33.055698	-5.292734	109.737946	35.279854	29.49358	113.722191	34.167776	12.100423	111.7300685	-74.99127	20.731597	94.0015455
11.85138	13.232242	105.936745	-19.93548	16.359352	103.008583	33.481297	-5.329705	109.367203	35.611229	29.351408	112.921631	34.546263	12.0108515	111.144417	-74.417223	20.7078525	94.872749
11.552707	12.282046	105.667755	-19.649776	16.322849	103.131973	33.767433	-5.412727	109.209999	35.858482	29.262608	112.419197	34.8129575	11.9249405	110.814598	-74.1125095	20.7207575	95.449348
11.137368	11.307622	105.442535	-19.395147	16.249809	103.251755	33.985783	-5.474652	109.117699	36.058849	29.18458	112.005852	35.022316	11.854964	110.5617755	-73.81261	20.644654	95.9417345
10.68067	10.295896	105.349602	-19.19437	16.173721	103.40657	34.183716	-5.622135	109.144341	36.23344	29.001841	111.667313	35.208578	11.689853	110.405827	-73.597318	20.657589	96.407313
10.165395	9.281293	105.29213	-19.029602	16.045811	103.562866	34.354668	-5.85665	109.176399	36.407234	28.824953	111.429146	35.380951	11.4841515	110.3027725	-73.440155	20.6074705	96.8229595
9.650129	8.156359	105.270027	-18.916788	15.883477	103.674408	34.453144	-6.060815	109.191689	36.580982	28.60808	111.265755	35.517063	11.2736325	110.228722	-73.350639	20.4933215	97.120094
9.04158	7.084129	105.209541	-18.833591	15.740696	103.776001	34.536598	-6.316679	109.139145	36.730549	28.421692	111.169014	35.6335735	11.0525065	110.1540795	-73.3007555	20.4288855	97.3979225
8.07976	5.449977	104.969643	-18.753077	15.512999	103.773788	34.591637	-6.591072	108.928452	36.884075	28.114388	111.039284	35.737856	10.761658	109.983868	-73.24401	20.26434	97.563708
7.440019	4.334969	104.766228	-18.723148	15.384094	103.725029	34.633369	-6.78919	108.726135	36.940937	27.979168	110.976646	35.787153	10.594989	109.8513905	-73.233449	20.173199	97.5986675
6.774776	3.238271	104.552841	-18.701056	15.287352	103.679504	34.605404	-6.822831	108.564529	37.000992	27.857378	110.913208	35.803198	10.5172735	109.7388685	-73.20531	20.0574305	97.6201395
6.073037	2.105969	104.426971	-18.652124	15.209428	103.637436	34.664391	-6.981894	108.431969	37.028545	27.799479	110.888123	35.846468	10.4087925	109.660046	-73.150716	20.0100635	97.614826
5.382993	0.958611	104.265991	-18.615631	15.175788	103.599976	34.681717	-7.035437	108.339821	37.065556	27.754101	110.793686	35.8736365	10.359332	109.5667535	-73.1048985	19.992244	97.6331985
4.676535	-0.2021	104.159843	-18.559546	15.165858	103.567627	34.739258	-7.089687	108.275185	37.099102	27.667629	110.632637	35.91918	10.288971	109.453911	-73.038272	20.042745	97.681343
3.968146	-1.332074	104.154648	-18.488102	15.129803	103.565239	34.790657	-7.190084	108.267723	37.102875	27.58354	110.495438	35.946766	10.196728	109.3815805	-72.92297	20.062878	97.7488975
2.829225	-3.117905	104.185333	-18.408056	15.019156	103.630463	34.826035	-7.331116	108.3675	37.140106	27.363697	110.274269	35.9830705	10.0162905	109.3208845	-72.7991825	20.0220215	97.9400415
2.077294	-4.342778	104.220116	-18.386108	14.892115	103.657722	34.849541	-7.532084	108.456024	37.173717	27.153582	110.145927	36.011629	9.810749	109.3009755	-72.783845	19.973481	98.0144685
1.274889	-5.583305	104.28653	-18.340681	14.728058	103.680084	34.85894	-7.785202	108.535492	37.200836	26.912169	109.998833	36.029888	9.5634835	109.2671625	-72.71125	19.8926325	98.0930055
0.489521	-6.807008	104.34761	-18.326292	14.536908	103.687836	34.855888	-8.057393	108.580719	37.212425	26.667299	109.855499	36.0341565	9.304953	109.218109	-72.6867405	19.768863	98.157563
-0.294893	-8.070855	104.441811	-18.298576	14.324197	103.662407	34.823502	-8.312614	108.655403	37.206707	26.40728	109.698845	36.0151045	9.047333	109.177124	-72.6122565	19.601061	98.14769
-1.113497	-9.250543	104.57412	-18.291727	14.111766	103.662956	34.814217	-8.577905	108.718063	37.182228	26.119228	109.520706	35.9982225	8.7706615	109.1193845	-72.5816765	19.4528705	98.2065275
-1.948341	-10.441387	104.675331	-18.307764	13.900764	103.676178	34.825539	-8.868505	108.830139	37.130669	25.884348	109.328911	35.978104	8.5079215	109.079525	-72.593632	19.2936065	98.272831
-3.145027	-12.167767	105.061211	-18.323606	13.640814	103.688538	34.844982	-9.135272	109.050224	37.041397	25.59239	109.067627	35.9431895	8.228559	109.0589255	-72.5904015	19.053069	98.3181505
-3.963979	-13.249448	105.376038	-18.340582	13.481669	103.684822	34.86105	-9.21941	109.256706	36.974678	25.459162	108.845772	35.917864	8.119876	109.051239	-72.599028	18.843462	98.318405
-4.81429	-14.227075	105.693314	-18.345606	13.335152	103.667664	34.895794	-9.302926	109.441338	36.871025	25.379196	108.577744	35.8834095	8.038135	109.009541	-72.5746215	18.632169	98.325787
-5.607853	-15.260967	106.036232	-18.367096	13.196903	103.613007	34.912792	-9.373425	109.557007	36.719761	25.199266	108.237564	35.8162765	7.9129205	108.8972855	-72.5504685	18.4808855	98.3287285
-6.427774	-16.113731	106.293472	-18.37726	13.033058	103.571236	34.920628	-9.413982	109.638344	36.548428	25.013319	107.827446	35.734528	7.7996685	108.732895	-72.489048	18.2664475	98.409577
-7.235555	-17.005358	106.544556	-18.36928	12.871209	103.505859	34.934883	-9.518496	109.637749	36.376854	24.815413	107.420898	35.6558685	7.6484585	108.5293235	-72.3944285	18.0939595	98.4823945
-8.060662	-17.783657	106.567856	-18.362766	12.665245	103.38739	34.930305	-9.64495	109.523903	36.23019	24.604048	106.997658	35.5802475	7.479549	108.2607805	-72.3057795	17.850941	98.5139995
-9.251692	-18.887962	106.526436	-18.43491	12.329148	103.182411	34.880627	-9.882264	109.206787	36.066238	24.339701	106.459496	35.4734325	7.2287185	107.8331415	-72.3432525	17.4295775	98.5316805
-10.057172	-19.451656	106.500877	-18.477779	12.082655	103.05426	34.833511	-10.031031	109.044121	35.950729	24.154518	106.128441	35.39212	7.0617435	107.586281	-72.347678	17.1035665	98.522239
-10.853298	-20.043348	106.505669	-18.548649	11.849477	102.919815	34.794773	-10.189198	108.90448	35.806641	23.991796	105.830704	35.300707	6.901299	107.367592	-72.398005	16.797655	98.472038
-11.653309	-20.492434	106.530251	-18.650404	11.662675	102.787689	34.727444	-10.298098	108.811951	35.683887	23.878822	105.544495	35.2056655	6.790362	107.178223	-72.5064735	16.534988	98.397155
-12.441519	-20.853558	106.689308	-18.757254	11.473521	102.708496	34.686668	-10.391871	108.810234	35.544086	23.747551	105.306053	35.115377	6.67784	107.0581435	-72.629885	16.269202	98.3588485
-13.186971	-21.116415	106.820236	-18.864384	11.310727	102.642891	34.64072	-10.503123	108.869209	35.37233	23.628437	105.12558	35.006525	6.562657	106.9973945	-72.735293	16.058797	98.2883875
-13.956062	-21.308275	106.877724	-18.988388	11.146373	102.595184	34.597622	-10.576216	108.932663	35.228722	23.501514	104.994286	34.913172	6.462649	106.9634745	-72.889948	15.830097	98.2268935
-15.134038	-21.461899	106.928421	-19.140041	10.83441	102.592255	34.541969	-10.74099	109.032692	35.046638	23.350969	105.000046	34.7943035	6.3049895	107.016369	-73.0743855	15.3638305	98.168141
-15.914755	-21.434271	106.893219	-19.196989	10.611127	102.615318	34.507462	-10.850119	109.126404	34.978748	23.280685	105.11277	34.743105	6.215283	107.119587	-73.137083	15.006971	98.111049
-16.767279	-21.331984	106.868729	-19.285784	10.421669	102.7118	34.476074	-10.943404	109.185722	34.907459	23.240112	105.333534	34.6917665	6.148354	107.259628	-73.2633345	14.694984	98.163972
-17.537453	-21.118698	106.743896	-19.344196	10.235394	102.80526	34.462799	-11.035039	109.28595	34.9049	23.206062	105.579224	34.6838495	6.0855115	107.432587	-73.3722415	14.3852765	98.177933
-18.332745	-20.808449	106.63829	-19.383917	10.105107	102.950272	34.433929	-11.171063	109.383942	34.932426	23.174883	105.959908	34.6831775	6.00191	107.671925	-73.4510115	14.208304	98.228619
-19.227385	-20.420116	106.55323	-19.390291	9.960499	103.109276	34.407932	-11.241673	109.576347	35.01635	23.154526	106.397667	34.712141	5.9564265	107.987007	-73.492723	13.9645715	98.231545
-20.113108	-19.898764	106.481728	-19.408367	9.875177	103.303001	34.398003	-11.414273	109.754288	35.129498	23.121254	106.871704	34.7637505	5.8534905	108.312996	-73.5804845	13.8968635	98.293006
-21.4918	-19.012924	106.292747	-19.412504	9.740593	103.529083	34.356335	-11.66208	109.923157	35.315811	23.08362	107.450172	34.836073	5.71077	108.6866645	-73.661081	13.770416	98.3715015
-22.366203	-18.364178	106.138313	-19.394129	9.687769	103.601852	34.308586	-11.79105	109.946106	35.449265	23.022381	107.671341	34.8789255	5.6156655	108.8087235	-73.6671835	13.7598725	98.3949805
-23.258368	-17.765009	106.024513	-19.39094	9.64632	103.62278	34.269756	-11.933621	109.897789	35.57098	22.88504	107.705521	34.920368	5.4757095	108.801655	-73.702248	13.8169305	98.443905
-24.451588	-16.636515	105.75721	-19.370674	9.586722	103.604126	34.214836	-12.049842	109.732101	35.577282	22.779604	107.597443	34.896059	5.364881	108.664772	-73.637407	13.808563	98.54348
-25.396559	-15.693913	105.466713	-19.350079	9.539323	103.527603	34.157215	-12.168556	109.448151	35.600643	22.631935	107.330681	34.878929	5.2316895	108.389416	-73.579087	13.8469565	98.66579
-26.413033	-14.686121	105.211067	-19.360144	9.469022	103.436806	34.091614	-12.283738	109.017601	35.594566	22.511374	106.977524	34.84309	5.113818	107.9975625	-73.563378	13.824226	98.8760495
-27.550823	-13.612327	104.866135	-19.358751	9.392176	103.28653	34.008236	-12.359	108.450104	35.549923	22.378565	106.445419	34.7790795	5.0097825	107.4477615	-73.4965815	13.7745695	99.1252985
-29.068024	-11.838	104.400131	-19.37096	9.335343	102.968391	33.848618	-12.324293	107.321297	35.336445	22.254091	105.327988	34.5925315	4.964899	106.3246425	-73.3344515	13.705787	99.6121395
-30.215809	-10.571951	104.042641	-19.410702	9.311978	102.680588	33.732121	-12.305328	106.419197	35.128872	22.225706	104.417908	34.4304965	4.960189	105.4185525	-73.2519005	13.663767	99.9426235
-31.231426	-9.246705	103.698364	-19.422684	9.280874	102.385078	33.602669	-12.256817	105.37767	34.798958	22.132862	103.481201	34.2008135	4.9380225	104.4294355	-73.0461815	13.6237255	100.3407205
-32.342865	-7.829667	103.377113	-19.456871	9.254202	102.120316	33.404484	-12.205687	104.416931	34.50106	22.040863	102.629791	33.952772	4.917588	103.523361	-72.866514	13.590816	100.717271
-33.441109	-6.368017	103.051735	-19.542494	9.239741	101.964272	33.192093	-12.170776	103.67395	34.2766	21.906561	101.913132	33.7343465	4.8678925	102.793541	-72.8193345	13.6115895	101.135003
-34.5	-4.827323	102.923874	-19.704964	9.232244	101.89946	32.994869	-12.156951	102.968445	33.992599	21.849022	101.457848	33.493734	4.8460355	102.2131465	-72.903662	13.6184525	101.5857735
-35.638832	-3.209424	102.701233	-19.835577	9.23709	101.812614	32.722561	-12.125737	102.32785	33.797127	21.86178	101.121773	33.259844	4.8680215	101.7248115	-72.930998	13.6061585	101.9004165
-37.107498	-0.744176	102.517784	-20.088921	9.215268	101.799484	32.32608	-12.093532	101.527527	33.500099	21.865755	100.91951	32.9130895	4.8861115	101.2235185	-73.0909315	13.5444245	102.3754495
-38.140507	0.904608	102.364937	-20.279589	9.185621	101.837196	32.02784	-12.071054	101.0774	33.334435	21.906427	100.907837	32.6811375	4.9176865	100.9926185	-73.2403155	13.4535555	102.6817735
-39.087738	2.621213	102.425529	-20.518591	9.097805	101.901352	31.730375	-12.045122	100.596809	33.203033	21.963326	100.926842	32.466704	4.959102	100.7618255	-73.503886	13.236508	103.0408785
-40.034115	4.331374	102.456543	-20.747328	9.055222	101.935707	31.447359	-11.995106	100.057373	33.057671	21.985168	100.935867	32.252515	4.995031	100.49662	-73.747171	13.115413	103.374794
-40.890911	6.017426	102.525055	-20.90134	9.021544	101.952042	31.208599	-11.924791	99.5383	32.879723	22.028923	100.901756	32.044161	5.052066	100.220028	-73.846841	12.991022	103.684056
-41.773819	7.684323	102.625404	-21.092596	8.996767	101.9235	30.974049	-11.812623	98.947929	32.732372	22.073576	100.843109	31.8532105	5.1304765	99.895519	-74.0384025	12.8630575	103.951481
-42.48642	9.342658	102.686729	-21.163446	9.012252	101.824715	30.730257	-11.61299	98.378853	32.575806	22.153469	100.737915	31.6530315	5.2702395	99.558384	-73.9799235	12.7542645	104.091046
-43.65015	11.765502	102.744148	-21.410366	9.131945	101.597633	30.446724	-11.343067	97.595009	32.277359	22.26086	100.628578	31.3620415	5.4588965	99.1117935	-74.1827735	12.8049935	104.0834725
-44.311211	13.33113	102.599312	-21.514982	9.251994	101.340225	30.279016	-11.107322	97.208115	32.104137	22.374983	100.506462	31.1915765	5.6338305	98.8572885	-74.2215405	12.8701575	103.8231615
-44.980507	14.864235	102.440895	-21.680882	9.414491	101.064812	30.132639	-10.921556	96.930573	31.912941	22.460499	100.350479	31.02279	5.7694715	98.640526	-74.384554	13.0595105	103.489098
-45.562599	16.3878	102.295555	-21.841812	9.562522	100.762573	29.994398	-10.681214	96.684959	31.682068	22.55245	100.140121	30.838233	5.935618	98.41254	-74.521857	13.189426	103.112606
-46.120228	17.74011	102.063599	-22.010677	9.708616	100.488129	29.822489	-10.493536	96.324188	31.422815	22.665735	99.847549	30.622652	6.0860995	98.0858685	-74.644006	13.3311325	102.8903895
-46.602867	19.040688	102.007904	-22.14065	9.844565	100.157585	29.60597	-10.257895	95.769524	31.141108	22.787323	99.427971	30.373539	6.264714	97.5987475	-74.654839	13.424416	102.7164225
-47.021313	20.270615	101.92765	-22.279825	9.952786	99.778419	29.369667	-9.956703	95.041672	30.848804	22.962246	98.86969	30.1092355	6.5027715	96.955681	-74.6688855	13.4028005	102.601157
-47.560158	21.991396	101.805267	-22.52705	10.144695	99.1026	28.98859	-9.392251	93.644554	30.389681	23.344233	97.896751	29.6891355	6.975991	95.7706525	-74.7432355	13.313399	102.4345475
-47.855057	22.981691	101.800728	-22.698051	10.296702	98.659065	28.69241	-8.953825	92.604942	30.027708	23.659058	97.135536	29.360059	7.3526165	94.870239	-74.756161	13.2407875	102.447891
-48.125614	23.912392	101.813522	-22.865232	10.549823	98.25013	28.34473	-8.511781	91.645882	29.641911	23.941202	96.324684	28.9933205	7.7147105	93.985283	-74.7237845	13.3849355	102.514977
-48.244797	24.74264	101.832069	-23.092134	10.743496	97.90741	27.970909	-8.110733	90.760696	29.233259	24.222826	95.549438	28.602084	8.0560465	93.155067	-74.786352	13.4309455	102.659753
-48.279266	25.509804	101.859344	-23.335114	10.977735	97.651314	27.531513	-7.748502	90.020119	28.821024	24.444103	94.836479	28.1762685	8.3478005	92.428299	-74.8464965	13.6076695	102.874329
-48.29052	26.213806	101.930824	-23.625727	11.214108	97.481117	27.071465	-7.489638	89.46582	28.419537	24.618753	94.215027	27.745501	8.5645575	91.8404235	-74.996955	13.8636585	103.1218105
-48.183411	26.862404	101.909164	-23.954754	11.435511	97.369675	26.636494	-7.343141	89.128166	28.03705	24.764196	93.700371	27.336772	8.7105275	91.4142685	-75.24628	14.1604945	103.3250815
-47.983604	27.663401	101.687683	-24.479446	11.750449	97.226974	26.070871	-7.258985	89.015236	27.490515	24.892311	93.110588	26.780693	8.816663	91.062912	-75.739585	14.684235	103.391036
-47.70396	28.142721	101.457764	-24.801357	11.933999	97.179482	25.757481	-7.302389	89.145546	27.146812	24.925003	92.791946	26.4521465	8.811307	90.968746	-76.0548605	15.056691	103.390218
-47.360439	28.544422	101.125351	-25.141216	12.026945	97.136269	25.482077	-7.401497	89.397148	26.82226	24.90556	92.52504	26.1521685	8.7520315	90.961094	-76.4346005	15.3018585	103.311444
-46.863808	28.865215	100.775742	-25.436041	12.097731	97.127907	25.265594	-7.545131	89.755264	26.544538	24.836445	92.308342	25.905066	8.645657	91.031803	-76.777148	15.549805	103.224011
-46.238472	29.095697	100.304985	-25.663986	12.073398	97.139107	25.098259	-7.732921	90.238304	26.316093	24.709312	92.147598	25.707176	8.4881955	91.192951	-77.035148	15.6586005	103.085263
-45.487709	29.372574	99.869003	-25.916899	11.957507	97.16861	24.99218	-8.013262	91.022301	26.102007	24.509089	92.140297	25.5470935	8.2479135	91.581299	-77.3808915	15.6671005	102.755921
-44.745453	29.508547	99.40345	-26.145697	11.806201	97.347336	25.050922	-8.377637	92.105911	25.904539	24.248024	92.389481	25.4777305	7.9351935	92.247696	-77.7691245	15.6772085	102.446976
-43.341393	29.726864	98.637535	-26.468548	11.459873	97.744926	25.21117	-8.85864	93.974548	25.720125	23.897133	93.252037	25.4656475	7.5192465	93.6132925	-78.4027435	15.4004995	101.8765595
