# Supplementary material for: How to jointly control a ball trajectory on a moving board: Methodological insights into Motor Learning and Rehabilitation
Source: PLoS One. 2025 Oct 15;20(10):e0334588. doi: 10.1371/journal.pone.0334588 (PMC12527165; doi:10.1371/journal.pone.0334588)
Supplement: S2 Data — (ZIP) [file pone.0334588.s002.zip › D5_014.csv]

Ball_X	Ball_Y	Ball_Z	BoardCentre_X	BoardCentre_Y	BoardCentre_Z	P1LeftHand_X	P1LeftHand_Y	P1LeftHand_Z	P1RightHand_X	P1RightHand_Y	P1RightHand_Z	P1MidHands_X	P1MidHands_Y	P1MidHands_Z	P2MidHands_X	P2MidHands_Y	P2MidHands_Z
-40.526245	51.129257	96.87989	-25.28241	21.634842	93.812943	29.006279	5.652362	95.036247	27.234211	38.240616	97.458176	28.120245	21.946489	96.2472115	-78.685065	21.323195	91.3786745
-39.990864	51.211494	97.000313	-25.256443	21.613131	93.810783	29.014412	5.52093	94.927803	27.28727	38.123676	97.409058	28.150841	21.822303	96.1684305	-78.663727	21.403959	91.4531355
-39.519016	51.21035	97.155899	-25.239532	21.598274	93.859581	29.002607	5.393894	94.871208	27.315067	38.0042	97.4049	28.158837	21.699047	96.138054	-78.637901	21.497501	91.581108
-39.060081	51.115234	97.277672	-25.266853	21.572544	93.945442	28.940123	5.298397	94.888512	27.328432	37.900585	97.445175	28.1342775	21.599491	96.1668435	-78.6679835	21.545597	91.7240405
-38.586422	50.930607	97.342323	-25.329882	21.568609	94.023613	28.868031	5.229702	94.924011	27.296335	37.82859	97.496208	28.082183	21.529146	96.2101095	-78.741947	21.608072	91.8371165
-38.174686	50.690895	97.424759	-25.425032	21.523829	94.110748	28.825438	5.158554	94.955566	27.212587	37.781555	97.543571	28.0190125	21.4700545	96.2495685	-78.8690765	21.5776035	91.9719275
-37.452717	50.171345	97.479858	-25.592133	21.45635	94.177673	28.68894	5.085075	95.026718	27.075935	37.710342	97.584351	27.8824375	21.3977085	96.3055345	-79.0667035	21.5149915	92.0498115
-37.021397	49.705551	97.389992	-25.712854	21.408125	94.192001	28.601303	5.037544	95.089806	26.959312	37.68021	97.614494	27.7803075	21.358877	96.35215	-79.2060155	21.457373	92.031852
-36.478619	49.096481	97.249184	-25.800991	21.320093	94.182396	28.521252	4.946853	95.166245	26.85211	37.615196	97.607147	27.686681	21.2810245	96.386696	-79.288663	21.3591615	91.978096
-35.981983	48.440594	97.11792	-25.908426	21.210871	94.18174	28.446903	4.869453	95.297775	26.745272	37.52784	97.555313	27.5960875	21.1986465	96.426544	-79.4129395	21.2230955	91.936936
-35.49123	47.718174	96.89048	-25.982246	21.099272	94.221001	28.40131	4.751781	95.474518	26.623049	37.426846	97.470383	27.5121795	21.0893135	96.4724505	-79.4766715	21.1092305	91.9695515
-34.881618	46.902866	96.629684	-26.007807	21.001047	94.300148	28.371885	4.630473	95.728302	26.50922	37.305885	97.335869	27.4405525	20.968179	96.5320855	-79.4561665	21.033915	92.0682105
-34.45845	46.124996	96.380981	-25.966078	20.895651	94.52726	28.320608	4.49598	96.055206	26.43778	37.153469	97.15741	27.379194	20.8247245	96.606308	-79.31135	20.9665775	92.448212
-33.349957	44.580204	96.089348	-25.919651	20.717842	94.982727	28.268364	4.216864	96.682808	26.380486	36.88232	97.058632	27.324425	20.549592	96.87072	-79.163727	20.886092	93.094734
-32.781479	43.540771	96.113998	-25.941393	20.559488	95.370415	28.224888	3.937421	97.193527	26.407421	36.651569	97.230019	27.3161545	20.294495	97.211773	-79.1989405	20.824481	93.529057
-32.138958	42.442623	96.263901	-26.019556	20.349504	95.870575	28.155338	3.595352	97.868988	26.458996	36.374405	97.67186	27.307167	19.9848785	97.770424	-79.346279	20.7141295	93.970726
-31.485008	41.318104	96.533241	-26.150763	20.091518	96.437088	28.115812	3.16594	98.822929	26.537451	36.094826	98.413109	27.3266315	19.630383	98.618019	-79.6281575	20.552653	94.256157
-30.883705	40.187637	96.918541	-26.357513	19.838856	97.037163	28.224022	2.717432	99.981331	26.669729	35.850704	99.353485	27.4468755	19.284068	99.667408	-80.1619015	20.393644	94.406918
-30.287752	39.06477	97.244598	-26.60231	19.612726	97.640755	28.36655	2.313556	101.184044	26.806679	35.64056	100.322632	27.5866145	18.977058	100.753338	-80.7912345	20.248394	94.528172
-29.673931	37.945656	97.456177	-26.829763	19.398415	98.105232	28.457058	2.00498	102.246185	26.862633	35.42717	101.114365	27.6598455	18.716075	101.680275	-81.3193715	20.080755	94.530189
-28.695372	36.262657	97.506798	-27.066465	19.085308	98.35817	28.434229	1.707491	103.255066	26.74979	35.145988	101.771889	27.5920095	18.4267395	102.5134775	-81.7249395	19.7438765	94.2028625
-28.097879	35.189693	97.301712	-27.211782	18.916367	98.279366	28.331911	1.576354	103.631607	26.642191	34.951752	101.876541	27.487051	18.264053	102.754074	-81.910615	19.568681	93.804658
-27.560108	34.136711	97.116463	-27.317846	18.779602	98.099579	28.294685	1.473224	103.759911	26.518503	34.85664	101.903198	27.406594	18.164932	102.8315545	-82.042286	19.394272	93.3676035
-26.966206	33.106197	96.919922	-27.347778	18.613989	97.886047	28.301903	1.375828	103.729904	26.477209	34.76086	101.895508	27.389556	18.068344	102.812706	-82.085112	19.159634	92.959388
-26.413914	32.125412	96.797134	-27.344704	18.435469	97.623322	28.301113	1.266957	103.632713	26.511765	34.625896	101.86499	27.406439	17.9464265	102.7488515	-82.095847	18.9245115	92.4977925
-25.894474	31.189898	96.652275	-27.305681	18.281082	97.390625	28.316774	1.117141	103.43795	26.539824	34.475704	101.821411	27.428299	17.7964225	102.6296805	-82.039661	18.7657415	92.1515695
-25.331768	30.262327	96.576981	-27.223419	18.101122	97.217659	28.329754	1.025599	103.232407	26.577702	34.300869	101.74897	27.453728	17.663234	102.4906885	-81.900566	18.53901	91.9446295
-24.5581	28.926855	96.550919	-27.010489	17.895159	97.100166	28.439808	0.817142	102.907013	26.704184	34.094681	101.694466	27.571996	17.4559115	102.3007395	-81.592974	18.3344065	91.8995925
-24.04435	28.030767	96.61113	-26.913517	17.772038	97.086784	28.53336	0.725301	102.801933	26.823345	33.991589	101.673317	27.6783525	17.358445	102.237625	-81.5053865	18.185631	91.935943
-23.631422	27.194197	96.677902	-26.811028	17.716656	97.129608	28.651398	0.644148	102.694069	26.915873	33.926495	101.638748	27.7836355	17.2853215	102.1664085	-81.4056915	18.1479905	92.0928075
-23.227659	26.37265	96.704361	-26.699909	17.658096	97.158997	28.731092	0.593139	102.603081	26.981756	33.85751	101.540291	27.856424	17.2253245	102.071686	-81.256242	18.0908675	92.246308
-22.78125	25.545725	96.74527	-26.638416	17.620716	97.178528	28.792837	0.554058	102.491692	27.047443	33.785213	101.393806	27.92014	17.1696355	101.942749	-81.196972	18.0717965	92.414307
-22.421432	24.755062	96.708313	-26.544199	17.546709	97.207649	28.859255	0.453119	102.324867	27.090899	33.694969	101.23217	27.975077	17.074044	101.7785185	-81.063475	18.019374	92.6367795
-22.00457	23.891941	96.711906	-26.485729	17.479834	97.189034	28.888807	0.364387	102.153267	27.122698	33.565567	101.055214	28.0057525	16.964977	101.6042405	-80.9772105	17.994691	92.7738275
-21.566551	22.692068	96.679955	-26.393005	17.284416	97.139114	28.947353	0.169298	101.818558	27.15778	33.34309	100.750565	28.0525665	16.756194	101.2845615	-80.8385765	17.812638	92.9936665
-21.257423	21.910404	96.585831	-26.307627	17.179628	97.056847	28.978905	0.062331	101.543152	27.188284	33.197929	100.512489	28.0835945	16.63013	101.0278205	-80.6988485	17.729126	93.0858735
-20.900927	21.103447	96.471687	-26.225105	17.04616	96.964386	28.998985	-0.069201	101.208626	27.218431	33.047176	100.249687	28.108708	16.4889875	100.7291565	-80.558918	17.6033325	93.1996155
-20.579786	20.302061	96.282562	-26.135912	16.905603	96.824005	29.047373	-0.183892	100.843658	27.269688	32.871502	99.927261	28.1585305	16.343805	100.3854595	-80.4303545	17.467401	93.2625505
-20.228292	19.481895	96.147034	-26.025444	16.811211	96.693359	29.081043	-0.306336	100.492119	27.305281	32.703419	99.602821	28.193162	16.1985415	100.04747	-80.24405	17.4238805	93.339248
-19.898024	18.641922	96.024162	-25.912514	16.678484	96.576561	29.133734	-0.428222	100.129524	27.333021	32.536858	99.319481	28.2333775	16.054318	99.7245025	-80.0584055	17.30265	93.4286195
-19.622442	17.857962	95.926682	-25.821575	16.557774	96.527176	29.195457	-0.537283	99.8517	27.383825	32.380905	99.085686	28.289641	15.921811	99.468693	-79.932791	17.193737	93.585659
-19.171074	16.745874	95.806206	-25.680309	16.432562	96.44503	29.267069	-0.652312	99.499413	27.447954	32.225014	98.841003	28.3575115	15.786351	99.170208	-79.7181295	17.078773	93.719852
-18.8092	15.947783	95.740158	-25.600967	16.348274	96.417778	29.29323	-0.658628	99.329796	27.453146	32.187004	98.686516	28.373188	15.764188	99.008156	-79.575122	16.93236	93.8274
-18.493698	15.176428	95.606041	-25.54538	16.310526	96.340874	29.323679	-0.624798	99.15329	27.43692	32.182877	98.521843	28.3802995	15.7790395	98.8375665	-79.4710595	16.8420125	93.8441815
-18.163055	14.409844	95.511971	-25.522539	16.308743	96.288841	29.36198	-0.547321	99.08606	27.420448	32.224319	98.348259	28.391214	15.838499	98.7171595	-79.436292	16.778987	93.8605225
-17.860435	13.658351	95.450714	-25.500948	16.342678	96.196846	29.395426	-0.480766	99.049911	27.409246	32.307739	98.19883	28.402336	15.9134865	98.6243705	-79.404232	16.7718695	93.7693215
-17.527311	12.928419	95.384315	-25.466499	16.428185	96.115906	29.437532	-0.40142	99.077347	27.4014	32.378658	98.059814	28.419466	15.988619	98.5685805	-79.352464	16.867751	93.6632315
-17.149635	12.229666	95.363663	-25.419909	16.499224	96.086975	29.458097	-0.331377	99.158386	27.403488	32.425026	97.967758	28.4307925	16.0468245	98.563072	-79.2706105	16.9516235	93.610878
-16.573378	11.105969	95.392593	-25.39255	16.619198	96.081314	29.524731	-0.2812	99.429077	27.437254	32.487743	98.0354	28.4809925	16.1032715	98.7322385	-79.2660925	17.1351245	93.4303895
-16.213243	10.396924	95.57032	-25.35688	16.686062	96.185013	29.58029	-0.289056	99.721642	27.499359	32.53867	98.261009	28.5398245	16.124807	98.9913255	-79.2535845	17.247317	93.3787005
-15.881689	9.723464	95.767822	-25.343491	16.760859	96.329041	29.648781	-0.307193	100.104294	27.600115	32.599987	98.675713	28.624448	16.146397	99.3900035	-79.31143	17.375321	93.2680785
-15.538071	9.082201	95.994492	-25.33102	16.792818	96.513435	29.715494	-0.340392	100.555969	27.762941	32.687546	99.256981	28.7392175	16.173577	99.906475	-79.4012575	17.412059	93.120395
-15.170877	8.406822	96.288521	-25.371572	16.829058	96.732498	29.767984	-0.388537	101.022484	27.994028	32.785141	99.924973	28.881006	16.198302	100.4737285	-79.62415	17.459814	92.9912675
-14.810049	7.73531	96.475838	-25.38555	16.860369	96.910072	29.814407	-0.430962	101.473953	28.213066	32.856525	100.653221	29.0137365	16.2127815	101.063587	-79.7848365	17.5079565	92.756557
-14.455454	7.045606	96.673683	-25.384008	16.897375	97.096184	29.854694	-0.490104	101.937363	28.401381	32.913269	101.423286	29.1280375	16.2115825	101.6803245	-79.8960535	17.5831675	92.5120435
-14.053469	6.08515	97.029999	-25.444317	16.948187	97.382095	29.908403	-0.586817	102.634224	28.67907	32.998894	102.555916	29.2937365	16.2060385	102.59507	-80.1823705	17.6903355	92.16912
-13.817729	5.466721	97.226707	-25.499969	16.999029	97.56945	29.92432	-0.621962	103.086136	28.831043	33.063789	103.257111	29.3776815	16.2209135	103.1716235	-80.3776195	17.7771445	91.9672765
-13.546382	4.848547	97.432915	-25.530228	17.091543	97.727661	29.919254	-0.642558	103.531967	28.928062	33.110527	103.896729	29.423658	16.2339845	103.714348	-80.484114	17.9491015	91.740974
-13.315657	4.208465	97.630447	-25.572411	17.203505	97.932251	29.945744	-0.682484	104.024521	29.03949	33.11697	104.540024	29.492617	16.217243	104.2822725	-80.637439	18.189767	91.5822295
-13.112979	3.46063	97.915558	-25.597864	17.299309	98.151604	30.006622	-0.747223	104.654922	29.161444	33.141331	105.259415	29.584033	16.197054	104.9571685	-80.779761	18.401564	91.3460395
-13.026062	2.80785	98.310722	-25.616705	17.424463	98.439568	30.08289	-0.827492	105.344582	29.326778	33.170319	106.017944	29.704834	16.1714135	105.681263	-80.938244	18.6775125	91.197873
-12.973763	2.146206	98.701683	-25.645134	17.513876	98.717018	30.133402	-0.916104	106.09407	29.469772	33.173416	106.776321	29.801587	16.128656	106.4351955	-81.091855	18.899096	90.9988405
-12.926933	1.092343	99.303177	-25.642105	17.67384	99.124321	30.273026	-1.042221	107.168236	29.683638	33.11393	107.837997	29.978332	16.0358545	107.5031165	-81.262542	19.3118255	90.7455255
-12.986262	0.375432	99.587578	-25.635933	17.768579	99.378304	30.341127	-1.112254	107.712677	29.812473	33.116539	108.361877	30.0768	16.0021425	108.037277	-81.348666	19.5350155	90.719331
-13.096773	-0.384809	99.86776	-25.608793	17.891781	99.582069	30.396643	-1.108364	108.123413	29.882027	33.14632	108.680382	30.139335	16.018978	108.4018975	-81.356921	19.764584	90.7622405
-13.302546	-1.115254	100.141861	-25.565969	18.040125	99.765182	30.454573	-1.078014	108.41291	29.98571	33.191952	108.784149	30.2201415	16.056969	108.5985295	-81.3520795	20.023281	90.9318345
-13.543598	-1.791007	100.46434	-25.499031	18.208628	99.962036	30.501541	-1.018266	108.620331	30.053116	33.274063	108.685745	30.2773285	16.1278985	108.653038	-81.2753905	20.2893575	91.271034
-13.824322	-2.543945	100.832626	-25.422916	18.380108	100.178932	30.550119	-0.896325	108.744446	30.121994	33.348862	108.380219	30.3360565	16.2262685	108.5623325	-81.1818885	20.5339475	91.7955315
-14.247492	-3.249965	101.21431	-25.330383	18.553606	100.432655	30.642752	-0.805912	108.830048	30.181578	33.380653	107.95015	30.412165	16.2873705	108.390099	-81.072931	20.8198415	92.475211
-14.972525	-4.32859	101.958977	-25.162046	18.79495	100.778023	30.761805	-0.687829	108.93998	30.247026	33.409046	107.189178	30.5044155	16.3606085	108.064579	-80.8285075	21.2292915	93.491467
-15.472974	-4.965464	102.507126	-25.03499	18.922968	100.993515	30.823799	-0.642339	109.024048	30.277395	33.362179	106.57312	30.550597	16.35992	107.798584	-80.620577	21.486016	94.188446
-15.972972	-5.614995	103.037048	-24.913671	19.040432	101.179977	30.891493	-0.570202	109.044815	30.268013	33.298088	105.867828	30.579753	16.363943	107.4563215	-80.407095	21.716921	94.9036325
-16.661049	-6.143544	103.556297	-24.817755	19.146133	101.278893	30.979723	-0.486144	109.012817	30.165762	33.244846	105.152496	30.5727425	16.379351	107.0826565	-80.2082525	21.912915	95.4751295
-17.256702	-6.636127	104.054085	-24.700968	19.245802	101.349854	31.10412	-0.39203	108.988609	30.08819	33.219841	104.439041	30.596155	16.4139055	106.713825	-79.998091	22.0776985	95.985883
-17.935511	-7.01578	104.508507	-24.609385	19.324942	101.381577	31.217361	-0.278768	108.902489	30.024734	33.215637	103.798035	30.6210475	16.4684345	106.350262	-79.8398175	22.1814495	96.412892
-18.545502	-7.347091	104.853943	-24.52051	19.380676	101.390472	31.301165	-0.087312	108.847321	29.929802	33.210476	103.266357	30.6154835	16.561582	106.056839	-79.6565035	22.19977	96.724105
-19.518188	-7.654206	105.228111	-24.4249	19.41481	101.458969	31.409538	0.06218	108.787956	29.837683	33.236076	102.739288	30.6236105	16.649128	105.763622	-79.4734105	22.180492	97.154316
-20.26902	-7.733344	105.345703	-24.383291	19.400404	101.521622	31.45892	0.173719	108.731094	29.829905	33.275589	102.605415	30.6444125	16.724654	105.6682545	-79.4109945	22.076154	97.3749895
-20.934729	-7.72129	105.397377	-24.324825	19.391754	101.582352	31.502892	0.202576	108.734726	29.866747	33.307655	102.556526	30.6848195	16.7551155	105.645626	-79.3344695	22.0283925	97.519078
-21.679089	-7.547834	105.35289	-24.293116	19.385509	101.689491	31.505722	0.249313	108.695221	29.909456	33.387192	102.606758	30.707589	16.8182525	105.6509895	-79.293821	21.9527655	97.7279925
-22.353804	-7.345087	105.253098	-24.249346	19.408712	101.763428	31.515989	0.348292	108.632957	29.970041	33.47514	102.705956	30.743015	16.911716	105.6694565	-79.241707	21.905708	97.8573995
-23.116888	-6.986644	105.13855	-24.218916	19.443462	101.878151	31.528658	0.382871	108.578285	30.047285	33.593819	102.832649	30.7879715	16.988345	105.705467	-79.2258035	21.898579	98.050835
-23.832891	-6.55312	104.954086	-24.187351	19.510572	101.937393	31.502989	0.476178	108.49559	30.159605	33.694939	102.912758	30.831297	17.0855585	105.704174	-79.205999	21.9355855	98.170612
-25.029356	-5.591881	104.834023	-24.164007	19.666515	102.05381	31.466393	0.590749	108.363708	30.277031	33.835453	102.981522	30.871712	17.213101	105.672615	-79.199726	22.119929	98.435005
-25.793415	-4.901298	104.735992	-24.107344	19.789694	102.109512	31.425444	0.713654	108.255936	30.318386	33.912106	102.943886	30.871915	17.31288	105.599911	-79.086603	22.266508	98.619113
-26.597591	-4.115723	104.679199	-24.10754	19.938803	102.17894	31.369537	0.795276	108.116081	30.349064	33.971889	102.819237	30.8593005	17.3835825	105.467659	-79.0743805	22.4940235	98.890221
-27.440586	-3.138393	104.519859	-24.066404	20.051012	102.206352	31.329935	0.880987	107.882896	30.379013	34.051342	102.664185	30.854474	17.4661645	105.2735405	-78.987282	22.6358595	99.1391635
-28.249046	-2.103689	104.366219	-24.046951	20.176176	102.219902	31.28298	0.967088	107.63295	30.388695	34.102699	102.49897	30.8358375	17.5348935	105.06596	-78.9297395	22.8174585	99.373844
-29.065557	-1.015504	104.167053	-24.02494	20.267206	102.204063	31.228912	1.057877	107.363281	30.381798	34.153145	102.375854	30.805355	17.605511	104.8695675	-78.855235	22.928901	99.5385585
-29.901659	0.161378	103.849579	-23.977291	20.360235	102.199028	31.172239	1.12777	107.084297	30.387514	34.207737	102.290382	30.7798765	17.6677535	104.6873395	-78.7344585	23.0527165	99.7107165
-31.146809	2.106071	103.452995	-23.962791	20.44964	102.209381	31.067339	1.257806	106.665871	30.445824	34.35379	102.275703	30.7565815	17.805798	104.470787	-78.6821635	23.093482	99.947975
-31.983105	3.453722	103.163704	-23.906237	20.514034	102.258171	31.021944	1.354831	106.423164	30.490171	34.480103	102.335213	30.7560575	17.917467	104.3791885	-78.5685315	23.110601	100.1371535
-32.793007	4.891783	102.95211	-23.890011	20.565153	102.333031	30.978844	1.487995	106.190765	30.53245	34.65044	102.439156	30.755647	18.0692175	104.3149605	-78.535669	23.0610885	100.3511015
-33.635422	6.386877	102.788666	-23.869791	20.604031	102.424301	30.988445	1.653356	105.953506	30.558868	34.851509	102.573326	30.7736565	18.2524325	104.263416	-78.5132385	22.9556295	100.585186
-34.45039	7.965404	102.549301	-23.844824	20.689625	102.48938	30.982506	1.825281	105.740883	30.604931	35.053196	102.681442	30.7937185	18.4392385	104.2111625	-78.4833665	22.9400115	100.7675975
-35.318138	9.593608	102.417816	-23.850456	20.772036	102.516518	30.971123	2.026576	105.499176	30.633318	35.25766	102.744034	30.8022205	18.642118	104.121605	-78.5031325	22.901954	100.911431
-36.144291	11.200902	102.220444	-23.833302	20.846184	102.49865	30.949379	2.206605	105.24733	30.654537	35.441193	102.76326	30.801958	18.823899	104.005295	-78.468562	22.868469	100.992005
-37.367027	13.759075	101.955116	-23.848875	21.009474	102.379181	30.90711	2.489928	104.921806	30.676043	35.696037	102.713501	30.7915765	19.0929825	103.8176535	-78.4893265	22.9259655	100.9407085
-38.22168	15.463242	101.770149	-23.89233	21.137341	102.263329	30.892647	2.658171	104.70163	30.696514	35.391678	102.630173	30.7945805	19.0249245	103.6659015	-78.5792405	23.2497575	100.8607565
-39.009781	17.196331	101.573814	-23.861712	21.251934	102.106262	30.865456	2.805378	104.434822	30.656668	35.474541	102.419731	30.761062	19.1399595	103.4272765	-78.484486	23.3639085	100.7852475
-39.887825	18.927294	101.396965	-23.92436	21.35754	101.937653	30.806545	2.933625	104.124222	30.582994	35.514164	102.120384	30.6947695	19.2238945	103.122303	-78.5434895	23.4911855	100.753003
-40.617256	20.710228	101.109718	-23.874395	21.458658	101.717422	30.759562	3.074496	103.716812	30.503717	35.521805	101.791702	30.6316395	19.2981505	102.754257	-78.3804295	23.6191655	100.680587
-41.457695	22.51635	100.904419	-23.825926	21.53433	101.486954	30.690935	3.174969	103.281998	30.410688	35.472713	101.350426	30.5508115	19.323841	102.316212	-78.2026635	23.744819	100.657696
-42.249149	24.305305	100.672867	-23.795929	21.579489	101.26355	30.627048	3.265583	102.776764	30.238331	35.857319	100.752792	30.4326895	19.561451	101.764778	-78.0245475	23.597527	100.762322
-43.41243	27.056217	100.422264	-23.708242	21.671474	100.851631	30.464441	3.478386	101.809402	30.029032	35.766365	99.799492	30.2467365	19.6223755	100.804447	-77.6632205	23.7205725	100.898815
-44.093166	28.861341	100.235046	-23.660126	21.701128	100.523926	30.349979	3.583829	100.940773	29.84066	35.74474	98.975929	30.0953195	19.6642845	99.958351	-77.4155715	23.7379715	101.089501
-44.806427	30.74408	100.05101	-23.619062	21.790567	100.100792	30.153105	3.80905	99.868729	29.574162	35.735519	98.041168	29.8636335	19.7722845	98.9549485	-77.1017575	23.8088495	101.2466355
-45.439606	32.603828	99.893867	-23.586409	21.837646	99.604851	29.900492	4.047011	98.634171	29.29686	35.727085	97.016495	29.598676	19.887048	97.825333	-76.771494	23.788244	101.384369
-46.069073	34.455368	99.817284	-23.561138	21.899559	99.063316	29.532257	4.354114	97.225777	29.04203	35.760395	95.949463	29.2871435	20.0572545	96.58762	-76.4094195	23.7418635	101.539012
-46.656136	36.280025	99.774414	-23.59479	21.978737	98.478874	29.116297	4.7891	95.722977	28.724724	35.885914	94.846985	28.9205105	20.337507	95.284981	-76.1100905	23.619967	101.672767
-47.166775	38.079449	99.80719	-23.628054	22.087675	97.790741	28.690222	5.321553	94.111664	28.356861	36.134724	93.686668	28.5235415	20.7281385	93.899166	-75.7796495	23.4472115	101.682316
-47.8559	40.731369	99.580864	-23.789505	22.316874	96.602837	28.018152	6.172017	91.632195	27.798775	36.680244	91.973549	27.9084635	21.4261305	91.802872	-75.4874735	23.2076175	101.402802
-48.27478	42.44492	99.539581	-23.907843	22.445066	95.793877	27.527662	6.771134	90.10881	27.506933	37.074459	91.020569	27.5172975	21.9227965	90.5646895	-75.3329835	22.9673355	101.0230645
-48.58305	44.054382	99.478233	-24.086618	22.606113	95.069443	27.134722	7.305127	88.78141	27.238386	37.488934	90.287132	27.186554	22.3970305	89.534271	-75.35979	22.8151955	100.604615
-48.815063	45.640289	99.417816	-24.230455	22.808744	94.416527	26.815802	7.875809	87.662964	26.996586	37.907639	89.759697	26.906194	22.891724	88.7113305	-75.367104	22.725764	100.1217235
-48.955265	47.10413	99.493004	-24.352079	23.021421	93.881592	26.594534	8.348539	86.79274	26.818176	38.306431	89.420944	26.706355	23.327485	88.106842	-75.410513	22.715357	99.656342
-48.966454	48.46788	99.598106	-24.490643	23.280706	93.466309	26.457245	8.763318	86.177818	26.701546	38.681084	89.253365	26.5793955	23.722201	87.7155915	-75.5606815	22.839211	99.2170265
-48.89962	49.767197	99.651695	-24.617451	23.515869	93.132988	26.372662	9.107565	85.811523	26.604916	39.036049	89.215538	26.488789	24.071807	87.5135305	-75.723691	22.959931	98.7524455
-48.719292	51.539825	99.574783	-24.831673	23.922421	92.758209	26.370388	9.524392	85.675323	26.499716	39.47765	89.282776	26.435052	24.501021	87.4790495	-76.098398	23.343821	98.0373685
-48.483341	52.562637	99.382523	-24.947794	24.175457	92.558365	26.393663	9.697536	85.772049	26.468277	39.72187	89.425049	26.43097	24.709703	87.598549	-76.326558	23.641211	97.518181
-48.15836	53.501915	99.147659	-25.055281	24.393005	92.439423	26.428711	9.835219	86.005577	26.478027	39.925308	89.631996	26.453369	24.8802635	87.8187865	-76.563931	23.9057465	97.0600595
-47.762291	54.35062	98.952904	-25.130697	24.575878	92.416168	26.494663	9.924397	86.361031	26.489471	40.065308	89.88121	26.492067	24.9948525	88.1211205	-76.753461	24.1569035	96.7112155
-47.312958	55.057629	98.76284	-25.22982	24.720016	92.410637	26.575771	9.95103	86.793259	26.497301	40.168552	90.175179	26.536536	25.059791	88.484219	-76.996176	24.380241	96.337055
-46.812744	55.653553	98.551865	-25.316504	24.826462	92.45681	26.624451	9.934944	87.254951	26.508083	40.221451	90.479973	26.566267	25.0781975	88.867462	-77.199275	24.5747265	96.046158
-46.226711	56.145321	98.299026	-25.365322	24.872393	92.530655	26.633713	9.88651	87.720634	26.532713	40.254795	90.790649	26.583213	25.0706525	89.2556415	-77.313857	24.6741335	95.8056685
-45.25613	56.673683	97.921394	-25.549177	24.941786	92.637413	26.656258	9.784408	88.40374	26.514915	40.257698	91.271828	26.5855865	25.021053	89.837784	-77.6839405	24.862519	95.437042
-44.463875	56.931419	97.779839	-25.687653	24.972387	92.73317	26.642523	9.686177	88.791946	26.489357	40.225399	91.568443	26.56594	24.955788	90.1801945	-77.941246	24.988986	95.2861455
-43.629131	57.113499	97.652473	-25.826777	24.96085	92.816833	26.583126	9.592691	89.115868	26.473686	40.168907	91.826576	26.528406	24.880799	90.471222	-78.18196	25.040901	95.162444
-42.762192	57.202267	97.482643	-25.957975	24.982742	92.885513	26.525631	9.502385	89.393372	26.417515	40.1092	92.029312	26.471573	24.8057925	90.711342	-78.387523	25.1596915	95.059684
-41.876213	57.228027	97.27681	-26.056993	25.017372	92.91568	26.438242	9.419968	89.633118	26.381243	40.045212	92.18045	26.4097425	24.73259	90.906784	-78.5237285	25.302154	94.924576
-40.943924	57.206718	97.040161	-26.215721	25.098467	92.91996	26.311064	9.330773	89.815247	26.320024	39.980717	92.293434	26.315544	24.655745	91.0543405	-78.746986	25.541189	94.7855795
-39.838276	57.151134	96.797897	-26.335087	25.16844	92.930344	26.184109	9.25133	89.990005	26.266602	39.897705	92.355103	26.2253555	24.5745175	91.172554	-78.8955295	25.7623625	94.688134
-38.149357	56.901573	96.407097	-26.48848	25.314894	92.905975	26.023874	9.102551	90.229462	26.214827	39.764069	92.472214	26.1193505	24.43331	91.350838	-79.0963105	26.196478	94.461112
-36.967628	56.701065	96.083939	-26.587212	25.438694	92.841507	25.890875	9.01643	90.40403	26.218388	39.681831	92.544769	26.0546315	24.3491305	91.4743995	-79.2290555	26.5282575	94.2086145
-35.771576	56.418682	95.774269	-26.675268	25.56171	92.780533	25.7992	8.891088	90.595055	26.224501	39.577885	92.615967	26.0118505	24.2344865	91.605511	-79.3623865	26.8889335	93.955555
-34.468937	56.120651	95.437149	-26.769325	25.67201	92.705154	25.732437	8.767009	90.797516	26.240286	39.476116	92.705032	25.9863615	24.1215625	91.751274	-79.5250115	27.2224575	93.659034
-33.111481	55.769527	95.086472	-26.775888	25.745979	92.671928	25.664255	8.623073	91.032417	26.278395	39.365532	92.798279	25.971325	23.9943025	91.915348	-79.523101	27.4976555	93.428508
-31.64744	55.369072	94.742874	-26.814795	25.830099	92.628517	25.649565	8.42323	91.297104	26.330772	39.226715	92.939316	25.9901685	23.8249725	92.11821	-79.6197585	27.8352255	93.138824
-30.205372	54.896439	94.504456	-26.827475	25.872349	92.628899	25.655552	8.242395	91.652725	26.416656	39.106861	93.189026	26.036104	23.674628	92.4208755	-79.691054	28.07007	92.8369225
-27.933731	54.136871	94.316704	-26.841759	25.900969	92.802437	25.69384	7.941435	92.452736	26.591167	38.890579	93.839638	26.1425035	23.416007	93.146187	-79.8260215	28.385931	92.458687
-26.400141	53.57629	94.391342	-26.86739	25.862356	93.022408	25.782925	7.664674	93.161911	26.753855	38.726376	94.599182	26.26839	23.195525	93.8805465	-80.00317	28.529187	92.1642695
-24.848913	52.973305	94.609848	-26.892057	25.758671	93.359627	25.908604	7.339557	93.97451	27.037626	38.571609	95.447472	26.473115	22.955583	94.710991	-80.257229	28.561759	92.008263
-23.260303	52.341438	94.94397	-26.877806	25.599075	93.725731	26.06259	7.052951	94.821564	27.340445	38.434132	96.346542	26.7015175	22.7435415	95.584053	-80.4571295	28.4546085	91.867409
-21.687748	51.667053	95.386169	-26.832447	25.48053	94.115051	26.233244	6.822781	95.676888	27.599049	38.316486	97.279312	26.9161465	22.5696335	96.4781	-80.5810405	28.3914265	91.752002
-20.112669	51.01403	95.871735	-26.799032	25.352959	94.531029	26.433781	6.557419	96.473831	27.868351	38.204334	98.191261	27.151066	22.3808765	97.332546	-80.74913	28.3250415	91.729512
-18.508793	50.324821	96.41391	-26.764103	25.207918	94.927155	26.612413	6.302358	97.201859	28.113842	38.070438	99.030571	27.3631275	22.186398	98.116215	-80.8913335	28.229438	91.738095
-16.142414	49.251385	97.156334	-26.697958	25.065577	95.498405	26.834217	5.960592	98.214729	28.43619	37.867825	100.103722	27.6352035	21.9142085	99.1592255	-81.0311195	28.2169455	91.8375845
-14.556641	48.521889	97.584915	-26.704723	24.972151	95.826729	26.941704	5.796983	98.837242	28.60047	37.758133	100.767967	27.771087	21.777558	99.8026045	-81.180533	28.166744	91.8508535
-13.038376	47.750011	97.96286	-26.687531	24.899517	96.121307	27.073717	5.640203	99.45108	28.75975	37.651531	101.360008	27.9167335	21.645867	100.405544	-81.2917955	28.153167	91.83707
-11.518148	47.003345	98.330292	-26.65704	24.798185	96.378235	27.194654	5.492659	100.057289	28.914726	37.514591	101.936432	28.05469	21.503625	100.9968605	-81.36877	28.092745	91.7596095
-10.021463	46.221649	98.720482	-26.632769	24.717442	96.59655	27.335239	5.354341	100.659958	29.035854	37.424091	102.53289	28.1855465	21.389216	101.596424	-81.4510845	28.045668	91.596676
-8.579948	45.382233	99.038368	-26.541142	24.591719	96.83287	27.482744	5.191335	101.299706	29.176327	37.334599	103.209099	28.3295355	21.262967	102.2544025	-81.4118195	27.920471	91.4113375
-7.119565	44.559608	99.492226	-26.447142	24.454439	97.077507	27.697176	5.020109	101.975044	29.428089	36.862122	104.057381	28.5626325	20.9411155	103.0162125	-81.4569165	27.9677625	91.1388015
-5.06658	43.247196	100.296234	-26.310411	24.261864	97.495361	28.091249	4.679762	103.012703	29.757572	37.209599	105.148994	28.9244105	20.9446805	104.0808485	-81.5452325	27.5790475	90.9098735
-3.742113	42.375782	100.816406	-26.198318	24.131166	97.710121	28.338924	4.443314	103.700111	29.989389	37.128304	105.883499	29.1641565	20.785809	104.791805	-81.5607925	27.476523	90.628437
-2.433671	41.43742	101.357063	-26.046122	24.019741	97.95575	28.628397	4.203659	104.418541	30.244696	37.023701	106.619453	29.4365465	20.61368	105.518997	-81.5287905	27.425802	90.392503
-1.252529	40.473518	101.903275	-25.910395	23.917704	98.221992	28.93852	3.951984	105.174927	30.51359	36.898296	107.401978	29.726055	20.42514	106.2884525	-81.546845	27.410268	90.1555315
-0.07721	39.550758	102.428139	-25.787691	23.81004	98.488647	29.245399	3.673424	105.892311	30.75666	36.773705	108.170937	30.0010295	20.2235645	107.031624	-81.5764115	27.3965155	89.94567
1.044508	38.485703	102.937851	-25.62837	23.703918	98.694138	29.50882	3.368676	106.652687	31.002308	36.606777	108.910004	30.255564	19.9877265	107.7813455	-81.512304	27.4201095	89.6069305
2.018168	37.452354	103.47245	-25.45022	23.602402	98.881218	29.818571	3.084591	107.377121	31.23768	36.423866	109.64695	30.5281255	19.7542285	108.5120355	-81.4285655	27.4505755	89.2504005
3.387249	35.926933	104.1633	-25.097519	23.452248	99.106972	30.359364	2.649573	108.452293	31.611061	36.18354	110.725769	30.9852125	19.4165565	109.589031	-81.1802505	27.4879395	88.624913
4.181145	34.765293	104.486145	-24.858919	23.347382	99.191818	30.696276	2.382844	109.066437	31.882378	36.065083	111.315575	31.289327	19.2239635	110.191006	-81.007165	27.4708005	88.19263
4.892299	33.613613	104.716095	-24.590654	23.245754	99.151443	30.996889	2.119137	109.610489	32.18214	35.920147	111.734856	31.5895145	19.019642	110.6726725	-80.7708225	27.471866	87.6302135
5.514502	32.470688	104.839172	-24.278833	23.119741	99.089012	31.306705	1.878012	110.082451	32.441254	35.745888	112.052582	31.8739795	18.81195	111.0675165	-80.4316455	27.427532	87.1105075
6.082437	31.318129	104.956345	-23.962835	22.96382	99.026794	31.674376	1.640069	110.407135	32.75914	35.58987	112.309853	32.216758	18.6149695	111.358494	-80.142428	27.3126705	86.695094
6.508554	30.157297	104.972328	-23.576839	22.76034	98.919128	32.042458	1.430382	110.664955	33.096142	35.470699	112.4972	32.5693	18.4505405	111.5810775	-79.722978	27.0701395	86.2571785
6.850342	28.868776	104.934906	-23.223309	22.543348	98.785812	32.412323	1.269477	110.81916	33.408482	35.34277	112.614822	32.9104025	18.3061235	111.716991	-79.3570205	26.7805725	85.854633
7.170028	26.988497	104.745483	-22.714796	22.188299	98.572655	32.954155	1.034101	110.93985	33.815857	35.150356	112.599686	33.385006	18.0922285	111.769768	-78.814598	26.2843695	85.375542
7.207574	25.764757	104.555725	-22.390232	21.941231	98.471375	33.314457	0.924411	110.911301	34.031883	35.021244	112.566254	33.67317	17.9728275	111.7387775	-78.453634	25.9096345	85.2039725
7.124721	24.457527	104.337822	-22.110073	21.692707	98.337791	33.619297	0.776703	110.857689	34.271168	34.886398	112.441185	33.9452325	17.8315505	111.649437	-78.1653785	25.5538635	85.026145
6.912291	23.105465	103.967308	-21.855528	21.460638	98.203644	33.875389	0.660849	110.654816	34.474499	34.740429	112.150238	34.174944	17.700639	111.402527	-77.886	25.220637	85.004761
6.651825	21.703615	103.485657	-21.612831	21.246372	98.068626	34.092827	0.52732	110.280571	34.660217	34.563427	111.657539	34.376522	17.5453735	110.969055	-77.602184	24.9473705	85.168197
6.206376	20.391314	102.873215	-21.366365	21.035442	97.928459	34.276737	0.367381	109.764801	34.85891	34.363266	110.93129	34.5678235	17.3653235	110.3480455	-77.3005535	24.7055605	85.5088725
5.70258	18.986689	102.160072	-21.143127	20.859409	97.776405	34.433258	0.223084	109.017113	35.013233	34.153584	109.976494	34.7232455	17.188334	109.4968035	-77.0094995	24.530484	86.0560065
4.78289	16.837965	100.956322	-20.757671	20.592945	97.593704	34.624187	0.051143	107.700989	35.140766	33.772667	108.20826	34.8824765	16.911905	107.9546245	-76.3978185	24.273985	87.2327835
4.05833	15.382126	100.20211	-20.546904	20.412748	97.519577	34.722359	0.049661	106.684898	35.157089	33.5546	107.005928	34.939724	16.8021305	106.845413	-76.033532	24.0233655	88.193741
3.215907	13.915947	99.560898	-20.367409	20.241253	97.493034	34.76664	-0.065508	105.849113	35.127575	33.343391	105.767975	34.9471075	16.6389415	105.808544	-75.6819255	23.8435645	89.177524
2.269416	12.464705	99.113495	-20.252478	20.094936	97.554161	34.845951	-0.092605	105.001091	35.079906	33.109695	104.725967	34.9629285	16.508545	104.863529	-75.4678845	23.681327	90.244793
1.266657	11.002808	98.837502	-20.203352	19.912096	97.702339	34.823071	-0.19691	104.455231	34.979393	32.948952	103.90271	34.901232	16.376021	104.1789705	-75.307936	23.448171	91.2257075
0.234053	9.469759	98.781227	-20.196791	19.696602	97.957253	34.775196	-0.286635	104.169037	34.871243	32.676682	103.225418	34.8232195	16.1950235	103.6972275	-75.2168015	23.1981805	92.2172785
-0.858298	7.985388	98.942162	-20.266932	19.459278	98.289886	34.766232	-0.411399	104.044136	34.731586	32.182961	102.889595	34.748909	15.885781	103.4668655	-75.282773	23.032775	93.1129065
-2.495719	5.740346	99.314972	-20.383423	19.001783	98.85041	34.744164	-0.643619	104.16185	34.540283	31.950363	102.770638	34.6422235	15.653372	103.466244	-75.4090695	22.350194	94.234576
-3.606962	4.265016	99.712906	-20.4734	18.685421	99.282455	34.741119	-0.812532	104.390785	34.439575	31.758934	102.927307	34.590347	15.473201	103.659046	-75.537147	21.897641	94.905864
-4.679635	2.778059	100.109795	-20.562204	18.324808	99.716675	34.734028	-1.096718	104.734802	34.363861	31.878208	103.301094	34.5489445	15.390745	104.017948	-75.6733525	21.258871	95.415402
-5.785189	1.298397	100.506844	-20.68749	17.93248	100.124847	34.754078	-1.401426	105.15329	34.373463	31.616577	103.716209	34.5637705	15.1075755	104.4347495	-75.9387505	20.7573845	95.8149445
-6.895568	-0.098578	100.895294	-20.756069	17.549797	100.452362	34.761063	-1.78367	105.557564	34.408825	31.359259	104.283485	34.584944	14.7877945	104.9205245	-76.097082	20.3117995	95.9841995
-7.985114	-1.577966	101.191544	-20.866451	17.160051	100.721153	34.716091	-2.218612	105.972717	34.493389	31.045586	104.867744	34.60474	14.413487	105.4202305	-76.337642	19.906615	96.0220755
-9.099331	-2.9991	101.445602	-20.928675	16.781464	100.916626	34.69931	-2.636298	106.364014	34.61417	30.68581	105.332436	34.65674	14.024756	105.848225	-76.51409	19.538172	95.985027
-10.781785	-5.029815	101.866257	-20.974558	16.295959	101.104942	34.639778	-3.299879	106.786476	34.766037	30.140596	105.827591	34.7029075	13.4203585	106.3070335	-76.6520235	19.1715595	95.9028505
-11.919888	-6.389479	102.225021	-20.957109	16.007879	101.214539	34.57478	-3.738319	107.063126	34.87273	29.734022	105.855385	34.723755	12.9978515	106.4592555	-76.637973	19.0179065	95.9698225
-13.043411	-7.642756	102.639366	-20.896259	15.718281	101.398804	34.551582	-4.190415	107.261528	34.94133	29.279978	105.744766	34.746456	12.5447815	106.503147	-76.538974	18.8917805	96.294461
-14.171541	-8.878822	103.110611	-20.842167	15.452867	101.598808	34.599365	-4.603099	107.46994	34.970657	28.809898	105.585014	34.785011	12.1033995	106.527477	-76.469345	18.8023345	96.670139
-15.313673	-10.042152	103.642143	-20.740105	15.174274	101.856575	34.631977	-5.022994	107.658173	34.999454	28.337061	105.38343	34.8157155	11.6570335	106.5208015	-76.2959255	18.6915145	97.1923485
-16.46414	-11.116243	104.113213	-20.656647	14.930393	102.116333	34.653656	-5.387343	107.774689	35.063271	27.926994	105.200104	34.8584635	11.2698255	106.4873965	-76.1717575	18.5909605	97.7452695
-17.56859	-12.100591	104.565407	-20.533033	14.677459	102.386948	34.671776	-5.740603	107.853127	35.146507	27.523426	105.040894	34.9091415	10.8914115	106.4470105	-75.9752075	18.4635065	98.3268855
-19.194477	-13.555354	105.084267	-20.414474	14.303992	102.791977	34.718834	-6.258758	107.84893	35.197906	27.023041	104.935059	34.95837	10.3821415	106.3919945	-75.787318	18.2258425	99.1919595
-20.288078	-14.368248	105.383263	-20.345819	14.1058	103.076447	34.750286	-6.546792	107.831123	35.217697	26.757469	104.939529	34.9839915	10.1053385	106.385326	-75.6756295	18.1062615	99.767568
-21.355814	-15.115987	105.610802	-20.300131	13.907975	103.30957	34.765099	-6.767787	107.771576	35.22654	26.554394	104.961082	34.9958195	9.8933035	106.366329	-75.5960815	17.9226465	100.252811
-22.409109	-15.807788	105.784073	-20.281794	13.733315	103.498093	34.760635	-6.927443	107.716309	35.250874	26.380623	105.006088	35.0057545	9.72659	106.3611985	-75.5693425	17.74004	100.6349875
-23.445091	-16.433151	105.957817	-20.236115	13.613662	103.653275	34.723625	-7.093929	107.71862	35.260746	26.231756	105.062721	34.9921855	9.5689135	106.3906705	-75.4644155	17.6584105	100.9158795
-24.463175	-16.958673	106.116905	-20.246656	13.467611	103.809525	34.699409	-7.249231	107.714989	35.337231	26.109161	105.136719	35.01832	9.429965	106.425854	-75.511632	17.505257	101.193196
-25.416649	-17.42457	106.255188	-20.266396	13.371888	103.970169	34.663185	-7.408509	107.697296	35.364487	25.977949	105.188629	35.013836	9.28472	106.4429625	-75.546628	17.459056	101.4973755
-26.874437	-18.015511	106.451439	-20.243595	13.192393	104.165672	34.639004	-7.671618	107.691177	35.453304	25.712284	105.233017	35.046154	9.020333	106.462097	-75.533344	17.364453	101.869247
-27.744822	-18.353432	106.591431	-20.226648	13.045141	104.29995	34.593918	-7.835922	107.644188	35.502911	25.576082	105.221138	35.0484145	8.87008	106.432663	-75.5017105	17.220202	102.167237
-28.631002	-18.58387	106.718735	-20.206474	12.88511	104.451523	34.588531	-7.92627	107.55938	35.553787	25.394064	105.148605	35.071159	8.733897	106.3539925	-75.484107	17.036323	102.5490535
-29.445881	-18.81296	106.894127	-20.207254	12.783196	104.62011	34.593899	-8.040788	107.443466	35.555168	25.273022	105.1101	35.0745335	8.616117	106.276783	-75.4890415	16.950275	102.963437
-30.201344	-18.991215	107.05732	-20.207956	12.65477	104.75222	34.563942	-8.071646	107.346367	35.550003	25.217958	105.034103	35.0569725	8.573156	106.190235	-75.4728845	16.736384	103.314205
-30.915407	-19.114777	107.285347	-20.259974	12.596714	104.889969	34.548347	-8.088082	107.272789	35.492577	25.184336	104.906403	35.020462	8.548127	106.089596	-75.54041	16.645301	103.690342
-31.773064	-19.084406	107.570717	-20.333164	12.599518	105.033783	34.515636	-8.084197	107.228516	35.339195	25.156868	104.768028	34.9274155	8.5363355	105.998272	-75.5937435	16.6627005	104.069294
-32.816006	-18.944151	108.059868	-20.423569	12.593813	105.196365	34.469414	-8.049625	107.233871	35.05513	25.099113	104.44944	34.762272	8.524744	105.8416555	-75.60941	16.662882	104.5510745
-33.453625	-18.794706	108.37104	-20.473139	12.628081	105.296417	34.425907	-8.017531	107.25248	34.930393	25.064421	104.280838	34.67815	8.523445	105.766659	-75.624428	16.732717	104.826175
-34.040333	-18.591908	108.629227	-20.549622	12.693264	105.364899	34.39167	-7.977099	107.336021	34.848743	25.04878	104.136551	34.6202065	8.5358405	105.736286	-75.7194505	16.8506875	104.993512
-34.608303	-18.270714	108.912071	-20.589352	12.759034	105.444038	34.35017	-7.940832	107.416069	34.768738	25.075903	104.072479	34.559454	8.5675355	105.744274	-75.738158	16.9505325	105.143802
-35.130329	-17.854082	109.155357	-20.644136	12.82661	105.567047	34.310955	-7.838791	107.565018	34.722008	25.127119	104.052391	34.5164815	8.644164	105.8087045	-75.8047535	17.009056	105.3253895
-35.636593	-17.370111	109.400597	-20.656862	12.885517	105.737915	34.325401	-7.798244	107.739067	34.678658	25.18499	104.143333	34.5020295	8.693373	105.9412	-75.8157535	17.077661	105.53463
-36.095833	-16.801598	109.631874	-20.702503	12.967096	105.957962	34.335743	-7.7138	107.977058	34.652657	25.272009	104.31633	34.4942	8.7791045	106.146694	-75.899206	17.1550875	105.76923
-36.740105	-15.812053	110.00663	-20.73926	13.030943	106.2948	34.348259	-7.621852	108.373833	34.642487	25.406439	104.596519	34.495373	8.8922935	106.485176	-75.973893	17.1695925	106.104424
-37.148991	-15.073699	110.212364	-20.763922	13.059232	106.536888	34.368282	-7.565542	108.608734	34.61871	25.478407	104.814575	34.493496	8.9564325	106.7116545	-76.02134	17.1620315	106.3621215
-37.49332	-14.204749	110.363663	-20.78524	13.108537	106.742409	34.390579	-7.52728	108.850586	34.600925	25.558647	105.064964	34.495752	9.0156835	106.957775	-76.066232	17.2013905	106.527043
-37.826328	-13.261353	110.44059	-20.802452	13.151905	106.933487	34.393826	-7.481297	109.082947	34.603153	25.678089	105.364349	34.4984895	9.098396	107.223648	-76.1033935	17.205414	106.643326
-38.083328	-12.210206	110.488678	-20.843805	13.189824	107.149971	34.379578	-7.419165	109.369507	34.614597	25.810108	105.750366	34.4970875	9.1954715	107.5599365	-76.1846975	17.1841765	106.7400055
-38.381439	-11.103857	110.450066	-20.925375	13.241072	107.357834	34.376865	-7.391462	109.717712	34.657959	25.928848	106.243988	34.517412	9.268693	107.98085	-76.368162	17.213451	106.734818
-38.637344	-9.867979	110.353348	-21.031723	13.31052	107.580986	34.363522	-7.391654	110.119904	34.709663	26.070559	106.900871	34.5365925	9.3394525	108.5103875	-76.6000385	17.2815875	106.6515845
-39.014484	-7.841174	109.979843	-21.171211	13.383797	107.953476	34.312172	-7.353432	110.956802	34.865143	26.269341	108.303642	34.5886575	9.4579545	109.630222	-76.9310795	17.3096395	106.27673
-39.299812	-6.41235	109.692558	-21.319893	13.414012	108.332672	34.262466	-7.389508	111.666786	34.983669	26.417265	109.594711	34.6230675	9.5138785	110.6307485	-77.2628535	17.3141455	106.0345955
-39.540184	-4.894737	109.37458	-21.49836	13.428627	108.762428	34.161266	-7.469355	112.489021	35.217037	26.607573	110.988739	34.6891515	9.569109	111.73888	-77.6858715	17.288145	105.785976
-39.803143	-3.272723	109.045067	-21.634611	13.449605	109.190811	34.022896	-7.562284	113.295135	35.413593	26.795298	112.528633	34.7182445	9.616507	112.911884	-77.9874665	17.282703	105.469738
-40.100632	-1.623736	108.751694	-21.763023	13.453986	109.646095	33.901196	-7.673726	114.146576	35.771572	26.912462	114.029327	34.836384	9.619368	114.0879515	-78.36243	17.288604	105.2042385
-40.401123	0.087312	108.541885	-21.899084	13.530755	110.124947	33.783981	-7.695291	115.044724	36.178173	27.108419	115.421616	34.981077	9.706564	115.23317	-78.779245	17.354946	105.016724
-40.792385	1.841257	108.497856	-22.083866	13.678183	110.603424	33.676277	-7.631216	115.671577	36.445225	27.338875	116.556381	35.060751	9.8538295	116.113979	-79.228483	17.5025365	105.092869
-41.507286	4.525611	108.580109	-22.201372	14.016967	111.05777	33.499779	-7.297831	116.107849	36.531029	27.590433	117.43927	35.015404	10.146301	116.7735595	-79.418148	17.887633	105.3419805
-42.010971	6.298271	108.579674	-22.235653	14.344953	111.156319	33.428314	-6.994007	115.973625	36.494488	27.739021	117.43219	34.961401	10.372507	116.7029075	-79.432707	18.317399	105.6097305
-42.626926	8.072065	108.578339	-22.258011	14.685653	111.050369	33.336208	-6.645331	115.556213	36.392334	27.986761	117.109314	34.864271	10.670715	116.3327635	-79.380293	18.700591	105.7679745
-43.263771	9.850102	108.538071	-22.243914	15.076581	110.868835	33.26297	-6.255268	115.03167	36.315022	28.243042	116.544739	34.788996	10.993887	115.7882045	-79.276824	19.159275	105.9494655
-43.938633	11.582747	108.509109	-22.226307	15.415289	110.672104	33.241978	-5.911388	114.443886	36.184032	28.470398	115.762115	34.713005	11.279505	115.1030005	-79.165619	19.551073	106.2412075
-44.694809	13.276638	108.508873	-22.222361	15.790665	110.426117	33.199986	-5.569219	113.61821	35.904163	28.705999	114.761116	34.5520745	11.56839	114.189663	-78.9967965	20.01294	106.662571
-45.470924	14.972572	108.45752	-22.137491	16.118904	110.020233	33.132973	-5.186488	112.629166	35.391544	28.955332	113.447884	34.2622585	11.884422	113.038525	-78.5372405	20.353386	107.001941
-46.618092	17.449104	108.239159	-22.012867	16.58691	109.185913	33.023746	-4.538601	110.583351	34.448608	29.250908	110.819313	33.736177	12.3561535	110.701332	-77.761911	20.8176665	107.670494
-47.441463	19.066853	108.0979	-21.966995	16.833879	108.520462	32.83889	-4.053942	109.031616	33.977051	29.570162	109.064102	33.4079705	12.75811	109.047859	-77.3419605	20.909648	107.993065
-48.220394	20.659746	108.091499	-21.907795	16.993839	107.976357	32.598591	-3.62642	107.469391	33.701126	29.810139	107.183418	33.1498585	13.0918595	107.3264045	-76.9654485	20.8958185	108.6263095
-48.966118	22.240927	108.305038	-21.870813	17.153635	107.540062	32.390682	-3.269841	105.76738	33.228291	29.944992	105.481895	32.8094865	13.3375755	105.6246375	-76.5511125	20.9696945	109.4554865
-49.685307	23.818396	108.537544	-21.776447	17.265938	107.141258	32.129116	-2.94416	104.237976	32.844631	30.055546	103.87793	32.4868735	13.555693	104.057953	-76.0397675	20.976183	110.224563
-50.315983	25.403854	108.840202	-21.674042	17.392174	106.826271	31.867241	-2.638638	102.92749	32.533825	30.18404	102.579773	32.200533	13.772701	102.7536315	-75.548617	21.011647	110.8989105
-50.920563	26.96176	109.139885	-21.614023	17.47983	106.626656	31.613859	-2.266581	101.894775	32.299679	30.373663	101.792084	31.956769	14.053541	101.8434295	-75.184815	20.906119	111.4098825
-51.660103	29.27618	109.507263	-21.627096	17.531078	106.47068	31.310532	-1.911696	100.979599	32.105465	30.646172	101.295456	31.7079985	14.367238	101.1375275	-74.9621905	20.694918	111.8038325
-52.143162	30.782217	109.804832	-21.69198	17.592461	106.396339	31.162203	-1.619198	100.527443	31.990974	30.908409	101.225784	31.5765885	14.6446055	100.8766135	-74.9605485	20.5403165	111.9160645
-52.509453	32.244335	110.107674	-21.741951	17.661364	106.334618	30.984379	-1.293378	100.077164	31.864002	31.184435	101.226486	31.4241905	14.9455285	100.651825	-74.9080925	20.3771995	112.017411
-52.80719	33.686398	110.473679	-21.822094	17.735903	106.331421	30.819099	-0.977648	99.685242	31.795046	31.437084	101.212395	31.3070725	15.229718	100.4488185	-74.9512605	20.242088	112.2140235
-53.076893	35.11084	110.814056	-21.909969	17.822958	106.331657	30.701939	-0.694374	99.405518	31.68959	31.657999	101.240448	31.1957645	15.4818125	100.322983	-75.0157025	20.1641035	112.340331
-53.260376	36.476871	111.056793	-22.005295	17.961058	106.32933	30.608637	-0.450194	99.2034	31.602219	31.911015	101.334534	31.105428	15.7304105	100.268967	-75.116018	20.1917055	112.389693
-53.322868	37.802933	111.232971	-22.129644	18.068501	106.310402	30.529097	-0.213901	99.126945	31.556534	32.144905	101.463554	31.0428155	15.965502	100.2952495	-75.3021035	20.1715	112.3255545
-53.085526	39.518185	111.247185	-22.292608	18.239645	106.181503	30.437765	0.099494	99.26178	31.43948	32.382374	101.758255	30.9386225	16.240934	100.5100175	-75.5238385	20.238356	111.8529885
-52.877975	40.64418	111.204269	-22.422909	18.3367	106.135109	30.433516	0.186573	99.451027	31.379963	32.52029	102.018608	30.9067395	16.3534315	100.7348175	-75.7525575	20.3199685	111.5354005
-53.164196	42.074917	111.082626	-22.526409	18.431528	106.144699	30.390284	0.252605	99.664375	31.338301	32.583683	102.30764	30.8642925	16.418144	100.9860075	-75.9171105	20.444912	111.3033905
-52.937336	43.130043	111.174789	-22.658924	18.403214	106.204285	30.37105	0.266636	99.805817	31.327551	32.652397	102.681839	30.8493005	16.4595165	101.243828	-76.1671485	20.3469115	111.164742
-52.700783	44.123928	111.386597	-22.7015	18.372849	106.236778	30.334797	0.254442	99.883675	31.369978	32.644638	103.059921	30.8523875	16.44954	101.471798	-76.2553875	20.296158	111.001758
-52.275379	44.939999	111.751106	-22.806633	18.281618	106.30233	30.301867	0.250315	99.875053	31.428061	32.607819	103.37075	30.864964	16.429067	101.6229015	-76.47823	20.134169	110.9817585
-51.570511	45.543594	112.154976	-22.826317	18.178242	106.403145	30.265791	0.238423	99.843109	31.493271	32.58012	103.707901	30.879531	16.4092715	101.775505	-76.532165	19.9472125	111.030785
-50.543659	46.362221	112.604378	-22.932068	18.109928	106.50325	30.223999	0.171245	99.854568	31.587446	32.504665	104.132355	30.9057225	16.337955	101.9934615	-76.7698585	19.881901	111.0130385
-49.673233	46.852089	112.730278	-23.021038	18.05867	106.567551	30.196386	0.085465	99.920448	31.620502	32.423439	104.330696	30.908444	16.254452	102.125572	-76.95052	19.862888	111.00953
-48.669861	47.061028	112.744728	-23.09486	18.057261	106.576073	30.146408	-0.009962	100.018059	31.618114	32.338722	104.440666	30.882261	16.16438	102.2293625	-77.071981	19.950142	110.9227835
-48.002567	47.578815	112.473419	-23.137806	18.046789	106.489502	30.108002	-0.089368	100.115623	31.57686	32.255856	104.491531	30.842431	16.083244	102.303577	-77.118043	20.010334	110.675427
-47.082893	47.848682	112.084068	-23.295359	18.045591	106.404434	30.056494	-0.211702	100.188278	31.52195	32.164783	104.475494	30.789222	15.9765405	102.331886	-77.37994	20.1146415	110.476982
-46.00198	48.052105	111.66111	-23.36348	18.000713	106.225983	30.041603	-0.329147	100.299545	31.440432	32.060013	104.456589	30.7410175	15.865433	102.378067	-77.4679775	20.135993	110.073899
-44.900146	48.173656	111.15873	-23.474014	17.946556	106.065491	30.015913	-0.504606	100.394905	31.393629	31.943226	104.462471	30.704771	15.71931	102.428688	-77.652799	20.173802	109.702294
-43.123837	48.229691	110.311066	-23.611616	17.851606	105.741478	29.967346	-0.76258	100.607681	31.306631	31.716002	104.438766	30.6369885	15.476711	102.5232235	-77.8602205	20.226501	108.9597325
-41.817432	48.227043	109.780457	-23.67668	17.800877	105.529037	29.955521	-0.945591	100.72187	31.259418	31.561724	104.417038	30.6074695	15.3080665	102.569454	-77.9608295	20.2936875	108.48862
-40.469711	48.155613	109.299049	-23.782202	17.743795	105.372574	29.901859	-1.11167	100.832367	31.206066	31.420332	104.396996	30.5539625	15.154331	102.6146815	-78.1183665	20.333259	108.1304665
-39.125305	48.016983	108.856583	-23.826698	17.713728	105.248177	29.876581	-1.255441	100.974358	31.126848	31.298977	104.458282	30.5017145	15.021768	102.71632	-78.1551105	20.405688	107.780034
-37.609234	47.83569	108.490822	-23.914455	17.639002	105.087219	29.86607	-1.373246	101.146088	31.088272	31.212818	104.563995	30.477171	14.919786	102.8550415	-78.306081	20.358218	107.3193965
-36.095493	47.606789	108.244797	-24.003559	17.605804	105.09523	29.851124	-1.456832	101.324509	31.027174	31.156054	104.785172	30.439149	14.849611	103.0548405	-78.446267	20.361997	107.1356195
-34.586712	47.319969	108.044456	-24.057846	17.598492	105.028221	29.850721	-1.600718	101.593246	31.036135	31.096188	105.104851	30.443428	14.747735	103.3490485	-78.55912	20.449249	106.7073935
-32.107784	46.810123	107.730804	-24.260048	17.601227	104.999626	29.790676	-1.756514	102.333725	31.070116	30.988482	105.796135	30.430396	14.615984	104.06493	-78.950492	20.58647	105.934322
-30.587816	46.487408	107.609108	-24.472685	17.642338	105.008385	29.768368	-1.94613	103.033867	31.0914	30.9037	106.536522	30.429884	14.478785	104.7851945	-79.375254	20.805891	105.2315755
-28.730795	46.025417	107.222725	-24.734837	17.645855	104.954704	29.756678	-2.139288	104.012749	31.119978	30.799118	107.520172	30.438328	14.329915	105.7664605	-79.908002	20.961795	104.1429475
-27.034977	45.539028	107.020226	-24.981142	17.647688	104.909531	29.759417	-2.446131	105.149673	31.124952	30.716824	108.687271	30.4421845	14.1353465	106.918472	-80.4044685	21.1600295	102.90059
-25.412195	45.062126	107.007874	-25.267107	17.64172	104.870773	29.735651	-2.666367	106.368622	31.155821	30.670652	110.02153	30.445736	14.0021425	108.195076	-80.97995	21.2812975	101.54647
-23.786041	44.478172	106.946739	-25.542557	17.672712	104.79673	29.7593	-2.915495	107.688103	31.181196	30.633554	111.382545	30.470248	13.8590295	109.535324	-81.555362	21.4863945	100.058136
-22.118191	43.872566	106.911827	-25.744286	17.687084	104.683723	29.752783	-3.190823	108.894089	31.191965	30.589508	112.571251	30.472374	13.6993425	110.73267	-81.960946	21.6748255	98.634776
-19.819126	42.895992	106.802132	-25.930899	17.731794	104.396149	29.725031	-3.558058	110.358063	31.160917	30.448727	113.897118	30.442974	13.4453345	112.1275905	-82.304772	22.0182535	96.6647075
-18.245142	42.199955	106.600479	-25.978506	17.746145	104.093292	29.659876	-3.714386	110.954033	31.123325	30.300198	114.410416	30.3916005	13.292906	112.6822245	-82.3486125	22.199384	95.5043595
-16.844692	41.48563	106.400894	-25.930321	17.728205	103.764137	29.662138	-3.911855	111.312019	31.149307	30.117125	114.689468	30.4057225	13.102635	113.0007435	-82.2663645	22.353775	94.5275305
-15.473019	40.724342	106.152115	-25.805176	17.736265	103.399101	29.721312	-4.111939	111.535088	31.253506	29.947472	114.837585	30.487409	12.9177665	113.1863365	-82.097761	22.5547635	93.6118655
-14.10784	39.912498	105.962875	-25.593325	17.713089	103.142784	29.803499	-4.277287	111.615799	31.437992	29.789566	114.752541	30.6207455	12.7561395	113.18417	-81.8073955	22.6700385	93.101398
-12.948886	39.139488	105.860901	-25.356098	17.70779	102.966187	29.95013	-4.407357	111.496391	31.63323	29.63427	114.564575	30.79168	12.6134565	113.030483	-81.503876	22.8021235	92.901891
-11.831608	38.32304	105.753777	-25.134426	17.648296	102.852806	30.120239	-4.53009	111.304428	31.865479	29.496178	114.327087	30.992859	12.483044	112.8157575	-81.261711	22.813548	92.8898545
-10.400194	37.115131	105.603096	-24.890976	17.599657	102.705727	30.268415	-4.671316	110.81115	32.132957	29.289719	113.783577	31.200686	12.3092015	112.2973635	-80.982638	22.8901125	93.1140905
-9.542336	36.273247	105.522881	-24.746004	17.506527	102.607788	30.323744	-4.780823	110.405144	32.2113	29.091307	113.415375	31.267522	12.155242	111.9102595	-80.75953	22.857812	93.3053165
-8.823154	35.44194	105.489899	-24.677954	17.434324	102.557884	30.388031	-4.915245	110.094048	32.282486	28.93556	113.11747	31.3352585	12.0101575	111.605759	-80.6911665	22.8584905	93.510009
-8.189063	34.595776	105.458916	-24.667034	17.354963	102.537811	30.421511	-5.033781	109.809433	32.344563	28.810511	112.837532	31.383037	11.888365	111.3234825	-80.717105	22.821561	93.7521395
-7.656136	33.772331	105.364868	-24.617033	17.244818	102.464508	30.407589	-5.137358	109.447632	32.298	28.669483	112.418831	31.3527945	11.7660625	110.9332315	-80.5868605	22.7235735	93.9957845
-7.120629	32.890602	105.114258	-24.56719	17.125557	102.353355	30.402227	-5.174894	108.922722	32.272621	28.545195	111.839401	31.337424	11.6851505	110.3810615	-80.471804	22.5659635	94.3256485
-6.664331	31.989046	104.825195	-24.509859	17.032328	102.253235	30.409903	-5.24436	108.388748	32.260853	28.42305	111.228302	31.335378	11.589345	109.808525	-80.355096	22.475311	94.697945
-6.067392	30.644897	104.50499	-24.300474	16.848288	102.245499	30.533495	-5.384761	107.582069	32.303825	28.220749	110.438622	31.41866	11.417994	109.0103455	-80.019608	22.278582	95.4806525
-5.754224	29.72945	104.446945	-24.168947	16.696886	102.370819	30.640831	-5.485368	107.157837	32.373116	28.051134	110.073105	31.5069735	11.282883	108.615471	-79.8448675	22.110889	96.126167
-5.482106	28.757864	104.483078	-24.034075	16.525522	102.524925	30.752029	-5.618925	106.864784	32.426346	27.884869	109.914635	31.5891875	11.132972	108.3897095	-79.6573375	21.918072	96.6601405
-5.252459	27.698908	104.612732	-23.9324	16.365919	102.80899	30.852026	-5.754851	106.753204	32.498463	27.728159	109.91465	31.6752445	10.986654	108.333927	-79.5400445	21.745184	97.284053
-5.069598	26.603424	104.854652	-23.870281	16.2057	103.119232	30.946817	-5.886636	106.777443	32.55444	27.590471	110.123039	31.7506285	10.8519175	108.450241	-79.4911905	21.5594825	97.788223
-4.903147	25.518078	105.138359	-23.867765	16.063278	103.497765	31.005934	-5.988082	106.907448	32.600861	27.489864	110.421394	31.8033975	10.750891	108.664421	-79.5389275	21.375665	98.331109
-4.758164	24.404383	105.40844	-23.861488	15.959289	103.840279	31.063847	-6.118754	107.034836	32.653725	27.421669	110.720375	31.858786	10.6514575	108.8776055	-79.581762	21.2671205	98.8029525
-4.5641	22.615784	105.640396	-23.86071	15.88669	104.231728	31.103834	-6.232918	107.153976	32.701424	27.305784	110.954536	31.902629	10.536433	109.054256	-79.624049	21.236947	99.4092
-4.45978	21.424988	105.642006	-23.843964	15.930655	104.450691	31.085121	-6.27849	107.113884	32.764931	27.248589	110.887169	31.925026	10.4850495	109.0005265	-79.612954	21.3762605	99.9008555
-4.324501	20.178751	105.544373	-23.803095	15.985794	104.550896	31.064806	-6.286106	106.937202	32.786518	27.224224	110.675064	31.925662	10.469059	108.806133	-79.531852	21.502529	100.295659
-4.21275	18.925522	105.372169	-23.800278	16.046003	104.628326	31.020855	-6.241883	106.637573	32.793079	27.203363	110.307144	31.906967	10.48074	108.4723585	-79.507523	21.611266	100.7842935
-4.110968	17.5723	105.105736	-23.722767	16.105934	104.632057	30.988985	-6.158273	106.241417	32.778889	27.228987	109.937477	31.883937	10.535357	108.089447	-79.329471	21.676511	101.174667
-3.944123	16.214153	104.843163	-23.704191	16.16696	104.628777	30.962091	-6.059622	105.854462	32.760529	27.295708	109.636375	31.86131	10.618043	107.7454185	-79.269692	21.715877	101.5121355
-3.798545	14.811653	104.683113	-23.672134	16.183428	104.693161	30.946592	-5.95469	105.658401	32.752274	27.360678	109.476112	31.849433	10.702994	107.5672565	-79.193701	21.663862	101.8190655
-3.532763	12.518723	104.623505	-23.707127	16.26972	104.927216	30.98571	-5.845356	105.738297	32.742306	27.477407	109.545433	31.864008	10.8160255	107.641865	-79.278262	21.7234145	102.212567
-3.330046	10.961144	104.703506	-23.74057	16.315163	105.09745	31.022596	-5.84193	106.083366	32.751507	27.528309	109.747246	31.8870515	10.8431895	107.915306	-79.3681915	21.7871365	102.279594
-3.132195	9.321762	104.878105	-23.84376	16.441618	105.228127	31.06089	-5.868366	106.663597	32.742619	27.563084	110.068726	31.9017545	10.847359	108.3661615	-79.5892745	22.035877	102.0900925
-2.889748	7.680428	105.165779	-23.947872	16.531372	105.345726	31.086504	-5.932846	107.530739	32.725845	27.57925	110.487953	31.9061745	10.823202	109.009346	-79.8019185	22.239542	101.682106
-2.701838	5.980187	105.665955	-24.035133	16.625053	105.414558	31.170359	-6.083056	108.61834	32.741196	27.573559	111.088097	31.9557775	10.7452515	109.8532185	-80.0260435	22.5048545	100.9758975
-2.519587	4.21359	106.288162	-24.138857	16.65509	105.501785	31.271664	-6.297913	109.982529	32.837006	27.528011	111.846336	32.054335	10.615049	110.9144325	-80.332049	22.695131	100.0891375
-2.340564	2.526996	107.066772	-24.202335	16.634068	105.545952	31.371456	-6.52844	111.481392	33.217205	27.305729	112.612686	32.2943305	10.3886445	112.047039	-80.6990005	22.8794915	99.044865
-2.166832	-0.15067	108.49147	-24.265007	16.432941	105.690346	31.551563	-6.895298	113.908554	33.055775	27.243727	114.506897	32.303669	10.1742145	114.2077255	-80.833683	22.6916675	97.1729665
-2.072241	-1.82558	109.510132	-24.19499	16.198107	105.87677	31.659666	-7.146688	115.502777	33.139935	27.082905	115.639023	32.3998005	9.9681085	115.5709	-80.7897805	22.4281055	96.18264
-2.097028	-3.459847	110.607445	-24.065918	15.962945	106.11515	31.767426	-7.281641	117.025375	33.439751	26.761711	116.523193	32.6035885	9.740035	116.774284	-80.7354245	22.185855	95.456016
-2.138592	-5.065618	111.569489	-23.897812	15.723009	106.391144	31.914801	-7.405216	118.18174	32.927139	26.842531	117.533966	32.42097	9.7186575	117.857853	-80.216594	21.7273605	94.924435
-2.23574	-6.585573	112.323631	-23.672121	15.477703	106.51442	32.048904	-7.516304	119.009377	32.963661	26.670542	118.063416	32.5062825	9.577119	118.5363965	-79.8505245	21.378287	94.4924435
-2.455022	-8.030378	112.87899	-23.417772	15.23925	106.562531	32.222622	-7.643233	119.526253	33.132729	26.471567	118.285713	32.6776755	9.414167	118.905983	-79.5132195	21.064333	94.219079
-2.738837	-9.419121	113.179192	-23.178083	15.045031	106.544044	32.394196	-7.72719	119.747665	33.26865	26.359644	118.177391	32.831423	9.316227	118.962528	-79.187589	20.773835	94.12556
-3.318944	-11.310719	113.205025	-22.920422	14.831071	106.361832	32.598927	-7.734398	119.579544	33.479179	26.298544	117.566589	33.039053	9.282073	118.5730665	-78.879897	20.380069	94.1505975
-3.867449	-12.405751	113.106216	-22.809597	14.755066	106.240227	32.740246	-7.676638	119.244698	33.641399	26.342402	117.076363	33.1908225	9.332882	118.1605305	-78.8100165	20.17725	94.3199235
-4.441814	-13.480107	112.801933	-22.672588	14.659034	106.164589	32.842194	-7.613183	118.877121	33.812683	26.411957	116.63382	33.3274385	9.399387	117.7554705	-78.6726145	19.918681	94.5737075
-5.144917	-14.463763	112.55368	-22.574438	14.607704	106.198563	33.019958	-7.579618	118.514275	33.96946	26.458363	116.24453	33.494709	9.4393725	117.3794025	-78.643585	19.7760355	95.0177235
-5.988236	-15.260717	112.34729	-22.498833	14.584325	106.280609	33.115517	-7.545143	118.125824	34.121975	26.519199	115.904953	33.618746	9.487028	117.0153885	-78.616412	19.681622	95.5458295
-6.861304	-16.057915	112.058388	-22.391119	14.570785	106.378044	33.214455	-7.440055	117.795609	34.169285	26.594662	115.607132	33.69187	9.5773035	116.7013705	-78.474108	19.5642665	96.0547175
-7.915849	-16.68862	111.977158	-22.2887	14.595984	106.577026	33.337639	-7.332355	117.576447	34.228958	26.693722	115.389679	33.7832985	9.6806835	116.483063	-78.3606985	19.5112845	96.670989
-9.613789	-17.519672	112.038567	-22.154091	14.63777	107.003799	33.54538	-7.159064	117.26458	34.478741	26.894833	115.060043	34.0120605	9.8678845	116.1623115	-78.3202425	19.4076555	97.8452865
-10.809669	-17.945391	112.110748	-22.040003	14.689291	107.340797	33.691933	-6.986704	117.08757	34.628624	27.046797	114.790154	34.1602785	10.0300465	115.938862	-78.2402845	19.3485355	98.742732
-12.112982	-18.297213	112.311958	-21.889862	14.717039	107.675842	33.895267	-6.847481	116.830086	34.77243	27.240068	114.488098	34.3338485	10.1962935	115.659092	-78.1135725	19.2377845	99.692592
-13.477537	-18.510206	112.489021	-21.740814	14.767951	107.992279	34.090347	-6.622788	116.595482	34.870811	27.457439	114.064751	34.480579	10.4173255	115.3301165	-77.962207	19.1185765	100.6544415
-14.841318	-18.698193	112.756958	-21.589855	14.818411	108.282425	34.320263	-6.412078	116.226067	35.057217	27.599159	113.377464	34.68874	10.5935405	114.8017655	-77.86845	19.0432815	101.7630845
-16.327801	-18.712542	113.07354	-21.404778	14.842709	108.460381	34.492313	-6.028842	115.712669	35.235085	27.70034	112.271652	34.863699	10.835749	113.9921605	-77.673255	18.849669	102.9286015
-17.724539	-18.644703	113.526215	-21.18502	14.931838	108.449684	34.655174	-5.723224	115.019943	35.235958	27.746618	110.691093	34.945566	11.011697	112.855518	-77.315606	18.851979	104.04385
-19.907547	-18.292095	114.366791	-20.779621	15.135501	108.106598	34.948174	-4.994528	113.467194	34.419952	27.830732	107.604576	34.684063	11.418102	110.535885	-76.243305	18.8529	105.677311
-21.303326	-17.854765	114.889145	-20.56897	15.311922	107.601395	35.207458	-4.528506	112.117859	33.844791	27.699059	104.819214	34.5261245	11.5852765	108.4685365	-75.6640645	19.0385675	106.7342535
-22.645546	-17.286341	115.231285	-20.33997	15.416914	106.796791	35.260185	-4.101228	110.094513	33.384018	27.459085	101.760902	34.3221015	11.6789285	105.9277075	-75.0020415	19.1548995	107.6658745
-23.95904	-16.651018	115.183708	-20.086512	15.397422	105.859146	35.250671	-3.959169	108.250465	32.88541	27.127754	98.868027	34.0680405	11.5842925	103.559246	-74.2410645	19.2105515	108.159046
-25.273672	-15.877065	115.03521	-19.974861	15.359079	105.148109	35.598614	-4.009774	106.804085	32.483727	26.990452	96.967682	34.0411705	11.490339	101.8858835	-73.9908925	19.227819	108.4103345
-26.634899	-14.979036	114.682411	-20.060799	15.243605	104.835747	35.49194	-3.767132	106.06768	32.287037	27.086147	96.13195	33.8894885	11.6595075	101.099815	-74.0110865	18.8277025	108.571679
-27.958954	-14.046757	114.005447	-20.212078	15.037732	104.724518	35.103172	-3.537244	105.792725	32.13488	27.355444	95.899651	33.619026	11.9091	100.846188	-74.043182	18.166364	108.602848
-29.885792	-12.293921	112.61573	-20.356243	14.82272	104.459213	34.845387	-3.434477	104.934189	31.977589	27.685356	95.869186	33.411488	12.1254395	100.4016875	-74.123974	17.5200005	108.5167385
-31.085924	-10.913648	111.523453	-20.316172	14.729375	104.196205	34.590046	-3.365434	104.348267	31.982771	27.859211	95.932487	33.2864085	12.2468885	100.140377	-73.9187525	17.2118615	108.252033
-32.312958	-9.298468	110.560921	-20.417088	14.729243	104.160393	34.382206	-3.313759	103.89048	31.951757	28.116417	96.229347	33.1669815	12.401329	100.0599135	-74.0011575	17.057157	108.2608725
-33.498898	-7.49015	109.703354	-20.608932	14.771255	104.235016	34.123737	-3.26018	103.560211	31.983742	28.478992	96.746056	33.0537395	12.609406	100.1531335	-74.2716035	16.933104	108.3168985
-34.617199	-5.495807	108.992813	-20.815275	14.868358	104.308258	33.880035	-3.233666	103.28894	32.062141	28.937801	97.42881	32.971088	12.8520675	100.358875	-74.601638	16.8846485	108.257641
-35.688446	-3.314643	108.311485	-21.003672	15.007888	104.351135	33.638718	-3.242185	103.10923	32.223858	29.417816	98.204491	32.931288	13.0878155	100.6568605	-74.938632	16.9279605	108.0454095
-36.697777	-1.005618	107.623184	-21.18726	15.203805	104.428413	33.433743	-3.203468	103.126266	32.416382	29.871178	99.11554	32.9250625	13.333855	101.120903	-75.2995825	17.073755	107.735923
-38.146111	2.712867	106.635628	-21.440422	15.530698	104.601227	33.246075	-3.105367	103.629623	32.771946	30.46438	100.776543	33.0090105	13.6795065	102.203083	-75.8898545	17.3818895	106.999371
-39.039131	5.332409	106.004349	-21.618162	15.743976	104.729736	33.191547	-3.103176	104.050972	33.030846	30.703432	101.989426	33.1111965	13.800128	103.020199	-76.3475205	17.687824	106.439273
-39.890957	7.985188	105.542625	-21.718988	15.920177	104.889786	33.122986	-3.085639	104.426109	33.152599	30.827391	103.125763	33.1377925	13.870876	103.775936	-76.5757685	17.969478	106.003636
-40.686462	10.699644	105.13649	-21.792307	16.100321	105.011543	33.151039	-3.099517	104.649818	33.025024	30.781483	103.972435	33.0880315	13.840983	104.3111265	-76.6726455	18.359659	105.7119595
-41.449692	13.435294	104.754044	-21.863491	16.262821	104.953453	33.083916	-3.025146	104.456863	33.043892	30.793053	104.392197	33.063904	13.8839535	104.42453	-76.790886	18.6416885	105.482376
-42.185562	16.160145	104.468201	-21.833952	16.428614	104.720047	32.902458	-2.737926	103.73484	33.525265	30.702278	104.225983	33.2138615	13.982176	103.9804115	-76.8817655	18.875052	105.4596825
-42.879711	18.90243	104.270218	-21.756224	16.56473	104.335419	32.755013	-2.471393	102.599808	33.567787	30.789036	103.739975	33.1614	14.1588215	103.1698915	-76.673848	18.9706385	105.5009465
-43.835712	22.95228	104.279007	-21.605953	16.855371	103.524467	32.32901	-1.811001	100.065018	33.146797	31.110916	102.350128	32.7379035	14.6499575	101.207573	-75.9498095	19.0607845	105.841361
-44.458126	25.553041	104.45472	-21.586273	17.052074	102.827141	31.766016	-1.186266	98.03933	32.928169	31.294155	101.02153	32.3470925	15.0539445	99.53043	-75.5196385	19.0502035	106.123852
-45.018257	28.060112	104.819061	-21.599514	17.291599	102.20237	31.119743	-0.496268	96.073341	32.531605	31.619162	99.713066	31.825674	15.561447	97.8932035	-75.024702	19.021751	106.5115365
-45.621597	30.440172	105.389893	-21.790527	17.57449	101.699135	30.355421	0.436876	94.421539	31.975565	32.077488	98.514763	31.165493	16.257182	96.468151	-74.746547	18.891798	106.930119
-46.173031	32.719933	106.070343	-22.062431	17.973085	101.386665	29.662642	1.381322	93.023933	31.319412	32.57584	97.575241	30.491027	16.978581	95.299587	-74.615889	18.967589	107.473743
-46.603958	34.904064	106.78437	-22.328691	18.384413	101.186386	28.941294	2.261966	91.998413	30.703121	33.149132	96.748558	29.8222075	17.705549	94.3734855	-74.4795895	19.063277	107.9992865
-47.001621	36.983871	107.441605	-22.649605	18.853928	100.99633	28.379547	2.938214	91.260704	30.053402	33.714149	96.051697	29.2164745	18.3261815	93.6562005	-74.5156845	19.3816745	108.3364595
-47.39785	39.817753	108.341171	-23.13051	19.533672	100.681595	27.723375	3.65555	90.673912	29.109442	34.556019	95.01973	28.4164085	19.1057845	92.846821	-74.6774285	19.9615595	108.516369
-47.498951	41.536953	108.814934	-23.421658	19.954733	100.471199	27.348873	4.139855	90.316742	28.533463	35.098221	94.470993	27.941168	19.619038	92.3938675	-74.784484	20.290428	108.5485305
-47.522079	43.121372	109.153008	-23.732468	20.315222	100.352226	27.055466	4.59476	89.886612	28.063658	35.554878	94.111191	27.559562	20.074819	91.9989015	-75.024498	20.555625	108.7055505
-47.425018	44.552429	109.359955	-23.964403	20.598186	100.237206	26.683008	5.05522	89.554588	27.706415	36.021469	93.848228	27.1947115	20.5383445	91.701408	-75.1235175	20.6580275	108.773004
-47.230995	45.822769	109.53643	-24.158878	20.882858	100.127396	26.250385	5.499611	89.32235	27.37286	36.484879	93.621216	26.8116225	20.992245	91.471783	-75.1293785	20.773471	108.783009
-46.896374	46.95039	109.631981	-24.270208	21.105965	100.068161	25.916204	5.926227	89.169258	27.131161	36.936089	93.409409	26.5236825	21.431158	91.2893335	-75.0640985	20.780772	108.8469885
-46.398331	47.904194	109.673645	-24.399136	21.319431	100.085152	25.599628	6.358184	89.246666	26.855799	37.356697	93.395409	26.2277135	21.8574405	91.3210375	-75.0259855	20.7814215	108.8492665
-45.482887	49.141331	109.576248	-24.634165	21.568577	100.241364	25.637865	6.809316	89.495819	26.615889	37.875629	93.715797	26.126877	22.3424725	91.605808	-75.395207	20.7946815	108.87692
-44.710903	49.808674	109.42054	-24.763702	21.701548	100.406715	25.727077	6.967369	89.877342	26.569641	38.155891	94.107483	26.148359	22.56163	91.9924125	-75.675763	20.841466	108.8210175
-43.800945	50.416588	109.136406	-24.891781	21.806898	100.560532	25.859911	7.000576	90.365807	26.558334	38.339676	94.616409	26.2091225	22.670126	92.491108	-75.9926845	20.94367	108.629956
-42.775303	50.879036	108.743057	-25.024399	21.917788	100.703339	25.958017	7.005929	91.021278	26.562092	38.421841	95.290932	26.2600545	22.713885	93.156105	-76.3088525	21.121691	108.250573
-41.551277	51.313938	108.267578	-25.202068	22.026426	100.860344	26.100258	6.900458	91.870087	26.625841	38.38155	96.211067	26.3630495	22.641004	94.040577	-76.7671855	21.411848	107.680111
-40.289036	51.661186	107.679771	-25.438118	22.158024	101.026726	26.230392	6.697004	92.806313	26.764696	38.321888	97.228394	26.497544	22.509446	95.0173535	-77.37378	21.806602	107.0360985
-38.93531	51.915836	107.027367	-25.664738	22.282368	101.083443	26.28344	6.508393	93.770393	26.86385	38.227154	98.373672	26.573645	22.3677735	96.0720325	-77.903121	22.1969625	106.0948535
-36.620487	52.181278	106.050407	-26.15008	22.516211	100.952515	26.207685	6.134148	95.256569	27.238024	38.144619	100.033585	26.7228545	22.1393835	97.645077	-79.0230145	22.8930385	104.259953
-34.992817	52.286209	105.259338	-26.551256	22.69282	100.679436	26.099306	5.952304	96.31221	27.383936	38.175011	101.139786	26.741621	22.0636575	98.725998	-79.844133	23.3219825	102.632874
-33.323593	52.299034	104.655304	-26.93918	22.918024	100.486229	26.023664	5.841695	97.528252	27.530804	38.1894	102.319	26.777234	22.0155475	99.923626	-80.655594	23.8205005	101.048832
-31.701193	52.259647	104.075027	-27.321873	23.199003	100.314308	26.070999	5.726792	98.860443	27.644276	38.247597	103.510109	26.8576375	21.9871945	101.185276	-81.5013835	24.4108115	99.44334
-29.878443	52.132416	103.528046	-27.673313	23.46579	100.117752	26.132017	5.627311	100.144531	27.692451	38.324692	104.665398	26.912234	21.9760015	102.4049645	-82.25886	24.9555785	97.8305395
-28.188875	51.979298	103.076447	-27.962307	23.719435	99.952568	26.225163	5.587296	101.258759	27.702972	38.433327	105.545334	26.9640675	22.0103115	103.4020465	-82.8886815	25.4285585	96.5030895
-26.388279	51.767593	102.672974	-28.118977	23.975592	99.728706	26.285988	5.602207	102.138092	27.64588	38.534557	106.174896	26.965934	22.068382	104.156494	-83.203888	25.882802	95.300918
-23.718365	51.345974	102.199974	-28.164106	24.290312	99.444138	26.300001	5.838421	102.933029	27.682751	38.772976	106.67981	26.991376	22.3056985	104.8064195	-83.319588	26.2749255	94.0818565
-21.915686	51.03249	101.944824	-28.028887	24.503208	99.264145	26.37986	5.995575	103.311333	27.768581	38.912537	106.910194	27.0742205	22.454056	105.1107635	-83.1319945	26.55236	93.4175265
-20.162251	50.687035	101.879326	-27.883131	24.673759	99.215363	26.557163	6.122305	103.632782	27.901653	39.054047	107.119011	27.229408	22.588176	105.3758965	-82.99567	26.759342	93.0548295
-18.463276	50.275242	101.966141	-27.677853	24.814949	99.244362	26.77314	6.243821	103.869339	28.08824	39.188007	107.277084	27.43069	22.715914	105.5732115	-82.786396	26.913984	92.9155125
-16.790768	49.849876	101.996872	-27.466551	24.920134	99.259361	26.965609	6.334095	104.093361	28.264681	39.26746	107.462311	27.615145	22.8007775	105.777836	-82.548247	27.0394905	92.740886
-15.164759	49.405674	102.07235	-27.281141	25.013584	99.378464	27.1562	6.381459	104.281525	28.483299	39.348793	107.617485	27.8197495	22.865126	105.949505	-82.3820315	27.162042	92.807423
-13.612803	48.934494	102.31665	-27.068197	25.08956	99.62838	27.346724	6.414533	104.504921	28.700882	39.412899	107.766106	28.023803	22.913716	106.1355135	-82.160197	27.265404	93.1212465
-11.389279	48.20039	102.715263	-26.795027	25.183508	100.125038	27.632597	6.388345	104.921898	29.051348	39.461666	108.065987	28.3419725	22.9250055	106.4939425	-81.9320265	27.4420105	93.7561335
-9.943399	47.692818	103.012215	-26.68503	25.225401	100.456665	27.764065	6.371898	105.154297	29.242855	39.473743	108.241638	28.50346	22.9228205	106.6979675	-81.87352	27.5279815	94.2153625
-8.606013	47.201687	103.300873	-26.582359	25.24617	100.753418	27.841694	6.342713	105.339264	29.381454	39.452374	108.390938	28.611574	22.8975435	106.865101	-81.776292	27.5947965	94.641735
-7.315458	46.673893	103.549919	-26.516676	25.26041	101.037285	27.900448	6.277177	105.522331	29.491652	39.394463	108.561478	28.69605	22.83582	107.0419045	-81.729402	27.685	95.0326655
-6.103106	46.140236	103.820404	-26.483393	25.247326	101.266571	27.956984	6.197292	105.745041	29.58215	39.341892	108.800186	28.769567	22.769592	107.2726135	-81.736353	27.72506	95.2605285
-4.892179	45.577984	104.102554	-26.462074	25.223595	101.482452	28.024179	6.089393	105.977608	29.684734	39.276306	109.033989	28.8544565	22.6828495	107.5057985	-81.7786045	27.7643405	95.4591055
-3.750368	45.035458	104.310867	-26.418236	25.15732	101.604095	28.093124	5.98243	106.114372	29.771624	39.185165	109.258484	28.932374	22.5837975	107.686428	-81.768846	27.7308425	95.521762
-2.10555	44.112938	104.533447	-26.294136	24.972277	101.618134	28.197598	5.806901	106.281319	29.945549	39.046062	109.566986	29.0715735	22.4264815	107.9241525	-81.6598455	27.5180725	95.3121155
-1.056531	43.454342	104.710403	-26.16621	24.859262	101.646057	28.34623	5.682846	106.391457	30.076365	38.958012	109.797577	29.2112975	22.320429	108.094517	-81.5437175	27.398095	95.197597
-0.028731	42.812706	104.899529	-26.039366	24.720524	101.637985	28.491127	5.555147	106.472588	30.20182	38.836349	110.050606	29.3464735	22.195748	108.261597	-81.4252055	27.2453	95.014373
0.930438	42.135292	105.123726	-25.895899	24.545784	101.682838	28.633877	5.371536	106.621872	30.360035	38.672871	110.404121	29.496956	22.0222035	108.5129965	-81.288754	27.0693645	94.8526795
1.825073	41.363262	105.475189	-25.690592	24.357687	101.80336	28.807899	5.167682	106.910828	30.519325	38.465996	110.984329	29.663612	21.816839	108.9475785	-81.044796	26.898535	94.6591415
2.609326	40.548916	106.020462	-25.583494	24.147703	102.03891	29.006195	4.924802	107.370186	30.706545	38.247456	111.781548	29.85637	21.586129	109.575867	-81.023358	26.709277	94.501953
3.35311	39.672081	106.757286	-25.426725	23.959129	102.379059	29.182619	4.661326	108.046631	30.906981	38.019882	112.820343	30.0448	21.340604	110.433487	-80.89825	26.577654	94.324631
4.36045	38.286137	108.379677	-25.170322	23.697014	103.294395	29.5347	4.301574	109.7481	31.224192	37.736984	115.005424	30.379446	21.019279	112.376762	-80.72009	26.374749	94.212028
4.926275	37.350368	109.617844	-25.03899	23.538076	104.012085	29.828306	4.042839	110.957802	31.405867	37.572418	116.576935	30.6170865	20.8076285	113.7673685	-80.6950665	26.2685235	94.2568015
5.438556	36.341778	110.72464	-24.72057	23.280983	104.60421	30.011406	3.850764	112.028107	31.906769	37.225212	117.766861	30.9590875	20.537988	114.897484	-80.4002275	26.023978	94.310936
5.877666	35.325726	111.59446	-24.544075	23.147818	105.029083	30.201149	3.669975	112.828911	32.03952	37.070812	118.93618	31.1203345	20.3703935	115.8825455	-80.2084845	25.9252425	94.1756205
6.304369	34.177841	112.166832	-24.456036	23.075575	105.401398	30.392324	3.559608	113.369057	32.240219	36.98473	119.711723	31.3162715	20.272169	116.54039	-80.2283435	25.878981	94.262406
6.679597	33.057026	112.349022	-24.270742	23.025524	105.479225	30.565971	3.52841	113.556602	31.968069	37.098457	120.342812	31.26702	20.3134335	116.949707	-79.808504	25.7376145	94.008743
7.020111	31.897303	112.23481	-24.100452	23.080488	105.479279	30.762682	3.51895	113.594528	32.54377	36.89035	120.167938	31.653226	20.20465	116.881233	-79.85413	25.956326	94.077325
7.371549	30.0145	111.637894	-23.733786	23.162134	105.203987	31.04211	3.595835	113.356255	32.869041	36.890499	119.828964	31.9555755	20.243167	116.5926095	-79.4231475	26.081101	93.8153645
7.557573	28.622665	111.031357	-23.809788	23.372101	105.129608	31.206856	3.612475	113.03595	33.041985	36.888008	119.347939	32.1244205	20.2502415	116.1919445	-79.7439965	26.4939605	94.0672715
7.605841	27.183607	110.329163	-23.599432	23.435322	104.866302	31.413681	3.687315	112.663948	33.221157	36.910156	118.7603	32.317419	20.2987355	115.712124	-79.516283	26.5719085	94.02048
7.593241	25.614162	109.646118	-23.379736	23.453552	104.633621	31.64152	3.725309	112.364662	33.475601	36.942253	117.914925	32.5585605	20.333781	115.1397935	-79.3180325	26.573323	94.1274485
7.557107	23.96591	108.766617	-23.153151	23.473019	104.321098	31.858789	3.807855	111.963188	33.312767	37.128372	116.982224	32.585778	20.4681135	114.472706	-78.89208	26.4779245	94.16949
7.406083	22.268166	107.850945	-22.871845	23.504198	103.900002	32.048851	3.90064	111.565521	33.37656	37.193981	115.960205	32.7127055	20.5473105	113.762863	-78.4563955	26.4610855	94.037141
7.224388	20.430967	107.131065	-22.620764	23.499626	103.583061	32.309235	3.95427	111.418068	33.522091	37.218983	114.829506	32.915663	20.5866265	113.123787	-78.157191	26.4126255	94.042335
6.792363	17.572191	106.386208	-22.220177	23.418913	103.190956	32.638065	3.947999	111.429893	33.543247	37.138275	113.44603	33.090656	20.543137	112.4379615	-77.53101	26.294689	93.9439505
6.418331	15.555771	106.25666	-22.010647	23.256374	103.08374	32.887913	3.801652	111.741814	33.646107	36.986809	112.661491	33.26701	20.3942305	112.2016525	-77.288304	26.1185175	93.9658275
5.919658	13.560727	106.335739	-21.866301	23.00226	103.047302	33.082363	3.535853	112.116936	33.792747	36.677177	112.00943	33.437555	20.106515	112.063183	-77.170157	25.898005	94.031421
5.368609	11.513232	106.484222	-21.718203	22.671	103.002975	33.211143	3.280162	112.446404	33.869438	36.327953	111.432091	33.5402905	19.8040575	111.9392475	-76.9766965	25.5379425	94.0667025
4.784415	9.50854	106.68203	-21.606209	22.266741	102.95993	33.322899	2.839296	112.691238	33.962944	35.849205	110.813797	33.6429215	19.3442505	111.7525175	-76.8553395	25.1892315	94.1673425
4.136919	7.563751	106.92189	-21.493521	21.784849	102.916954	33.371239	2.393684	112.837517	34.026402	35.401009	110.282532	33.6988205	18.8973465	111.5600245	-76.6858625	24.6723515	94.2738835
3.464484	5.669504	107.095512	-21.340696	21.265419	102.902817	33.464184	2.002657	112.863747	34.172359	34.820583	109.674088	33.8182715	18.41162	111.2689175	-76.4996635	24.119218	94.5367165
2.418229	3.03432	107.442627	-21.097506	20.450766	102.946136	33.734852	1.328744	112.86689	34.294281	34.00618	108.810066	34.0145665	17.667462	110.838478	-76.2095785	23.23407	95.053794
1.708607	1.376989	107.582458	-20.914461	19.92387	102.945915	33.901833	0.976122	112.738228	34.37989	33.508442	108.197701	34.1408615	17.242282	110.4679645	-75.9697835	22.605458	95.4238655
1.009462	-0.160628	107.660759	-20.70467	19.406488	102.927109	34.084435	0.594347	112.549278	34.450176	33.010963	107.630981	34.2673055	16.802655	110.0901295	-75.6766455	22.010321	95.7640885
0.266738	-1.592044	107.738495	-20.504578	18.891064	102.94416	34.298069	0.179959	112.352226	34.498905	32.544144	107.247284	34.398487	16.3620515	109.799755	-75.407643	21.4200765	96.088565
-0.473002	-2.924928	107.797409	-20.324657	18.385939	103.034866	34.460049	-0.243602	112.18158	34.594429	32.101006	107.024345	34.527239	15.928702	109.6029625	-75.176553	20.843176	96.4667695
-1.24669	-4.145912	107.832672	-20.159847	17.892153	103.214409	34.603138	-0.70526	111.955986	34.701366	31.703421	107.009033	34.652252	15.4990805	109.4825095	-74.971946	20.2852255	96.9463085
-2.04475	-5.26522	107.745728	-20.020182	17.42746	103.40303	34.720005	-1.155194	111.710213	34.817947	31.339819	107.075073	34.768976	15.0923125	109.392643	-74.80934	19.7626075	97.413417
-3.233878	-6.84189	107.398796	-19.852787	16.792828	103.701736	34.860195	-1.751215	111.25518	34.967327	30.920193	107.38279	34.913761	14.584489	109.318985	-74.619335	19.001167	98.084487
-4.067548	-7.709807	107.161919	-19.763498	16.4223	103.927803	34.960701	-2.054755	110.954514	35.165863	30.695864	107.585922	35.063282	14.3205545	109.270218	-74.590278	18.5240455	98.585388
-4.914362	-8.476807	107.017113	-19.662161	16.097208	104.183128	35.088089	-2.328685	110.640846	35.258244	30.511738	107.805656	35.1731665	14.0915265	109.223251	-74.4974885	18.1028895	99.143005
-5.73975	-9.177916	106.931648	-19.537287	15.822387	104.479362	35.152531	-2.528925	110.393784	35.27964	30.340815	107.972908	35.2160855	13.905945	109.183346	-74.2906595	17.738829	99.775378
-6.627506	-9.8311	106.970718	-19.448509	15.60626	104.79361	35.179779	-2.772365	110.212563	35.474178	30.080166	108.018646	35.3269785	13.6539005	109.1156045	-74.2239965	17.5586195	100.4716155
-7.553069	-10.402448	107.056557	-19.340166	15.415375	105.100334	35.26704	-3.070342	110.073837	35.588737	29.799923	108.068916	35.4278885	13.3647905	109.0713765	-74.1082205	17.4659595	101.1292915
-8.445383	-10.912054	107.235397	-19.244528	15.23283	105.410492	35.336048	-3.385615	109.994873	35.698418	29.508966	108.080589	35.517233	13.0616755	109.037731	-74.006289	17.4039845	101.783253
-9.743706	-11.625694	107.584122	-19.079758	15.016129	105.816711	35.437958	-3.795101	110.014961	35.850456	29.118071	108.154808	35.644207	12.661485	109.0848845	-73.803723	17.370773	102.5485375
-10.624991	-12.046864	107.882179	-19.014614	14.892446	106.093086	35.535046	-4.123836	110.07354	35.955864	28.855827	108.248497	35.745455	12.3659955	109.1610185	-73.774683	17.4188965	103.0251535
-11.55092	-12.406964	108.154892	-18.958992	14.791022	106.340637	35.559376	-4.321143	110.205795	36.060871	28.590969	108.314514	35.8101235	12.134913	109.2601545	-73.7281075	17.447131	103.4211195
-12.339624	-12.699469	108.378792	-18.926979	14.678672	106.561188	35.586224	-4.588296	110.297249	36.1553	28.332859	108.384048	35.870762	11.8722815	109.3406485	-73.72472	17.4850625	103.7817275
-13.210665	-12.941964	108.588554	-18.89806	14.545782	106.70829	35.622818	-4.904833	110.368774	36.226124	28.097387	108.424904	35.924471	11.596277	109.396839	-73.720591	17.495287	104.019741
-14.079382	-13.112226	108.800301	-18.849743	14.474717	106.812302	35.642635	-5.141526	110.452568	36.31612	27.893818	108.474731	35.9793775	11.376146	109.4636495	-73.6788635	17.573288	104.1609545
-14.868614	-13.309543	108.858894	-18.809603	14.378816	106.85321	35.645763	-5.261431	110.536781	36.399975	27.697199	108.499207	36.022869	11.217884	109.517994	-73.642075	17.539748	104.188426
-16.055506	-13.435199	108.828987	-18.730831	14.261956	106.839432	35.723572	-5.550096	110.531975	36.51944	27.495659	108.495476	36.121506	10.9727815	109.5137255	-73.583168	17.5511305	104.1651385
-16.837383	-13.44797	108.726028	-18.694881	14.19936	106.767639	35.771515	-5.657284	110.509941	36.565907	27.391752	108.487152	36.168711	10.867234	109.4985465	-73.558473	17.531486	104.0367315
-17.542833	-13.402293	108.637634	-18.660276	14.162554	106.702827	35.802902	-5.739587	110.475578	36.639561	27.320553	108.506653	36.2212315	10.790483	109.4911155	-73.5417835	17.534625	103.9145385
-18.282494	-13.327246	108.523407	-18.610193	14.118683	106.65139	35.834011	-5.789886	110.460236	36.717957	27.268768	108.529808	36.275984	10.739441	109.495022	-73.49637	17.497925	103.807758
-19.066793	-13.170693	108.406212	-18.573324	14.099272	106.619713	35.871853	-5.845119	110.427032	36.754642	27.245277	108.584801	36.3132475	10.700079	109.5059165	-73.4598955	17.498465	103.7335095
-19.796421	-12.99527	108.326271	-18.544504	14.092681	106.623528	35.909393	-5.88191	110.394981	36.800732	27.23218	108.657455	36.3550625	10.675135	109.526218	-73.4440705	17.510227	103.720838
-20.520557	-12.711374	108.259308	-18.51893	14.102375	106.665596	35.922451	-5.90563	110.414612	36.875103	27.234224	108.734421	36.398777	10.664297	109.5745165	-73.436637	17.540453	103.7566755
-21.632191	-12.207189	108.223465	-18.471319	14.19305	106.732544	35.923435	-5.887909	110.485313	36.968838	27.273741	108.907196	36.4461365	10.692916	109.6962545	-73.3887745	17.693184	103.7688335
-22.39537	-11.795992	108.195618	-18.488186	14.286901	106.772507	35.912876	-5.859167	110.53109	37.008293	27.349049	109.023117	36.4605845	10.744941	109.7771035	-73.4369565	17.828861	103.7679105
-23.117054	-11.375345	108.112785	-18.489542	14.395123	106.808197	35.871563	-5.793223	110.585045	37.031414	27.443588	109.148918	36.4514885	10.8251825	109.8669815	-73.4305725	17.9650635	103.7494125
-23.914347	-10.888435	108.032845	-18.530281	14.507966	106.827095	35.83593	-5.715885	110.639359	37.050976	27.530453	109.259727	36.443453	10.907284	109.949543	-73.504015	18.108648	103.704647
-24.696989	-10.335963	107.93644	-18.564548	14.626035	106.805595	35.784744	-5.656481	110.653732	37.094711	27.626198	109.348091	36.4397275	10.9848585	110.0009115	-73.5688235	18.2672115	103.6102785
-25.470057	-9.767545	107.836304	-18.590368	14.780346	106.795845	35.701809	-5.600462	110.652252	37.115833	27.69833	109.410645	36.408821	11.048934	110.0314485	-73.589557	18.511758	103.5602415
-26.299091	-9.135936	107.675934	-18.628855	14.920564	106.802963	35.622276	-5.551529	110.639359	37.111328	27.768919	109.46846	36.366802	11.108695	110.0539095	-73.624512	18.732433	103.5520165
-27.525723	-8.200927	107.519722	-18.679035	15.099615	106.82547	35.545223	-5.511327	110.663094	37.11533	27.832857	109.592674	36.3302765	11.160765	110.127884	-73.6883465	19.038465	103.523056
-28.347075	-7.500344	107.450233	-18.729063	15.206006	106.865868	35.482338	-5.503097	110.68927	37.129898	27.850849	109.704758	36.306118	11.173876	110.197014	-73.764244	19.238136	103.534722
-29.242029	-6.795691	107.375023	-18.729595	15.288244	106.899117	35.435562	-5.499427	110.714554	37.150444	27.85331	109.829376	36.293003	11.1769415	110.271965	-73.752193	19.3995465	103.526269
-30.156046	-6.077335	107.292542	-18.77854	15.357423	106.981125	35.393166	-5.506648	110.772087	37.175674	27.889532	109.958183	36.28442	11.191442	110.365135	-73.8415	19.523404	103.597115
-31.020658	-5.348241	107.232758	-18.774555	15.40734	107.024422	35.382195	-5.488076	110.785721	37.213017	27.941189	110.064445	36.297606	11.2265565	110.425083	-73.846716	19.5881235	103.623761
-31.928617	-4.536724	107.175842	-18.750214	15.465665	107.053734	35.390675	-5.473413	110.767487	37.273373	27.972635	110.097588	36.332024	11.249611	110.4325375	-73.832452	19.681719	103.6749305
-32.867165	-3.739409	107.117447	-18.722513	15.500612	107.054642	35.4189	-5.439366	110.696808	37.298973	28.016113	110.084724	36.3589365	11.2883735	110.390766	-73.8039625	19.7128505	103.718518
-34.248756	-2.522619	106.964005	-18.65731	15.555999	107.029488	35.455662	-5.347878	110.554214	37.338684	28.102959	109.949837	36.397173	11.3775405	110.2520255	-73.711793	19.7344575	103.8069505
-35.222679	-1.669603	106.959221	-18.607946	15.591084	107.036118	35.484989	-5.261858	110.441116	37.346436	28.138474	109.82486	36.4157125	11.438308	110.132988	-73.6316045	19.74386	103.939248
-36.182732	-0.796286	107.051895	-18.542938	15.619657	107.106529	35.532944	-5.217992	110.374283	37.343235	28.174547	109.708321	36.4380895	11.4782775	110.041302	-73.5239655	19.7610365	104.171756
-37.167652	0.085022	107.19397	-18.491762	15.643832	107.236816	35.574265	-5.183268	110.370659	37.368382	28.190178	109.631577	36.4713235	11.503455	110.001118	-73.4548475	19.784209	104.472514
-38.145615	0.993008	107.407486	-18.442259	15.653655	107.414352	35.614471	-5.170682	110.379318	37.421181	28.215542	109.582314	36.517826	11.52243	109.980816	-73.402344	19.78488	104.847888
-39.18874	1.943464	107.681023	-18.399208	15.658898	107.631172	35.654999	-5.142963	110.353943	37.460018	28.245554	109.547134	36.5575085	11.5512955	109.9505385	-73.3559245	19.7665005	105.3118055
-40.170731	2.883271	108.005432	-18.309891	15.652886	107.916687	35.69117	-5.099195	110.269119	37.50412	28.267181	109.460869	36.597645	11.583993	109.864994	-73.217427	19.721779	105.96838
-41.654964	4.354695	108.830849	-18.182745	15.639398	108.512833	35.798992	-4.984768	110.035408	37.520565	28.348345	109.335663	36.6597785	11.6817885	109.6855355	-73.0252685	19.5970075	107.3401305
-42.604904	5.352908	109.62291	-18.061827	15.590559	109.067307	35.892136	-4.879807	109.779045	37.577282	28.450504	109.186829	36.734709	11.7853485	109.482937	-72.858363	19.3957695	108.651677
-43.513657	6.354206	110.672966	-17.929689	15.561064	109.694962	35.97514	-4.762617	109.255371	37.645935	28.522476	108.766975	36.8105375	11.8799295	109.011173	-72.6699155	19.2421985	110.378751
-44.43837	7.414281	111.822906	-17.717497	15.55098	110.194794	35.988972	-4.612862	108.313644	37.683708	28.592512	107.692909	36.83634	11.989825	108.0032765	-72.271334	19.112135	112.3863115
-45.271591	8.446044	112.826859	-17.514809	15.542939	110.284721	35.875881	-4.361175	106.683372	37.45586	28.606489	105.901909	36.6658705	12.122657	106.2926405	-71.6954885	18.963221	114.2768015
-45.98695	9.491733	113.595901	-17.330034	15.586196	109.921936	35.542118	-4.08729	104.502579	36.696106	28.572134	103.810165	36.119112	12.242422	104.156372	-70.77918	18.92997	115.6875
-46.761665	10.564005	113.907173	-17.277138	15.650563	109.422943	35.094269	-3.757877	102.515602	35.803741	28.515995	101.972984	35.449005	12.379059	102.244293	-70.003281	18.922067	116.601593
-47.829914	12.164925	113.904594	-17.544231	15.64796	108.814667	34.40007	-3.345834	100.732826	35.060616	28.660595	100.353798	34.730343	12.6573805	100.543312	-69.818805	18.6385395	117.086022
-48.46917	13.255008	113.740051	-17.76907	15.650826	108.530983	34.163074	-3.141369	100.098587	34.800755	28.917122	99.951538	34.4819145	12.8878765	100.0250625	-70.0200545	18.4137755	117.0369035
-48.939697	14.32796	113.499535	-17.953011	15.677625	108.2621	33.944675	-2.847265	99.685867	34.545662	29.167807	99.755859	34.2451685	13.160271	99.720863	-70.1511905	18.194979	116.803337
-49.293797	15.417597	113.272949	-18.164534	15.760856	108.050072	33.785023	-2.568114	99.411484	34.321526	29.436228	99.689323	34.0532745	13.434057	99.5504035	-70.3823425	18.087655	116.5497405
-49.464462	16.631996	113.224014	-18.389898	15.868938	107.981148	33.585255	-2.355133	99.272064	34.105106	29.643801	99.742874	33.8451805	13.644334	99.507469	-70.6249765	18.093542	116.454827
-49.538639	17.694023	113.152603	-18.614624	15.950768	107.997826	33.378944	-2.215574	99.216614	33.938152	29.810047	99.814293	33.658548	13.7972365	99.5154535	-70.887796	18.1042995	116.4801985
-49.465244	18.78199	113.179039	-18.793478	16.035597	108.041	33.156212	-2.050217	99.202347	33.778309	29.942781	99.860794	33.4672605	13.946282	99.5315705	-71.0542165	18.124912	116.5504295
-49.089725	20.488005	113.145676	-18.951246	16.146587	108.051857	32.992085	-1.902935	99.235435	33.606758	30.102491	99.909149	33.2994215	14.099778	99.572292	-71.2019135	18.193396	116.531422
-48.638386	21.639505	113.043442	-19.129154	16.206228	108.121422	32.925632	-1.802468	99.385162	33.531158	30.222965	100.089287	33.228395	14.2102485	99.7372245	-71.486703	18.2022075	116.5056195
-48.067715	22.773117	112.859192	-19.275429	16.220451	108.217384	32.935085	-1.741261	99.70713	33.501827	30.3298	100.400833	33.218456	14.2942695	100.0539815	-71.769314	18.1466325	116.3807865
-47.458466	23.861317	112.580956	-19.323067	16.208046	108.248184	33.004921	-1.679702	100.14502	33.490036	30.43203	100.874283	33.2474785	14.376164	100.5096515	-71.8936125	18.039928	115.9867165
-46.682556	24.979744	112.092796	-19.51597	16.15169	108.228722	33.117607	-1.681923	100.663078	33.512733	30.505852	101.467094	33.31517	14.4119645	101.065086	-72.34711	17.8914155	115.392358
-45.849258	26.135107	111.251831	-19.74029	16.131334	107.979378	33.194763	-1.712841	101.256393	33.603485	30.559864	102.067139	33.399124	14.4235115	101.661766	-72.879704	17.8391565	114.29699
-45.008942	27.279026	110.184952	-19.972427	16.110397	107.56395	33.296776	-1.767915	101.897156	33.667526	30.626986	102.77346	33.482151	14.4295355	102.335308	-73.427005	17.7912585	112.792592
-43.537693	29.083406	108.115898	-20.439087	16.094763	106.640121	33.409847	-1.847738	103.001846	33.787693	30.747763	104.012192	33.59877	14.4500125	103.507019	-74.476944	17.7395135	109.773223
-42.542316	30.262917	106.723747	-20.800394	16.112883	105.958298	33.416306	-1.961191	103.830627	33.825783	30.87109	104.934845	33.6210445	14.4549495	104.382736	-75.2218325	17.7708165	107.53386
-41.471493	31.489845	105.543816	-21.203526	16.10034	105.35202	33.342434	-1.983946	104.56427	33.768387	30.989664	105.878258	33.5554105	14.502859	105.221264	-75.9624625	17.697821	105.482776
-40.428909	32.68327	104.603279	-21.543047	16.082159	104.819954	33.260235	-2.008758	105.222702	33.697365	31.094944	106.80851	33.4788	14.543093	106.015606	-76.564894	17.621225	103.624302
-39.293144	33.894485	104.015778	-21.833157	16.052889	104.39949	33.165905	-2.049123	105.678894	33.67704	31.151339	107.571053	33.4214725	14.551108	106.6249735	-77.0877865	17.55467	102.1740065
-38.19693	35.074566	103.718353	-22.017214	15.950249	104.09156	33.036682	-2.067066	105.883385	33.638737	31.136986	108.239784	33.3377095	14.53496	107.0615845	-77.3721375	17.365538	101.1215355
-37.124859	36.252525	103.634628	-22.150213	15.865853	103.791168	32.959866	-2.084139	105.895195	33.640629	31.118902	108.73661	33.3002475	14.5173815	107.3159025	-77.6006735	17.2143245	100.2664335
-35.473976	37.91581	104.071175	-22.234011	15.774388	103.522453	32.834415	-1.95682	105.396439	33.678387	31.049118	109.160576	33.256401	14.546149	107.2785075	-77.724423	17.002627	99.7663985
-34.47411	38.927731	104.888107	-22.209766	15.709001	103.531456	32.788353	-1.908883	104.867401	33.759529	31.001278	109.421471	33.273941	14.5461975	107.144436	-77.693473	16.8718045	99.918476
-33.497437	39.831005	105.949425	-22.226135	15.654733	103.639427	32.749889	-1.819622	104.203201	33.920631	30.977747	109.672943	33.33526	14.5790625	106.938072	-77.78753	16.7304035	100.340782
-32.540558	40.63726	107.085587	-22.182507	15.602048	103.737129	32.64653	-1.517279	103.566467	34.054314	30.964998	109.966209	33.350422	14.7238595	106.766338	-77.715436	16.4802365	100.70792
-31.667271	41.327602	108.262589	-22.200525	15.66271	103.851913	32.594185	-1.223142	102.931	34.15937	31.030613	110.277557	33.3767775	14.9037355	106.6042785	-77.7778275	16.4216845	101.0995475
-30.782476	41.911804	109.353577	-22.247038	15.773143	103.898575	32.467453	-0.791677	102.364769	34.172504	31.179893	110.59269	33.3199785	15.194108	106.4787295	-77.8140545	16.352178	101.3184205
-30.162441	42.488716	110.36824	-22.355431	15.953072	103.988586	32.363155	-0.365957	101.918068	34.111008	31.361654	110.856438	33.2370815	15.4978485	106.387253	-77.9479435	16.4082955	101.589919
-28.527439	42.747219	111.019363	-22.525454	16.351826	104.098221	32.181725	0.295356	101.428986	33.986359	31.745014	111.10051	33.084042	16.020185	106.264748	-78.13495	16.683467	101.931694
-28.026421	43.124287	111.555313	-22.629387	16.628597	104.185989	32.088768	0.657261	101.222	33.873909	32.004593	111.110245	32.9813385	16.330927	106.1661225	-78.2401125	16.926267	102.2058555
-27.17185	43.180611	111.556015	-22.69982	16.884396	104.182266	31.988049	0.957076	101.069733	33.715919	32.215836	111.069954	32.851984	16.586456	106.0698435	-78.251624	17.182336	102.2946885
-26.282866	43.090889	111.411903	-22.793098	17.109802	104.158234	31.879906	1.174367	100.988899	33.595387	32.431717	110.853401	32.7376465	16.803042	105.92115	-78.3238425	17.416562	102.395318
-25.438198	42.828865	111.16848	-22.906914	17.2841	104.178085	31.769852	1.346807	100.923607	33.445667	32.560776	110.66272	32.6077595	16.9537915	105.7931635	-78.4215875	17.6144085	102.5630065
-24.549511	42.390564	110.935226	-22.963228	17.394461	104.20034	31.693863	1.42686	100.95755	33.332245	32.678394	110.494255	32.513054	17.052627	105.7259025	-78.43951	17.736295	102.6747775
-23.629913	41.749199	110.632561	-23.02128	17.434431	104.234398	31.6518	1.45321	101.022255	33.234699	32.733871	110.395836	32.4432495	17.0935405	105.7090455	-78.4858095	17.7753215	102.7597505
-22.143736	40.483387	110.0662	-23.074625	17.451305	104.322754	31.613228	1.423719	101.219498	33.125813	32.762642	110.265923	32.3695205	17.0931805	105.7427105	-78.5187705	17.8094295	102.9027975
-21.129482	39.480255	109.524094	-23.09239	17.480177	104.364548	31.617441	1.345972	101.459122	33.084351	32.789143	110.198914	32.350896	17.0675575	105.829018	-78.535676	17.8927965	102.900078
-20.053631	38.393948	108.784317	-23.120718	17.614031	104.422783	31.623611	1.194802	101.83773	33.06551	32.835476	110.01445	32.3445605	17.015139	105.92609	-78.5859965	18.212923	102.919476
-18.978592	37.176411	107.961929	-23.135887	17.799791	104.512146	31.632551	1.027048	102.308311	33.040302	32.882366	109.632874	32.3364265	16.954707	105.9705925	-78.6082005	18.644875	103.0536995
-17.840506	35.847141	107.119118	-23.104965	17.905678	104.527901	31.688419	0.813487	102.849731	33.023308	32.87529	109.204315	32.3558635	16.8443885	106.027023	-78.5657935	18.9669675	103.028779
-16.662928	34.387753	106.278503	-23.089506	18.135286	104.6586	31.733334	0.591014	103.505852	33.019386	32.914967	108.696785	32.37636	16.7529905	106.1013185	-78.555372	19.5175815	103.2158815
-15.462388	32.829853	105.573418	-23.081051	18.244787	104.703537	31.746861	0.380907	104.205978	33.009235	32.863743	108.208534	32.378048	16.622325	106.207256	-78.54015	19.867249	103.199818
-13.635489	30.345423	104.721024	-23.046787	18.395628	104.823708	31.793842	0.048412	105.29715	32.938843	32.732994	107.606125	32.3663425	16.390703	106.4516375	-78.4599165	20.400553	103.1957785
-12.412097	28.619205	104.342972	-22.977541	18.446966	104.883659	31.781036	-0.148904	105.970749	32.932934	32.533665	107.258629	32.356985	16.1923805	106.614689	-78.312067	20.7015515	103.152629
-11.168867	26.891598	104.168808	-22.943277	18.421787	104.936218	31.80567	-0.423021	106.55899	32.944614	32.310822	107.024979	32.375142	15.9439005	106.7919845	-78.261696	20.8996735	103.0804515
-9.9004	25.171679	104.110458	-22.858824	18.307451	104.975082	31.855291	-0.663224	106.959702	33.025318	32.045635	106.837341	32.4403045	15.6912055	106.8985215	-78.1579525	20.9236965	103.0516425
-8.596684	23.51963	104.10836	-22.767706	18.196264	104.980125	31.894089	-0.921179	107.27092	33.109749	31.789541	106.677864	32.501919	15.434181	106.974392	-78.037331	20.958347	102.985858
-7.300293	21.933861	104.149605	-22.689978	18.028679	104.97538	31.927166	-1.171099	107.437752	33.190239	31.556664	106.584259	32.5587025	15.1927825	107.0110055	-77.9386585	20.8645755	102.9397545
-6.004736	20.419659	104.161003	-22.638142	17.868343	104.943298	31.954714	-1.374229	107.570412	33.267712	31.347406	106.494164	32.611213	14.9865885	107.032288	-77.887497	20.7500975	102.854308
-4.002111	18.28508	104.281326	-22.565191	17.631998	104.861053	31.979969	-1.633474	107.707916	33.327534	31.117641	106.565323	32.6537515	14.7420835	107.1366195	-77.7841335	20.5219125	102.5854865
-2.672619	16.957993	104.420265	-22.547535	17.454147	104.850052	32.000977	-1.768093	107.921585	33.37418	30.983814	106.811905	32.6875785	14.6078605	107.366745	-77.7826485	20.3004335	102.333359
-1.354974	15.739161	104.717636	-22.567743	17.256849	104.885651	32.028675	-1.967987	108.26516	33.392029	30.89171	107.48539	32.710352	14.4618615	107.875275	-77.845838	20.0518365	101.896027
-0.058312	14.532322	105.212494	-22.603958	17.034891	104.953339	32.012787	-2.169775	109.007156	33.399357	30.879719	108.78421	32.706072	14.354972	108.895683	-77.913988	19.71481	101.010995
1.213817	13.418452	106.10347	-22.782194	16.802895	105.186058	32.029991	-2.512629	110.330772	33.51564	30.913296	110.744835	32.7728155	14.2003335	110.5378035	-78.3372035	19.4054565	99.8343125
2.357448	12.356268	107.320656	-23.004475	16.568829	105.4198	32.023651	-2.840147	112.084816	33.683266	30.962212	113.134674	32.8534585	14.0610325	112.609745	-78.8624085	19.0766255	98.229855
3.446421	11.377422	108.622757	-23.23403	16.389227	105.612007	32.003052	-3.135512	113.942993	33.860233	30.943287	115.369843	32.9316425	13.9038875	114.656418	-79.3997025	18.8745665	96.567596
4.932964	9.972327	110.275711	-23.348091	16.220001	105.577995	31.924316	-3.490261	116.231369	33.973946	30.813547	118.019997	32.949131	13.661643	117.125683	-79.645313	18.778359	94.030307
5.889127	9.092772	110.998009	-23.224289	16.123932	105.264214	31.905825	-3.769151	117.296959	34.103317	30.617544	119.214798	33.004571	13.4241965	118.2558785	-79.453149	18.8236675	92.2725495
6.792568	8.197618	111.386421	-23.050009	16.067438	104.869232	31.944242	-4.016741	117.994415	34.214622	30.365307	119.904221	33.079432	13.174283	118.949318	-79.17945	18.960593	90.789146
7.57719	7.364329	111.610344	-22.370131	15.773809	104.166557	32.110451	-4.246209	118.521332	34.341984	30.163136	120.316902	33.2262175	12.9584635	119.419117	-77.9664795	18.5891545	88.913997
8.230132	6.560326	111.754456	-21.959951	15.62539	103.902451	32.449196	-4.448181	118.811501	34.596455	29.976971	120.597412	33.5228255	12.764395	119.7044565	-77.4427275	18.486385	88.1004455
8.781486	5.741212	111.783943	-21.462027	15.348961	103.665565	32.84293	-4.681418	118.912994	34.895481	29.743567	120.80352	33.8692055	12.5310745	119.858257	-76.7932595	18.1668475	87.472873
9.198993	4.944942	111.747971	-20.980717	15.041794	103.497673	33.263252	-4.899741	118.941917	35.140064	29.535978	121.027084	34.201658	12.3181185	119.9845005	-76.163092	17.7654695	87.0108455
9.459426	3.710721	111.665024	-20.778913	14.720748	103.603828	33.833115	-5.110105	118.869019	35.460197	29.35593	121.182129	34.646656	12.1229125	120.025574	-76.204482	17.3185835	87.182082
9.4259	2.883969	111.515465	-20.596148	14.492947	103.650223	34.099884	-5.213606	118.816269	35.605343	29.276308	121.188881	34.8526135	12.031351	120.002575	-76.0449095	16.954543	87.297871
9.078267	2.168144	111.484062	-20.468607	14.265698	103.810158	34.298637	-5.3709	118.708458	35.727242	29.142294	121.103195	35.0129395	11.885697	119.9058265	-75.9501535	16.645699	87.7144895
8.631083	1.390767	111.341034	-20.134636	13.935176	103.860367	34.43174	-5.551137	118.536011	35.899315	28.959995	120.85495	35.1655275	11.704429	119.6954805	-75.4347995	16.165923	88.0252535
8.022522	0.593641	111.106323	-20.078096	13.787836	104.100105	34.524704	-5.720108	118.302216	36.074661	28.751274	120.578072	35.2996825	11.515583	119.440144	-75.4558745	16.060089	88.760066
7.273234	-0.205309	110.897873	-20.26059	13.816038	104.565468	34.634979	-5.858748	118.057678	36.254753	28.580317	120.254364	35.444866	11.3607845	119.156021	-75.966046	16.2712915	89.974915
6.349553	-0.997582	110.649765	-20.225412	13.725111	104.943764	34.734299	-5.947279	117.718361	36.456203	28.41976	119.827461	35.595251	11.2362405	118.772911	-76.046075	16.2139815	91.114617
4.709747	-2.118521	110.391556	-20.13003	13.664272	105.692909	34.970821	-6.058212	117.223633	36.754837	28.233353	119.170044	35.862829	11.0875705	118.1968385	-76.122889	16.2409735	93.1889795
3.448137	-2.911996	110.225273	-20.019493	13.607454	106.266609	35.172104	-6.065253	116.841423	36.980904	28.141945	118.60688	36.076504	11.038346	117.7241515	-76.11549	16.176562	94.8090665
2.098372	-3.664463	110.09462	-19.880285	13.596827	106.83638	35.373108	-6.06136	116.367126	37.193947	28.053423	117.901352	36.2835275	10.9960315	117.134239	-76.0440975	16.1976225	96.538521
0.677929	-4.426395	110.006119	-19.683083	13.619222	107.364799	35.598335	-6.070019	115.833496	37.39452	27.949793	117.138054	36.4964275	10.939887	116.485775	-75.8625935	16.298557	98.243823
-0.849401	-5.201764	109.893036	-19.481297	13.662238	107.829193	35.789429	-6.040319	115.250603	37.567562	27.844234	116.272842	36.6784955	10.9019575	115.7617225	-75.6410895	16.4225185	99.8966635
-2.426831	-5.936796	109.780716	-19.258581	13.659358	108.222374	35.957523	-6.075517	114.504959	37.734982	27.70175	115.41053	36.8462525	10.8131165	114.9577445	-75.3634145	16.5055995	101.4870035
-4.085437	-6.718093	109.710823	-19.029188	13.614159	108.659187	36.104698	-6.098869	113.843582	37.81292	27.528238	114.643768	36.958809	10.7146845	114.243675	-75.017185	16.5136335	103.074699
-6.6106	-7.86395	109.793724	-18.795639	13.491646	109.280327	36.301994	-6.268277	113.03656	38.022469	27.28532	113.806023	37.1622315	10.5085215	113.4212915	-74.7535095	16.4747705	105.1393625
-8.341923	-8.646109	109.928001	-18.645473	13.390325	109.622849	36.370407	-6.401749	112.590317	38.112469	27.123699	113.342201	37.241438	10.360975	112.966259	-74.532384	16.419675	106.279439
-10.040881	-9.401378	110.048843	-18.500332	13.272505	109.898888	36.434601	-6.524625	112.186089	38.169785	26.951044	112.886765	37.302193	10.2132095	112.536427	-74.302857	16.3318005	107.261349
-11.749804	-10.154239	110.260979	-18.360928	13.155146	110.108551	36.521545	-6.648025	111.79464	38.191124	26.778831	112.344154	37.3563345	10.065403	112.069397	-74.0781905	16.244889	108.147705
-13.409201	-10.880082	110.495461	-18.21402	13.046676	110.282387	36.552917	-6.77677	111.32814	38.224037	26.581982	111.823334	37.388477	9.902606	111.575737	-73.816517	16.190746	108.989037
-15.086566	-11.616101	110.797119	-18.04624	12.933712	110.452377	36.643791	-6.884635	110.965576	38.57769	26.26302	111.037468	37.6107405	9.6891925	111.001522	-73.7032205	16.1782315	109.903232
-16.662815	-12.260065	111.196121	-17.87203	12.807178	110.667976	36.747326	-7.047688	110.689041	38.191353	26.204491	110.740196	37.4693395	9.5784015	110.7146185	-73.2133995	16.0359545	110.6213335
-18.920906	-13.293919	112.034348	-17.591681	12.594133	111.130211	36.906986	-7.30045	110.474228	38.28278	25.90661	110.288361	37.594883	9.30308	110.3812945	-72.778245	15.885186	111.8791275
-20.358225	-13.883085	112.704826	-17.341074	12.446682	111.452827	37.03986	-7.529118	110.405029	38.387852	25.658688	110.081375	37.713856	9.064785	110.243202	-72.396004	15.828579	112.662452
-21.777708	-14.488174	113.288284	-17.239765	12.266053	111.839592	37.13485	-7.778545	110.386932	38.493813	25.382774	109.952293	37.8143315	8.8021145	110.1696125	-72.2938615	15.7299915	113.5095715
-23.071041	-15.038177	113.921913	-17.082729	12.097523	112.227402	37.19276	-8.056348	110.481216	38.572235	25.10988	109.83149	37.8824975	8.526766	110.156353	-72.0479555	15.66828	114.298451
-24.306345	-15.515658	114.547935	-16.961248	11.901749	112.599609	37.279873	-8.300671	110.520569	38.651863	24.874361	109.817528	37.965868	8.286845	110.1690485	-71.888364	15.516653	115.0301695
-25.376451	-16.085491	115.097855	-16.879789	11.701705	112.938629	37.315628	-8.536592	110.569	38.707233	24.704584	109.808174	38.0114305	8.083996	110.188587	-71.7710085	15.319414	115.688671
-26.603546	-16.390099	115.614998	-16.828764	11.496935	113.233841	37.347557	-8.793299	110.543915	38.766281	24.484417	109.792175	38.056919	7.845559	110.168045	-71.714447	15.148311	116.299637
-28.042936	-16.923689	116.379341	-16.709749	11.164633	113.640175	37.306919	-9.190119	110.622154	38.722118	24.217833	109.800102	38.0145185	7.513857	110.211128	-71.4340165	14.815409	117.069222
-28.847635	-17.249678	116.877831	-16.689869	10.939646	113.946747	37.310379	-9.415992	110.699356	38.663216	24.00753	109.824883	37.9867975	7.295769	110.2621195	-71.3665355	14.583523	117.6313745
-29.444365	-17.516752	117.544556	-16.663286	10.724731	114.278259	37.315224	-9.69407	110.798035	38.619438	23.767139	109.847412	37.967331	7.0365345	110.3227235	-71.293903	14.4129275	118.2337945
-30.210489	-17.663099	118.096695	-16.646595	10.517285	114.64547	37.336346	-10.004715	110.879204	38.601627	23.523006	109.831329	37.9689865	6.7591455	110.3552665	-71.2621765	14.2754245	118.9356735
-30.699995	-17.733206	118.673576	-16.613785	10.316105	114.950142	37.322472	-10.291708	111.020874	38.574192	23.26737	109.851692	37.948332	6.487831	110.436283	-71.175902	14.144379	119.464001
-31.289711	-17.693556	119.070313	-16.573065	10.120152	115.212997	37.325035	-10.586941	111.100021	38.569298	23.033512	109.897911	37.9471665	6.2232855	110.498966	-71.0932965	14.0170185	119.927028
-31.688654	-17.634752	119.477425	-16.571423	9.966148	115.463425	37.274887	-10.828832	111.223602	38.573856	22.833275	109.947182	37.9243715	6.0022215	110.585392	-71.0672175	13.9300745	120.341458
-32.076263	-17.417873	119.84066	-16.561131	9.783879	115.725174	37.228474	-11.152733	111.385986	38.5485	22.592152	110.097275	37.888487	5.7197095	110.7416305	-71.010749	13.8480485	120.7087175
-32.23793	-17.191795	120.001945	-16.573357	9.692959	115.815971	37.215988	-11.312032	111.484146	38.525414	22.457087	110.132729	37.870701	5.5725275	110.8084375	-71.017415	13.8133905	120.8235045
-32.25177	-16.920631	120.052742	-16.592943	9.629442	115.82338	37.205635	-11.44649	111.559525	38.495655	22.354017	110.151848	37.850645	5.4537635	110.8556865	-71.036531	13.8051205	120.7910735
-32.279293	-16.541416	120.044533	-16.638311	9.58858	115.786446	37.191647	-11.547573	111.634445	38.442604	22.244747	110.144211	37.8171255	5.348587	110.889328	-71.0937475	13.828573	120.683564
-32.111912	-16.076855	119.921265	-16.704065	9.558947	115.726997	37.156914	-11.663611	111.723152	38.405746	22.130684	110.138763	37.78133	5.2335365	110.9309575	-71.18946	13.8843575	120.5230365
-31.882521	-15.52245	119.613174	-16.754738	9.508866	115.559662	37.11581	-11.784743	111.849091	38.407318	21.983793	110.215363	37.761564	5.099525	111.032227	-71.27104	13.918207	120.087097
-31.619995	-14.844653	119.036224	-16.827553	9.443685	115.290367	37.093605	-11.950864	111.997971	38.443069	21.856684	110.397736	37.768337	4.95291	111.1978535	-71.423443	13.93446	119.3828805
-31.174311	-13.722983	117.727875	-16.949205	9.329973	114.628723	37.073059	-12.205388	112.450424	38.47736	21.640064	111.211136	37.7752095	4.717338	111.83078	-71.6736195	13.942608	117.426666
-30.838284	-12.860258	116.458786	-17.125134	9.224406	114.050484	37.128456	-12.448489	113.110268	38.495007	21.502337	112.331413	37.8117315	4.526924	112.7208405	-72.0619995	13.921888	115.3801275
-30.424463	-11.963655	114.941116	-17.352427	9.100776	113.482452	37.138878	-12.688504	114.043633	38.664669	21.395592	113.927101	37.9017735	4.353544	113.985367	-72.6066275	13.848008	112.979537
-29.882723	-11.128434	113.27021	-17.638607	8.999038	112.927917	37.111435	-12.94055	115.149651	38.913265	21.391453	116.001701	38.01235	4.2254515	115.575676	-73.289564	13.7726245	110.280158
-29.653704	-9.977918	111.790833	-17.938635	8.895985	112.44146	36.978188	-13.13013	116.169487	39.299229	21.521191	117.850647	38.1387085	4.1955305	117.010067	-74.0159785	13.5964395	107.872853
-29.280149	-8.873331	110.252823	-18.222988	8.891479	111.765266	36.692352	-13.130996	116.590919	39.56889	21.683216	118.950745	38.130621	4.27611	117.770832	-74.576597	13.506848	105.7597
-28.91457	-7.704541	108.628105	-18.395382	9.047231	110.727478	36.457218	-12.941413	116.410843	39.444149	21.781475	119.321648	37.9506835	4.420031	117.8662455	-74.7414475	13.674431	103.5887105
-28.645866	-5.873035	106.918213	-18.499193	9.452828	109.280586	36.332802	-12.455534	115.532921	39.126282	21.961355	118.766533	37.729542	4.7529105	117.149727	-74.727928	14.1527455	101.411445
-28.623693	-4.72409	106.228432	-18.502941	9.743324	108.62368	36.30545	-12.150835	114.906822	38.928074	22.098677	118.197319	37.616762	4.973921	116.5520705	-74.622644	14.512727	100.6952895
-28.740067	-3.58264	105.921135	-18.465284	9.98275	108.232674	36.28091	-11.895546	114.382187	38.79248	22.175915	117.513336	37.536695	5.1401845	115.9477615	-74.467263	14.8253155	100.5175865
-29.015108	-2.458456	105.810295	-18.441814	10.148743	108.053795	36.298141	-11.802651	113.839531	38.749596	22.153299	116.858459	37.5238685	5.175324	115.348995	-74.4074965	15.122162	100.758595
-29.364925	-1.380843	105.80497	-18.415325	10.224154	107.955872	36.262077	-11.782835	113.587532	38.690914	22.122856	116.372086	37.4764955	5.1700105	114.979809	-74.3071455	15.2782975	100.931935
-29.697395	-0.459737	105.808983	-18.215202	10.096489	107.849709	36.230526	-11.802835	113.426437	38.648788	22.055902	116.10453	37.439657	5.1265335	114.7654835	-73.870061	15.0664445	100.9339345
-30.260107	0.545219	105.883446	-18.249172	10.064004	107.894768	36.181526	-11.87168	113.417946	38.610146	21.999012	115.971848	37.395836	5.063666	114.694897	-73.89418	15.064342	101.094639
-31.369093	2.135188	105.900467	-18.28405	10.013922	108.003365	36.127869	-11.966846	113.397659	38.631832	21.966265	115.868782	37.3798505	4.9997095	114.6332205	-73.9479505	15.0281345	101.3735095
-32.114838	3.132919	105.889679	-18.547131	10.107287	108.032799	36.123573	-11.941764	113.278595	38.63081	22.017183	115.691086	37.3771915	5.0377095	114.4848405	-74.4714535	15.1768645	101.5807575
-32.938606	4.100851	105.873558	-18.515251	10.094154	107.996048	36.161526	-11.841841	113.026848	38.606007	22.109232	115.381874	37.3837665	5.1336955	114.204361	-74.4142685	15.0546125	101.787735
-33.777267	5.085413	105.790245	-18.479435	10.128258	107.962212	36.236813	-11.658443	112.725388	38.601486	22.296171	114.978584	37.4191495	5.318864	113.851986	-74.3780195	14.937652	102.072438
-34.67318	6.096379	105.91893	-18.417042	10.166844	108.015297	36.346073	-11.400606	112.346359	38.563152	22.539839	114.536072	37.4546125	5.5696165	113.4412155	-74.2886965	14.7640715	102.5893785
-35.685463	7.049804	106.25914	-18.3529	10.241302	108.200027	36.46883	-11.111489	111.992142	38.540134	22.809343	113.964424	37.504482	5.848927	112.978283	-74.210282	14.633677	103.421771
-36.722054	7.980107	106.701111	-18.281828	10.312127	108.473518	36.563599	-10.790133	111.494957	38.497345	23.06469	113.203766	37.530472	6.1372785	112.3493615	-74.094128	14.4869755	104.5976745
-38.349895	9.464374	107.625984	-18.127275	10.461964	108.792412	36.662937	-10.330975	110.334816	38.367447	23.424467	111.448463	37.515192	6.546746	110.8916395	-73.769742	14.377182	106.6931845
-39.404301	10.42094	108.259079	-17.971773	10.59127	108.857056	36.68277	-9.950709	109.12207	38.018738	23.705145	109.80864	37.350754	6.877218	109.465355	-73.2943	14.305322	108.248757
-40.457569	11.405849	108.962128	-17.82041	10.715261	108.843597	36.674767	-9.517973	107.496025	37.781063	23.857206	107.767555	37.227915	7.1696165	107.63179	-72.868735	14.2609055	110.055404
-41.461067	12.400685	109.800102	-17.488338	10.820521	108.713661	36.644753	-8.982345	105.657875	37.449223	24.030157	105.404663	37.046988	7.523906	105.531269	-72.023664	14.117136	111.896053
-42.132641	13.222363	110.560989	-17.268736	10.961139	108.478996	36.519154	-8.473861	103.525772	37.013954	24.230986	102.929199	36.766554	7.8785625	103.2274855	-71.304026	14.0437155	113.7305065
-43.092602	14.40546	111.281036	-16.96237	11.077556	108.165512	36.235538	-7.944511	101.451263	36.323112	24.402895	100.609222	36.279325	8.229192	101.0302425	-70.204065	13.92592	115.3007815
-43.824509	15.479872	111.920822	-16.825983	11.161132	107.892357	35.90229	-7.52222	99.868607	35.669155	24.249342	98.686615	35.7857225	8.363561	99.277611	-69.4376885	13.958703	116.507103
-44.588779	17.020487	112.503242	-16.879845	11.26316	107.583954	35.331612	-7.027504	97.995567	34.783119	24.883402	96.846786	35.0573655	8.927949	97.4211765	-68.8170555	13.598371	117.7467315
-45.069412	18.116583	112.717751	-16.997421	11.226414	107.332489	34.901905	-6.770362	97.026863	34.335457	25.057877	96.124474	34.618681	9.1437575	96.5756685	-68.613523	13.3090705	118.0893095
-45.353149	19.151228	112.798035	-17.204275	11.173257	107.131401	34.515072	-6.555944	96.385757	33.964737	25.218657	95.747879	34.2399045	9.3313565	96.066818	-68.6484545	13.0151575	118.195984
-45.522598	20.235407	112.725624	-17.456484	11.131911	106.985115	34.184837	-6.303732	95.928879	33.630356	25.430298	95.63723	33.9075965	9.563283	95.7830545	-68.8205645	12.700539	118.1871755
-45.550335	21.339006	112.608826	-17.778265	11.14543	106.831253	33.885315	-6.056596	95.580551	33.348869	25.673433	95.681442	33.617092	9.8084185	95.6309965	-69.173622	12.4824415	118.0315095
-45.432686	22.420319	112.324356	-18.088861	11.227267	106.654526	33.58828	-5.756862	95.385323	33.085667	25.946802	95.791023	33.3369735	10.09497	95.588173	-69.5146955	12.359564	117.720879
-45.176388	23.589226	111.9161	-18.443235	11.397812	106.4468	33.3731	-5.42168	95.309486	32.850246	26.305723	95.966957	33.111673	10.4420215	95.6382215	-69.998143	12.3536025	117.2553785
-44.574089	25.370035	111.009666	-18.971243	11.812459	106.03167	33.17522	-4.91611	95.487915	32.560398	26.894871	96.406136	32.867809	10.9893805	95.9470255	-70.810295	12.6355375	116.1163145
-44.015877	26.558472	110.238922	-19.342665	12.122763	105.736755	33.090744	-4.629822	95.787468	32.4118	27.242485	96.877563	32.751272	11.3063315	96.3325155	-71.436602	12.9391945	115.1409945
-43.26947	27.784506	109.40033	-19.76536	12.410755	105.445099	33.003803	-4.414791	96.231773	32.33234	27.543932	97.51226	32.6680715	11.5645705	96.8720165	-72.1987915	13.2569395	114.0181815
-42.456223	28.975594	108.598724	-20.166744	12.621966	105.110374	32.956295	-4.268894	96.694794	32.276447	27.785826	98.260422	32.616371	11.758466	97.477608	-72.949859	13.485466	112.74314
-41.514919	30.166254	107.703415	-20.495295	12.815435	104.711006	32.870743	-4.141749	97.107483	32.273502	27.968666	99.000267	32.5721225	11.9134585	98.053875	-73.5627125	13.7174115	111.368137
-40.449429	31.34087	106.83609	-20.804647	12.985723	104.234444	32.831459	-4.019374	97.419159	32.263863	28.114288	99.644508	32.547661	12.047457	98.5318335	-74.156955	13.923989	109.9370545
-39.231319	32.483562	105.909622	-21.122663	13.19758	103.627945	32.757027	-3.84541	97.625404	32.299599	28.272724	100.205078	32.528313	12.213657	98.915241	-74.773639	14.181503	108.340649
-37.357185	34.220348	104.49958	-21.555059	13.51779	102.571083	32.605396	-3.581678	97.804436	32.361877	28.553379	100.89785	32.4836365	12.4858505	99.351143	-75.5937545	14.5497295	105.791023
-36.022125	35.280415	103.498756	-21.804201	13.790563	101.709808	32.515781	-3.369515	97.92601	32.383297	28.789249	101.28447	32.449539	12.709867	99.60524	-76.057941	14.871259	103.814376
-34.580482	36.389835	102.61631	-22.070808	14.109113	100.984421	32.413555	-3.1088	98.014359	32.333748	29.06786	101.591049	32.3736515	12.97953	99.802704	-76.5152675	15.238696	102.166138
-33.170433	37.40337	101.916298	-22.297522	14.369762	100.249054	32.305737	-2.833379	98.069397	32.216949	29.320877	101.887573	32.261343	13.243749	99.978485	-76.856387	15.495775	100.519623
-31.778605	38.372326	101.33754	-22.505848	14.706677	99.724998	32.234837	-2.571464	98.231331	32.053356	29.560352	102.313316	32.1440965	13.494444	100.2723235	-77.1557925	15.91891	99.1776725
-30.259457	39.241398	101.045166	-22.731104	15.01854	99.345482	32.102818	-2.298313	98.445435	31.884485	29.775869	102.75071	31.9936515	13.738778	100.5980725	-77.4558595	16.298302	98.0928915
-28.868898	39.994171	101.130356	-22.995296	15.260256	99.218781	31.941191	-2.100152	98.665443	31.72847	29.900846	103.386688	31.8348305	13.900347	101.0260655	-77.8254225	16.620165	97.4114965
-26.671597	40.889839	101.956032	-23.295002	15.50591	99.500168	31.629354	-1.938264	99.08744	31.635099	29.979397	104.613533	31.6322265	14.0205665	101.8504865	-78.2222305	16.9912535	97.1498495
-25.321404	41.362061	102.893539	-23.520929	15.631278	99.891563	31.403128	-1.817301	99.512321	31.674004	30.031359	105.618584	31.538566	14.107029	102.5654525	-78.580424	17.155527	97.2176735
-23.961908	41.779694	103.944969	-23.760691	15.827118	100.385986	31.251236	-1.718571	100.096878	31.753525	30.11198	106.760963	31.5023805	14.1967045	103.4289205	-79.0237625	17.4575315	97.3430515
-22.717663	42.15332	105.033836	-23.989262	16.112534	100.982162	31.041706	-1.539006	100.749275	31.764198	30.24889	107.866219	31.402952	14.354942	104.307747	-79.381476	17.870126	97.656577
-21.350327	42.397827	105.800331	-24.180998	16.507849	101.608704	30.861542	-1.317765	101.637436	31.766289	30.4221	108.872818	31.3139155	14.5521675	105.255127	-79.6759115	18.4635305	97.962281
-19.990498	42.649445	106.495895	-24.361845	16.980944	102.248573	30.834171	-1.215681	102.749146	31.825138	30.615986	110.025963	31.3296545	14.7001525	106.3875545	-80.0533445	19.2617355	98.1095915
-18.749735	42.759548	107.17205	-24.526743	17.415337	102.82148	30.699816	-1.166818	103.952339	31.918175	30.773676	111.125542	31.3089955	14.803429	107.5389405	-80.3624815	20.027245	98.1040195
-16.943151	42.753448	108.081818	-24.77734	17.963438	103.536285	30.549183	-1.168206	105.478142	32.025974	30.892939	112.710403	31.2875785	14.8623665	109.0942725	-80.8422585	21.0645095	97.9782975
-15.819883	42.564121	108.83886	-24.911285	18.210325	103.979912	30.488495	-1.122199	106.443771	32.091122	31.00886	113.867043	31.2898085	14.9433305	110.155407	-81.1123785	21.4773195	97.804417
-14.787778	42.189201	109.627029	-24.783712	18.267933	104.197052	30.496183	-1.029544	107.196617	32.209667	31.133732	114.963165	31.352925	15.052094	111.079891	-80.920349	21.483772	97.314213
-13.863698	41.746479	110.383583	-24.872135	18.395674	104.526688	30.523649	-0.844586	107.738586	32.31282	31.259293	115.942558	31.4182345	15.2073535	111.840572	-81.1625045	21.5839945	97.212804
-12.891418	41.09687	111.012695	-24.889084	18.504572	104.783463	30.643276	-0.686572	108.190392	32.396606	31.397285	116.768349	31.519941	15.3553565	112.4793705	-81.298109	21.6537875	97.0875555
-12.079558	40.434875	111.524857	-24.831707	18.602634	104.986786	30.792088	-0.509325	108.59655	32.505913	31.558115	117.44162	31.6490005	15.524395	113.019085	-81.3124145	21.680873	96.954487
-11.307201	39.660984	111.828003	-24.766701	18.720041	105.191101	30.950445	-0.311745	109.002319	32.598694	31.774536	117.994156	31.7745695	15.7313955	113.4982375	-81.3079715	21.7086865	96.8839645
-10.187912	38.252567	111.871628	-24.699224	18.913696	105.429291	31.153965	-0.048524	109.513519	32.652233	32.073505	118.471169	31.903099	16.0124905	113.992344	-81.301547	21.8149015	96.866238
-9.59098	37.17297	111.684837	-24.606359	19.028336	105.459557	31.253624	0.038751	109.819122	32.696423	32.245895	118.577515	31.9750235	16.142323	114.1983185	-81.1877415	21.914349	96.7207955
-9.005635	35.998837	111.396912	-24.541716	19.1152	105.552185	31.349628	0.069121	110.108986	32.748692	32.362293	118.574883	32.04916	16.215707	114.3419345	-81.132592	22.014693	96.7624355
-8.482855	34.62495	110.976723	-24.523108	19.206997	105.660591	31.395426	0.042621	110.362602	32.807976	32.42355	118.483185	32.101701	16.2330855	114.4228935	-81.147917	22.1809085	96.8982885
-8.073106	33.11525	110.532532	-24.449614	19.223862	105.659142	31.408415	-0.034391	110.587204	32.832249	32.449074	118.274521	32.120332	16.2073415	114.4308625	-81.01956	22.2403825	96.8874215
-7.754169	31.569172	110.021042	-24.423285	19.233387	105.677704	31.394573	-0.140752	110.80127	32.906223	32.434513	117.941544	32.150398	16.1468805	114.371407	-80.996968	22.3198935	96.984001
-7.48188	29.765802	109.494804	-24.41283	19.251064	105.698143	31.393782	-0.212726	110.978333	32.935684	32.446507	117.526398	32.164733	16.1168905	114.2523655	-80.990393	22.3852375	97.1439205
-7.236405	27.06027	108.65239	-24.556335	19.440004	105.943008	31.412998	-0.331555	111.307037	32.988396	32.490726	116.615471	32.200697	16.0795855	113.961254	-81.313367	22.8004225	97.924762
-7.164034	25.081984	108.143593	-24.466618	19.50371	105.967857	31.4484	-0.312262	111.470566	33.024727	32.578987	115.631851	32.2365635	16.1333625	113.5512085	-81.1697995	22.8740575	98.3845055
-7.099818	23.127073	107.545761	-24.384918	19.603855	105.975357	31.478306	-0.167904	111.468796	32.985458	32.780926	114.444176	32.231882	16.306511	112.956486	-81.001718	22.901199	98.994228
-7.113532	21.083464	107.168259	-24.209984	19.695562	106.010017	31.612133	0.001613	111.438576	32.89822	32.884449	113.302826	32.2551765	16.443031	112.370701	-80.6751445	22.948093	99.649333
-7.149164	19.096254	107.080986	-24.014971	19.704187	106.192383	31.819698	0.108528	111.645683	32.886555	33.001785	112.363266	32.3531265	16.5551565	112.0044745	-80.3830685	22.8532175	100.3802915
-7.291682	17.068935	107.333076	-23.858362	19.683889	106.48497	32.017506	0.11361	112.011101	32.896248	33.087982	111.858582	32.456877	16.600796	111.9348415	-80.173601	22.766982	101.0350985
-7.443556	15.100768	107.829681	-23.71932	19.61861	106.863258	32.199116	0.045587	112.63903	32.936008	33.05534	111.781525	32.567562	16.5504635	112.2102775	-80.006202	22.6867565	101.5162385
-7.792734	12.328792	108.907852	-23.605806	19.435329	107.508873	32.418968	-0.147525	113.932106	33.040634	33.045643	112.335602	32.729801	16.449059	113.133854	-79.941413	22.421599	101.883892
-8.039534	10.581078	109.683121	-23.525881	19.272991	107.863663	32.510017	-0.295658	114.896622	33.182827	32.982342	112.913727	32.846422	16.343342	113.9051745	-79.898184	22.20264	101.8221515
-8.401002	8.987893	110.47596	-23.53372	19.137869	108.276764	32.576405	-0.527347	115.838875	33.351353	32.888103	113.494537	32.963879	16.180378	114.666706	-80.031319	22.09536	101.886822
-8.746609	7.422625	111.155212	-23.465376	18.966188	108.519493	32.617012	-0.732774	116.592278	33.538757	32.739712	114.026237	33.0778845	16.003469	115.3092575	-80.0086365	21.928907	101.7297285
-9.014815	5.903367	111.546196	-23.406244	18.767332	108.680222	32.656868	-1.043103	117.18885	33.752537	32.540615	114.415947	33.2047025	15.748756	115.8023985	-80.0171905	21.785908	101.5580455
-9.327234	4.60112	111.867104	-23.309437	18.557348	108.765099	32.721313	-1.296582	117.554626	34.008331	32.299267	114.638733	33.364822	15.5013425	116.0966795	-79.983696	21.6133535	101.4335185
-9.851629	3.383148	112.160133	-23.110062	18.326109	108.770264	32.829521	-1.644151	117.789909	34.290844	32.022518	114.680878	33.5601825	15.1891835	116.2353935	-79.7803065	21.4630345	101.3051345
-10.432761	1.657114	112.279808	-22.718781	17.98003	108.732071	33.108799	-2.030839	117.955162	34.626656	31.550392	114.559319	33.8677275	14.7597765	116.2572405	-79.3052895	21.2002835	101.2069015
-10.948705	0.754968	112.45462	-22.436867	17.769375	108.753036	33.346859	-2.244004	118.104919	34.792633	31.315596	114.459457	34.069746	14.535796	116.282188	-78.94348	21.002954	101.223884
-11.499685	-0.022051	112.698349	-22.198774	17.536718	108.776245	33.571247	-2.394522	118.221054	34.956764	31.106228	114.423416	34.2640055	14.355853	116.322235	-78.6615535	20.717583	101.230255
-12.04276	-0.671033	112.784706	-21.983345	17.321989	108.869873	33.791473	-2.52591	118.371704	35.066208	30.897892	114.436783	34.4288405	14.185991	116.4042435	-78.3955305	20.457987	101.3355025
-12.675834	-1.188468	112.9272	-21.791813	17.107742	109.031715	34.018852	-2.726337	118.430832	35.155334	30.71331	114.543091	34.587093	13.9934865	116.4869615	-78.170719	20.2219975	101.5764685
-13.447809	-1.549734	113.044144	-21.630234	16.889658	109.336197	34.191669	-2.930021	118.46286	35.292187	30.517408	114.690338	34.741928	13.7936935	116.576599	-78.002396	19.9856225	102.095795
-14.268661	-1.812171	113.134323	-21.466375	16.656471	109.735748	34.392925	-3.183044	118.412315	35.448902	30.373543	114.953766	34.9209135	13.5952495	116.6830405	-77.8536635	19.7176925	102.7884555
-15.486123	-1.940795	113.189575	-21.286097	16.364809	110.478806	34.657841	-3.436258	118.189026	35.755043	30.245035	115.520584	35.206442	13.4043885	116.854805	-77.778636	19.3252295	104.102807
-16.417171	-1.928265	113.181862	-21.189802	16.233196	111.06987	34.83519	-3.64916	117.97261	35.959507	30.183483	116.01825	35.3973485	13.2671615	116.99543	-77.7769525	19.1992305	105.14431
-17.424345	-1.843429	113.170013	-21.054497	16.094824	111.638603	34.943844	-3.801169	117.73558	36.19627	30.096092	116.493431	35.570057	13.1474615	117.1145055	-77.679051	19.0421865	106.1627005
-18.471647	-1.597993	113.301132	-20.912382	15.991796	112.235107	35.09277	-4.027617	117.482353	36.454796	29.978367	116.995155	35.773783	12.975375	117.238754	-77.598547	19.008217	107.23146
-19.519073	-1.342926	113.388062	-20.781694	15.937877	112.837807	35.204552	-4.266273	117.210373	36.755146	29.824099	117.407181	35.979849	12.778913	117.308777	-77.543237	19.096841	108.366837
-20.646191	-1.043802	113.445999	-20.617308	15.886542	113.332535	35.313969	-4.459695	116.945839	37.020157	29.70874	117.691086	36.167063	12.6245225	117.3184625	-77.401679	19.1485615	109.3466075
-21.796637	-0.695922	113.517143	-20.456133	15.873325	113.663712	35.427734	-4.578698	116.612839	37.271458	29.611715	117.803978	36.349596	12.5165085	117.2084085	-77.261862	19.2301415	110.1190155
-23.535778	-0.161289	113.470314	-20.210033	15.816383	113.902214	35.624226	-4.725629	115.967796	37.49699	29.490957	117.570114	36.560608	12.382664	116.768955	-76.980674	19.250102	111.035473
-24.714733	0.172644	113.34864	-19.998125	15.772059	113.867043	35.771626	-4.786543	115.471817	37.584003	29.394712	117.216156	36.6778145	12.3040845	116.3439865	-76.6740645	19.2400335	111.3900995
-25.878738	0.53719	113.295998	-19.804596	15.678367	113.80278	35.931953	-4.865961	115.029053	37.692898	29.272467	116.778923	36.8124255	12.203253	115.903988	-76.4216175	19.153481	111.701572
-27.046215	0.894074	113.239632	-19.612576	15.551892	113.727997	36.049831	-4.922081	114.680527	37.767185	29.129803	116.36496	36.908508	12.103861	115.5227435	-76.13366	18.999923	111.9332505
-28.259941	1.223355	113.17469	-19.452862	15.383675	113.670204	36.19278	-5.066886	114.382156	37.822033	28.955597	115.974083	37.0074065	11.9443555	115.1781195	-75.9131305	18.8229945	112.1622885
-29.47098	1.557729	113.185989	-19.338688	15.192887	113.56987	36.353634	-5.259248	114.045288	37.838928	28.791729	115.581535	37.096281	11.7662405	114.8134115	-75.773657	18.6195335	112.3263285
-30.654461	1.913117	113.107834	-19.230946	14.939487	113.435654	36.48214	-5.436823	113.687897	37.840656	28.624893	115.159477	37.161398	11.594035	114.423687	-75.62329	18.284939	112.447621
-32.419552	2.408288	113.144211	-19.076708	14.566583	113.290253	36.564583	-5.56176	113.254509	37.832951	28.393858	114.337692	37.198767	11.416049	113.7961005	-75.352183	17.717117	112.7844055
-33.590908	2.769378	113.32238	-18.982018	14.3001	113.26535	36.673103	-5.625008	112.915382	37.77412	28.267729	113.697647	37.2236115	11.3213605	113.3065145	-75.1876475	17.2788395	113.2241855
-34.71841	3.153082	113.675102	-18.867785	14.077613	113.31134	36.766003	-5.664487	112.489929	37.72525	28.137398	112.754868	37.2456265	11.2364555	112.6223985	-74.9811965	16.9187705	114.0002815
-35.773693	3.592696	114.123955	-18.690651	13.888989	113.339767	36.844166	-5.665787	111.863136	37.568642	27.977831	111.556267	37.206404	11.156022	111.7097015	-74.587706	16.621956	114.9698325
-36.83791	4.076579	114.700935	-18.522581	13.739583	113.308762	36.914738	-5.666188	111.064407	37.367954	27.796585	110.002663	37.141346	11.0651985	110.533535	-74.186508	16.4139675	116.083989
-37.737843	4.603444	115.110992	-18.346895	13.638607	113.189926	36.901112	-5.61993	109.964905	37.029732	27.465815	108.225372	36.965422	10.9229425	109.0951385	-73.659212	16.3542715	117.2847135
-38.544731	5.119205	115.479156	-18.197668	13.543916	112.959686	36.842705	-5.579153	108.817719	36.412449	27.155729	106.436775	36.627577	10.788288	107.627247	-73.022913	16.299544	118.292125
-39.860794	6.226709	115.75853	-18.104668	13.405821	112.454987	36.700981	-5.639723	107.255196	35.711773	26.810726	104.064545	36.206377	10.5855015	105.6598705	-72.415713	16.2261405	119.2501035
-40.590546	6.986673	115.582397	-18.101198	13.299116	111.96331	36.4161	-5.657568	106.199646	35.262688	26.672384	102.861748	35.839394	10.507408	104.530697	-72.04179	16.090824	119.395923
-41.27018	7.797506	115.207458	-18.19109	13.180124	111.459229	36.236412	-5.671201	105.464279	34.82811	26.513996	101.942848	35.532261	10.4213975	103.7035635	-71.914441	15.9388505	119.2148945
-41.916805	8.703113	114.759399	-18.329842	13.042445	111.050774	36.137272	-5.745644	104.92675	34.556133	26.46809	101.488434	35.3467025	10.361223	103.207592	-72.0063865	15.723667	118.893956
-42.423351	9.682987	114.227463	-18.479866	12.892895	110.651711	35.94281	-5.721015	104.472527	34.421062	26.525572	101.235352	35.181936	10.4022785	102.8539395	-72.141668	15.3835115	118.4494825
-42.807808	10.729216	113.611839	-18.659063	12.75092	110.263756	35.763256	-5.729076	104.000961	34.219875	26.59252	101.064812	34.9915655	10.431722	102.5328865	-72.3096915	15.070118	117.9946255
-43.127491	11.883399	112.935196	-18.859995	12.60399	109.825882	35.564877	-5.698124	103.571869	34.013256	26.635456	100.932076	34.7890665	10.468666	102.2519725	-72.5090565	14.739314	117.3997915
-43.491669	13.793522	111.680893	-19.280094	12.445058	109.068207	35.258499	-5.624141	103.145477	33.750549	26.781097	100.979706	34.504524	10.578478	102.0625915	-73.064712	14.311638	116.0738225
-43.649448	15.144275	110.676971	-19.625317	12.390563	108.493507	35.077408	-5.551921	102.960495	33.612995	26.916725	101.113937	34.3452015	10.682402	102.037216	-73.5958355	14.098724	114.949798
-43.745964	16.542665	109.647163	-19.962685	12.344839	107.848831	34.834763	-5.448612	102.84594	33.38707	27.059687	101.278984	34.1109165	10.8055375	102.062462	-74.0362865	13.8841405	113.6352
-43.732014	18.051395	108.519676	-20.286089	12.285861	107.192848	34.681263	-5.351728	102.696167	33.169441	27.199776	101.512001	33.925352	10.924024	102.104084	-74.49753	13.647698	112.281612
-43.659695	19.581678	107.481537	-20.597979	12.235115	106.506393	34.520149	-5.286066	102.645531	33.043968	27.31308	101.858971	33.7820585	11.013507	102.252251	-74.9780165	13.456723	110.760535
-43.476192	21.167807	106.547462	-20.879993	12.176792	105.916283	34.425423	-5.276608	102.531639	32.977428	27.380865	102.235519	33.7014255	11.0521285	102.383579	-75.4614115	13.3014555	109.448987
-43.316002	22.842022	105.734062	-21.096972	12.092024	105.371178	34.213673	-5.271316	102.401207	32.948441	27.40752	102.537384	33.581057	11.068102	102.4692955	-75.775001	13.115946	108.2730605
-42.852558	25.341085	104.456696	-21.37224	12.104633	104.324593	34.041401	-5.295676	102.000412	32.918186	27.382893	102.66552	33.4797935	11.0436085	102.332966	-76.2242735	13.1656575	106.31622
-42.632401	27.098703	103.590302	-21.537827	12.154833	103.538643	33.853973	-5.260254	101.595238	32.851757	27.375416	102.509712	33.352865	11.057581	102.052475	-76.428519	13.252085	105.024811
-42.302101	28.82303	102.77668	-21.756104	12.212182	102.714394	33.67503	-5.235819	101.06678	32.685966	27.335157	102.236626	33.180498	11.049669	101.651703	-76.692706	13.374695	103.777085
-42.003208	30.581497	102.047371	-21.945705	12.267468	101.944969	33.436172	-5.153092	100.397156	32.475513	27.312162	101.810745	32.9558425	11.079535	101.1039505	-76.8472525	13.455401	102.7859875
-41.689209	32.323246	101.50708	-22.164585	12.390978	101.212074	33.142441	-5.032492	99.650383	32.194527	27.305868	101.296127	32.668484	11.136688	100.473255	-76.997654	13.645268	101.950893
-41.373848	34.037724	101.142227	-22.40024	12.51462	100.542488	32.827091	-4.876269	98.794685	31.884062	27.362833	100.788689	32.3555765	11.243282	99.791687	-77.1560565	13.785958	101.293289
-41.149723	35.731846	100.981995	-22.705313	12.670607	99.948761	32.44635	-4.727633	97.884521	31.567923	27.421013	100.28508	32.0071365	11.34669	99.0848005	-77.4177625	13.994524	100.8127215
-40.648849	38.139446	101.113358	-23.153536	12.861411	99.138435	31.807623	-4.391853	96.398445	31.044203	27.562315	99.600449	31.425913	11.585231	97.999447	-77.732985	14.137591	100.277423
-40.427952	39.73682	101.282051	-23.539886	13.097879	98.613823	31.329426	-4.06873	95.359795	30.627707	27.702528	99.215057	30.9785665	11.816899	97.287426	-78.0583385	14.378859	99.94022
-40.143032	41.232098	101.624596	-23.931902	13.368997	98.13163	30.83337	-3.673587	94.377914	30.19895	27.924728	98.946663	30.51616	12.1255705	96.6622885	-78.379964	14.6124235	99.6009715
-39.850895	42.623222	102.039421	-24.363262	13.740936	97.721985	30.324438	-3.21206	93.480385	29.77046	28.221598	98.853432	30.047449	12.504769	96.1669085	-78.773973	14.977103	99.2770615
-39.580009	43.935558	102.587555	-24.843901	14.124716	97.336708	29.863688	-2.700732	92.702812	29.378208	28.576889	98.900536	29.620948	12.9380785	95.801674	-79.30875	15.3113535	98.871742
-39.219223	45.120281	103.142342	-25.221369	14.558776	97.062531	29.44577	-2.134341	92.073578	29.040653	28.977606	98.996025	29.2432115	13.4216325	95.5348015	-79.6859495	15.6959195	98.5902605
-38.846905	46.128826	103.753769	-25.571749	15.005352	96.852074	29.104206	-1.592093	91.562752	28.745031	29.389303	99.137253	28.9246185	13.898605	95.3500025	-80.0681165	16.112099	98.3541455
-38.258942	47.422985	104.658676	-25.948757	15.631755	96.688751	28.65588	-0.891897	90.94046	28.398523	29.935875	99.338707	28.5272015	14.521989	95.1395835	-80.4247155	16.741521	98.2379185
-37.806477	48.055656	105.13002	-26.179419	15.98586	96.620079	28.457674	-0.501294	90.658295	28.270605	30.218115	99.382156	28.3641395	14.8584105	95.0202255	-80.7229775	17.1133095	98.2199325
-37.321411	48.560638	105.485031	-26.309904	16.2934	96.58564	28.288406	-0.213513	90.506706	28.176105	30.466354	99.471764	28.2322555	15.1264205	94.989235	-80.8520635	17.4603795	98.182045
-36.857765	48.89061	105.676689	-26.386112	16.554905	96.536949	28.21191	0.077631	90.397064	28.132906	30.697655	99.542252	28.172408	15.387643	94.969658	-80.944632	17.722167	98.10424
-36.395031	49.132896	105.713181	-26.384031	16.78912	96.525429	28.190248	0.332377	90.414085	28.091537	30.937996	99.617844	28.1408925	15.6351865	95.0159645	-80.9089545	17.9430535	98.0348935
-35.893631	49.141365	105.648254	-26.401323	16.980658	96.521408	28.204897	0.542153	90.511299	28.069082	31.168682	99.698563	28.1369895	15.8554175	95.104931	-80.9396355	18.1058985	97.937885
-35.22908	48.914917	105.483185	-26.431295	17.116322	96.536743	28.220215	0.696599	90.660927	28.04701	31.346577	99.802383	28.1336125	16.021588	95.231655	-80.9962025	18.211056	97.841831
-34.214527	48.294823	104.969048	-26.483322	17.278873	96.518555	28.169971	0.845073	90.909981	27.988457	31.513544	99.923615	28.079214	16.1793085	95.416798	-81.045858	18.3784375	97.620312
-33.705658	47.767113	104.67794	-26.561043	17.357218	96.552078	28.135389	0.854835	91.108612	27.889084	31.578415	100.009575	28.0122365	16.216625	95.5590935	-81.1343225	18.497811	97.5450625
-33.00695	46.997696	104.103973	-26.638853	17.457972	96.59864	28.067234	0.77859	91.377792	27.849621	31.618532	99.99324	27.9584275	16.198561	95.685516	-81.2361335	18.717383	97.511764
-31.991364	46.077606	103.335022	-26.730988	17.592737	96.700325	27.984493	0.680179	91.702202	27.754555	31.63459	99.968544	27.869524	16.1573845	95.835373	-81.3315	19.0280895	97.565277
-31.206184	45.019543	102.479187	-26.794868	17.765961	96.776031	27.867138	0.493143	92.093277	27.686018	31.608694	99.801544	27.776578	16.0509185	95.9474105	-81.366314	19.4810035	97.6046515
-30.354273	43.923721	101.634964	-26.851791	17.949835	96.888641	27.740341	0.28441	92.420837	27.632853	31.519409	99.557755	27.686597	15.9019095	95.989296	-81.390179	19.9977605	97.787986
-29.397335	42.624218	100.846992	-26.936939	18.10223	96.972778	27.558336	-0.025986	92.846222	27.606562	31.362089	99.327347	27.582449	15.6680515	96.0867845	-81.456327	20.5364085	97.8587715
-27.991474	40.422916	100.045654	-27.036453	18.171507	97.213791	27.358097	-0.557417	93.552658	27.621979	31.034704	99.196167	27.490038	15.2386435	96.3744125	-81.562944	21.1043705	98.0531695
-26.907619	38.759403	99.567207	-27.068302	18.218945	97.401619	27.262234	-0.86774	94.04805	27.67556	30.823139	99.267166	27.468897	14.9776995	96.657608	-81.605501	21.4601905	98.14563
-25.831455	37.075741	99.200104	-27.067257	18.227909	97.47123	27.220938	-1.102462	94.526627	27.751457	30.69618	99.399086	27.4861975	14.796859	96.9628565	-81.6207115	21.658959	97.9796035
-24.654129	35.256809	98.835991	-27.026161	18.244408	97.557365	27.275661	-1.196208	94.961533	27.837902	30.64996	99.58744	27.5567815	14.726876	97.2744865	-81.6091035	21.76194	97.8402435
-23.508762	33.402374	98.534882	-26.997646	18.237619	97.605362	27.361212	-1.246438	95.455238	27.909258	30.662399	99.810997	27.635235	14.7079805	97.6331175	-81.630527	21.7672575	97.5776065
-22.288004	31.455782	98.309578	-26.959917	18.224546	97.705658	27.513372	-1.257269	95.977547	27.986795	30.720335	100.063744	27.7500835	14.731533	98.0206455	-81.6699175	21.717559	97.3906705
-21.070307	29.490555	98.10817	-26.892107	18.168364	97.802498	27.657391	-1.268822	96.501945	28.099609	30.789734	100.310425	27.8785	14.760456	98.406185	-81.662714	21.576272	97.198811
-19.086456	26.451614	97.851349	-26.762903	18.09374	97.988182	27.872971	-1.390502	97.3321	28.282017	30.753263	100.599861	28.077494	14.6813805	98.9659805	-81.6033	21.5060995	97.0103835
-17.731499	24.397402	97.758499	-26.728773	18.019678	98.057121	28.017199	-1.642599	97.890686	28.455172	30.593458	100.7612	28.2361855	14.4754295	99.325943	-81.6937315	21.5639265	96.788299
-16.371962	22.305922	97.727654	-26.643562	17.938099	98.181755	28.077513	-2.006966	98.48867	28.628359	30.30316	100.874748	28.352936	14.148097	99.681709	-81.64006	21.728101	96.681801
-14.952995	20.20822	97.792549	-26.590412	17.808266	98.280228	28.144491	-2.494681	99.080032	28.809843	29.941303	100.997437	28.477167	13.723311	100.0387345	-81.657991	21.893221	96.5217215
-13.546033	18.136513	97.940102	-26.494944	17.708488	98.420174	28.190437	-3.015043	99.695633	29.043705	29.564535	101.174843	28.617071	13.274746	100.435238	-81.606959	22.14223	96.40511
-12.10384	16.083031	98.192856	-26.413759	17.587358	98.578911	28.232374	-3.548511	100.309883	29.29143	29.18565	101.536987	28.761902	12.8185695	100.923435	-81.58942	22.3561465	96.234387
-10.674396	14.088448	98.591255	-26.326025	17.431154	98.800072	28.23996	-4.08682	101.080383	29.612967	28.828789	102.069496	28.9264635	12.3709845	101.5749395	-81.5785135	22.4913235	96.0252045
-8.54612	11.155749	99.597343	-26.234591	17.175617	99.404266	28.138304	-4.848582	102.586533	30.106178	28.260357	103.597557	29.122241	11.7058875	103.092045	-81.591423	22.6453465	95.716487
-7.081265	9.283202	100.768127	-26.109526	16.993439	100.133659	28.065279	-5.355335	104.246452	30.399445	27.961985	105.598022	29.232362	11.303325	104.922237	-81.451414	22.683553	95.345081
-5.692096	7.503977	102.639877	-26.059809	16.779066	101.339027	28.149561	-5.858075	106.679451	30.794949	27.729506	108.398392	29.472255	10.9357155	107.5389215	-81.591873	22.6224165	95.1391325
-4.357632	5.797125	104.941605	-25.999933	16.554993	102.843262	28.330946	-6.331807	109.509529	31.186872	27.446362	111.515007	29.758909	10.5572775	110.512268	-81.758775	22.5527085	95.174256
-3.065195	4.139163	107.283173	-25.937021	16.396328	104.277542	28.460022	-6.750158	112.258698	31.364246	27.165747	114.433029	29.912134	10.2077945	113.3458635	-81.786176	22.5848615	95.2092205
-1.889783	2.579942	109.211861	-25.949734	16.264296	105.366585	28.400486	-7.183351	114.44976	31.647614	26.855219	116.677536	30.02405	9.835934	115.563648	-81.923518	22.692658	95.169522
-0.770329	1.002362	110.478447	-25.907549	16.09848	105.87001	28.249376	-7.639316	115.869675	31.81547	26.508104	118.246124	30.032423	9.434394	117.0578995	-81.847521	22.762566	94.6821205
0.849428	-1.244184	111.322723	-25.797522	15.905425	105.881752	28.2015	-8.119247	116.806999	31.936249	26.048378	119.335815	30.0688745	8.9645655	118.071407	-81.6639185	22.8462845	93.692097
1.861324	-2.74193	111.373161	-25.630939	15.770885	105.655518	28.308422	-8.264779	116.763214	32.136353	25.911331	119.435028	30.2223875	8.823276	118.099121	-81.4842655	22.718494	93.211915
3.239179	-4.314713	111.002693	-25.411671	15.624547	105.263992	28.503952	-8.380653	116.448883	32.638081	25.66995	119.146645	30.5710165	8.6446485	117.797764	-81.3943585	22.6044455	92.73022
3.794923	-5.520205	110.855652	-25.107113	15.460401	104.841232	28.801785	-8.495202	116.143646	32.51366	25.694965	119.275986	30.6577225	8.5998815	117.709816	-80.8719485	22.3209205	91.972648
4.564771	-6.917788	110.799149	-24.751747	15.301788	104.543243	29.199553	-8.588512	116.148308	32.77861	25.587576	119.384293	30.9890815	8.499532	117.7663005	-80.4925755	22.104044	91.3201855
5.118606	-8.216863	110.958527	-24.420219	15.160404	104.383781	29.57918	-8.665697	116.347488	33.030197	25.48258	119.703445	31.3046885	8.4084415	118.0254665	-80.1451265	21.9123665	90.7420955
4.915128	-8.675645	110.85463	-23.866058	14.894128	104.032387	29.871454	-8.812998	116.755127	33.218769	25.31761	119.98513	31.5451115	8.252306	118.3701285	-79.2772275	21.53595	89.6946455
4.062212	-9.275053	110.944069	-23.322773	14.678301	103.501045	30.279837	-9.016932	117.423836	33.48698	25.11125	120.204315	31.8834085	8.047159	118.8140755	-78.5289545	21.309443	88.1880145
3.05327	-9.583308	110.912254	-23.144117	14.64195	103.118774	30.533119	-9.151878	117.732254	33.702347	24.958138	119.928917	32.117733	7.90313	118.8305855	-78.405967	21.38077	87.4069625
2.33431	-10.091281	110.618843	-22.786144	14.457677	102.64994	30.803854	-9.308549	117.864098	33.935894	24.794657	119.522545	32.369874	7.743054	118.6933215	-77.942162	21.1723	86.6065585
1.275182	-10.430747	110.17765	-22.40593	14.193069	102.211632	31.113356	-9.463813	117.891571	34.196632	24.617554	119.021187	32.654994	7.5768705	118.456379	-77.466854	20.8092675	85.966885
-0.145564	-10.513295	109.973442	-22.049225	13.861386	101.839767	31.434175	-9.655307	117.768517	34.4939	24.420969	118.45974	32.9640375	7.382831	118.1141285	-77.0624875	20.339941	85.5654055
-1.515393	-10.551015	109.469841	-21.744305	13.538082	101.573143	31.780228	-9.815038	117.574982	34.779369	24.238842	117.894318	33.2797985	7.211902	117.73465	-76.7684085	19.864262	85.411636
-2.968679	-10.596642	108.892097	-21.490883	13.232141	101.415756	32.091122	-9.975092	117.353264	35.075855	24.072458	117.301498	33.5834885	7.048683	117.327381	-76.5652545	19.415599	85.504131
-5.407734	-10.133896	107.911667	-21.229973	12.795941	101.287506	32.434277	-10.173974	116.913292	35.377094	23.883871	116.452339	33.9056855	6.8549485	116.6828155	-76.3656315	18.7369335	85.8921965
-7.24309	-9.634106	107.710815	-21.115177	12.524751	101.330994	32.641705	-10.349818	116.593124	35.50993	23.754955	115.969673	34.0758175	6.7025685	116.2813985	-76.3061715	18.3469335	86.3805895
-9.131872	-9.092108	106.630692	-21.094473	12.283596	101.507378	32.79311	-10.520718	116.15033	35.667072	23.681606	115.503738	34.230091	6.580444	115.827034	-76.419037	17.986748	87.187722
-11.27534	-8.314966	106.414429	-21.112438	12.093896	101.767853	32.923134	-10.624762	115.436256	35.81715	23.714354	114.852081	34.370142	6.544796	115.1441685	-76.595018	17.642996	88.3915375
-13.424471	-7.575644	105.211662	-21.140272	11.949171	101.984695	33.053368	-10.651924	114.263428	35.997932	23.88488	113.841202	34.52565	6.616478	114.052315	-76.806194	17.281864	89.917075
-15.779927	-6.659167	104.906273	-21.404087	12.01107	102.197708	33.160553	-10.542551	112.490593	36.150173	24.283215	112.268242	34.655363	6.870332	112.3794175	-77.463537	17.151808	92.0159985
-18.087549	-5.749104	103.52874	-21.082058	11.911808	101.889885	33.252499	-10.245783	110.029839	36.157116	24.826571	110.069748	34.7048075	7.290394	110.0497935	-76.8689235	16.533222	93.7299765
-21.451084	-4.045624	102.513954	-20.790281	12.115173	101.182381	33.192757	-9.455482	105.098282	36.110825	25.625551	105.706047	34.651791	8.0850345	105.4021645	-76.232353	16.1453115	96.9625975
-23.737461	-2.777133	101.100525	-20.515179	12.364069	100.50219	32.908665	-8.620621	101.549271	35.040401	26.25494	102.781212	33.974533	8.8171595	102.1652415	-75.004891	15.9109785	98.8391385
-25.845953	-1.447726	100.557831	-20.257004	12.715376	99.829628	32.550465	-7.633111	98.084007	33.895012	26.104092	99.36203	33.2227385	9.2354905	98.7230185	-73.7367465	16.1952615	100.9362375
-27.899313	-0.08046	100.248016	-20.045708	13.099825	99.124893	31.979946	-6.584326	95.199654	32.529686	25.911192	96.113312	32.254816	9.663433	95.656483	-72.346232	16.536217	102.593303
-29.854959	1.272373	99.079803	-19.973475	13.396013	98.465813	31.369045	-5.778387	93.11982	31.464153	25.6161	93.40023	31.416599	9.9188565	93.260025	-71.363549	16.8731695	103.671601
-31.807915	2.629078	99.214111	-20.119291	13.461182	97.799889	30.742237	-5.568306	91.876427	30.778112	25.491419	91.828575	30.7601745	9.9615565	91.852501	-70.9987565	16.9608075	103.747277
-33.73159	3.994668	98.219383	-20.381447	13.309961	97.166161	30.176044	-5.88917	91.095337	30.535538	25.275534	91.236816	30.355791	9.693182	91.1660765	-71.118685	16.92674	103.1662455
-36.416931	5.772116	97.601959	-20.652584	13.093946	96.166801	29.663139	-6.772272	90.113541	30.339628	24.887175	90.498184	30.0013835	9.0574515	90.3058625	-71.3065515	17.1304405	102.0277395
-37.97171	6.941059	97.134315	-20.624542	13.08297	95.568069	29.420507	-7.080019	89.658836	30.263552	24.806231	89.887352	29.8420295	8.863106	89.773094	-71.0911135	17.302834	101.363044
-39.491127	8.033481	96.9282	-20.550827	13.128569	95.205666	29.201609	-7.041455	89.210442	30.262718	24.791088	89.32724	29.7321635	8.8748165	89.268841	-70.8338175	17.3823215	101.142491
-40.775131	9.033887	97.190392	-20.481781	13.224591	94.912849	28.920326	-7.019869	88.643684	30.171438	24.856644	88.785141	29.545882	8.9183875	88.7144125	-70.509444	17.5307945	101.1112855
-41.876087	9.93272	97.400223	-20.435104	13.255519	94.712502	28.485758	-6.894239	88.0075	29.986227	24.942284	88.171371	29.2359925	9.0240225	88.0894355	-70.1062005	17.4870155	101.3355685
-42.897968	10.811319	97.347473	-20.423635	13.222563	94.562218	28.139868	-6.712773	87.39595	29.774889	24.956694	87.65168	28.9573785	9.1219605	87.523815	-69.8046485	17.3231655	101.600621
-43.800865	11.578239	97.605537	-20.460381	13.130159	94.365715	27.930134	-6.655173	86.791054	29.7082	24.879276	87.168709	28.819167	9.1120515	86.9798815	-69.739929	17.1482665	101.7515485
-44.736248	12.888524	97.632912	-20.585554	12.98985	94.090927	27.742386	-6.668304	86.200699	29.583883	24.801519	86.696365	28.6631345	9.0666075	86.448532	-69.8342425	16.9130925	101.733322
-45.480381	13.347835	97.731636	-20.695515	12.898205	93.977669	27.688509	-6.716368	86.0252	29.495434	24.754313	86.556938	28.5919715	9.0189725	86.291069	-69.9830015	16.7774375	101.664269
-46.103981	13.903314	97.747917	-20.848793	12.804608	93.959595	27.601713	-6.755531	86.036697	29.368692	24.71339	86.625763	28.4852025	8.9789295	86.33123	-70.1827885	16.6302865	101.58796
-46.602161	14.412846	97.710655	-21.016624	12.659122	94.010872	27.50527	-6.814775	86.183075	29.229307	24.682405	86.868927	28.3672885	8.933815	86.526001	-70.4005365	16.384429	101.495743
-46.743767	14.914955	97.857864	-21.210678	12.459575	94.101891	27.448797	-6.86778	86.316536	29.125088	24.656292	87.14119	28.2869425	8.894256	86.728863	-70.7082985	16.024894	101.474919
-47.182793	15.311597	97.809219	-21.430769	12.302271	94.103622	27.34812	-6.920824	86.416321	28.962568	24.620171	87.399689	28.155344	8.8496735	86.908005	-71.016882	15.7548685	101.299239
-47.364033	15.690187	97.671158	-21.650562	12.173921	94.025414	27.218798	-6.975908	86.520988	28.814161	24.595629	87.567657	28.0164795	8.8098605	87.0443225	-71.3176035	15.5379815	101.0065055
-47.316067	16.08634	97.139214	-22.026993	12.085176	93.807877	27.008221	-7.001059	86.761383	28.537365	24.545301	87.760941	27.772793	8.772121	87.261162	-71.826779	15.398231	100.354592
-47.119427	16.303467	96.675781	-22.377333	12.028955	93.593178	26.877216	-7.083122	87.023407	28.340717	24.496851	87.986694	27.6089665	8.7068645	87.5050505	-72.3636325	15.3510455	99.6813055
-46.833515	16.519421	96.226974	-22.745314	11.967906	93.428566	26.698387	-7.199116	87.45491	28.150049	24.457935	88.40815	27.424218	8.6294095	87.93153	-72.914846	15.3064025	98.925602
-46.364929	16.719465	95.776527	-23.139338	11.902191	93.397865	26.562838	-7.409953	88.128777	27.986204	24.394051	89.15889	27.274521	8.492049	88.6438335	-73.553197	15.312333	98.1518965
-45.831089	16.900597	95.39373	-23.554449	11.818762	93.497635	26.459152	-7.679068	89.056587	27.977253	24.287825	90.207024	27.2182025	8.3043785	89.6318055	-74.3271005	15.3331455	97.3634645
-45.277233	17.052233	95.122734	-23.990253	11.693569	93.717728	26.324183	-8.002785	90.298744	28.030512	24.208672	91.456261	27.1773475	8.1029435	90.8775025	-75.1578535	15.2841945	96.5579535
-44.316666	17.146355	94.966187	-24.356279	11.553748	93.97699	26.332241	-8.380561	91.682396	28.068447	24.112782	92.808868	27.200344	7.8661105	92.245632	-75.912902	15.2413855	95.708348
-43.332119	17.353859	94.961815	-24.854208	11.305888	94.627136	26.47945	-8.81762	93.695793	28.164465	23.960857	94.847801	27.3219575	7.5716185	94.271797	-77.0303735	15.0401575	94.982475
-42.498127	17.397903	95.09951	-25.054152	11.126917	95.094826	26.592176	-9.046871	94.946205	28.23954	23.769024	96.086273	27.415858	7.3610765	95.516239	-77.524162	14.8927575	94.673413
-41.582157	17.446564	95.285263	-25.17939	10.958538	95.579391	26.767042	-9.211477	95.956764	28.348974	23.646736	97.158386	27.558008	7.2176295	96.557575	-77.916788	14.6994465	94.601207
-40.592091	17.574699	95.502495	-25.243088	10.825022	95.948242	26.914906	-9.32401	96.886612	28.495989	23.566652	98.078117	27.7054475	7.121321	97.4823645	-78.1916235	14.528723	94.4141195
-39.61982	17.703402	95.772484	-25.234732	10.76694	96.329033	27.1238	-9.456819	97.800285	28.674311	23.517387	98.906815	27.8990555	7.030284	98.35355	-78.3685195	14.503596	94.304516
-38.634407	17.816399	96.014427	-25.227884	10.744808	96.724991	27.342848	-9.534391	98.639793	28.842068	23.513271	99.682129	28.092458	6.98944	99.160961	-78.548226	14.500176	94.289021
-37.65839	17.958698	96.217171	-25.179693	10.729556	97.078575	27.519199	-9.583877	99.501411	28.973034	23.567945	100.361481	28.2461165	6.992034	99.931446	-78.6055025	14.467078	94.225704
-36.158939	18.227581	96.470016	-25.148088	10.705138	97.539215	27.763924	-9.673953	100.850311	29.168385	23.619446	101.427307	28.4661545	6.9727465	101.138809	-78.7623305	14.4375295	93.939621
-35.240768	18.415688	96.651749	-25.175323	10.689839	97.816208	27.859398	-9.785461	101.773643	29.291899	23.605679	102.127579	28.5756485	6.910109	101.950611	-78.9262945	14.469569	93.681805
-34.319328	18.64473	96.827766	-25.230745	10.646399	98.104805	27.907995	-9.912403	102.562798	29.386488	23.552856	102.776161	28.6472415	6.8202265	102.6694795	-79.1087315	14.4725715	93.5401305
-33.472015	18.882229	97.068649	-25.251034	10.587727	98.386559	27.917034	-10.004548	103.318474	29.442825	23.503052	103.381203	28.6799295	6.749252	103.3498385	-79.1819975	14.426202	93.4232795
-32.643517	19.197828	97.339729	-25.334745	10.550323	98.683876	27.98439	-10.082124	103.860603	29.491556	23.501204	104.036179	28.737973	6.70954	103.948391	-79.407463	14.391106	93.419361
-31.847132	19.569038	97.640022	-25.390306	10.530722	98.915665	27.994967	-10.063347	104.230309	29.54821	23.553064	104.593399	28.7715885	6.7448585	104.411854	-79.5522005	14.3165855	93.419476
-31.13237	19.996531	97.943588	-25.46818	10.511203	99.130997	27.985853	-10.074004	104.410156	29.553699	23.609951	105.134117	28.769776	6.7679735	104.7721365	-79.706136	14.2544325	93.4898575
-30.194532	20.625511	98.365273	-25.572395	10.544192	99.349747	27.885611	-9.918648	104.5392	29.604849	23.716843	105.889725	28.74523	6.8990975	105.2144625	-79.89002	14.1892865	93.4850315
-29.631021	21.101299	98.681015	-25.677139	10.61779	99.472237	27.80912	-9.805589	104.535225	29.612711	23.853802	106.344078	28.7109155	7.0241065	105.4396515	-80.0651935	14.2114735	93.5048225
-29.113266	21.613194	98.932579	-25.785498	10.755898	99.557251	27.731806	-9.646503	104.462029	29.598873	24.010412	106.668564	28.6653395	7.1819545	105.5652965	-80.2363355	14.3298415	93.5492055
-28.671589	22.158762	99.155586	-25.908609	10.962877	99.598885	27.609657	-9.434286	104.304161	29.541063	24.181023	106.860367	28.57536	7.3733685	105.582264	-80.392578	14.5523855	93.615506
-28.297142	22.697964	99.243202	-26.027752	11.209645	99.571907	27.476782	-9.195183	104.112877	29.453913	24.353388	106.864151	28.4653475	7.5791025	105.488514	-80.5208515	14.8401875	93.6553
-27.979586	23.21294	99.251717	-26.122084	11.502145	99.455811	27.337027	-8.899489	103.869293	29.33366	24.597805	106.779968	28.3353435	7.849158	105.3246305	-80.5795115	15.155132	93.5869915
-27.726549	23.708521	99.201424	-26.249897	11.825804	99.335464	27.218645	-8.576754	103.607216	29.22587	24.872293	106.568817	28.2222575	8.1477695	105.0880165	-80.7220515	15.5038385	93.5829115
-27.51556	24.448378	99.095276	-26.361153	12.310512	99.151718	27.025661	-8.058109	103.290771	29.020687	25.291336	106.139626	28.023174	8.6166135	104.7151985	-80.74548	16.0044105	93.5882375
-27.414316	24.926081	99.046097	-26.462994	12.633724	99.072037	26.918617	-7.733371	103.091644	28.875456	25.588041	105.920555	27.8970365	8.927335	104.5060995	-80.8230245	16.340113	93.6379745
-27.398485	25.377794	99.033455	-26.534588	12.925818	99.038292	26.812681	-7.366464	103.029396	28.744926	25.888145	105.72258	27.7788035	9.2608405	104.375988	-80.8479795	16.5907955	93.700596
-27.380095	25.829157	99.077744	-26.625299	13.236165	99.08094	26.748661	-7.064373	102.999756	28.633734	26.188787	105.6651	27.6911975	9.562207	104.332428	-80.9417955	16.910123	93.829452
-27.436718	26.245953	99.098625	-26.695192	13.500372	99.124229	26.654764	-6.751708	103.036293	28.55047	26.49826	105.613121	27.602617	9.873276	104.324707	-80.993001	17.127468	93.923751
-27.590006	26.594955	99.196396	-26.755943	13.743037	99.204475	26.602489	-6.493412	103.047653	28.45866	26.753143	105.627907	27.5305745	10.1298655	104.33778	-81.0424605	17.3562085	94.07117
-27.734766	26.955748	99.269218	-26.782211	13.975189	99.295784	26.534098	-6.275262	103.091942	28.412235	26.978153	105.647781	27.4731665	10.3514455	104.3698615	-81.0375885	17.5989325	94.2217065
-28.085741	27.440187	99.362236	-26.860342	14.275644	99.421219	26.473421	-5.968497	103.142044	28.358316	27.286997	105.672523	27.4158685	10.65925	104.4072835	-81.1365525	17.892038	94.4351545
-28.41194	27.715605	99.417625	-26.865307	14.46386	99.463234	26.432484	-5.768482	103.134834	28.306835	27.475208	105.642914	27.3696595	10.853363	104.388874	-81.1002735	18.074357	94.537594
-28.725031	27.93619	99.420525	-26.870991	14.599912	99.49955	26.407316	-5.600823	103.11068	28.266928	27.648598	105.574844	27.337122	11.0238875	104.342762	-81.079104	18.1759365	94.656338
-29.010647	28.135529	99.420235	-26.895035	14.771276	99.544785	26.391665	-5.415059	103.155029	28.226604	27.814043	105.478859	27.3091345	11.199492	104.316944	-81.0992045	18.34306	94.772626
-29.342186	28.272072	99.445305	-26.900158	14.939041	99.660095	26.399622	-5.241177	103.248466	28.202259	27.996841	105.349838	27.3009405	11.377832	104.299152	-81.1012565	18.50025	95.021038
-29.693947	28.333727	99.471413	-26.865601	15.07949	99.809685	26.432198	-5.100918	103.333244	28.183525	28.176865	105.167198	27.3078615	11.5379735	104.250221	-81.0390635	18.6210065	95.369149
-30.006519	28.434071	99.502594	-26.842508	15.192821	99.960541	26.474834	-4.928862	103.396118	28.145462	28.324154	104.91362	27.310148	11.697646	104.154869	-80.995164	18.687996	95.766213
-30.453873	28.547716	99.65461	-26.745886	15.347208	100.284828	26.530907	-4.726079	103.529503	28.091516	28.486555	104.435982	27.3112115	11.880238	103.9827425	-80.8029835	18.814178	96.5869135
-30.786932	28.654215	99.737045	-26.689316	15.447482	100.523743	26.611937	-4.659548	103.673264	28.059589	28.540569	104.137764	27.335763	11.9405105	103.905514	-80.714395	18.9544535	97.141972
-31.061733	28.736511	99.805946	-26.626247	15.526258	100.758102	26.665661	-4.597907	103.795395	28.052156	28.558182	103.882805	27.3589085	11.9801375	103.8391	-80.6114025	19.0723785	97.677104
-31.37118	28.867554	99.793488	-26.529385	15.60367	100.920013	26.701233	-4.565068	103.911041	28.067228	28.526779	103.58857	27.3842305	11.9808555	103.7498055	-80.4430005	19.2264845	98.0902205
-31.678391	29.033649	99.723366	-26.473185	15.658863	101.015579	26.726711	-4.595283	104.000198	28.080904	28.466976	103.306999	27.4038075	11.9358465	103.6535985	-80.3501775	19.3818795	98.3775595
-32.003635	29.251945	99.687683	-26.389864	15.748556	101.058159	26.721758	-4.59991	104.034027	28.099846	28.407053	103.081367	27.410802	11.9035715	103.557697	-80.19053	19.5935405	98.558621
-32.370205	29.498142	99.645508	-26.360889	15.802685	101.131287	26.722712	-4.601575	104.118561	28.1427	28.386971	102.887856	27.432706	11.892698	103.5032085	-80.154484	19.712672	98.7593655
-32.7696	29.909246	99.65258	-26.318403	15.954556	101.200806	26.725975	-4.559273	104.205872	28.163609	28.434271	102.718269	27.444792	11.937499	103.4620705	-80.081598	19.971613	98.9395415
-33.04538	30.246071	99.699471	-26.323997	16.024719	101.265205	26.747353	-4.496246	104.193787	28.168737	28.529522	102.663681	27.458045	12.016638	103.428734	-80.106039	20.0328	99.101676
-33.344002	30.633841	99.756172	-26.313257	16.112961	101.282516	26.739594	-4.375053	104.110924	28.181297	28.652596	102.636482	27.4604455	12.1387715	103.373703	-80.0869595	20.0871505	99.191329
-33.509235	31.045443	99.887154	-26.327381	16.196136	101.328979	26.731354	-4.252169	103.978287	28.167742	28.798597	102.647652	27.449548	12.273214	103.3129695	-80.10431	20.119058	99.3449885
-33.657501	31.495146	100.079597	-26.361708	16.244926	101.410889	26.706818	-4.097351	103.834404	28.140863	28.971737	102.685532	27.4238405	12.437193	103.259968	-80.1472565	20.052659	99.56181
-33.812828	31.987194	100.339821	-26.417082	16.328686	101.532593	26.691029	-3.91414	103.622803	28.089417	29.160028	102.715981	27.390223	12.622944	103.169392	-80.224387	20.034428	99.895794
-33.89233	32.539173	100.561081	-26.46352	16.382509	101.611855	26.645889	-3.711503	103.323433	28.029802	29.344923	102.722336	27.3378455	12.81671	103.0228845	-80.2648855	19.948308	100.2008255
-34.022911	33.513802	100.809769	-26.567003	16.546999	101.682213	26.551258	-3.377612	102.78038	27.879211	29.630798	102.543434	27.2152345	13.126593	102.661907	-80.3492405	19.967405	100.702519
-34.043736	34.12627	100.867294	-26.630297	16.694824	101.656784	26.44219	-3.169144	102.390053	27.74435	29.801331	102.284157	27.09327	13.3160935	102.337105	-80.353864	20.0735545	100.976463
-34.01873	34.789581	100.884964	-26.707041	16.862585	101.616669	26.317915	-2.996076	101.996613	27.579475	29.919258	101.889946	26.948695	13.461591	101.9432795	-80.362777	20.263579	101.2900585
-33.959328	35.451187	100.869194	-26.812819	16.983458	101.586868	26.138378	-2.82505	101.677391	27.377415	30.003103	101.487198	26.7578965	13.5890265	101.5822945	-80.3835345	20.3778895	101.5914415
-33.841808	36.026814	100.914001	-26.892475	17.142994	101.601364	26.010487	-2.709031	101.406776	27.180382	30.089096	101.179611	26.5954345	13.6900325	101.2931935	-80.3803845	20.5959555	101.9095345
-33.69725	36.613583	101.080498	-26.989317	17.253979	101.686081	25.853378	-2.572957	101.120552	27.021662	30.16749	100.974907	26.43752	13.7972665	101.0477295	-80.416154	20.7106915	102.3244325
-33.429054	37.225025	101.297226	-27.083141	17.338087	101.77021	25.724709	-2.497748	100.821396	26.899921	30.266827	100.899216	26.312315	13.8845395	100.860306	-80.478597	20.7916345	102.680114
-32.874496	38.137409	101.746277	-27.208942	17.452446	101.939987	25.488537	-2.25626	100.373055	26.801163	30.479309	101.015114	26.14485	14.1115245	100.6940845	-80.562734	20.7933675	103.1858895
-32.39518	38.732796	102.144089	-27.28261	17.539934	101.993286	25.355423	-2.072628	100.006523	26.735115	30.643726	101.131226	26.045269	14.285549	100.5688745	-80.610489	20.794319	103.4176975
-31.970558	39.295338	102.514946	-27.388409	17.652626	101.994659	25.194216	-1.842826	99.555534	26.678129	30.860325	101.25811	25.9361725	14.5087495	100.406822	-80.7129905	20.7965025	103.582496
-31.442648	39.810585	102.815498	-27.491892	17.81222	101.964066	25.007206	-1.501763	99.139633	26.620399	31.098185	101.373306	25.8138025	14.798211	100.2564695	-80.7975865	20.826229	103.6716625
-30.838766	40.272144	103.062645	-27.643446	17.997528	101.878929	24.870659	-1.172126	98.793266	26.552883	31.355515	101.53215	25.711771	15.0916945	100.162708	-80.998663	20.9033615	103.59515
-30.237049	40.718807	103.055206	-27.790466	18.270786	101.791153	24.769156	-0.861128	98.592262	26.498857	31.637665	101.640045	25.6340065	15.3882685	100.1161535	-81.2149385	21.1533035	103.4661525
-29.621607	41.169456	103.008499	-27.892941	18.553139	101.566147	24.651947	-0.568313	98.458595	26.417246	31.910044	101.694427	25.5345965	15.6708655	100.076511	-81.3204785	21.4354125	103.055783
-28.449198	41.616085	102.512505	-28.124506	19.023592	101.11927	24.489006	-0.169837	98.402496	26.250988	32.28323	101.704979	25.369997	16.0566965	100.0537375	-81.619009	21.9904875	102.1848025
-27.666399	41.836369	102.082481	-28.28587	19.320921	100.742981	24.396212	0.038571	98.47451	26.137564	32.500172	101.752235	25.266888	16.2693715	100.1133725	-81.838628	22.3724705	101.3725895
-26.858395	41.913544	101.680862	-28.446194	19.585512	100.374535	24.326996	0.191436	98.561951	26.065468	32.701073	101.848412	25.196232	16.4462545	100.2051815	-82.08862	22.7247695	100.5438885
-25.838306	41.980118	101.212296	-28.561735	19.800138	100.005936	24.242607	0.343295	98.672554	26.018528	32.874073	101.979889	25.1305675	16.608684	100.3262215	-82.2540375	22.991592	99.6856505
-25.035301	41.95549	100.922844	-28.654617	20.022474	99.690605	24.185886	0.499331	98.822113	25.974915	33.039101	102.171326	25.0804005	16.769216	100.4967195	-82.3896345	23.275732	98.8844905
-24.150532	41.836407	100.667488	-28.745682	20.210194	99.429199	24.16818	0.6457	98.987831	25.922771	33.223721	102.4683	25.0454755	16.9347105	100.7280655	-82.5368395	23.4856775	98.1303325
-23.251371	41.547741	100.623512	-28.839504	20.381002	99.278984	24.148937	0.814093	99.170265	25.920624	33.433743	102.846359	25.0347805	17.123918	101.008312	-82.7137885	23.638086	97.549656
-21.847155	41.039448	100.790726	-28.906525	20.535433	99.308914	24.174688	1.098787	99.372177	25.977373	33.76997	103.409813	25.0760305	17.4343785	101.390995	-82.8890805	23.6364875	97.226833
-20.927322	40.551949	100.968506	-28.905758	20.655792	99.430885	24.227001	1.307494	99.4953	26.015085	33.976788	103.735336	25.121043	17.642141	101.615318	-82.932559	23.669443	97.246452
-20.02981	40.010101	101.052536	-28.901478	20.766878	99.58139	24.287603	1.528825	99.635513	26.037369	34.259285	103.939758	25.162486	17.894055	101.7876355	-82.965442	23.639701	97.3751445
-19.197527	39.399464	101.085663	-28.932348	20.944237	99.703804	24.317949	1.749555	99.806999	26.014048	34.487701	104.045547	25.1659985	18.118628	101.926273	-83.0306945	23.769846	97.481335
-18.252636	38.689072	101.012993	-28.963324	21.094078	99.796448	24.316557	1.900934	100.013771	25.986671	34.676121	104.072617	25.151614	18.2885275	102.043194	-83.078262	23.8996285	97.549702
-17.338711	37.939365	100.919342	-28.97724	21.23188	99.902763	24.287418	2.047112	100.156639	25.950708	34.828766	104.040077	25.119063	18.437939	102.098358	-83.073543	24.025821	97.707168
-16.498491	37.070644	100.802422	-29.012241	21.3638	99.950882	24.2628	2.152641	100.271187	25.904041	34.958275	104.00164	25.0834205	18.555458	102.1364135	-83.1079025	24.172142	97.7653505
-15.175529	35.669521	100.682213	-29.07023	21.524126	100.007072	24.247833	2.340025	100.436523	25.873289	35.156094	104.036629	25.060561	18.7480595	102.236576	-83.201021	24.3001925	97.777568
-14.34349	34.680443	100.583138	-29.100975	21.56811	99.997452	24.232082	2.492994	100.534462	25.876289	35.308758	104.118279	25.0541855	18.900876	102.3263705	-83.2561355	24.235344	97.6685335
-13.50131	33.543171	100.47522	-29.11919	21.677288	99.949989	24.279743	2.615962	100.624702	25.888697	35.481468	104.236427	25.08422	19.048715	102.4305645	-83.3226	24.305861	97.4694135
-12.712547	32.391388	100.385368	-29.112349	21.699133	99.865501	24.312304	2.758	100.700439	25.918692	35.645752	104.388489	25.115498	19.201876	102.544464	-83.340196	24.19639	97.186538
-11.906243	31.176582	100.259987	-29.122374	21.751251	99.744446	24.367598	2.864535	100.851845	25.939857	35.773689	104.580017	25.1537275	19.319112	102.715931	-83.3984755	24.18339	96.772961
-11.126037	29.856972	100.092613	-29.108656	21.814119	99.593796	24.448032	2.953788	101.127518	25.948027	35.894897	104.856407	25.1980295	19.4243425	102.9919625	-83.4153415	24.2038955	96.1956295
-10.378489	28.498653	100.090424	-29.088964	21.839392	99.549637	24.587626	3.004759	101.616409	25.962797	35.991184	105.266586	25.2752115	19.4979715	103.4414975	-83.4531395	24.1808125	95.6577765
-9.351844	26.312197	100.384689	-28.988964	21.849564	99.700218	24.821947	2.985348	102.922104	26.039747	36.055859	106.292046	25.430847	19.5206035	104.607075	-83.408775	24.1785245	94.793361
-8.752753	24.730087	100.989685	-28.900543	21.805119	100.046669	25.027033	2.879201	104.159615	26.11039	36.038532	107.396332	25.5687115	19.4588665	105.7779735	-83.3697975	24.1513715	94.3153645
-8.229777	23.12608	101.749634	-28.843975	21.742952	100.572586	25.227524	2.722045	105.759178	26.220394	36.03381	108.716759	25.723959	19.3779275	107.2379685	-83.411909	24.1079765	93.9072035
-7.806343	21.415564	102.722992	-28.830173	21.680202	101.283371	25.447092	2.547318	107.629417	26.329214	36.021576	110.226021	25.888153	19.284447	108.927719	-83.548499	24.075957	93.639023
-7.491024	19.720638	103.835175	-28.820143	21.615707	101.985291	25.694046	2.390195	109.464798	26.497629	36.046719	111.617195	26.0958375	19.218457	110.5409965	-83.7361235	24.012957	93.4295855
-7.280769	18.068834	104.689896	-28.769871	21.604944	102.456734	25.87788	2.219721	110.91243	26.662758	36.085941	112.559319	26.270319	19.152831	111.7358745	-83.810061	24.057057	93.1775935
-7.078248	16.347963	105.156876	-28.672895	21.608206	102.640984	25.9506	2.194401	112.004005	26.76923	36.05027	113.006256	26.359915	19.1223355	112.5051305	-83.705705	24.0940765	92.7768375
-6.984674	13.907332	105.719948	-28.426861	21.598783	102.637878	26.152927	2.044425	113.206017	27.064688	35.922775	113.08564	26.6088075	18.9836	113.1458285	-83.4625295	24.213966	92.1299275
-7.027348	12.267904	105.907211	-28.168917	21.535141	102.557388	26.319698	1.881883	113.760124	27.306122	35.750835	112.842216	26.81291	18.816359	113.30117	-83.150744	24.253923	91.813606
-7.181909	10.763112	106.144035	-27.843344	21.393003	102.411232	26.555443	1.650171	114.177086	27.541908	35.531254	112.499443	27.0486755	18.5907125	113.3382645	-82.7353635	24.1952935	91.4841995
-7.465128	9.341817	106.328331	-27.530277	21.169598	102.301613	26.805969	1.449778	114.449501	27.863926	35.268574	112.185539	27.3349475	18.359176	113.31752	-82.3955015	23.98002	91.285706
-7.824042	7.93568	106.469917	-27.156492	20.93346	102.261993	27.088387	1.277847	114.72818	28.217199	34.99073	111.866989	27.652793	18.1342885	113.2975845	-81.965777	23.7326315	91.2264015
-8.331787	6.776872	106.684937	-26.806652	20.706028	102.317337	27.421925	1.100635	114.97229	28.559795	34.756161	111.642517	27.99086	17.928398	113.3074035	-81.604164	23.483658	91.3272705
-8.91959	5.71493	106.855133	-26.467266	20.441715	102.397903	27.77766	0.975972	115.090851	28.875336	34.573345	111.427483	28.326498	17.7746585	113.259167	-81.26103	23.1087715	91.536639
-10.085101	4.402726	106.913422	-26.000298	20.116201	102.599022	28.309006	0.775864	115.079514	29.255795	34.337563	111.195221	28.7824005	17.5567135	113.1373675	-80.7829965	22.6756885	92.0606765
-10.97914	3.729089	106.845413	-25.747364	19.881861	102.759552	28.606409	0.653024	114.934746	29.4925	34.206711	111.100807	29.0494545	17.4298675	113.0177765	-80.5441825	22.3338545	92.5013275
-12.003302	3.229371	106.778252	-25.511574	19.697683	102.936111	28.890356	0.483842	114.649841	29.705568	34.095291	111.074341	29.297962	17.2895665	112.862091	-80.32111	22.1057995	93.010131
-13.063712	2.751301	106.469437	-25.313305	19.548935	103.145027	29.124428	0.370169	114.285973	29.936064	33.988285	111.023796	29.530246	17.179227	112.6548845	-80.156856	21.918643	93.6351695
-14.226649	2.515501	106.226662	-25.119444	19.448227	103.398872	29.379934	0.248088	113.858925	30.133074	33.920559	111.071602	29.756504	17.0843235	112.4652635	-79.995392	21.8121305	94.3324805
-15.384652	2.378839	105.909943	-24.937963	19.367058	103.678497	29.614426	0.164852	113.38118	30.358305	33.887028	111.184036	29.9863655	17.02594	112.282608	-79.8622915	21.708176	95.074386
-16.906939	2.507699	105.756531	-24.741182	19.306238	103.983017	29.865408	0.105254	112.90181	30.568329	33.881863	111.35054	30.2168685	16.9935585	112.126175	-79.6992325	21.6189175	95.839859
-18.808115	2.59229	105.221916	-24.480625	19.259743	104.467834	30.176132	0.047203	112.046562	30.893332	33.888142	111.547676	30.534732	16.9676725	111.797119	-79.495982	21.5518135	97.138549
-20.260014	2.860021	104.956314	-24.3002	19.259171	104.730438	30.374033	0.042691	111.468254	31.118429	33.877289	111.531006	30.746231	16.95999	111.49963	-79.346631	21.558352	97.961246
-21.74091	3.146586	104.775558	-24.082762	19.269991	104.947792	30.537924	0.101149	110.821259	31.326427	33.875233	111.41304	30.9321755	16.988191	111.1171495	-79.0976995	21.551791	98.7784345
-23.250099	3.502963	104.590019	-23.875202	19.232607	105.118599	30.696667	0.161257	110.124313	31.5292	33.868122	111.045135	31.1129335	17.0146895	110.584724	-78.8633375	21.4505245	99.652474
-24.837151	3.885304	104.502617	-23.579645	19.226473	105.235863	30.894947	0.158526	109.362495	31.719276	33.807365	110.482933	31.3071115	16.9829455	109.922714	-78.4664015	21.4700005	100.549012
-26.373123	4.299848	104.487846	-23.262903	19.203156	105.362022	31.112598	0.186136	108.621613	31.933397	33.740269	109.818092	31.5229975	16.9632025	109.2198525	-78.0488035	21.4431095	101.5041915
-27.958944	4.783047	104.584778	-22.862743	19.179974	105.449699	31.34943	0.168999	107.958748	32.20182	33.608143	109.002396	31.775625	16.888571	108.480572	-77.501111	21.471377	102.418826
-30.198273	5.542035	104.948868	-22.295666	19.121847	105.593109	31.748602	0.133142	107.053909	32.492935	33.463551	107.789757	32.1207685	16.7983465	107.421833	-76.7121005	21.4453475	103.764385
-31.73308	6.096361	105.206802	-21.990555	19.077501	105.665466	31.994883	0.15577	106.505325	32.67321	33.380535	106.89566	32.3340465	16.7681525	106.7004925	-76.3151565	21.3868495	104.6304395
-33.163754	6.650248	105.427155	-21.614494	19.04324	105.621674	32.258167	0.177591	105.885231	32.740116	33.316498	105.966583	32.4991415	16.7470445	105.925907	-75.7281295	21.3394355	105.317441
-34.587997	7.302643	105.549263	-21.285727	19.008137	105.457214	32.504898	0.196214	105.170319	32.766689	33.243366	104.831161	32.6357935	16.71979	105.00074	-75.2072475	21.296484	105.913688
-35.912128	7.942203	105.647957	-20.957512	18.968164	105.135254	32.683247	0.210985	104.330505	32.810024	33.101871	103.505028	32.7466355	16.656428	103.9177665	-74.6616595	21.2799	106.3527415
-37.212036	8.675249	105.592308	-20.681868	18.894508	104.658066	32.794308	0.250251	103.311523	32.786613	32.981743	102.060783	32.7904605	16.615997	102.686153	-74.1541965	21.173019	106.629979
-38.449162	9.404728	105.394516	-20.43685	18.836012	104.06562	32.873196	0.271081	102.286064	32.660477	32.826736	100.49015	32.7668365	16.5489085	101.388107	-73.6405365	21.1231155	106.743133
-40.128502	10.620078	104.933479	-20.210836	18.648361	103.140411	32.952404	0.334489	100.700638	32.33765	32.569038	98.310158	32.645027	16.4517635	99.505398	-73.066699	20.8449585	106.775424
-41.207615	11.49256	104.587265	-20.1395	18.42189	102.499947	32.854992	0.280909	99.662071	32.170521	32.378834	97.00238	32.5127565	16.3298715	98.3322255	-72.7917565	20.5139085	106.6676685
-42.129787	12.435361	104.177963	-20.1472	18.178621	101.911018	32.751289	0.16622	98.625092	31.912243	32.171463	95.888336	32.331766	16.1688415	97.256714	-72.626166	20.1884005	106.565322
-42.923351	13.532463	103.786049	-20.210794	17.882565	101.40152	32.498272	0.096	97.719101	31.645138	32.005779	94.970131	32.071705	16.0508895	96.344616	-72.493293	19.7142405	106.458424
-43.692024	14.621422	103.458382	-20.304686	17.601492	100.998795	32.279675	-0.014297	96.940109	31.383749	31.85775	94.316444	31.831712	15.9217265	95.6282765	-72.441084	19.2812575	106.3693135
-44.294258	15.760999	103.190758	-20.440727	17.345976	100.666679	32.014706	-0.060638	96.273651	31.14669	31.759438	93.89045	31.580698	15.8494	95.0820505	-72.462152	18.842552	106.2513075
-44.746479	17.061632	102.945244	-20.611855	17.146591	100.446724	31.781975	-0.105703	95.770279	30.916449	31.70833	93.649849	31.349212	15.8013135	94.710064	-72.572922	18.4918685	106.183384
-45.138607	19.091234	102.618065	-20.820906	16.944916	100.198112	31.450197	-0.071199	95.201057	30.703321	31.725582	93.578117	31.076759	15.8271915	94.389587	-72.718571	18.0626405	106.006637
-45.231907	20.550524	102.434326	-20.965511	16.85862	100.08577	31.268955	-0.057266	94.942581	30.620367	31.774494	93.6577	30.944661	15.858614	94.3001405	-72.875683	17.858626	105.8713995
-45.181355	22.044315	102.310547	-21.058064	16.823711	99.991592	31.137863	-0.013794	94.741493	30.577129	31.8169	93.758614	30.857496	15.901553	94.2500535	-72.973624	17.745869	105.7331305
-44.981556	23.537558	102.084877	-21.148159	16.853828	99.875603	31.029287	0.038631	94.586266	30.539402	31.872499	93.852592	30.7843445	15.955565	94.219429	-73.0806625	17.752091	105.531777
-44.638374	25.073778	101.888298	-21.245913	16.928854	99.732384	30.930931	0.097596	94.404724	30.536568	31.943047	93.902206	30.7337495	16.0203215	94.153465	-73.2255755	17.8373865	105.311303
-44.173523	26.643297	101.678062	-21.345087	17.021469	99.575302	30.807865	0.178146	94.216805	30.487141	32.025085	93.952713	30.647503	16.1016155	94.084759	-73.337677	17.9413225	105.065845
-43.564102	28.244797	101.441452	-21.453302	17.134283	99.431	30.652472	0.259237	94.049606	30.440353	32.094826	94.01329	30.5464125	16.1770315	94.031448	-73.4530165	18.0915345	104.830552
-42.474236	30.572557	101.070061	-21.654682	17.314457	99.197922	30.439217	0.371235	93.87838	30.338305	32.216946	94.219017	30.388761	16.2940905	94.0486985	-73.698125	18.3348235	104.3471455
-41.539871	32.076611	100.83934	-21.836412	17.451593	99.03186	30.283583	0.458426	93.805206	30.265587	32.301502	94.483986	30.274585	16.379964	94.144596	-73.947409	18.523222	103.919124
-40.548153	33.547253	100.602959	-22.077589	17.591324	98.850937	30.1152	0.549478	93.773636	30.178186	32.432247	94.833771	30.146693	16.4908625	94.3037035	-74.301871	18.6917855	103.3981705
-39.418533	34.946381	100.378021	-22.314383	17.723551	98.67675	29.946154	0.662976	93.758354	30.086744	32.554329	95.253876	30.016449	16.6086525	94.506115	-74.645215	18.8384495	102.847385
-38.209892	36.314941	100.208809	-22.592583	17.831034	98.537598	29.767483	0.812036	93.811028	29.952192	32.720303	95.770988	29.8598375	16.7661695	94.791008	-75.0450035	18.8958985	102.284188
-36.828129	37.647663	100.104691	-22.911858	17.990477	98.368492	29.606533	0.942695	93.937805	29.798895	32.872318	96.407654	29.702714	16.9075065	95.1727295	-75.52643	19.0734475	101.5642545
-35.457054	38.853149	100.105904	-23.223976	18.112537	98.318832	29.425705	1.080902	94.120384	29.692888	33.064384	97.101173	29.5592965	17.072643	95.6107785	-76.0072485	19.152431	101.0268855
-33.130421	40.545799	100.198303	-23.676996	18.390018	98.213371	29.174677	1.288203	94.448204	29.561352	33.320122	98.154251	29.3680145	17.3041625	96.3012275	-76.7220065	19.4758735	100.1255145
-31.679565	41.649139	100.31469	-23.958412	18.591755	98.124214	28.974009	1.435803	94.671814	29.499977	33.47789	98.759369	29.236993	17.4568465	96.7155915	-77.153817	19.7266635	99.5328365
-29.824245	42.473541	100.287338	-24.242182	18.779968	98.026054	28.828959	1.562359	94.838402	29.432953	33.588772	99.33252	29.130956	17.5755655	97.085461	-77.61532	19.9843705	98.966647
-28.244978	43.344715	100.399254	-24.360485	19.021494	97.885071	28.703966	1.706416	95.071587	29.396681	33.700947	99.915459	29.0503235	17.7036815	97.493523	-77.7712935	20.3393065	98.276619
-26.429781	43.97924	100.502754	-24.566341	19.250784	97.875023	28.647625	1.770043	95.35611	29.424772	33.796883	100.441513	29.0361985	17.783463	97.8988115	-78.1688805	20.718105	97.8512345
-24.633554	44.512177	100.566483	-24.733431	19.494188	97.817024	28.563362	1.851532	95.648537	29.419937	33.877617	100.980164	28.9916495	17.8645745	98.3143505	-78.4585115	21.1238015	97.3196975
-22.832363	44.942379	100.60376	-24.801321	19.680309	97.674904	28.533913	1.909197	95.962189	29.450611	33.959087	101.451782	28.992262	17.934142	98.7069855	-78.594904	21.426476	96.6428225
-19.843349	45.294388	100.427139	-24.940413	20.073793	97.518364	28.498892	2.035235	96.420517	29.517408	34.114136	102.06205	29.00815	18.0746855	99.2412835	-78.888976	22.0729005	95.7954445
-18.182795	45.474777	100.351799	-25.016457	20.341127	97.310341	28.500854	2.116536	96.70179	29.568533	34.198826	102.453339	29.0346935	18.157681	99.5775645	-79.0676075	22.524573	95.0431175
-16.301636	45.429722	100.216316	-25.014845	20.612526	97.061386	28.492264	2.228229	97.023483	29.622263	34.336071	102.835693	29.0572635	18.28215	99.929588	-79.0869535	22.942902	94.193184
-14.471001	45.277214	100.18705	-25.062042	20.877365	96.786507	28.509438	2.302697	97.39975	29.668617	34.442509	103.37677	29.0890275	18.372603	100.38826	-79.2131115	23.382127	93.184754
-12.678571	44.963181	100.228027	-25.054152	21.151512	96.656181	28.609123	2.409656	97.949585	29.750134	34.572826	104.126892	29.1796285	18.491241	101.0382385	-79.2879325	23.811783	92.2741235
-10.891903	44.499893	100.509857	-25.023464	21.356089	96.567879	28.759146	2.511061	98.672745	29.904011	34.705925	105.047249	29.3315785	18.608493	101.859997	-79.3785065	24.103685	91.275761
-9.225441	43.861763	100.90448	-24.916159	21.592712	96.579315	28.974745	2.569779	99.487862	30.049145	34.841125	106.172119	29.511945	18.705452	102.8299905	-79.344263	24.479972	90.3286395
-6.886435	42.592121	101.944908	-24.769499	21.853329	96.823975	29.277256	2.586704	101.262756	30.34598	35.029648	108.444298	29.811618	18.808176	104.853527	-79.350616	24.898482	88.794423
-5.512108	41.571404	102.776443	-24.763102	22.002768	97.175095	29.525217	2.510955	102.544258	30.617567	35.098789	109.908592	30.071392	18.804872	106.226425	-79.597596	25.200664	88.123765
-4.230006	40.369026	103.491554	-24.703438	22.151041	97.537888	29.69301	2.492399	103.634735	30.803427	35.195282	111.091003	30.2482185	18.8438405	107.362869	-79.6550945	25.4582415	87.712907
-3.023822	39.08353	103.968521	-24.579943	22.246061	97.787949	29.888186	2.497733	104.50901	31.000658	35.271957	111.931435	30.444422	18.884845	108.2202225	-79.604308	25.607277	87.3556755
-1.895298	37.703259	104.109467	-24.456465	22.38949	97.915237	30.068228	2.572887	105.078979	31.172779	35.353027	112.460114	30.6205035	18.962957	108.7695465	-79.5334335	25.816023	87.0609275
-0.880255	36.238728	104.068336	-24.29784	22.552332	97.945381	30.234348	2.692136	105.388977	31.342888	35.493134	112.541222	30.788618	19.092635	108.9650995	-79.384298	26.012029	86.9256625
0.016834	34.687824	103.802284	-24.076969	22.686415	97.965881	30.446032	2.844306	105.490204	31.506296	35.627754	112.48307	30.976164	19.23603	108.986637	-79.130102	26.1368	86.945125
1.129239	32.083721	103.331909	-23.775364	22.892412	98.002563	30.812067	3.027786	105.519699	31.819847	35.844265	112.196732	31.315957	19.4360255	108.8582155	-78.866685	26.3487985	87.1469105
1.678791	30.22353	102.9245	-23.561317	22.985607	98.021004	30.9979	3.17152	105.47451	32.003654	35.964897	111.93454	31.500777	19.5682085	108.704525	-78.623411	26.4030055	87.337483
2.094788	28.264427	102.535965	-23.325346	23.026941	98.033142	31.232967	3.303963	105.462883	32.169315	36.105011	111.617363	31.701141	19.704487	108.540123	-78.351833	26.349395	87.526161
2.332758	26.201948	102.090546	-23.10811	23.102341	98.066704	31.470161	3.426802	105.495895	32.35733	36.244682	111.278137	31.9137455	19.835742	108.387016	-78.1299655	26.36894	87.746392
2.463534	24.056597	101.701828	-22.894459	23.165701	98.120529	31.720261	3.493173	105.576233	32.559769	36.37381	110.885498	32.140015	19.9334915	108.2308655	-77.928933	26.3979105	88.0101925
2.42708	21.80875	101.30851	-22.637989	23.170563	98.187309	31.962889	3.554452	105.678986	32.742416	36.462177	110.429619	32.3526525	20.0083145	108.0543025	-77.6286305	26.3328115	88.3203155
2.269501	19.504368	100.999031	-22.383415	23.156013	98.263618	32.204239	3.55817	105.819069	32.93597	36.518044	109.92144	32.5701045	20.038107	107.8702545	-77.3369345	26.273919	88.6569815
1.791525	15.950741	100.781509	-22.004084	23.083143	98.449013	32.571392	3.51282	106.115891	33.263851	36.529892	109.213257	32.9176215	20.021356	107.664574	-76.9257895	26.14493	89.233452
1.262808	13.520755	100.769852	-21.768251	23.005312	98.65242	32.802692	3.443195	106.371979	33.482361	36.473549	108.755096	33.1425265	19.958372	107.5635375	-76.6790285	26.052252	89.7413025
0.604597	11.110486	100.935593	-21.52553	22.91728	98.905403	33.055058	3.367648	106.704262	33.713291	36.417408	108.349953	33.3841745	19.892528	107.5271075	-76.4352345	25.942032	90.2836985
-0.185472	8.739133	101.2332	-21.299229	22.807358	99.208237	33.303638	3.306258	107.056168	33.90551	36.360992	107.992577	33.604574	19.833625	107.5243725	-76.203032	25.781091	90.8921015
-1.087325	6.359361	101.637817	-21.068766	22.660763	99.564064	33.561089	3.258022	107.467339	34.113976	36.281353	107.739555	33.8375325	19.7696875	107.603447	-75.9750645	25.5518385	91.524681
-2.100843	4.057049	102.197937	-20.892336	22.49213	99.967239	33.804703	3.178365	107.941292	34.330688	36.224735	107.58799	34.0676955	19.70155	107.764641	-75.8523675	25.28271	92.169837
-3.241426	1.823791	102.808487	-20.689333	22.265635	100.417793	34.072411	3.081411	108.371414	34.523632	36.114838	107.472527	34.2980215	19.5981245	107.9219705	-75.6766875	24.9331455	92.9136155
-5.142287	-1.370118	103.765938	-20.374607	21.874752	101.065826	34.501884	2.897809	108.860985	34.835236	35.871857	107.213463	34.66856	19.384833	108.037224	-75.417774	24.364671	94.094428
-6.461829	-3.344063	104.413078	-20.121483	21.600918	101.480888	34.785145	2.766564	109.084236	35.059937	35.704987	107.041443	34.922541	19.2357755	108.0628395	-75.165507	23.9660605	94.8989365
-7.888093	-5.258653	105.02906	-19.862324	21.323227	101.90538	35.094639	2.652169	109.293663	35.261951	35.553879	106.843567	35.178295	19.103024	108.068615	-74.902943	23.54343	95.742145
-9.376752	-6.930965	105.775299	-19.615234	21.031399	102.345932	35.440807	2.584961	109.519386	35.476563	35.417919	106.633995	35.458685	19.00144	108.0766905	-74.689153	23.061358	96.6151735
-10.841941	-8.500649	106.590256	-19.320013	20.74255	102.836075	35.831421	2.523268	109.760574	35.678032	35.293205	106.416336	35.7547265	18.9082365	108.088455	-74.3947525	22.5768635	97.583695
-12.403593	-10.00802	107.414696	-19.046196	20.462709	103.297066	36.20462	2.492491	109.924164	35.855816	35.148514	106.097008	36.030218	18.8205025	108.010586	-74.12261	22.1049155	98.583546
-14.016411	-11.254783	108.338867	-18.77343	20.201921	103.696358	36.568531	2.463091	110.056175	35.971729	34.97382	105.602692	36.27013	18.7184555	107.8294335	-73.81699	21.6853865	99.5632825
-16.457249	-12.816803	109.785583	-18.397671	19.775192	104.270538	37.121719	2.406964	110.179199	36.05286	34.696861	104.865936	36.5872895	18.5519125	107.5225675	-73.3826315	20.9984715	101.0185085
-18.055704	-13.704297	110.649193	-18.16806	19.463278	104.610443	37.413303	2.343283	110.231224	36.096836	34.474163	104.362953	36.7550695	18.408723	107.2970885	-73.0911895	20.517833	101.9237975
-19.546728	-14.459326	111.48912	-17.960505	19.1427	104.921402	37.670784	2.256175	110.264816	36.109734	34.223698	103.930389	36.890259	18.2399365	107.0976025	-72.811269	20.0454635	102.7452015
-21.32007	-14.888853	112.31337	-17.804379	18.822233	105.229065	37.922623	2.168547	110.338226	36.121403	33.973637	103.536987	37.022013	18.071092	106.9376065	-72.630771	19.573374	103.5205235
-22.948761	-15.16126	113.110641	-17.644785	18.504009	105.492554	38.177635	2.019433	110.382423	36.108707	33.750656	103.156891	37.143171	17.8850445	106.769657	-72.432741	19.1229735	104.215451
-24.525639	-15.259083	113.772499	-17.493685	18.190371	105.701591	38.385307	1.998574	110.388542	36.068268	33.517361	102.773079	37.2267875	17.7579675	106.5808105	-72.2141575	18.6227745	104.8223715
-26.031994	-15.170712	114.307663	-17.295166	17.910093	105.807579	38.607193	1.920539	110.426796	36.024883	33.270016	102.378487	37.316038	17.5952775	106.4026415	-71.90637	18.2249085	105.2125165
-28.276802	-14.707203	114.751228	-17.138403	17.521385	105.983711	38.85836	1.772062	110.418365	36.029541	32.975288	101.979553	37.4439505	17.373675	106.198959	-71.7207565	17.669095	105.768463
-29.955816	-13.952662	114.977051	-17.036785	17.262268	106.155586	38.55547	1.888947	110.620865	36.026676	32.814472	101.840652	37.291073	17.3517095	106.2307585	-71.364643	17.1728265	106.0804135
-31.399164	-13.171737	114.922966	-16.985586	17.046225	106.322632	39.103745	1.617121	110.366699	36.33395	32.606323	101.577759	37.7188475	17.111722	105.972229	-71.6900195	16.980728	106.673035
-32.835209	-12.181953	114.740959	-16.909113	16.885046	106.455589	39.195957	1.661715	110.318588	35.997089	32.766815	101.715828	37.596523	17.214265	106.017208	-71.414749	16.555827	106.89397
-34.220791	-10.927904	114.493355	-16.865227	16.749004	106.629539	39.273277	1.648804	110.233879	35.982567	32.803322	101.759087	37.627922	17.226063	105.996483	-71.358376	16.271945	107.262595
-35.572636	-9.479948	114.167252	-16.838242	16.66671	106.837418	38.911736	1.900348	110.35408	35.999603	32.867699	101.862953	37.4556695	17.3840235	106.1085165	-71.1321535	15.9493965	107.5663195
-36.84803	-7.788373	113.80397	-16.798395	16.582102	107.076813	39.380981	1.704597	110.097977	36.00861	32.978573	102.032936	37.6947955	17.341585	106.0654565	-71.2915855	15.822619	108.0881695
-38.677219	-4.833271	113.278305	-16.80224	16.528532	107.527634	39.051907	1.959045	109.971939	36.033649	33.163479	102.254272	37.542778	17.561262	106.1131055	-71.147258	15.495802	108.9421625
-39.750698	-2.605893	112.939049	-16.702728	16.472397	107.811127	39.483288	1.801321	109.516907	36.093948	33.218365	102.324211	37.788618	17.509843	105.920559	-71.194074	15.434951	109.701695
-40.7528	-0.170618	112.633263	-16.742493	16.432079	108.143906	39.476974	1.865822	108.98423	36.163265	33.260433	102.140282	37.8201195	17.5631275	105.562256	-71.3051055	15.3010305	110.725556
-41.708313	2.465822	112.427773	-16.758663	16.430122	108.268715	39.378284	1.968462	107.817284	35.978554	33.163208	101.158157	37.678419	17.565835	104.4877205	-71.195745	15.294409	112.0497095
-42.506851	5.258542	112.22963	-16.763227	16.488844	107.912064	39.046028	2.147655	105.632446	35.443127	33.026863	99.065254	37.2445775	17.587259	102.34885	-70.7710315	15.390429	113.475278
-43.233795	8.230523	111.864075	-16.84112	16.558983	107.032333	38.342388	2.397091	102.585388	34.515442	32.991783	96.338516	36.428915	17.694437	99.461952	-70.111155	15.423529	114.602714
-43.893448	11.254003	111.145035	-17.081766	16.62075	105.999115	37.408592	2.667653	99.608177	33.503494	33.094101	93.836304	35.456043	17.880877	96.7222405	-69.619575	15.360623	115.2759895
-44.730663	16.029264	109.883286	-17.807373	16.636236	104.733727	35.961563	2.906167	95.993217	32.158405	33.379341	91.536041	34.059984	18.142754	93.764629	-69.67473	15.129718	115.702825
-45.106819	19.286657	108.964729	-18.406769	16.587696	103.841721	35.034985	3.05988	94.015442	31.502756	33.709206	90.555016	33.2688705	18.384543	92.285229	-70.0824085	14.790849	115.398213
-45.271137	22.64592	107.902702	-18.997068	16.631781	102.764915	34.293015	3.275512	92.141769	30.983385	34.084763	89.726288	32.6382	18.6801375	90.9340285	-70.632336	14.5834245	114.5958015
-45.292633	26.033947	106.610397	-19.517916	16.746	101.592957	33.696003	3.561407	90.737549	30.655771	34.453968	89.372597	32.175887	19.0076875	90.055073	-71.211719	14.4843125	113.130841
-45.111805	29.532686	105.260101	-20.094322	16.933151	100.605965	33.401073	3.837079	90.080215	30.508623	34.865551	89.75824	31.954848	19.351315	89.9192275	-72.143492	14.514987	111.2927025
-44.775665	32.967175	103.899857	-20.683596	17.163143	99.754753	33.332668	4.102098	90.062904	30.524727	35.283848	90.743469	31.9286975	19.692973	90.4031865	-73.2958895	14.633313	109.1063195
-44.239796	36.454914	102.684036	-21.236689	17.408518	98.950333	33.246429	4.349919	90.650406	30.704836	35.604057	92.193718	31.9756325	19.976988	91.422062	-74.4490105	14.840048	106.478604
-43.043625	41.609413	101.45594	-21.955303	17.790571	98.083778	33.323059	4.403216	92.099014	31.191053	35.834026	94.609901	32.257056	20.118621	93.3544575	-76.167662	15.462521	102.8130985
-42.033691	44.984833	100.90773	-22.41853	18.181906	97.464272	33.209583	4.505727	92.810753	31.393391	35.948235	96.012611	32.301487	20.226981	94.411682	-77.138547	16.136831	100.516862
-40.900402	48.19511	100.821861	-22.802261	18.563555	96.832809	32.915627	4.675492	92.929283	31.435543	36.055107	96.763763	32.175585	20.3652995	94.846523	-77.780107	16.7618105	98.819095
-39.662544	51.274895	100.978935	-23.131306	19.033699	96.036163	32.41925	5.080644	92.434807	31.221067	36.299629	96.845665	31.8201585	20.6901365	94.640236	-78.0827705	17.3772615	97.43209
-38.462482	54.266983	101.132629	-23.497446	19.689548	95.015594	31.78401	5.853759	91.310333	30.725912	36.77877	96.421936	31.254961	21.3162645	93.8661345	-78.249853	18.0628315	96.1650535
-37.190765	57.064484	101.423302	-23.950745	20.382318	93.914642	30.959934	6.749675	89.759453	30.115774	37.321144	95.531975	30.537854	22.0354095	92.645714	-78.439344	18.7292265	95.18357
-36.084141	58.135952	101.778122	-24.441732	21.083269	92.751404	29.951286	7.666292	87.918411	29.4039	37.892403	94.420784	29.677593	22.7793475	91.1695975	-78.561057	19.3871905	94.3332105
-34.645844	58.397491	101.288712	-25.412952	22.173122	91.065994	28.375021	9.242895	85.026245	28.172285	38.892666	92.56488	28.273653	24.0677805	88.7955625	-79.099557	20.2784635	93.3364255
-33.622215	58.411556	100.729454	-26.126183	22.919281	89.961632	27.439291	10.307577	83.007751	27.27626	39.664398	91.126122	27.3577755	24.9859875	87.0669365	-79.6101415	20.8525745	92.8563275
-32.446968	58.185207	100.025452	-26.830139	23.608013	88.8554	26.5546	11.266117	80.963745	26.425993	40.420891	89.592537	26.4902965	25.843504	85.278141	-80.1505745	21.372522	92.432659
-31.114969	57.842159	98.95063	-27.470675	24.208931	87.835739	25.738361	12.033205	79.126976	25.725555	41.033386	88.178391	25.731958	26.5332955	83.6526835	-80.673308	21.8845665	92.0187945
-29.859877	57.15543	98.041595	-28.014126	24.677723	87.075462	25.136963	12.459208	77.764252	25.208416	41.440903	87.016335	25.1726895	26.9500555	82.3902935	-81.2009415	22.4053905	91.7606305
-28.433189	56.295364	96.877304	-28.445265	25.00198	86.517998	24.770687	12.614796	76.818398	24.805433	41.640354	86.117859	24.78806	27.127575	81.4681285	-81.67859	22.876385	91.5678675
-26.85655	55.132301	95.688339	-28.68211	25.180325	86.170326	24.527573	12.613465	76.219727	24.583538	41.731827	85.411232	24.5555555	27.172646	80.8154795	-81.9197755	23.188004	91.5251725
-24.351479	53.015549	93.55574	-28.865141	25.334209	85.769485	24.449059	12.395761	75.91983	24.362078	41.734978	84.547905	24.4055685	27.0653695	80.2338675	-82.1358505	23.6030485	91.3051025
-22.602169	51.317776	92.031517	-28.935369	25.370317	85.709259	24.621836	12.048822	76.337151	24.278618	41.663948	84.433777	24.450227	26.856385	80.385464	-82.320965	23.884249	91.033054
-20.730873	49.29734	90.712288	-29.003262	25.333633	85.883949	24.968611	11.468701	77.530762	24.33507	41.50935	84.969162	24.6518405	26.4890255	81.249962	-82.6583645	24.1782405	90.517936
-18.747784	46.930355	89.965347	-29.023596	25.11223	86.476936	25.476578	10.676487	79.552292	24.606489	41.198071	86.258926	25.0415335	25.937279	82.905609	-83.0887255	24.287181	90.048263
-16.67436	44.19495	89.824768	-28.953508	24.677927	87.356422	26.14621	9.605141	82.288925	25.159185	40.732872	88.295341	25.6526975	25.1690065	85.292133	-83.5597135	24.1868475	89.420711
-14.517411	41.134815	90.350792	-28.803284	24.160032	88.549194	26.85326	8.455706	85.7453	25.910938	40.132923	90.975639	26.382099	24.2943145	88.3604695	-83.988667	24.0257495	88.7379185
-12.308534	37.829113	91.603905	-28.509718	23.593689	90.101166	27.685541	7.295276	89.689789	26.692305	39.509525	94.092888	27.188923	23.4024005	91.8913385	-84.208359	23.7849775	88.3109935
-9.150113	32.653992	93.910263	-28.007942	22.829971	92.430206	28.747229	6.04293	95.154503	27.653551	38.710983	98.272034	28.20039	22.3769565	96.7132685	-84.216274	23.2829855	88.1471435
-7.067303	29.167696	95.169128	-27.54604	22.391136	93.574623	29.204147	5.503561	98.021027	28.140249	38.323811	100.228714	28.672198	21.913686	99.1248705	-83.764278	22.868586	88.0243755
-5.027269	25.702927	96.157875	-27.060551	22.00252	94.394844	29.581547	5.113729	100.096771	28.485588	38.007252	101.574341	29.0335675	21.5604905	100.835556	-83.1546695	22.4445495	87.954132
-3.128534	22.218161	97.279022	-26.5107	21.647682	95.186798	30.003611	4.757025	102.174065	28.855091	37.646526	102.699127	29.429351	21.2017755	102.436596	-82.450751	22.0935885	87.937
-1.384294	18.687962	98.750687	-25.984612	21.212595	96.201447	30.471907	4.281055	104.057335	29.35775	37.224751	103.778862	29.9148285	20.752903	103.9180985	-81.8840525	21.672287	88.4847955
0.226108	15.198833	100.223907	-25.41807	20.72546	97.184654	30.889835	3.864163	105.853104	29.899389	36.763428	104.778313	30.394612	20.3137955	105.3157085	-81.230752	21.1371245	89.0535995
1.697457	11.791535	101.923836	-24.857992	20.253185	98.191101	31.504435	3.505086	107.528923	30.457056	36.490326	105.847824	30.9807455	19.997706	106.6883735	-80.6967295	20.508664	89.6938285
3.67549	6.840858	104.300034	-24.013788	19.566065	99.587189	32.419033	3.151722	109.432312	31.324833	36.222603	107.046219	31.871933	19.6871625	108.2392655	-79.899509	19.4449675	90.9351125
4.792444	3.700747	105.823227	-23.408072	19.086279	100.434242	33.069279	2.935584	110.515717	31.937876	36.094997	107.833397	32.5035775	19.5152905	109.174557	-79.3197215	18.6572675	91.693927
5.883421	0.583003	107.332405	-22.977688	18.687809	101.386276	33.718914	2.663334	111.516914	32.577305	35.931889	108.560753	33.1481095	19.2976115	110.0388335	-79.1034855	18.0780065	92.7337185
6.778169	-2.341371	108.794769	-22.31094	18.211742	102.109375	34.32476	2.448454	112.528404	33.102654	35.720573	109.179344	33.713707	19.0845135	110.853874	-78.335587	17.3389705	93.364876
7.456872	-5.09994	110.426186	-21.781128	17.819141	102.911148	34.881516	2.256619	113.659691	33.568638	35.502762	109.915947	34.225077	18.8796905	111.787819	-77.787333	16.7585915	94.034477
7.317681	-7.10983	112.058464	-21.29245	17.426386	103.652321	35.321587	2.106717	114.971794	33.981304	35.35606	110.760048	34.6514455	18.7313885	112.865921	-77.2363455	16.1213835	94.438721
6.314852	-8.216297	113.351532	-21.152288	17.122286	104.511261	35.651119	1.905466	116.140732	34.280586	35.177757	111.625206	34.9658525	18.5416115	113.882969	-77.2704285	15.7029605	95.139553
4.784801	-9.925981	114.530563	-20.647591	16.376331	105.302773	35.949059	1.536658	117.489433	34.688686	34.795692	112.549294	35.3188725	18.166175	115.0193635	-76.6140545	14.586487	95.5861825
3.630328	-10.969591	114.981117	-20.492954	15.942047	105.771767	36.150875	1.19513	117.960907	34.895912	34.507782	112.974548	35.5233935	17.851456	115.4677275	-76.5093015	14.032638	96.0758065
2.454745	-11.939871	115.000412	-20.30467	15.491038	106.109604	36.296486	0.876454	118.14357	35.121502	34.189857	113.175285	35.708994	17.5331555	115.6594275	-76.318334	13.4489205	96.5597805
1.223538	-12.65836	114.921997	-20.141888	15.07082	106.367477	36.467754	0.537278	118.166367	35.381153	33.899288	113.280548	35.9244535	17.218283	115.7234575	-76.2082295	12.923357	97.0114965
-0.081727	-13.297857	114.704643	-19.982641	14.741667	106.612053	36.710567	0.237633	118.006096	35.60537	33.695644	113.36998	36.1579685	16.9666385	115.688038	-76.1232505	12.5166955	97.536068
-1.491334	-13.74783	114.363754	-19.872589	14.488046	106.861404	36.928593	-0.018308	117.789879	35.808201	33.511681	113.355507	36.368397	16.7466865	115.572693	-76.113575	12.2294055	98.150115
-2.95534	-14.064309	113.803802	-19.707453	14.281631	107.035637	37.070908	-0.226124	117.374649	35.972527	33.334438	113.318459	36.5217175	16.554157	115.346554	-75.9366235	12.009105	98.72472
-5.319834	-14.244708	112.961807	-19.567865	14.100928	107.378922	37.302105	-0.529379	116.701508	36.17144	33.101295	113.254547	36.7367725	16.285958	114.9780275	-75.8725025	11.915898	99.7798165
-7.031631	-14.189938	112.446609	-19.498184	14.071742	107.662491	37.462132	-0.726988	116.242744	36.411198	32.875599	113.107193	36.936665	16.0743055	114.6749685	-75.933033	12.0691785	100.6500135
-8.800863	-13.926488	112.016609	-19.25256	13.941526	107.830795	37.611153	-0.947821	115.723122	36.608089	32.621998	112.825439	37.109621	15.8370885	114.2742805	-75.614741	12.0459635	101.3873095
-10.563021	-13.6669	111.474968	-19.015152	13.858503	107.929626	37.74461	-1.189111	114.954773	36.793312	32.273857	112.164413	37.268961	15.542373	113.559593	-75.299265	12.174633	102.299659
-12.395465	-13.170608	111.010719	-18.854744	13.802711	107.887306	37.849854	-1.420331	113.9608	36.890301	31.870874	110.998466	37.3700775	15.2252715	112.479633	-75.0795655	12.3801505	103.294979
-14.234053	-12.582475	110.480392	-18.666281	13.750916	107.646812	37.955101	-1.580069	112.587082	36.796524	31.473049	109.444008	37.3758125	14.94649	111.015545	-74.7083745	12.555342	104.278079
-16.120535	-11.82102	109.996414	-18.537834	13.68921	107.231201	37.973095	-1.658929	110.989914	36.583294	31.144928	107.627014	37.2781945	14.7429995	109.308464	-74.3538625	12.6354205	105.153938
-18.958019	-10.443382	109.085381	-18.461472	13.569199	106.457855	37.842709	-1.851038	108.457672	36.144871	30.784809	104.863564	36.99379	14.4668855	106.660618	-73.916734	12.6715125	106.255092
-20.854313	-9.384883	108.233963	-18.448952	13.445462	105.800858	37.579613	-1.952407	106.6213	35.892044	30.518213	103.054451	36.7358285	14.282903	104.8378755	-73.6337325	12.608021	106.7638405
-22.706327	-8.236262	107.21521	-18.485281	13.355376	105.045761	37.32777	-2.03297	104.820129	35.52314	30.362734	101.393143	36.425455	14.164882	103.106636	-73.396017	12.54587	106.984886
-24.445181	-6.918883	106.199837	-18.539896	13.315471	104.287422	37.066715	-1.910605	103.092621	34.981392	30.350662	100.046898	36.0240535	14.2200285	101.5697595	-73.1038455	12.4109135	107.0050845
-26.157442	-5.491157	105.160927	-18.643417	13.299972	103.563454	36.728062	-1.695734	101.488747	34.518578	30.367331	98.886696	35.62332	14.3357985	100.1877215	-72.910154	12.2641455	106.9391865
-27.784479	-3.958505	104.250565	-18.784456	13.29715	102.906776	36.356987	-1.524565	100.007187	34.091175	30.488321	97.877464	35.224081	14.481878	98.9423255	-72.792993	12.112422	106.8712265
-29.264677	-2.286329	103.415237	-18.88595	13.326827	102.271149	35.906685	-1.338335	98.552544	33.640022	30.602764	96.985992	34.7733535	14.6322145	97.769268	-72.5452535	12.0214395	106.77303
-31.289383	0.329856	102.41674	-19.064642	13.44059	101.416168	35.21574	-1.129897	96.586029	33.073017	30.699932	95.75959	34.1443785	14.7850175	96.1728095	-72.2736625	12.0961625	106.6595265
-32.516586	2.104601	101.849922	-19.228521	13.565965	100.911842	34.716362	-1.020221	95.592018	32.766651	30.745646	95.199089	33.7415065	14.8627125	95.3955535	-72.1985485	12.2692175	106.4281305
-33.543388	4.000101	101.479355	-19.471052	13.724947	100.572823	34.30682	-0.979489	94.961967	32.548576	30.764219	94.898628	33.427698	14.892365	94.9302975	-72.369802	12.557529	106.2153485
-34.484463	5.889821	101.305161	-19.685076	13.852689	100.360214	33.937672	-0.980197	94.576408	32.366013	30.786259	94.749283	33.1518425	14.903031	94.6628455	-72.5219945	12.802347	106.0575825
-35.269184	7.773504	101.230362	-19.901743	14.020735	100.224838	33.652187	-0.953282	94.397118	32.157455	30.795891	94.666092	32.904821	14.9213045	94.531605	-72.708307	13.1201655	105.918071
-35.915401	9.62851	101.208649	-20.071886	14.182188	100.168823	33.423992	-0.944371	94.338432	31.949762	30.821587	94.629997	32.686877	14.938608	94.4842145	-72.830649	13.425768	105.8534315
-36.389877	11.527575	101.291702	-20.272415	14.341935	100.177612	33.221867	-0.910944	94.399384	31.806873	30.802132	94.660385	32.51437	14.945594	94.5298845	-73.0592	13.738276	105.8253395
-36.870556	14.281779	101.418365	-20.467224	14.500679	100.318039	33.03912	-0.970934	94.734726	31.620411	30.822077	95.027542	32.3297655	14.9255715	94.881134	-73.2642135	14.0757865	105.754944
-37.089436	16.073933	101.489761	-20.607229	14.565484	100.429726	32.9743	-1.053983	95.129456	31.595119	30.804276	95.555267	32.2847095	14.8751465	95.3423615	-73.4991675	14.2558215	105.5170905
-37.145054	17.891609	101.451454	-20.728838	14.625518	100.509056	32.940933	-1.196329	95.644661	31.623722	30.795801	96.326653	32.2823275	14.799736	95.985657	-73.7400035	14.4513	105.032455
-37.099693	19.702007	101.437485	-20.858341	14.653143	100.599945	32.931061	-1.381672	96.221687	31.740093	30.738979	97.238647	32.335577	14.6786535	96.730167	-74.052259	14.6276325	104.469723
-37.018822	21.465942	101.245407	-21.042763	14.691584	100.647667	32.873859	-1.58932	96.903282	31.903767	30.676571	98.197647	32.388813	14.5436255	97.5504645	-74.474339	14.8395425	103.7448695
-36.831535	23.240824	101.073196	-21.247478	14.771329	100.599014	32.823715	-1.798192	97.532478	32.03653	30.621201	99.127426	32.4301225	14.4115045	98.329952	-74.9250785	15.1311535	102.868076
-36.569004	24.962261	100.846741	-21.49773	14.875267	100.507805	32.734348	-1.910922	98.029747	32.103657	30.561361	99.908905	32.4190025	14.3252195	98.969326	-75.4144625	15.4253145	102.046284
-36.085571	27.525457	100.472305	-21.816422	15.119908	100.15477	32.432545	-1.95549	98.342834	32.051529	30.553761	100.61644	32.242037	14.2991355	99.479637	-75.874881	15.9406805	100.829903
-35.667946	29.153269	100.14962	-22.0914	15.316956	99.813339	32.162769	-1.871804	98.276489	31.903835	30.538727	100.696373	32.033302	14.3334615	99.486431	-76.216102	16.3004505	100.140247
-35.290806	30.768902	99.749886	-22.27816	15.527561	99.36348	31.898705	-1.722118	97.995644	31.66221	30.560759	100.497147	31.7804575	14.4193205	99.2463955	-76.3367775	16.6358015	99.4805645
-34.809799	32.311413	99.300163	-22.518024	15.807978	98.759628	31.578585	-1.523531	97.578476	31.402943	30.615339	100.136017	31.490764	14.545904	98.8572465	-76.526812	17.070052	98.6620095
-34.289059	33.804436	98.89222	-22.729528	16.051983	98.228951	31.248995	-1.274786	97.033943	31.051445	30.641571	99.801895	31.15022	14.6833925	98.417919	-76.609276	17.4205735	98.039983
-33.752293	35.168045	98.665573	-23.026636	16.256096	97.75843	30.888113	-1.106373	96.528717	30.728313	30.690247	99.62661	30.808213	14.791937	98.0776635	-76.861485	17.720255	97.4391965
-33.195045	36.498909	98.626663	-23.306189	16.420471	97.423386	30.531281	-0.967668	96.114609	30.51832	30.761524	99.664604	30.5248005	14.896928	97.8896065	-77.1371785	17.944014	96.9571655
-32.264027	38.267628	98.924767	-23.718121	16.666037	97.213165	30.066031	-0.825032	95.71003	30.313837	30.856033	99.97052	30.189934	15.0155005	97.840275	-77.626176	18.3165735	96.586055
-31.709433	39.345722	99.24102	-23.928034	16.840902	97.125664	29.848969	-0.740285	95.623085	30.175797	30.928978	100.310913	30.012383	15.0943465	97.966999	-77.868451	18.5874575	96.284329
-30.949211	40.293579	99.488091	-24.153625	17.064175	97.145119	29.662334	-0.637279	95.65863	30.093777	31.040564	100.687874	29.8780555	15.2016425	98.173252	-78.1853055	18.9267075	96.116986
-30.233721	41.20504	99.768051	-24.325232	17.294565	97.18174	29.53072	-0.517944	95.777588	30.061361	31.21987	101.0205	29.7960405	15.350963	98.399044	-78.4465045	19.238167	95.964436
-29.570415	41.99049	99.965454	-24.476305	17.558994	97.182335	29.440964	-0.360304	95.890228	29.999447	31.41205	101.282928	29.7202055	15.525873	98.586578	-78.6728155	19.592115	95.778092
-28.832117	42.677715	100.081779	-24.567879	17.828747	97.142838	29.353094	-0.160354	96.016022	29.959631	31.608624	101.462303	29.6563625	15.724135	98.7391625	-78.7921205	19.933359	95.5465135
-28.046259	43.257195	100.129997	-24.613102	18.12674	97.108727	29.347589	0.054797	96.194466	29.94186	31.830067	101.584518	29.6447245	15.942432	98.889492	-78.8709285	20.311048	95.327962
-26.940117	43.887901	100.080917	-24.68119	18.4849	97.061623	29.368547	0.355003	96.441826	29.916319	32.195126	101.807617	29.642433	16.2750645	99.1247215	-79.004813	20.6947355	94.9985245
-26.152452	44.139214	99.998978	-24.734665	18.70126	96.949699	29.371824	0.527837	96.552834	29.921711	32.369537	101.856544	29.6467675	16.448687	99.204689	-79.1160975	20.953833	94.694709
-25.425041	44.27961	99.904167	-24.75849	18.8468	96.834152	29.374229	0.644701	96.613121	29.90995	32.507504	101.848984	29.6420895	16.5761025	99.2310525	-79.1590695	21.1174975	94.4372515
-24.713568	44.261196	99.770958	-24.748772	18.984491	96.787315	29.353756	0.744949	96.692513	29.910543	32.618515	101.819923	29.6321495	16.681732	99.256218	-79.1296935	21.28725	94.318412
-23.983843	44.142345	99.63887	-24.757971	19.118208	96.746849	29.354254	0.816017	96.75605	29.888142	32.713161	101.766647	29.621198	16.764589	99.2613485	-79.13714	21.471827	94.2323495
-23.31114	43.932568	99.473106	-24.817209	19.217049	96.693237	29.357189	0.868197	96.839973	29.868942	32.809284	101.705536	29.6130655	16.8387405	99.2727545	-79.2474835	21.5953575	94.1137195
-22.692099	43.575138	99.326363	-24.811497	19.301281	96.702934	29.324627	0.926621	96.89917	29.854553	32.888596	101.614342	29.58959	16.9076085	99.256756	-79.212584	21.6949535	94.149112
-21.75704	42.92046	99.151817	-24.836504	19.444025	96.716782	29.281506	0.97003	96.991074	29.813231	32.951103	101.462341	29.5473685	16.9605665	99.2267075	-79.2203765	21.9274835	94.2068565
-21.115074	42.31678	98.953636	-24.87479	19.541569	96.738518	29.228703	0.98483	97.094254	29.802088	32.982853	101.42717	29.5153955	16.9838415	99.260712	-79.2649755	22.0992965	94.216324
-20.568161	41.639435	98.814583	-24.868868	19.650892	96.784477	29.218336	1.015302	97.206032	29.79455	33.038105	101.411263	29.506443	17.0267035	99.3086475	-79.244179	22.2750805	94.2603065
-20.009382	40.893204	98.70192	-24.875874	19.721649	96.825325	29.202484	1.051963	97.302376	29.799389	33.095234	101.423203	29.5009365	17.0735985	99.3627895	-79.2526845	22.3696995	94.2878605
-19.513458	40.047485	98.628197	-24.914099	19.790831	96.866035	29.19034	1.111093	97.406776	29.81221	33.155323	101.431084	29.501275	17.133208	99.41893	-79.329473	22.448454	94.31314
-19.018671	39.121597	98.491447	-24.884609	19.881014	96.929108	29.206106	1.159844	97.521225	29.8127	33.223637	101.425591	29.509403	17.1917405	99.473408	-79.278621	22.5702875	94.384808
-18.542624	38.118652	98.34626	-24.908159	19.965454	96.971329	29.210667	1.239091	97.641388	29.825569	33.324501	101.384987	29.518118	17.281796	99.5131875	-79.334436	22.649112	94.4294705
-17.908789	36.479279	98.098839	-24.842831	20.103802	97.03878	29.231346	1.341368	97.805405	29.833364	33.447632	101.215088	29.532355	17.3945	99.5102465	-79.218017	22.813104	94.5673135
-17.494051	35.33477	97.950203	-24.840372	20.205452	97.097824	29.27751	1.388555	97.914886	29.844015	33.54974	101.113129	29.5607625	17.4691475	99.5140075	-79.2415065	22.9417565	94.6816405
-17.139454	34.051628	97.787788	-24.768179	20.29335	97.144745	29.302591	1.44986	98.043945	29.89395	33.609028	101.03154	29.5982705	17.529444	99.5377425	-79.1346285	23.057256	94.7517475
-16.779552	32.781281	97.653427	-24.71611	20.375212	97.193344	29.326963	1.50164	98.170296	29.935888	33.686775	100.973129	29.6314255	17.5942075	99.5717125	-79.0636455	23.1562165	94.8149755
-16.482567	31.41309	97.52951	-24.682325	20.429955	97.242569	29.365894	1.523711	98.298615	29.985411	33.745213	100.931549	29.6756525	17.634462	99.615082	-79.0403025	23.225448	94.870056
-16.217554	30.019754	97.387993	-24.642418	20.490881	97.283829	29.431395	1.535226	98.425003	30.050474	33.765564	100.886955	29.7409345	17.650395	99.655979	-79.0257705	23.331367	94.911679
-15.953403	28.580465	97.242424	-24.593794	20.548037	97.283516	29.473141	1.525356	98.54023	30.132824	33.788361	100.83947	29.8029825	17.6568585	99.68985	-78.9905705	23.4392155	94.877182
-15.623072	26.317102	97.022476	-24.46924	20.617941	97.263863	29.576799	1.49577	98.687637	30.255581	33.781116	100.725296	29.91619	17.638443	99.7064665	-78.85467	23.597439	94.8212595
-15.469376	24.734863	96.903633	-24.403164	20.671616	97.249786	29.641415	1.462699	98.792778	30.331915	33.771481	100.662865	29.986665	17.61709	99.7278215	-78.792993	23.726142	94.7717505
-15.360083	23.216856	96.820656	-24.318352	20.682245	97.272614	29.713545	1.424796	98.912376	30.424646	33.752762	100.628685	30.0690955	17.588779	99.7705305	-78.7057995	23.775711	94.7746975
-15.257252	21.569656	96.760864	-24.242935	20.694756	97.295891	29.777327	1.390669	99.033768	30.511301	33.719017	100.615402	30.144314	17.554843	99.824585	-78.630184	23.834669	94.767197
-15.207932	19.966564	96.769958	-24.175255	20.656889	97.35144	29.864878	1.346751	99.189926	30.575689	33.702415	100.67099	30.2202835	17.524583	99.930458	-78.5707935	23.789195	94.772422
-15.184289	18.315456	96.806778	-24.10667	20.624973	97.450539	29.964764	1.323077	99.413887	30.628126	33.698048	100.797829	30.296445	17.5105625	100.105858	-78.509785	23.7393835	94.79522
-15.237637	16.662689	96.922295	-24.077673	20.596779	97.582802	30.074951	1.296614	99.726425	30.69894	33.742321	101.076042	30.3869455	17.5194675	100.4012335	-78.5422915	23.6740905	94.7643705
-15.37724	14.111991	97.204117	-24.046785	20.48391	97.91098	30.248428	1.257675	100.440887	30.842028	33.381809	101.86393	30.545228	17.319742	101.1524085	-78.638798	23.648078	94.6695515
-15.553297	12.441479	97.496689	-24.066738	20.426918	98.20002	30.333275	1.166511	101.190353	30.836674	33.803276	102.502808	30.5849745	17.4848935	101.8465805	-78.7184505	23.3689425	94.5534595
-15.769024	10.671158	97.897964	-24.125715	20.321526	98.591476	30.463987	1.153252	102.054131	30.916065	33.86285	103.350403	30.690026	17.508051	102.702267	-78.941456	23.135001	94.480685
-16.062771	8.963087	98.354271	-24.174641	20.252333	99.017517	30.596199	1.098077	102.889107	31.018797	33.975555	104.151215	30.807498	17.536816	103.520161	-79.15678	22.96785	94.514873
-16.329475	7.247443	98.720642	-24.213009	20.223909	99.356094	30.689127	1.15757	103.650841	31.063261	34.096413	104.758682	30.876194	17.6269915	104.2047615	-79.302212	22.8208265	94.5074265
-16.808256	5.530145	99.096718	-24.22682	20.2132	99.613274	30.830162	1.229842	104.245285	31.067747	34.20982	105.117859	30.9489545	17.719831	104.681572	-79.4025945	22.706569	94.544976
-17.186522	3.84487	99.46833	-24.23502	20.238905	99.842865	30.967606	1.344548	104.734055	31.070089	34.346741	105.25415	31.0188475	17.8456445	104.9941025	-79.4888875	22.6321655	94.6916275
-18.02194	1.354204	100.068878	-24.161989	20.312395	100.019516	31.170406	1.492237	105.328194	31.070904	34.461529	104.991104	31.120655	17.976883	105.159649	-79.444633	22.647907	94.879383
-18.642485	-0.239148	100.582489	-24.059334	20.365984	100.051247	31.29355	1.529098	105.643776	31.04043	34.468346	104.596474	31.16699	17.998722	105.120125	-79.285658	22.733246	94.982369
-19.352861	-1.79893	101.135658	-23.964397	20.379539	100.102005	31.456545	1.515334	105.930183	31.073895	34.354008	104.115082	31.26522	17.934671	105.0226325	-79.194014	22.824407	95.1813775
-20.08293	-3.281559	101.754883	-23.774252	20.369322	100.131432	31.620014	1.471773	106.144585	31.157091	34.19434	103.585007	31.3885525	17.8330565	104.864796	-78.9370565	22.9055875	95.398068
-20.903343	-4.633719	102.429855	-23.555563	20.30933	100.177048	31.802977	1.410099	106.397438	31.278431	33.973976	103.004875	31.540704	17.6920375	104.7011565	-78.65183	22.9266225	95.6529395
-21.756441	-5.864928	103.148499	-23.331669	20.241074	100.256744	32.026264	1.328344	106.589279	31.390976	33.752754	102.490974	31.70862	17.540549	104.5401265	-78.371958	22.941599	95.9733615
-22.611958	-6.999002	103.858498	-23.070526	20.109037	100.371979	32.227379	1.297904	106.684921	31.532282	33.558704	101.934097	31.8798305	17.428304	104.309509	-78.0208825	22.78977	96.434449
-24.012051	-8.412418	104.728958	-22.690571	19.936811	100.499252	32.589916	1.264904	106.654404	31.740484	33.343292	101.109207	32.1652	17.304098	103.8818055	-77.546342	22.569524	97.1166985
-24.90667	-9.148643	105.136276	-22.448643	19.814295	100.541496	32.83952	1.297813	106.467865	31.816383	33.261837	100.516258	32.3279515	17.279825	103.4920615	-77.2252375	22.348765	97.5909305
-25.885958	-9.758074	105.416695	-22.207624	19.675594	100.556419	33.094711	1.302048	106.235718	31.898952	33.236618	100.036964	32.4968315	17.269333	103.136341	-76.9120795	22.081855	97.976497
-26.837725	-10.190629	105.590294	-22.01321	19.545252	100.602829	33.295231	1.386151	106.019196	32.012714	33.243847	99.678001	32.6539725	17.314999	102.8485985	-76.6803925	21.775505	98.3570595
-27.764801	-10.438402	105.684402	-21.868713	19.421997	100.683304	33.498425	1.465577	105.825089	32.092388	33.299301	99.42128	32.7954065	17.382439	102.6231845	-76.5328325	21.461555	98.7434235
-28.737568	-10.537339	105.699387	-21.744211	19.313837	100.747444	33.652302	1.55329	105.605103	32.09938	33.423527	99.236366	32.875841	17.4884085	102.4207345	-76.364263	21.1392655	99.0741535
-29.627005	-10.443419	105.676712	-21.629604	19.228954	100.825974	33.790134	1.697641	105.431297	32.079742	33.546429	99.082741	32.934938	17.622035	102.257019	-76.194146	20.835873	99.394929
-31.01446	-9.986913	105.65226	-21.56205	19.160534	101.024498	33.945164	1.865302	105.269768	32.052498	33.773117	99.036453	32.998831	17.8192095	102.1531105	-76.122931	20.5018585	99.8958855
-31.915337	-9.480899	105.642151	-21.524017	19.101725	101.199471	34.005318	1.948491	105.215179	32.011211	33.874378	99.064545	33.0082645	17.9114345	102.139862	-76.0562985	20.2920155	100.25908
-32.786263	-8.859977	105.625359	-21.54285	19.041307	101.379707	34.03878	2.011048	105.155014	31.961689	33.978058	99.116882	33.0002345	17.994553	102.135948	-76.0859345	20.088061	100.623466
-33.630798	-7.98948	105.561592	-21.572485	18.988335	101.535477	34.037914	2.098679	105.131577	31.893074	34.059948	99.165634	32.965494	18.0793135	102.1486055	-76.110464	19.8973565	100.9223485
-34.434464	-7.049401	105.489418	-21.612368	18.921141	101.688782	34.040085	2.129293	105.116447	31.819469	34.120892	99.243752	32.929777	18.1250925	102.1800995	-76.154513	19.7171895	101.1974645
-35.207443	-5.934455	105.387009	-21.651075	18.860826	101.836411	34.02475	2.173566	105.11718	31.751125	34.176758	99.32563	32.8879375	18.175162	102.221405	-76.1900875	19.54649	101.451417
-35.945438	-4.64941	105.251572	-21.712797	18.800274	101.976631	34.01144	2.186427	105.144951	31.68977	34.20829	99.423218	32.850605	18.1973585	102.2840845	-76.276199	19.4031895	101.6691775
-36.863815	-2.507371	105.032196	-21.766438	18.678642	102.180588	33.97271	2.189539	105.168022	31.61265	34.240208	99.609085	32.79268	18.2148735	102.3885535	-76.325556	19.1424105	101.9726225
-37.458237	-0.889778	104.84285	-21.789083	18.634661	102.313164	33.942692	2.151778	105.179344	31.587898	34.253872	99.72451	32.765295	18.202825	102.451927	-76.343461	19.066497	102.174401
-37.970608	0.838759	104.604172	-21.82093	18.590687	102.426956	33.911026	2.10709	105.146721	31.575808	34.248844	99.838028	32.743417	18.177967	102.4923745	-76.385277	19.003407	102.3615375
-38.41687	2.71502	104.354965	-21.844044	18.527031	102.534676	33.900036	2.069932	105.102829	31.574621	34.252361	99.950531	32.7373285	18.1611465	102.52668	-76.4254165	18.8929155	102.542672
-38.770622	4.681987	104.089752	-21.859327	18.49645	102.631081	33.866325	2.02387	105.002884	31.591923	34.23983	100.097504	32.729124	18.13185	102.550194	-76.447778	18.86105	102.711968
-39.092381	6.767349	103.820946	-21.882462	18.453499	102.703407	33.827271	1.969061	104.828003	31.620762	34.205322	100.231949	32.7240165	18.0871915	102.529976	-76.4889405	18.8198065	102.876838
-39.317883	8.9675	103.503586	-21.903368	18.399466	102.774513	33.773815	1.884517	104.599976	31.668896	34.141937	100.381706	32.7213555	18.013227	102.490841	-76.5280915	18.785705	103.058185
-39.53067	12.385782	103.01107	-21.926212	18.283146	102.79908	33.636086	1.768545	104.014801	31.741098	34.031628	100.578667	32.688592	17.9000865	102.296734	-76.541016	18.6662055	103.301426
-39.609871	14.801511	102.695297	-21.95788	18.213963	102.70504	33.480347	1.70382	103.41761	31.767597	33.9398	100.617996	32.623972	17.82181	102.017803	-76.539732	18.606116	103.392277
-39.58593	17.241264	102.313766	-22.002932	18.141123	102.50782	33.290848	1.649103	102.639816	31.751278	33.846066	100.627495	32.521063	17.7475845	101.6336555	-76.526927	18.5346615	103.3819845
-39.534351	19.720039	102.014351	-22.03706	18.046562	102.236641	33.021015	1.570536	101.777306	31.720825	33.702404	100.698708	32.37092	17.63647	101.238007	-76.44504	18.456654	103.235275
-39.374233	22.225117	101.765869	-22.116474	17.970757	101.931831	32.746098	1.519555	100.918495	31.719398	33.570282	100.802979	32.232748	17.5449185	100.860737	-76.465696	18.3965955	103.002925
-39.100994	24.7264	101.626335	-22.217543	17.90975	101.668045	32.467411	1.464297	100.112343	31.703979	33.414352	100.959267	32.085695	17.4393245	100.535805	-76.520781	18.3801755	102.800285
-38.710411	27.247423	101.610924	-22.342045	17.902187	101.341843	32.201939	1.47564	99.406532	31.721661	33.328899	101.062332	31.9618	17.4022695	100.234432	-76.64589	18.4021045	102.449254
-37.981331	30.887255	101.719437	-22.487827	18.03553	100.863098	31.848923	1.614205	98.364594	31.682375	33.380718	101.102531	31.765649	17.4974615	99.7335625	-76.741303	18.5735985	101.9926335
-37.353897	33.250034	101.72551	-22.581078	18.176769	100.539253	31.624762	1.811024	97.697433	31.65379	33.46558	100.967857	31.639276	17.638302	99.332645	-76.801432	18.715236	101.745861
-36.652409	35.527363	101.831413	-22.63649	18.365866	100.176216	31.39106	2.037492	97.033661	31.574753	33.55888	100.700668	31.4829065	17.798186	98.8671645	-76.7558865	18.933546	101.4852675
-35.883194	37.714298	101.878563	-22.678223	18.545605	99.833443	31.196409	2.297539	96.431366	31.512728	33.702217	100.358582	31.3545685	17.999878	98.394974	-76.7110145	19.091332	101.271912
-35.020802	39.785645	101.922371	-22.738693	18.728434	99.507286	31.030121	2.572229	95.94104	31.433464	33.849445	100.036964	31.2317925	18.210837	97.989002	-76.7091785	19.246031	101.02557
-34.081802	41.744255	101.931168	-22.763136	18.94171	99.186935	30.898401	2.832397	95.542297	31.324896	34.028351	99.707985	31.1116485	18.430374	97.625141	-76.6379205	19.453046	100.748729
-33.02528	43.576584	101.898994	-22.790241	19.111555	98.934265	30.772873	3.086351	95.183525	31.188318	34.186588	99.400314	30.9805955	18.6364695	97.2919195	-76.5610775	19.5866405	100.5766105
-31.370691	46.06749	101.865097	-22.89883	19.345209	98.560913	30.546829	3.378746	94.793335	30.991755	34.355946	99.039757	30.769292	18.867346	96.916546	-76.566952	19.823072	100.20528
-30.127558	47.5126	101.91832	-23.015326	19.433367	98.383934	30.374033	3.499679	94.648514	30.83868	34.426014	98.903137	30.6063565	18.9628465	96.7758255	-76.6370085	19.9038875	99.9920425
-28.9168	48.793655	102.058701	-23.166683	19.445129	98.253021	30.224916	3.580869	94.555435	30.666769	34.477924	98.917358	30.4458425	19.0293965	96.7363965	-76.7792085	19.8608615	99.7696455
-27.599421	49.941319	102.305588	-23.350391	19.462944	98.129715	30.047787	3.63432	94.476028	30.523056	34.510254	99.080055	30.2854215	19.072287	96.7780415	-76.9862035	19.853601	99.4813885
-26.211136	50.921047	102.594292	-23.567152	19.444435	98.027985	29.835194	3.686749	94.413635	30.35059	34.533043	99.391731	30.092892	19.109896	96.902683	-77.227196	19.778974	99.153287
-24.7784	51.711052	103.063522	-23.825478	19.372517	97.96096	29.613537	3.760858	94.400124	30.138947	34.537636	99.935555	29.876242	19.149247	97.1678395	-77.527198	19.595787	98.7540805
-23.321108	52.310509	103.768417	-24.112268	19.336159	98.001289	29.396307	3.828732	94.557137	29.964092	34.159679	100.848831	29.6801995	18.9942055	97.702984	-77.9047355	19.6781125	98.299594
-21.092827	52.76289	105.384888	-24.665373	19.348053	98.40213	29.076008	3.824245	95.346031	29.710102	34.530724	102.911247	29.393055	19.1774845	99.128639	-78.723801	19.5186215	97.675621
-19.648106	52.868385	106.677475	-25.131338	19.345646	98.835579	28.874928	3.775386	96.296196	29.70368	34.516232	104.523911	29.289304	19.145809	100.4100535	-79.55198	19.545483	97.2611045
-18.127682	52.685768	107.920052	-25.546646	19.432684	99.301132	28.749722	3.71214	97.481117	29.629267	34.482449	106.14444	29.1894945	19.0972945	101.8127785	-80.2827865	19.7680735	96.7894855
-16.588055	52.422939	108.858849	-25.881212	19.62108	99.769638	28.720337	3.69144	98.700806	29.457977	34.480064	107.646576	29.089157	19.085752	103.173691	-80.851581	20.156408	96.365585
-15.082377	51.993488	109.484573	-26.143837	19.868248	100.101234	28.719381	3.685863	99.859093	29.313412	34.567692	108.880829	29.0163965	19.1267775	104.369961	-81.3040705	20.6097185	95.832507
-13.55461	51.423759	109.751511	-26.100636	20.02006	100.315414	28.693611	3.764821	100.910881	29.098875	34.672478	109.852707	28.896243	19.2186495	105.381794	-81.097515	20.8214705	95.249034
-12.117202	50.654442	109.91523	-26.199099	20.245628	100.471092	28.801828	3.801816	101.81469	28.983027	34.772827	110.790268	28.8924275	19.2873215	106.302479	-81.2906255	21.2039345	94.639705
-10.010251	49.087776	109.935013	-26.237444	20.588295	100.780617	28.928444	3.790951	102.981308	28.873226	34.847633	111.926292	28.900835	19.319292	107.4538	-81.375723	21.857298	94.107434
-8.701961	47.777782	109.788338	-26.121202	20.729574	100.936554	29.03454	3.703906	103.715752	28.895632	34.848915	112.593369	28.965086	19.2764105	108.1545605	-81.20749	22.1827375	93.7185475
-7.443578	46.206005	109.61319	-26.156044	20.919308	101.245895	29.181417	3.478732	104.519501	29.0604	34.745098	113.350906	29.1209085	19.111915	108.9352035	-81.4329965	22.726701	93.5565865
-6.336991	44.436172	109.444511	-25.76453	20.800875	101.457069	29.344097	3.170151	105.436623	29.248226	34.634201	113.949608	29.2961615	18.902176	109.6931155	-80.8252215	22.699574	93.2210225
-5.35972	42.529331	109.049759	-25.548038	20.861485	101.697502	29.513433	2.973283	106.318298	29.375563	34.589638	114.250458	29.444498	18.7814605	110.284378	-80.540574	22.9415095	93.110626
-4.513811	40.502907	108.476624	-25.479391	20.883047	101.830124	30.001423	2.619163	106.972527	29.451715	34.653896	114.388885	29.726569	18.6365295	110.680706	-80.685351	23.1295645	92.979542
-3.805756	38.344208	107.809044	-25.559309	21.091583	101.992378	29.795242	2.65957	107.868866	29.555618	34.677677	114.424362	29.67543	18.6686235	111.146614	-80.794048	23.5145425	92.838142
-3.072574	34.819572	106.911766	-25.431377	21.071508	102.090668	29.92708	2.336059	108.910728	30.199474	34.534184	113.916504	30.063277	18.4351215	111.413616	-80.926031	23.7078945	92.76772
-2.781917	32.364536	106.238152	-25.282166	21.075014	102.064445	30.050362	2.064352	109.477867	30.409077	34.496315	113.474342	30.2297195	18.2803335	111.4761045	-80.7940515	23.8696945	92.6527855
-2.589105	29.81131	105.58522	-25.139931	21.083422	102.028488	30.166605	1.909768	109.919594	30.271166	34.582256	113.041031	30.2188855	18.246012	111.4803125	-80.4987475	23.920832	92.5766635
-2.586811	27.270266	104.9562	-24.957487	21.077198	101.939705	30.286636	1.726229	110.165939	30.520021	34.49041	112.165192	30.4033285	18.1083195	111.1655655	-80.3183025	24.0460765	92.7138445
-2.69608	24.650867	104.395508	-24.767941	21.019653	101.804367	30.380201	1.606101	110.247849	30.762526	34.377197	111.258339	30.5713635	17.991649	110.753094	-80.1072455	24.047657	92.85564
-3.014609	22.108541	104.061913	-24.606232	20.942781	101.689293	30.519897	1.405898	110.392548	30.896425	34.176624	110.378395	30.708161	17.791261	110.3854715	-79.920625	24.094301	92.9931145
-3.511481	19.585732	103.85482	-24.514492	20.814272	101.647255	30.568556	1.261656	110.410309	31.011736	33.947601	109.549843	30.790146	17.6046285	109.980076	-79.81913	24.0239155	93.314434
-4.58891	15.932221	103.674484	-24.405766	20.525726	101.568779	30.608051	0.973941	110.262611	31.090063	33.64407	108.47467	30.849057	17.3090055	109.3686405	-79.660589	23.7424465	93.7689175
-5.446177	13.643071	103.599548	-24.3435	20.34548	101.486908	30.626387	0.888681	110.089043	31.018852	33.481159	107.841194	30.8226195	17.18492	108.9651185	-79.5096195	23.50604	94.0086975
-6.428008	11.456346	103.685669	-24.318729	20.170229	101.48922	30.640322	0.800534	110.045692	31.008312	33.336197	107.327019	30.824317	17.0683655	108.6863555	-79.461775	23.2720925	94.2920845
-7.568954	9.423558	103.891663	-24.34173	20.020981	101.605927	30.685564	0.746455	110.021988	30.952894	33.199543	106.975258	30.819229	16.972999	108.498623	-79.502689	23.068963	94.713231
-8.810485	7.527628	104.181358	-24.343998	19.882242	101.75959	30.715645	0.674112	110.094513	30.893368	33.108459	106.703735	30.8045065	16.8912855	108.399124	-79.4925025	22.8731985	95.120056
-10.128378	5.794564	104.429802	-24.362812	19.765142	101.887474	30.730474	0.619463	110.068344	30.854794	33.0429	106.441032	30.792634	16.8311815	108.254688	-79.518258	22.6991025	95.52026
-11.558623	4.167809	104.624031	-24.327963	19.644957	102.022003	30.742096	0.567215	109.981094	30.810276	32.92963	106.112587	30.776186	16.7484225	108.0468405	-79.432112	22.5414915	95.9971655
-13.80677	2.06804	104.965485	-24.266396	19.459967	102.258858	30.773567	0.430269	109.77652	30.797165	32.746971	105.702316	30.785366	16.58862	107.739418	-79.318158	22.331314	96.778298
-15.329923	0.86059	105.170166	-24.225403	19.350801	102.473129	30.785183	0.337797	109.630081	30.807745	32.641823	105.465027	30.796464	16.48981	107.547554	-79.24727	22.211792	97.398704
-16.92762	-0.177834	105.365463	-24.17238	19.290165	102.705276	30.812067	0.285194	109.407997	30.844059	32.570313	105.236389	30.828063	16.4277535	107.322193	-79.172823	22.1525765	98.088359
-18.576845	-1.062205	105.516174	-24.075089	19.235594	102.893982	30.844223	0.254395	109.129585	30.868238	32.511898	104.931198	30.8562305	16.3831465	107.0303915	-79.0064085	22.0880415	98.7575725
-20.241646	-1.775984	105.619537	-23.961763	19.217855	103.039619	30.889181	0.260529	108.783684	30.895147	32.470356	104.59391	30.892164	16.3654425	106.688797	-78.81569	22.0702675	99.390441
-21.955372	-2.33762	105.763969	-23.852354	19.216595	103.181778	30.943125	0.291536	108.46244	30.933893	32.466972	104.239258	30.938509	16.379254	106.350849	-78.643217	22.053936	100.012707
-23.664415	-2.710255	105.820671	-23.74238	19.21283	103.315285	30.990807	0.381285	108.108482	30.982214	32.504375	103.898575	30.9865105	16.44283	106.0035285	-78.4712705	21.98283	100.6270415
-26.255529	-2.997119	105.773605	-23.57836	19.229675	103.368034	31.132046	0.412891	107.506439	31.022612	32.60371	103.325203	31.077329	16.5083005	105.415821	-78.234049	21.9510495	101.320247
-27.935684	-2.982857	105.63176	-23.441042	19.254519	103.273621	31.217205	0.483228	107.044456	31.045052	32.656719	102.912941	31.1311285	16.5699735	104.9786985	-78.0132125	21.9390645	101.5685435
-29.624308	-2.82311	105.393387	-23.316387	19.300524	103.126595	31.235945	0.624448	106.574249	31.087662	32.73753	102.557983	31.1618035	16.680989	104.566116	-77.7945775	21.920059	101.687074
-31.27932	-2.567458	105.057701	-23.239317	19.343157	102.95253	31.291962	0.72988	106.221725	31.124973	32.832176	102.21965	31.2084675	16.781028	104.2206875	-77.6871015	21.905286	101.6843725
-32.959305	-2.142778	104.688629	-23.179585	19.395512	102.741005	31.347919	0.86628	105.852928	31.179607	32.570274	101.960846	31.263763	16.718277	103.906887	-77.622933	22.072747	101.575123
-34.59362	-1.595603	104.104553	-23.113951	19.443081	102.406784	31.371576	1.002167	105.447403	31.242561	32.737206	101.796188	31.3070685	16.8696865	103.6217955	-77.5349705	22.0164755	101.1917725
-36.18795	-0.959958	103.36647	-23.11161	19.48525	101.959541	31.411911	1.107161	105.089745	31.300125	32.870041	101.602127	31.356018	16.988601	103.345936	-77.579238	21.981899	100.573146
-38.602272	0.237701	102.088394	-23.093285	19.535446	101.12561	31.498735	1.201228	104.42424	31.329935	33.012642	101.373795	31.414335	17.106935	102.8990175	-77.600905	21.963957	99.3522025
-40.146679	1.136248	101.201096	-23.095161	19.581102	100.546852	31.401157	1.351106	104.030182	31.324375	33.098972	101.14843	31.362766	17.225039	102.589306	-77.553088	21.937165	98.504398
-41.712246	2.19852	100.349091	-23.09901	19.634121	99.988655	31.378302	1.392016	103.635452	31.317175	33.143009	100.905159	31.3477385	17.2675125	102.2703055	-77.5457585	22.0007295	97.7070045
-43.241013	3.333125	99.494133	-23.101467	19.670061	99.454628	31.36941	1.408907	103.216507	31.282896	33.226608	100.629509	31.326153	17.3177575	101.923008	-77.529087	22.0223645	96.986248
-44.764999	4.551576	98.643204	-23.057987	19.687473	98.920967	31.378523	1.398911	102.805054	31.382746	33.220745	100.450874	31.3806345	17.309828	101.627964	-77.4966085	22.065118	96.21397
-46.207249	5.873472	97.745262	-23.025665	19.697783	98.397942	31.383741	1.380966	102.399658	31.421856	33.154739	100.261726	31.4027985	17.2678525	101.330692	-77.4541285	22.1277135	95.465192
-47.679932	7.254917	96.916222	-22.990412	19.702629	97.879585	31.383177	1.367822	101.981628	31.403732	33.516712	99.987419	31.3934545	17.442267	100.9845235	-77.3742785	21.962991	94.7746465
-49.877392	9.474572	95.567574	-22.940931	19.654381	97.051582	31.344738	1.382519	101.272263	31.422386	33.465237	99.610588	31.383562	17.423878	100.4414255	-77.265424	21.884884	93.6617385
-51.328732	11.047363	94.703514	-22.941101	19.63154	96.565285	31.308853	1.376348	100.845894	31.410435	33.47113	99.442825	31.359644	17.423739	100.1443595	-77.241846	21.839341	92.9862105
-52.76799	12.669296	93.8125	-22.962616	19.616564	96.052132	31.240154	1.395045	100.497078	31.407547	33.48106	99.355232	31.3238505	17.4380525	99.926155	-77.2490825	21.7950755	92.178109
-54.235069	14.366834	92.816887	-23.013617	19.626995	95.486977	31.174776	1.427771	100.117638	31.381208	33.52346	99.310532	31.277992	17.4756155	99.714085	-77.305226	21.7783745	91.259869
-55.690796	16.076929	91.922157	-23.068991	19.61352	94.926659	31.098457	1.509277	99.638206	31.310728	33.594368	99.216148	31.2045925	17.5518225	99.427177	-77.3425745	21.6752175	90.426141
-57.171162	17.798883	91.296547	-23.142366	19.574575	94.514084	31.029648	1.640352	99.09256	31.18202	33.7061	99.016396	31.105834	17.673226	99.054478	-77.390566	21.475924	89.97369
-58.679276	19.522474	91.060493	-23.18556	19.500347	94.269737	31.001305	1.79333	98.47287	31.067312	33.823185	98.746231	31.0343085	17.8082575	98.6095505	-77.4054285	21.1924365	89.9299235
-60.943405	22.167557	90.91803	-23.136244	19.430754	93.960922	31.034105	1.924598	97.604218	31.040291	33.931152	98.166351	31.037198	17.927875	97.8852845	-77.309686	20.933633	90.0365595
-62.443714	23.979919	90.782822	-23.081694	19.464409	93.676353	31.006855	1.976693	97.079498	31.023615	33.956123	97.596878	31.015235	17.966408	97.338188	-77.178623	20.96241	90.014518
-63.906818	25.820538	90.70256	-23.063499	19.506634	93.385788	30.951643	2.021096	96.515579	30.968847	33.926357	96.935577	30.960245	17.9737265	96.725578	-77.087243	21.0395415	90.045998
-64.117386	26.813858	91.055267	-23.04439	19.557323	93.132797	30.834654	2.041213	95.896133	30.87022	33.853401	96.250839	30.852437	17.947307	96.073486	-76.941217	21.167339	90.192108
-63.058601	27.037737	91.049774	-23.081783	19.601126	92.973465	30.676109	2.015326	95.200623	30.796125	33.763908	95.594292	30.736117	17.889617	95.3974575	-76.899683	21.312635	90.5494725
-62.130421	27.296364	91.562782	-23.122561	19.636246	92.873886	30.461384	2.088424	94.504395	30.684132	33.737316	94.938301	30.572758	17.91287	94.721348	-76.81788	21.359622	91.026424
-61.338909	27.561934	92.265259	-23.19952	19.759251	92.938622	30.254644	2.200071	93.766624	30.510336	33.796234	94.203445	30.38249	17.9981525	93.9850345	-76.78153	21.5203495	91.8922095
-59.973179	27.870989	93.551559	-23.306957	19.991312	93.20536	29.901958	2.397595	92.561501	30.107328	33.953594	92.921303	30.004643	18.1755945	92.741402	-76.618557	21.8070295	93.669318
-58.958401	28.066629	94.585594	-23.456629	20.152592	93.491226	29.56258	2.475877	91.881439	29.71262	34.007866	92.034981	29.6376	18.2418715	91.95821	-76.550858	22.0633125	95.024242
-58.007263	28.319216	95.542877	-23.685072	20.394464	93.763283	29.280334	2.361311	91.176437	29.295353	34.036949	91.216827	29.2878435	18.19913	91.196632	-76.6579875	22.589798	96.329934
-57.016361	28.529182	96.140327	-23.974007	20.58116	93.892525	28.866503	2.178407	90.571167	28.855442	34.005608	90.470192	28.8609725	18.0920075	90.5206795	-76.8089865	23.0703125	97.2643705
-55.918343	28.735867	96.388153	-24.335793	20.74102	93.826309	28.32604	1.92165	90.057999	28.402987	33.936916	89.764175	28.3645135	17.929283	89.911087	-77.0360995	23.552757	97.741531
-54.871948	28.89043	96.230713	-24.731987	20.853256	93.541336	27.740255	1.758484	89.498489	28.022116	33.808987	89.081215	27.8811855	17.7837355	89.289852	-77.3451595	23.9227765	97.79282
-53.735554	29.069296	95.691147	-25.083717	20.928284	93.126633	27.057474	1.577087	89.055244	27.68788	33.698414	88.569511	27.372677	17.6377505	88.8123775	-77.540111	24.2188175	97.4408885
-51.834003	29.180626	94.78186	-25.576908	20.958012	92.47168	26.129124	1.211737	88.710243	27.36483	33.460148	88.153931	26.746977	17.3359425	88.432087	-77.900793	24.5800815	96.511273
-50.472706	29.194992	94.101746	-25.836315	20.917637	92.170624	25.750866	1.15405	88.570358	27.186403	33.35751	88.229698	26.4686345	17.25578	88.400028	-78.1412645	24.579494	95.94122
-48.9674	29.186556	93.659904	-26.062752	20.889902	91.974571	25.444109	1.081455	88.642242	27.122181	33.25034	88.390259	26.283145	17.1658975	88.5162505	-78.408649	24.6139065	95.4328915
-47.411652	29.090294	93.194107	-26.160685	20.78688	91.870506	25.255915	1.013429	88.82959	27.084354	33.206593	88.624496	26.1701345	17.110011	88.727043	-78.4915045	24.463749	95.013969
-45.647491	28.968069	92.896309	-26.175938	20.688671	91.831192	25.015385	0.979156	89.094795	27.108795	33.282513	88.92337	26.06209	17.1308345	89.0090825	-78.413966	24.2465075	94.6533015
-43.898346	28.799284	92.430893	-26.222107	20.594416	91.740623	24.772272	0.899508	89.523384	27.155081	33.4216	89.325294	25.9636765	17.160554	89.424339	-78.4078905	24.028278	94.056907
-42.043861	28.671213	91.961639	-26.305002	20.499147	91.690186	24.724009	0.720622	90.038628	27.156792	33.577755	89.786491	25.9404005	17.1491885	89.9125595	-78.5504045	23.8491055	93.4678125
-39.287128	28.478605	91.354553	-26.437431	20.365274	91.709717	24.800814	0.436341	91.468697	26.990118	33.301701	90.591248	25.895466	16.869021	91.0299725	-78.770328	23.861527	92.3894615
-37.312252	28.378	91.134453	-26.612429	20.304369	91.851463	25.020323	0.279911	92.686424	26.743093	32.873253	91.207985	25.881708	16.576582	91.9472045	-79.106566	24.032156	91.7557215
-35.358379	28.304729	90.946205	-26.736217	20.245918	91.975029	25.206524	0.145647	93.783905	26.540014	32.460258	91.781731	25.873269	16.3029525	92.782818	-79.345703	24.1888835	91.16724
-33.321491	28.257423	90.82489	-26.843113	20.139763	92.027031	25.229496	-0.007865	94.602501	26.516161	32.17112	92.350807	25.8728285	16.0816275	93.476654	-79.5590545	24.1978985	90.577408
-31.288382	28.184196	90.731331	-26.899382	19.972607	92.062881	25.122591	-0.163798	95.143867	26.673668	31.971449	93.052803	25.8981295	15.9038255	94.098335	-79.6968935	24.0413885	90.027427
-29.281136	28.221195	90.83651	-26.957359	19.821774	92.155624	25.037497	-0.379875	95.628853	26.908028	31.80401	93.987892	25.9727625	15.7120675	94.8083725	-79.8874805	23.9314805	89.5028755
-27.232203	28.232946	91.285492	-27.024715	19.631714	92.456818	25.020969	-0.603677	96.247292	27.149942	31.741592	95.402725	26.0854555	15.5689575	95.8250085	-80.1348855	23.6944705	89.0886275
-24.214384	28.342182	92.872269	-27.118626	19.353769	93.541451	25.076939	-1.009037	97.853821	27.658733	31.781746	98.602768	26.367836	15.3863545	98.2282945	-80.605088	23.3211835	88.8546075
-22.22382	28.440956	94.279808	-27.198458	19.216976	94.583496	25.192945	-1.300244	99.227814	28.088451	31.790892	100.95929	26.640698	15.245324	100.093552	-81.037614	23.188628	89.07344
-20.343664	28.516037	95.907181	-27.203024	19.194763	95.759293	25.315485	-1.425727	100.858482	28.424549	31.850418	103.259644	26.870017	15.2123455	102.059063	-81.276065	23.1771805	89.459523
-18.42609	28.619883	97.56308	-27.202517	19.323084	97.036728	25.598272	-1.435421	102.613724	28.65873	31.926342	105.50473	27.128501	15.2454605	104.059227	-81.533535	23.4007075	90.014229
-16.670326	28.686663	99.169228	-27.168461	19.532318	98.266289	25.883787	-1.351576	104.252968	28.887486	32.060032	107.399773	27.3856365	15.354228	105.8263705	-81.7225585	23.710408	90.7062075
-14.879477	28.701344	100.538956	-27.112362	19.733044	99.327759	26.086557	-1.210574	105.668571	29.051975	32.202206	108.927742	27.569266	15.495816	107.2981565	-81.79399	23.970272	91.3573615
-13.213253	28.663284	101.784531	-26.975515	19.899637	100.2453	26.358637	-1.182092	106.794273	29.247505	32.303017	110.246574	27.803071	15.5604625	108.5204235	-81.754101	24.2388115	91.9701765
-10.800937	28.471956	103.171066	-26.731634	20.01185	101.260635	26.706427	-1.272823	107.941521	29.694439	32.315243	111.603737	28.200433	15.52121	109.772629	-81.663701	24.50249	92.748641
-9.231572	28.247379	103.838776	-26.492151	20.003365	101.667198	26.885027	-1.327845	108.377502	29.949612	32.252537	112.334129	28.4173195	15.462346	110.3558155	-81.4016215	24.544384	92.9785805
-7.845679	27.966448	104.524551	-26.241245	19.948187	102.051163	27.129341	-1.423145	108.991837	30.209564	32.143177	113.066574	28.6694525	15.360016	111.0292055	-81.1519425	24.536358	93.0731205
-6.539824	27.570251	105.173149	-26.004292	19.880789	102.450012	27.459133	-1.547579	109.643951	30.484407	32.101448	113.800827	28.97177	15.2769345	111.722389	-80.980354	24.4846435	93.177635
-5.288271	27.156708	105.705139	-25.775009	19.78199	102.790596	27.762308	-1.616135	110.19838	30.722328	32.10202	114.429596	29.242318	15.2429425	112.313988	-80.792336	24.3210375	93.267204
-4.176052	26.655033	106.21405	-25.505114	19.675409	103.096649	28.083607	-1.68186	110.821472	30.934954	32.053871	115.021538	29.5092805	15.1860055	112.921505	-80.5195085	24.1648125	93.271793
-3.175889	26.026365	106.724319	-25.237148	19.544796	103.434311	28.43107	-1.820268	111.509666	31.218174	32.009224	115.572861	29.824622	15.094478	113.5412635	-80.298918	23.995114	93.3273585
-1.872415	25.062714	107.293854	-24.882805	19.377665	103.94397	28.895336	-2.007174	112.210693	31.658623	31.92757	116.063942	30.2769795	14.960198	114.1373175	-80.0425895	23.795132	93.7506225
-1.10659	24.345842	107.514809	-24.556961	19.295818	104.224815	29.219719	-2.16101	112.486542	31.929415	31.823767	116.188835	30.574567	14.8313785	114.3376885	-79.688489	23.7602575	94.1119415
-0.513663	23.620834	107.718704	-24.284748	19.211334	104.482178	29.525051	-2.233901	112.62677	32.247871	31.762522	116.247391	30.886461	14.7643105	114.4370805	-79.455957	23.6583575	94.5272755
-0.071155	22.920557	107.869591	-23.971262	19.168171	104.74836	29.857523	-2.292122	112.759659	32.576031	31.738922	116.271271	31.216777	14.7234	114.515465	-79.159301	23.612942	94.981255
0.303363	22.122822	107.973007	-23.668734	19.159676	105.016708	30.188257	-2.317297	112.830673	32.91449	31.743336	116.240837	31.5513735	14.7130195	114.535755	-78.8888415	23.6063325	95.497661
0.547599	21.290762	107.986031	-23.363266	19.190294	105.228508	30.496916	-2.304148	112.842033	33.235966	31.741009	116.1101	31.866441	14.7184305	114.4760665	-78.592973	23.6621575	95.9809495
0.691582	20.527845	107.939423	-23.061443	19.253599	105.402924	30.780602	-2.330463	112.802467	33.573364	31.739143	115.839447	32.176983	14.70434	114.320957	-78.299869	23.802858	96.484891
0.689316	19.391745	107.706001	-22.649883	19.327408	105.526558	31.155745	-2.293692	112.56591	34.03548	31.749907	115.278183	32.5956125	14.7281075	113.9220465	-77.8953785	23.9267085	97.1310695
0.567339	18.627586	107.489441	-22.393152	19.431303	105.556572	31.400105	-2.25508	112.325287	34.29295	31.747234	114.82415	32.8465275	14.746077	113.5747185	-77.6328315	24.116529	97.5384255
0.346922	17.853922	107.245575	-22.20916	19.532623	105.556854	31.635178	-2.181682	112.025108	34.514473	31.768482	114.395866	33.0748255	14.7934	113.210487	-77.4931455	24.271846	97.903221
0.00766	17.125498	107.008705	-22.001106	19.624832	105.508629	31.863529	-2.107869	111.699356	34.701981	31.832794	113.985291	33.282755	14.8624625	112.8423235	-77.284967	24.3872015	98.1749345
-0.39624	16.425934	106.692017	-21.804943	19.701248	105.406281	32.05975	-1.997346	111.322311	34.873505	31.917616	113.604614	33.4666275	14.960135	112.4634625	-77.0765135	24.442361	98.3490995
-0.873365	15.702035	106.373558	-21.59095	19.79495	105.293671	32.2467	-1.868057	110.921562	35.017563	31.999662	113.257156	33.6321315	15.0658025	112.089359	-76.8140315	24.5240975	98.497983
-1.457259	15.009814	106.059326	-21.387608	19.875618	105.153717	32.423588	-1.715447	110.58165	35.117737	32.103676	112.917412	33.7706625	15.1941145	111.749531	-76.5458785	24.5571215	98.557903
-2.420222	13.993327	105.627235	-21.096226	19.985697	104.989586	32.712223	-1.54483	110.076645	35.308331	32.268658	112.43367	34.010277	15.361914	111.2551575	-76.202729	24.60948	98.7240145
-3.162101	13.335116	105.351089	-20.90468	20.03685	104.906799	32.873631	-1.456373	109.828629	35.422474	32.346706	112.112823	34.1480525	15.4451665	110.970726	-75.9574125	24.6285335	98.842872
-3.966275	12.668276	105.184494	-20.730251	20.100628	104.859695	33.026493	-1.370073	109.597221	35.507236	32.397957	111.84549	34.2668645	15.513942	110.7213555	-75.7273665	24.687314	98.9980345
-4.838269	12.035442	105.037834	-20.565504	20.102777	104.835915	33.165161	-1.330567	109.380814	35.636433	32.427746	111.553619	34.400797	15.5485895	110.4672165	-75.531805	24.6569645	99.2046135
-5.736532	11.379725	104.80983	-20.408024	20.143225	104.807709	33.288383	-1.314688	109.161522	35.756065	32.448952	111.262978	34.522224	15.567132	110.21225	-75.338272	24.719318	99.403168
-6.687404	10.762232	104.649231	-20.254194	20.124714	104.737244	33.397308	-1.289716	108.925888	35.873848	32.431328	111.008301	34.635578	15.570806	109.9670945	-75.143966	24.678622	99.5073935
-7.712719	10.152493	104.480888	-20.111439	20.142477	104.691719	33.486904	-1.255042	108.716324	35.960972	32.436607	110.768761	34.723938	15.5907825	109.7425425	-74.946816	24.6941715	99.6408955
-9.255003	9.289581	104.255714	-19.8867	20.126434	104.662575	33.674164	-1.238213	108.453369	36.113609	32.468086	110.552643	34.8938865	15.6149365	109.503006	-74.6672865	24.6379315	99.822144
-10.35908	8.756976	104.207253	-19.753357	20.09663	104.707703	33.789009	-1.216582	108.344666	36.230812	32.492485	110.478462	35.0099105	15.6379515	109.411564	-74.5166245	24.5553085	100.003842
-11.48613	8.203455	104.163971	-19.655479	20.084181	104.814171	33.908768	-1.182449	108.244598	36.332874	32.560219	110.483231	35.120821	15.688885	109.3639145	-74.431779	24.479477	100.2644275
-12.638974	7.667808	104.097679	-19.561014	20.098343	104.879227	34.028542	-1.099072	108.178238	36.446999	32.608597	110.504494	35.2377705	15.7547625	109.341366	-74.3597985	24.4419235	100.417088
-13.801244	7.179003	104.080978	-19.438465	20.13271	104.970047	34.137917	-1.032089	108.138184	36.5588	32.692806	110.539818	35.3483585	15.8303585	109.339001	-74.2252885	24.4350615	100.601093
-15.085957	6.74042	104.083397	-19.356308	20.194752	105.007004	34.258125	-0.954356	108.111107	36.666824	32.770721	110.546913	35.4624745	15.9081825	109.32901	-74.1750905	24.4813215	100.684998
-16.203865	6.188874	103.919807	-19.297132	20.304913	104.99897	34.362907	-0.897606	108.071457	36.768021	32.853504	110.52462	35.565464	15.977949	109.2980385	-74.159728	24.631877	100.6999015
-18.070536	5.502224	103.800072	-19.193144	20.40008	104.925552	34.475201	-0.746544	108.036934	36.891975	32.979637	110.4058	35.683588	16.1165465	109.221367	-74.069876	24.6836135	100.629737
-19.322071	5.051294	103.649017	-19.133379	20.503403	104.858925	34.562206	-0.683511	108.009399	36.95076	33.053596	110.262451	35.756483	16.1850425	109.135925	-74.023241	24.8217635	100.581925
-20.643463	4.610777	103.611443	-19.061554	20.564316	104.812874	34.63377	-0.623066	107.985046	37.001732	33.106453	110.076118	35.817751	16.2416935	109.030582	-73.940859	24.8869385	100.595166
-22.00264	4.173259	103.595779	-18.992502	20.625488	104.757629	34.700859	-0.586167	107.980179	37.061951	33.136177	109.860313	35.881405	16.275005	108.920246	-73.866409	24.975971	100.595012
-23.339575	3.73462	103.562912	-18.930813	20.676247	104.71479	34.749313	-0.55242	107.990326	37.10743	33.153736	109.641396	35.9283715	16.300658	108.815861	-73.7899975	25.051836	100.613719
-24.73877	3.32243	103.605736	-18.887203	20.71208	104.689583	34.780754	-0.541365	108.0121	37.142326	33.152138	109.38485	35.96154	16.3053865	108.698475	-73.735946	25.1187735	100.680691
-26.089808	2.968335	103.672935	-18.83461	20.720446	104.642471	34.818764	-0.538382	107.991982	37.143917	33.133045	109.048973	35.9813405	16.2973315	108.5204775	-73.6505605	25.1435605	100.7644645
-28.226868	2.456338	103.781113	-18.773066	20.72208	104.550674	34.859703	-0.525558	107.852234	37.110806	33.081341	108.377747	35.9852545	16.2778915	108.1149905	-73.5313865	25.1662685	100.9863575
-29.634779	2.176422	103.946892	-18.69512	20.672581	104.474236	34.905289	-0.5141	107.692757	37.050308	33.051918	107.831276	35.9777985	16.268909	107.7620165	-73.3680385	25.076253	101.1864555
-30.974754	1.95052	104.103149	-18.66412	20.643614	104.434074	34.92268	-0.516904	107.539574	36.953228	32.989651	107.218254	35.937954	16.2363735	107.378914	-73.266194	25.0508545	101.489234
-32.427341	1.742236	104.339172	-18.612259	20.586546	104.404053	34.955982	-0.518499	107.39949	36.819069	32.9366	106.585655	35.8875255	16.2090505	106.9925725	-73.1120435	24.9640415	101.8155335
-33.800949	1.659976	104.59626	-18.591776	20.529356	104.382339	34.949104	-0.462649	107.197937	36.666561	32.882141	106.090248	35.8078325	16.209746	106.6440925	-72.9913845	24.848966	102.1205855
-35.15041	1.619781	104.808517	-18.57419	20.403595	104.399025	34.96183	-0.473335	107.044777	36.51786	32.844528	105.584648	35.739845	16.1855965	106.3147125	-72.888225	24.6215935	102.4833375
-36.529591	1.634026	105.098785	-18.600657	20.32225	104.435333	34.945225	-0.503192	106.862679	36.40678	32.789169	105.044518	35.6760025	16.1429885	105.9535985	-72.8773165	24.5015115	102.9170675
-38.440941	1.840496	105.497971	-18.593084	20.167217	104.457451	34.870819	-0.53806	106.488815	36.165833	32.733803	104.255127	35.518326	16.0978715	105.371971	-72.704494	24.2365625	103.542931
-39.679726	2.067686	105.778572	-18.626053	20.073212	104.513954	34.821335	-0.577577	106.221603	35.969276	32.716839	103.708397	35.3953055	16.069631	104.965	-72.6474115	24.076793	104.062908
-40.850937	2.369752	106.136581	-18.634115	19.999935	104.591286	34.763351	-0.631766	105.899742	36.219833	32.561741	103.001106	35.491592	15.9649875	104.450424	-72.759822	24.0348825	104.732148
-41.942039	2.776576	106.536224	-18.63435	19.863138	104.742752	34.686749	-0.636463	105.654167	35.581627	32.654263	102.815033	35.134188	16.0089	104.2346	-72.402888	23.717376	105.250904
-42.963268	3.24578	106.924988	-18.65283	19.762356	104.941025	34.637798	-0.683231	105.468491	35.442936	32.620358	102.451218	35.040367	15.9685635	103.9598545	-72.346027	23.5561485	105.9221955
-43.940617	3.822634	107.336983	-18.644697	19.640707	105.132614	34.629429	-0.753624	105.205742	35.313183	32.627689	102.14267	34.971306	15.9370325	103.674206	-72.2607	23.3443815	106.591022
-44.781887	4.477787	107.773819	-18.63018	19.563999	105.28804	34.591438	-0.77269	104.821953	35.15657	32.598965	101.785637	34.874004	15.9131375	103.303795	-72.134364	23.2148605	107.272285
-45.915951	5.594539	108.232201	-18.594942	19.463774	105.382011	34.415131	-0.75918	104.185402	34.971054	32.04229	100.962761	34.6930925	15.641555	102.5740815	-71.8829765	23.285993	108.1899405
-46.542992	6.471196	108.405838	-18.593342	19.401459	105.32579	34.305401	-0.750929	103.585197	34.834602	31.973755	100.396217	34.5700015	15.611413	101.990707	-71.7566855	23.191505	108.660873
-47.074608	7.363468	108.440353	-18.560196	19.311287	105.196632	34.160812	-0.717636	102.838455	34.61837	32.336815	99.770874	34.389591	15.8095895	101.3046645	-71.509983	22.8129845	109.0885995
-47.513718	8.320241	108.310402	-18.557188	19.276485	104.942741	34.035603	-0.739848	102.033249	34.46236	32.281048	99.175743	34.2489815	15.7706	100.604496	-71.3633575	22.78237	109.280986
-47.812103	9.341749	108.004997	-18.585119	19.21669	104.57106	33.861729	-0.656584	101.179817	34.29863	32.264969	98.548019	34.0801795	15.8041925	99.863918	-71.2504175	22.6291875	109.278202
-47.975288	10.434448	107.574318	-18.604227	19.165705	104.090668	33.654789	-0.587649	100.302017	34.166492	32.269142	97.892532	33.9106405	15.8407465	99.0972745	-71.1190945	22.4906635	109.0840615
-48.069199	11.511765	106.984482	-18.649918	19.164518	103.546486	33.446415	-0.519938	99.48307	33.969456	32.283756	97.330444	33.7079355	15.881909	98.406757	-71.0077715	22.447127	108.686215
-47.956108	13.248186	105.926834	-18.834599	19.14366	102.756157	33.144821	-0.35251	98.523361	33.697124	32.365772	96.711227	33.4209725	16.006631	97.617294	-71.0901705	22.280689	107.89502
-47.733482	14.427384	105.279663	-19.027021	19.154179	102.283203	32.931606	-0.250242	98.016983	33.504631	32.440102	96.492981	33.2181185	16.09493	97.254982	-71.2721605	22.213428	107.311424
-47.41275	15.60958	104.489075	-19.241692	19.189312	101.795921	32.692616	-0.159545	97.728439	33.323647	32.523563	96.373314	33.0081315	16.182009	97.0508765	-71.4915155	22.196615	106.5409655
-46.927677	16.842972	103.700897	-19.486448	19.182119	101.355209	32.507118	-0.088957	97.619652	33.125477	32.627415	96.41243	32.8162975	16.269229	97.016041	-71.7891935	22.095009	105.694377
-46.424511	17.944183	102.993881	-19.791327	19.226919	100.962212	32.358456	0.004176	97.52021	32.945477	32.743755	96.569214	32.6519665	16.3739655	97.044712	-72.2346205	22.0798725	104.879712
-45.716751	19.134966	102.253494	-20.102627	19.216265	100.60247	32.170776	0.071183	97.522766	32.779926	32.871208	96.802986	32.475351	16.4711955	97.162876	-72.680605	21.9613345	104.042064
-44.979591	20.268682	101.576164	-20.378624	19.154354	100.251091	32.005398	0.119775	97.490105	32.587196	32.950165	97.079453	32.296297	16.53497	97.284779	-73.053545	21.773738	103.217403
-43.626724	21.897564	100.749763	-20.813599	19.072639	99.820541	31.779734	0.148419	97.559395	32.327213	32.99786	97.594185	32.0534735	16.5731395	97.57679	-73.6806715	21.5721385	102.064292
-42.646267	22.962851	100.188354	-21.070419	19.004478	99.578812	31.679857	0.039033	97.775772	32.205276	32.979507	98.034515	31.9425665	16.50927	97.9051435	-74.0834045	21.499686	101.2524805
-41.525143	24.000242	99.724266	-21.264854	18.922857	99.365585	31.617535	-0.058868	98.016563	32.105633	32.902985	98.518112	31.861584	16.4220585	98.2673375	-74.391292	21.4236555	100.4638325
-40.273323	24.950686	99.354836	-21.465012	18.850611	99.192719	31.544134	-0.211507	98.306236	32.047306	32.797958	99.058769	31.79572	16.2932255	98.6825025	-74.725744	21.4079965	99.7029355
-39.136921	25.869349	99.005341	-21.629702	18.780504	99.084198	31.491289	-0.403853	98.651207	32.041435	32.634846	99.610214	31.766362	16.1154965	99.1307105	-75.025766	21.4455115	99.0376855
-37.79808	26.762665	98.846725	-21.76926	18.644495	99.064522	31.435505	-0.610655	99.03759	32.043545	32.403461	100.291405	31.739525	15.896403	99.6644975	-75.278045	21.392587	98.4645465
-36.501259	27.567554	98.763481	-21.925045	18.495235	99.087036	31.356764	-0.859506	99.429001	32.149853	32.202148	100.964211	31.7533085	15.671321	100.196606	-75.6033985	21.319149	97.977466
-34.376316	28.675392	98.784401	-22.039595	18.277363	99.150444	31.279078	-1.257632	99.790337	32.327824	31.922409	101.720337	31.803451	15.3323885	100.755337	-75.882641	21.2223375	97.545551
-32.965652	29.339802	98.848984	-22.057156	18.20817	99.156311	31.248241	-1.453466	99.892441	32.372467	31.699663	102.068245	31.810354	15.1230985	100.980343	-75.924666	21.2932415	97.332279
-31.460766	29.986921	98.942345	-22.043365	18.097052	99.220657	31.222794	-1.618718	99.984093	32.423775	31.565311	102.387199	31.8232845	14.9732965	101.185646	-75.9100145	21.2208075	97.255668
-29.996529	30.542892	99.092705	-22.059303	18.078106	99.28141	31.207376	-1.725362	100.157997	32.844097	31.289917	102.511475	32.0257365	14.7822775	101.334736	-76.1443425	21.3739345	97.228084
-28.572426	31.07925	99.238609	-22.040985	18.070801	99.401711	31.225056	-1.83	100.344452	32.63102	31.390387	103.051033	31.928038	14.7801935	101.6977425	-76.010008	21.3614085	97.1056795
-26.980862	31.511312	99.391502	-22.024569	18.091202	99.486397	31.283184	-1.946643	100.526848	32.721645	31.394487	103.35511	32.0024145	14.723922	101.940979	-76.0515525	21.458482	97.031815
-25.531765	31.845205	99.561562	-21.994904	18.114861	99.572365	31.352985	-1.984149	100.703583	32.826931	31.365791	103.576897	32.089958	14.690821	102.14024	-76.079766	21.538901	97.00449
-23.276386	32.267033	99.676117	-21.920418	18.158649	99.654533	31.4569	-2.010662	100.912682	32.9534	31.33787	103.842583	32.20515	14.663604	102.3776325	-76.045986	21.653694	96.9314335
-21.800571	32.498222	99.75708	-21.882267	18.176653	99.668709	31.505922	-2.032626	101.012108	33.016296	31.31155	103.972397	32.261109	14.639462	102.4922525	-76.025643	21.713844	96.8451655
-20.298473	32.574081	99.837669	-21.859182	18.173697	99.691292	31.546795	-2.094384	101.075569	33.093021	31.267565	104.108429	32.319908	14.5865905	102.591999	-76.038272	21.7608035	96.790585
-18.756086	32.613979	99.916985	-21.837927	18.164923	99.736572	31.569218	-2.183316	101.129272	33.186932	31.193457	104.200005	32.378075	14.5050705	102.6646385	-76.053929	21.8247755	96.8085055
-17.345999	32.622345	99.965004	-21.818884	18.158844	99.754173	31.585258	-2.259077	101.220879	33.234715	31.116358	104.267792	32.4099865	14.4286405	102.7443355	-76.0477545	21.8890475	96.7640105
-15.899568	32.473782	99.987755	-21.80785	18.154667	99.756958	31.602562	-2.351217	101.2854	33.292854	31.033493	104.302467	32.447708	14.341138	102.7939335	-76.063408	21.968196	96.7199825
-14.42047	32.342243	99.962509	-21.797544	18.149633	99.717766	31.598923	-2.437723	101.380203	33.318092	30.936909	104.332031	32.4585075	14.249593	102.856117	-76.0535955	22.049673	96.579415
-12.3528	31.940683	99.875076	-21.821882	18.146015	99.602417	31.568449	-2.6166	101.531914	33.358719	30.793175	104.359306	32.463584	14.0882875	102.94561	-76.107348	22.2037425	96.259224
-10.977386	31.615322	99.737183	-21.838223	18.159315	99.446861	31.5574	-2.724649	101.567963	33.37606	30.680883	104.337334	32.46673	13.978117	102.9526485	-76.143176	22.340513	95.9410735
-9.623167	31.231192	99.590569	-21.847488	18.163855	99.237251	31.530148	-2.82756	101.56916	33.398197	30.567307	104.290894	32.4641725	13.8698735	102.930027	-76.1591485	22.4578365	95.544475
-8.339025	30.822414	99.359116	-21.84683	18.167526	98.983856	31.508966	-2.992155	101.546082	33.413841	30.46279	104.245636	32.4614035	13.7353175	102.895859	-76.1550635	22.5997345	95.071853
-7.084315	30.322617	99.214478	-21.853361	18.166376	98.746643	31.485821	-3.092755	101.550232	33.429089	30.324348	104.268303	32.457455	13.6157965	102.9092675	-76.164177	22.7169555	94.5840185
-5.866081	29.75634	99.186394	-21.857634	18.131458	98.533463	31.45537	-3.227479	101.603226	33.460407	30.200472	104.411934	32.4578885	13.4864965	103.00758	-76.1731565	22.7764195	94.059346
-4.701826	29.120966	99.151634	-21.846352	18.097383	98.338844	31.452021	-3.364021	101.657295	33.494892	30.05056	104.659012	32.4734565	13.3432695	103.1581535	-76.1661605	22.8514965	93.5195345
-3.06499	28.076124	99.212502	-21.846111	18.071342	98.090523	31.404675	-3.623954	101.855743	33.602585	29.853275	105.159966	32.50363	13.1146605	103.5078545	-76.195852	23.0280235	92.6731915
-2.055406	27.322887	99.308975	-21.856869	18.075485	97.91748	31.389713	-3.798945	102.001991	33.684082	29.734146	105.551743	32.5368975	12.9676005	103.776867	-76.2506355	23.1833695	92.058093
-1.13254	26.478132	99.367798	-21.840027	18.077738	97.732124	31.358477	-3.937815	102.141273	33.771557	29.616484	105.91761	32.565017	12.8393345	104.0294415	-76.245071	23.3161415	91.4348065
-0.255523	25.597269	99.400024	-21.81566	18.127472	97.565338	31.327148	-4.017716	102.23024	33.855988	29.542685	106.192307	32.591568	12.7624845	104.2112735	-76.222888	23.4924595	90.9194025
0.50149	24.716831	99.363174	-21.816967	18.254665	97.405067	31.30224	-4.041337	102.324211	33.944508	29.512432	106.379662	32.623374	12.7355475	104.3519365	-76.257308	23.7737825	90.4581975
1.191215	23.746603	99.349098	-21.767946	18.380037	97.258636	31.299723	-4.039733	102.369705	34.005093	29.517313	106.51535	32.652408	12.73879	104.4425275	-76.1883	24.021284	90.0747445
1.780572	22.754461	99.325623	-21.701696	18.53249	97.157425	31.33704	-3.99343	102.380562	33.635986	29.723516	106.834877	32.486513	12.865043	104.6077195	-75.889905	24.199937	89.7071305
2.490278	21.151167	99.278107	-21.606428	18.755983	97.106483	31.414505	-3.830117	102.320633	34.185055	29.669657	106.809219	32.79978	12.91977	104.564926	-76.012636	24.592196	89.64804
2.832303	20.008562	99.215012	-21.540594	18.910378	97.099648	31.448397	-3.718491	102.270569	34.240166	29.767281	106.838097	32.8442815	13.024395	104.554333	-75.9254695	24.796361	89.644963
3.075103	18.811451	99.098892	-21.450623	19.030043	97.123123	31.536728	-3.595195	102.212143	34.301186	29.871611	106.803719	32.918957	13.138208	104.507931	-75.820203	24.921878	89.738315
3.242075	17.549334	99.004204	-21.353802	19.136732	97.180038	31.606277	-3.425164	102.236961	34.380936	29.973999	106.688881	32.9936065	13.2744175	104.462921	-75.7012105	24.9990465	89.897155
3.293562	16.256758	98.929871	-21.269815	19.265635	97.305283	31.691616	-3.359316	102.299294	34.449299	30.069324	106.50486	33.0704575	13.355004	104.402077	-75.6100875	25.176266	90.208489
3.237021	14.938638	98.862755	-21.194578	19.361929	97.443405	31.7656	-3.36508	102.382767	34.495087	30.096992	106.249916	33.1303435	13.365956	104.3163415	-75.5194995	25.357902	90.5704685
3.085311	13.499886	98.834976	-21.108713	19.383284	97.609978	31.800932	-3.394553	102.504364	34.544224	30.052618	105.938568	33.172578	13.3290325	104.221466	-75.390004	25.4375355	90.99849
2.682161	11.333869	98.921646	-21.035006	19.36496	97.90609	31.813431	-3.578446	102.806305	34.599899	29.889738	105.464684	33.206665	13.155646	104.1354945	-75.276677	25.574274	91.6766855
2.279271	9.890099	99.061714	-21.016705	19.304905	98.115662	31.789654	-3.746491	103.049362	34.599438	29.720125	105.156708	33.194546	12.986817	104.103035	-75.227956	25.622993	92.128289
1.78905	8.398536	99.25901	-21.001926	19.175379	98.322273	31.770185	-3.926612	103.300705	34.57906	29.540867	104.859856	33.1746225	12.8071275	104.0802805	-75.1784745	25.5436305	92.5642655
1.266374	7.012706	99.50705	-20.994135	19.078836	98.520432	31.770969	-4.072017	103.6008	34.553391	29.377842	104.59124	33.16218	12.6529125	104.09602	-75.15045	25.5047595	92.944844
0.688101	5.622548	99.787361	-20.962187	18.93231	98.71212	31.790014	-4.198735	103.916801	34.538761	29.256985	104.329811	33.1643875	12.529125	104.123306	-75.0887615	25.335495	93.300934
0.014025	4.291544	100.109375	-20.95118	18.806902	98.905937	31.837368	-4.299958	104.242859	34.501034	29.155626	104.109444	33.169201	12.427834	104.1761515	-75.071561	25.18597	93.6357225
-0.673437	3.046643	100.471863	-20.940676	18.671169	99.113144	31.924652	-4.42227	104.544106	34.452293	29.088467	103.914894	33.1884725	12.3330985	104.2295	-75.0698245	25.0092395	93.996788
-1.797971	1.343958	100.997589	-20.91577	18.45652	99.368546	32.036224	-4.492529	104.923805	34.358784	28.99378	103.668579	33.197504	12.2506255	104.296192	-75.029044	24.6624145	94.4409
-2.623105	0.326575	101.338341	-20.894014	18.288675	99.548767	32.07877	-4.485358	105.162025	34.326157	28.907722	103.543045	33.2024635	12.211182	104.352535	-74.9904915	24.366168	94.744999
-3.418064	-0.63898	101.664391	-20.860037	18.119127	99.72361	32.186249	-4.627814	105.361618	34.297077	28.823524	103.460327	33.241663	12.097855	104.4109725	-74.961737	24.140399	95.0362475
-4.274374	-1.483497	101.959267	-20.818014	17.934443	99.879845	32.226284	-4.650206	105.566238	34.262623	28.759501	103.42202	33.2444535	12.0546475	104.494129	-74.8804815	23.8142385	95.265561
-5.150802	-2.172512	102.241005	-20.7803	17.771009	100.030983	32.320576	-4.773008	105.712219	34.250866	28.67881	103.360001	33.285721	11.952901	104.53611	-74.846321	23.589117	95.525856
-6.052723	-2.746271	102.474854	-20.704704	17.613699	100.177994	32.412403	-4.827099	105.816483	34.238579	28.62722	103.27729	33.325491	11.9000605	104.5468865	-74.734899	23.3273375	95.8091015
-6.956242	-3.166349	102.664627	-20.599684	17.485439	100.286461	32.511673	-4.882018	105.885994	34.234913	28.596207	103.172089	33.373293	11.8570945	104.5290415	-74.572661	23.1137835	96.0438805
-8.291578	-3.601436	102.908409	-20.4849	17.302591	100.45974	32.688858	-4.925364	105.914131	34.23856	28.552727	103.001656	33.463709	11.8136815	104.4578935	-74.433509	22.7915005	96.4615865
-9.213838	-3.705239	102.97477	-20.380217	17.206963	100.54747	32.800915	-4.934857	105.874802	34.237747	28.560057	102.894737	33.519331	11.8126	104.3847695	-74.279765	22.601326	96.7101705
-10.132136	-3.66296	102.990959	-20.332836	17.155058	100.604271	32.88451	-4.954739	105.790306	34.237217	28.568295	102.810356	33.5608635	11.806778	104.300331	-74.2265355	22.503338	96.908211
-11.005981	-3.476149	102.927689	-20.258369	17.089396	100.657417	32.92308	-4.956222	105.70414	34.228348	28.6024	102.780579	33.575714	11.823089	104.2423595	-74.092452	22.355703	97.0724745
-11.911122	-3.177687	102.793205	-20.234301	17.058083	100.712219	32.916107	-4.885383	105.595329	34.232159	28.640366	102.806152	33.574133	11.8774915	104.2007405	-74.042735	22.2386745	97.2236975
-12.811584	-2.738997	102.644051	-20.216679	17.00922	100.800613	32.911552	-4.886996	105.418335	34.274628	28.675005	102.862724	33.59309	11.8940045	104.1405295	-74.026448	22.1244355	97.4606965
-13.683958	-2.186787	102.400223	-20.158653	16.959564	100.897194	32.918175	-4.867646	105.140099	34.306042	28.75647	102.954926	33.6121085	11.944412	104.0475125	-73.9294145	21.974716	97.7468755
-14.862199	-1.149704	101.978157	-20.104185	16.928911	101.048889	32.869606	-4.714057	104.625832	34.387386	28.953175	103.100571	33.628496	12.119559	103.8632015	-73.836866	21.738263	98.2345765
-15.630254	-0.344051	101.66571	-20.074562	16.922331	101.09565	32.828129	-4.552452	104.232498	34.413963	29.123554	103.215149	33.621046	12.285551	103.7238235	-73.77017	21.559111	98.4674765
-16.33814	0.576823	101.350494	-20.069542	16.935547	101.127884	33.227474	-4.582209	103.633141	34.439777	29.333036	103.354111	33.8336255	12.3754135	103.493626	-73.9727095	21.4956805	98.762142
-17.099529	1.521444	101.119446	-20.0742	16.97797	101.127205	33.25317	-4.386557	103.311012	34.465919	29.578945	103.50679	33.8595445	12.596194	103.408901	-74.0079445	21.359746	98.845509
-17.657991	2.537749	100.775063	-20.093702	17.060631	101.085197	32.903656	-3.936724	103.20488	34.459332	29.808956	103.627647	33.681494	12.936116	103.4162635	-73.868898	21.185146	98.7541305
-18.301298	3.640651	100.474274	-20.117313	17.120031	100.95929	32.901562	-3.693042	102.908096	34.423615	30.025518	103.683838	33.6625885	13.166238	103.295967	-73.8972145	21.073824	98.622613
-18.899588	4.765189	100.223114	-20.108257	17.205778	100.834511	32.883636	-3.454104	102.594086	34.35952	30.22229	103.644371	33.621578	13.384093	103.1192285	-73.838092	21.027463	98.5497935
-19.675741	6.476311	99.873955	-20.08683	17.301998	100.608124	32.853821	-3.180553	102.165642	34.297115	30.426601	103.47979	33.575468	13.623024	102.822716	-73.749128	20.980972	98.393532
-20.186649	7.64615	99.728218	-20.079309	17.351797	100.507782	32.854073	-3.092321	101.947311	34.272568	30.495239	103.378105	33.5633205	13.701459	102.662708	-73.7219385	21.002135	98.352856
-20.644526	8.830645	99.621475	-20.053629	17.360289	100.424408	32.835964	-3.055172	101.777878	34.272034	30.523327	103.297554	33.553999	13.7340775	102.537716	-73.661257	20.9865005	98.3111
-21.034079	9.981504	99.522331	-20.048285	17.359512	100.34462	32.779053	-3.05354	101.636482	34.259735	30.523073	103.208946	33.519394	13.7347665	102.422714	-73.615964	20.9842575	98.266526
-21.408997	11.175266	99.402206	-20.055239	17.364876	100.25312	32.695667	-3.085907	101.526138	34.233585	30.491543	103.139626	33.464626	13.702818	102.332882	-73.575104	21.026934	98.173358
-21.713955	12.390673	99.428337	-20.079262	17.340351	100.206734	32.590912	-3.142958	101.487732	34.186916	30.451839	103.146194	33.388914	13.6544405	102.316963	-73.547438	21.0262615	98.096505
-22.104498	13.607821	99.420784	-20.162374	17.29777	100.233521	32.492832	-3.213643	101.556374	34.148399	30.398083	103.254784	33.3206155	13.59222	102.405579	-73.6453635	21.00332	98.061463
-22.779278	14.611051	99.760124	-20.345478	17.204128	100.344826	32.358459	-3.353488	101.856339	34.067474	30.368322	103.640594	33.2129665	13.507417	102.7484665	-73.9039225	20.900839	97.9411855
-23.272449	14.897153	99.747192	-20.481606	17.116337	100.489746	32.278111	-3.42443	102.184586	33.987423	30.366743	104.035172	33.132767	13.4711565	103.109879	-74.095979	20.7615175	97.869613
-23.895092	15.374662	99.733284	-20.68029	17.077892	100.638733	32.169811	-3.505984	102.573349	33.887932	30.386814	104.530632	33.0288715	13.440415	103.5519905	-74.3894515	20.715369	97.7254755
-24.758717	16.093216	99.934677	-20.881384	16.988689	100.817451	32.049557	-3.545823	103.015854	33.813454	30.438501	105.025719	32.9315055	13.446339	104.0207865	-74.6942735	20.531039	97.6141155
-25.359348	16.675953	100.096062	-21.093761	16.941303	100.968491	31.928135	-3.584749	103.355255	33.691734	30.517408	105.528938	32.8099345	13.4663295	104.4420965	-74.9974565	20.4162765	97.4948855
-25.977818	17.227818	100.131699	-21.314625	16.866716	101.085297	31.752052	-3.553601	103.609314	33.570595	30.586607	105.927383	32.6613235	13.516503	104.7683485	-75.2905735	20.216929	97.4022455
-26.616329	17.845287	100.24221	-21.574661	16.821672	101.170143	31.590355	-3.523236	103.729843	33.401684	30.668837	106.264862	32.4960195	13.5728005	104.9973525	-75.6453415	20.0705435	97.3429335
-27.499146	18.769913	100.235497	-21.935413	16.814419	101.234711	31.27034	-3.334309	103.876663	33.091309	30.853289	106.697044	32.1808245	13.75949	105.2868535	-76.0516505	19.869348	97.1825685
-28.079996	19.464973	100.293518	-22.171022	16.870918	101.265274	31.162968	-3.233255	103.964851	32.932014	31.008774	106.873978	32.047491	13.8877595	105.4194145	-76.389535	19.8540765	97.1111335
-28.622829	20.100565	100.371681	-22.362875	16.97814	101.336525	31.059948	-3.093289	104.050949	32.761635	31.142395	106.97377	31.9107915	14.024553	105.5123595	-76.6365415	19.931727	97.1606905
-29.204649	20.792498	100.456032	-22.521133	17.056768	101.426552	30.952484	-2.954921	104.153839	32.586605	31.29059	107.0047	31.7695445	14.1678345	105.5792695	-76.8118105	19.9457015	97.2738345
-29.732231	21.457901	100.621902	-22.638222	17.188066	101.591507	30.84499	-2.778746	104.284431	32.443245	31.436848	107.032585	31.6441175	14.329051	105.658508	-76.9205615	20.047081	97.524506
-30.202991	22.106697	100.828995	-22.77282	17.302814	101.805817	30.778032	-2.639053	104.466179	32.308815	31.577974	107.080925	31.5434235	14.4694605	105.773552	-77.0890635	20.1361675	97.838082
-30.721716	22.761501	101.089348	-22.829134	17.364305	102.058754	30.731741	-2.524931	104.663216	32.215965	31.719568	107.12191	31.473853	14.5973185	105.892563	-77.132121	20.1312915	98.224945
-31.408619	23.733313	101.540421	-22.937765	17.459764	102.504837	30.686512	-2.400047	104.974937	32.111618	31.867954	107.14283	31.399065	14.7339535	106.0588835	-77.274595	20.1855745	98.9507905
-31.887323	24.390368	101.780914	-22.98632	17.514675	102.769318	30.667994	-2.3345	105.133209	32.03236	31.93256	107.117531	31.350177	14.79903	106.12537	-77.322817	20.23032	99.413266
-32.303558	25.030142	102.036644	-23.055616	17.539326	103.028847	30.605513	-2.318757	105.315987	31.967205	31.963396	107.053841	31.286359	14.8223195	106.184914	-77.397591	20.2563325	99.87278
-32.688126	25.72436	102.178345	-23.118155	17.551088	103.204857	30.564903	-2.322211	105.45517	31.902546	31.958094	106.927315	31.2337245	14.8179415	106.1912425	-77.4700345	20.2842345	100.2184715
-33.090202	26.423529	102.269493	-23.207722	17.555775	103.348007	30.499544	-2.366124	105.563019	31.818077	31.899347	106.719437	31.1588105	14.7666115	106.141228	-77.5742545	20.3449385	100.554786
-33.41983	27.132065	102.277306	-23.242983	17.514692	103.423378	30.432627	-2.428838	105.582115	31.696445	31.826771	106.458954	31.064536	14.6989665	106.0205345	-77.550502	20.3304175	100.8262215
-33.7173	27.871868	102.227509	-23.305092	17.488796	103.460564	30.345356	-2.491584	105.588829	31.595697	31.725544	106.176735	30.9705265	14.61698	105.882782	-77.5807105	20.360612	101.038346
-34.144749	29.036757	102.138092	-23.346983	17.389189	103.458	30.241064	-2.609174	105.580482	31.444756	31.575882	105.794701	30.84291	14.483354	105.6875915	-77.536876	20.295024	101.2284085
-34.351543	29.89645	102.03434	-23.421045	17.298597	103.432236	30.171156	-2.672595	105.526505	31.331125	31.491959	105.594543	30.7511405	14.409682	105.560524	-77.5932305	20.187512	101.303948
-34.535152	30.757677	101.955429	-23.454756	17.231447	103.382668	30.075005	-2.701234	105.430397	31.231398	31.422918	105.409348	30.6532015	14.360842	105.4198725	-77.5627135	20.102052	101.3454635
-34.671665	31.659613	101.891396	-23.556801	17.12656	103.349197	29.967493	-2.736304	105.287338	31.138403	31.37952	105.281212	30.552948	14.321608	105.284275	-77.66655	19.931512	101.414119
-34.808411	32.604172	101.920975	-23.65801	17.014242	103.350212	29.891386	-2.717012	105.109497	31.030336	31.342787	105.178192	30.460861	14.3128875	105.1438445	-77.776881	19.7155965	101.5565795
-34.871422	33.617531	102.044167	-23.749842	16.926598	103.373276	29.814533	-2.688579	104.886139	30.915043	31.309309	105.070831	30.364788	14.310365	104.978485	-77.864472	19.542831	101.768067
-34.921474	34.670948	102.237404	-23.839117	16.852568	103.394005	29.742273	-2.574012	104.546181	30.753824	31.211414	104.880074	30.2480485	14.318701	104.7131275	-77.9262825	19.386435	102.0748825
-34.938705	36.22538	102.476524	-24.036554	16.800636	103.222153	29.591614	-2.297691	103.647194	30.462626	31.126106	104.338577	30.02712	14.4142075	103.9928855	-78.100228	19.1870645	102.4514205
-34.870632	37.34948	102.521004	-24.178106	16.771435	102.889702	29.37388	-2.076667	102.708221	30.225515	31.210608	103.841553	29.7996975	14.5669705	103.274887	-78.1559095	18.9758995	102.504517
-34.773476	38.408195	102.449776	-24.33646	16.789206	102.432266	29.087881	-1.824063	101.583389	29.939928	31.314632	103.27047	29.5139045	14.7452845	102.4269295	-78.1868245	18.8331275	102.4376025
-34.607162	39.454601	102.376747	-24.532883	16.808233	101.930954	28.744543	-1.556657	100.446724	29.606415	31.392902	102.659203	29.175479	14.9181225	101.5529635	-78.241245	18.6983435	102.3089445
-34.458275	40.491772	102.262642	-24.810162	16.904659	101.39978	28.378942	-1.2811	99.485451	29.216778	31.518599	102.118385	28.79786	15.1187495	100.801918	-78.418184	18.6905685	101.997642
-34.184444	41.47464	102.078011	-25.117653	16.997061	100.925568	28.00811	-1.038316	98.680511	28.859135	31.671366	101.681671	28.4336225	15.316525	100.181091	-78.6689285	18.677597	101.670045
-33.902939	42.43166	101.915649	-25.435352	17.143026	100.547386	27.582762	-0.775804	98.092422	28.466343	31.856834	101.261833	28.0245525	15.540515	99.6771275	-78.8952565	18.745537	101.4176445
-33.389778	43.749554	101.726746	-25.975969	17.396597	100.067993	27.023775	-0.389786	97.333138	27.821451	32.163967	100.721146	27.422613	15.8870905	99.027142	-79.374551	18.9061035	101.108844
-32.938488	44.526337	101.625824	-26.331257	17.527412	99.810776	26.631742	-0.115864	96.866814	27.425755	32.359169	100.438072	27.0287485	16.1216525	98.652443	-79.6912625	18.9331715	100.969109
-32.514061	45.202957	101.549133	-26.616186	17.619093	99.490211	26.269224	0.113933	96.455971	27.078533	32.511837	100.183578	26.6738785	16.312885	98.3197745	-79.9062505	18.925301	100.6606475
-31.828535	45.796482	101.384781	-26.951012	17.721025	99.247147	25.960203	0.283908	96.144707	26.753071	32.652794	100.009857	26.356637	16.468351	98.077282	-80.258661	18.973699	100.417012
-31.324833	46.294731	101.277184	-27.172968	17.759369	98.893845	25.714195	0.466375	95.880852	26.467258	32.788544	99.916214	26.0907265	16.6274595	97.898533	-80.4366625	18.8912785	99.889157
-30.683014	46.743816	101.192055	-27.399906	17.849749	98.612663	25.472227	0.619281	95.648666	26.226469	32.920483	99.87059	25.849348	16.769882	97.759628	-80.64916	18.929616	99.465698
-29.877117	46.998798	101.011383	-27.608093	17.863533	98.30751	25.288319	0.758607	95.423599	26.036226	33.020432	99.840691	25.6622725	16.8895195	97.632145	-80.8784585	18.8375465	98.982875
-28.624794	47.261505	100.883224	-27.817436	17.902895	97.921677	25.099989	0.92134	95.16925	25.833406	33.126785	99.922272	25.4666975	17.0240625	97.545761	-81.1015695	18.7817275	98.297593
-27.790684	47.335625	100.846161	-27.966976	17.926876	97.7304	25.030655	1.020568	95.114075	25.752848	33.213131	100.075066	25.3917515	17.1168495	97.5945705	-81.3257035	18.7369025	97.8662295
-26.856455	47.252625	100.806931	-28.046673	17.950762	97.539398	25.005289	1.09704	95.122513	25.69524	33.312473	100.307701	25.3502645	17.2047565	97.715107	-81.4436105	18.6967675	97.363689
-25.904491	47.076019	100.732872	-28.118059	17.993006	97.320953	24.995949	1.168886	95.173935	25.710598	33.374691	100.542404	25.3532735	17.2717885	97.8581695	-81.5893915	18.7142235	96.7837365
-24.955849	46.848469	100.586746	-28.155508	18.055506	97.100517	25.020441	1.202695	95.246056	25.747698	33.428001	100.773712	25.3840695	17.315348	98.009884	-81.6950855	18.795664	96.19115
-23.950756	46.452038	100.391914	-28.115129	18.184484	96.893524	25.048893	1.227414	95.388611	25.786491	33.495396	101.026192	25.417692	17.361405	98.2074015	-81.64795	19.007563	95.5796465
-22.931116	45.9953	100.231972	-28.123146	18.248867	96.67984	25.141939	1.224902	95.559013	25.870451	33.542721	101.339684	25.506195	17.3838115	98.4493485	-81.752487	19.1139225	94.9103315
-21.410498	45.086308	99.936378	-28.053459	18.378471	96.397888	25.311634	1.206532	95.897408	26.074329	33.589016	101.764084	25.6929815	17.397774	98.830746	-81.7998995	19.359168	93.96503
-20.386753	44.336319	99.71283	-27.913862	18.455746	96.283302	25.457186	1.173094	96.070641	26.227612	33.60635	101.96563	25.842399	17.389722	99.0181355	-81.670123	19.52177	93.5484685
-19.359983	43.496765	99.482742	-27.778509	18.539497	96.196175	25.616535	1.148714	96.207458	26.382933	33.628468	102.079758	25.999734	17.388591	99.143608	-81.556752	19.690403	93.248742
-18.340776	42.521938	99.229362	-27.634605	18.610201	96.068489	25.776009	1.12844	96.283882	26.576841	33.613701	102.098343	26.176425	17.3710705	99.1911125	-81.445635	19.8493315	92.9458655
-17.351954	41.455017	98.976028	-27.439344	18.633362	95.989494	25.959021	1.078817	96.317825	26.742733	33.607544	102.078926	26.350877	17.3431805	99.1983755	-81.229565	19.9235435	92.7806125
-16.378857	40.26548	98.773346	-27.268362	18.607935	95.963135	26.120291	1.034178	96.272873	26.90699	33.555134	102.016708	26.5136405	17.294656	99.1447905	-81.0503645	19.921214	92.7814795
-15.433613	38.934879	98.573395	-27.126152	18.564011	95.975403	26.245752	0.960778	96.21521	27.049021	33.470276	101.946411	26.6473865	17.215527	99.0808105	-80.8996905	19.912495	92.8699955
-14.101568	36.760677	98.24855	-26.955791	18.424145	95.948776	26.385651	0.825436	96.136696	27.21253	33.319645	101.788666	26.7990905	17.0725405	98.962681	-80.7106725	19.7757495	92.934871
-13.265093	35.190079	98.014275	-26.846874	18.355114	95.998917	26.450676	0.705758	96.097008	27.274912	33.185848	101.665009	26.862794	16.945803	98.8810085	-80.556542	19.764425	93.1168255
-12.456301	33.520748	97.732697	-26.787407	18.263714	95.996925	26.497829	0.565801	96.087822	27.298185	33.063427	101.554276	26.898007	16.814614	98.821049	-80.472821	19.712814	93.172801
-11.688299	31.758339	97.425499	-26.780167	18.180223	96.011513	26.521402	0.429542	96.128456	27.328625	32.934155	101.449226	26.9250135	16.6818485	98.788841	-80.4853475	19.6785975	93.234185
-10.965827	29.883591	97.118996	-26.724089	18.118727	96.05616	26.560957	0.24764	96.245621	27.359095	32.793873	101.330208	26.960026	16.5207565	98.7879145	-80.408204	19.7166975	93.3244055
-10.267805	27.955511	96.794777	-26.69825	18.083015	96.126694	26.617462	0.041988	96.448929	27.395439	32.648918	101.206551	27.0064505	16.345453	98.82774	-80.4029505	19.820577	93.425648
-9.614847	25.900646	96.539787	-26.651785	18.055286	96.177826	26.684109	-0.19186	96.791229	27.431482	32.490639	101.09478	27.0577955	16.1493895	98.9430045	-80.3613655	19.9611825	93.4126475
-8.657463	22.71707	96.338844	-26.571156	18.006641	96.334335	26.795227	-0.63715	97.624786	27.531805	32.164047	101.020813	27.163516	15.7634485	99.3227995	-80.305828	20.2498335	93.3458705
-8.08877	20.509544	96.376091	-26.541256	17.987234	96.488121	26.851433	-1.008624	98.424347	27.627522	31.908672	101.125885	27.2394775	15.450024	99.775116	-80.3219895	20.524444	93.201126
-7.540415	18.232248	96.650368	-26.542727	17.888029	96.716568	26.892254	-1.478358	99.545578	27.719139	31.619497	101.492371	27.3056965	15.0705695	100.5189745	-80.3911505	20.7054885	92.9141615
-7.048842	15.956929	97.235771	-26.538416	17.752886	97.115021	27.000362	-2.035301	100.930573	27.866364	31.342825	102.213058	27.433363	14.653762	101.5718155	-80.510195	20.85201	92.6582265
-6.622058	13.627243	98.134453	-26.568356	17.57198	97.681114	27.110048	-2.659882	102.542671	28.084045	31.011856	103.230774	27.5970465	14.175987	102.8867225	-80.7337585	20.967973	92.4755055
-6.267097	11.371542	99.278625	-26.628471	17.397545	98.339981	27.2453	-3.281822	104.339455	28.35187	30.641308	104.396179	27.798585	13.679743	104.367817	-81.055527	21.115347	92.312145
-5.969375	9.123828	100.561775	-26.647827	17.17181	99.047638	27.354073	-3.838142	106.118858	28.60511	30.272636	105.588547	27.9795915	13.217247	105.8537025	-81.2752455	21.126373	92.2415735
-5.656589	5.977596	102.497353	-26.684193	16.814823	100.059845	27.480675	-4.604532	108.502129	29.039999	29.764784	107.230423	28.260337	12.580126	107.866276	-81.628723	21.04952	92.253414
-5.529721	3.928023	103.682152	-26.607492	16.511877	100.656601	27.575016	-5.125527	109.736183	29.360611	29.418034	108.164345	28.4678135	12.1462535	108.950264	-81.6827975	20.8775005	92.362938
-5.477414	1.914467	104.648056	-26.524862	16.205341	101.157059	27.645313	-5.653274	110.681976	29.684055	29.035988	108.881256	28.664684	11.691357	109.781616	-81.714408	20.719325	92.532502
-5.482168	0.076309	105.476936	-26.366632	15.861757	101.56517	27.717813	-6.111257	111.471115	29.96636	28.652796	109.46196	28.8420865	11.2707695	110.4665375	-81.5753505	20.4527445	92.6638025
-5.557315	-1.674502	106.276009	-26.189631	15.559712	101.991257	27.836063	-6.556968	112.200073	30.222187	28.278482	110.043274	29.029125	10.860757	111.1216735	-81.408387	20.258667	92.8608405
-5.716027	-3.313203	107.018089	-26.012167	15.235398	102.395821	28.000334	-6.937793	112.868141	30.460348	27.961981	110.599838	29.230341	10.512094	111.7339895	-81.254675	19.958702	93.0576525
-6.006249	-4.790553	107.649567	-25.838736	14.918655	102.740601	28.165356	-7.308857	113.417068	30.720583	27.661804	111.040451	29.4429695	10.1764735	112.2287595	-81.1204415	19.6608365	93.2524425
-6.555299	-6.749711	108.405373	-25.856256	14.721879	103.397919	28.450218	-7.742508	113.994774	31.052679	27.268356	111.499855	29.7514485	9.762924	112.7473145	-81.4639605	19.680834	94.0485235
-7.053094	-7.900954	108.817032	-25.395817	14.301522	103.451027	28.65695	-8.016807	114.20488	31.264511	27.024359	111.706078	29.9607305	9.503776	112.955479	-80.7523645	19.099268	93.946575
-7.597584	-8.925069	109.026039	-25.220207	14.088898	103.66584	28.815556	-8.289707	114.322128	31.455645	26.740402	111.788353	30.1356005	9.2253475	113.0552405	-80.5760145	18.9524485	94.2764395
-8.236572	-9.764612	109.204865	-25.265476	14.023534	104.051796	28.999981	-8.59235	114.339211	31.626642	26.436401	111.845078	30.3133115	8.9220255	113.0921445	-80.8442635	19.1250425	95.0114475
-8.976887	-10.506021	109.259964	-24.84384	13.701413	104.071594	29.165321	-8.875898	114.284874	31.824028	26.181231	111.865059	30.4946745	8.6526665	113.0749665	-80.1823545	18.7501595	95.0682215
-9.78003	-11.056417	109.247719	-24.666361	13.532207	104.296127	29.349846	-9.144373	114.122749	32.043442	25.917196	111.871704	30.696644	8.3864115	112.9972265	-80.029366	18.6780025	95.5950275
-10.641077	-11.484471	109.084488	-24.465309	13.36081	104.482094	29.50761	-9.396357	113.897881	32.258476	25.64731	111.859337	30.883043	8.1254765	112.878609	-79.813661	18.5961435	96.085579
-12.030349	-11.858266	108.805511	-24.171129	13.135111	104.798615	29.781044	-9.801366	113.499428	32.561657	25.264189	111.91684	31.1713505	7.7314115	112.708134	-79.5136085	18.5388105	96.889096
-12.950049	-11.986653	108.530663	-23.977463	12.997635	104.97892	29.923864	-9.996648	113.264618	32.79594	25.015694	111.964058	31.359902	7.509523	112.614338	-79.314828	18.485747	97.343502
-14.110761	-11.736392	108.451691	-23.75835	12.885411	105.16201	30.088291	-10.213316	113.01088	32.969097	24.810631	112.052216	31.528694	7.2986575	112.531548	-79.045394	18.4721645	97.792472
-15.172187	-11.682946	108.130814	-23.592638	12.797271	105.343651	30.244768	-10.435922	112.722435	33.154472	24.626957	112.110306	31.69962	7.0955175	112.4163705	-78.884896	18.4990245	98.2709315
-16.325684	-11.432578	107.864586	-23.430248	12.722208	105.495361	30.347809	-10.637012	112.438431	33.327698	24.413755	112.133682	31.8377535	6.8883715	112.2860565	-78.6982495	18.5560445	98.7046655
-17.436111	-11.058163	107.526146	-23.285311	12.67009	105.60434	30.47859	-10.869057	112.123894	33.556061	24.162676	112.077156	32.0173255	6.6468095	112.100525	-78.5879475	18.6933705	99.108155
-18.65229	-10.566332	107.276024	-23.125954	12.604743	105.726265	30.612083	-11.047737	111.77697	33.721478	23.969202	112.049805	32.1667805	6.4607325	111.9133875	-78.4186885	18.7487535	99.5391425
-20.510485	-9.691161	106.831848	-22.873222	12.522088	105.833992	30.783474	-11.313815	111.281792	33.965538	23.721983	112.022652	32.374506	6.204084	111.652222	-78.12095	18.840092	100.015762
-21.79294	-8.98607	106.591507	-22.6777	12.482495	105.911636	30.913963	-11.432718	110.984863	34.117115	23.598522	111.997078	32.515539	6.082902	111.4909705	-77.870939	18.882088	100.3323015
-23.066509	-8.199904	106.366226	-22.566948	12.460953	106.007782	31.026136	-11.49018	110.670731	34.271713	23.537395	111.941437	32.6489245	6.0236075	111.306084	-77.7828205	18.8982985	100.70948
-24.32341	-7.343932	106.166779	-22.429443	12.460615	106.073929	31.135294	-11.505553	110.343361	34.392563	23.50794	111.865326	32.7639285	6.0011935	111.1043435	-77.6228145	18.9200365	101.0435145
-25.624651	-6.427459	105.987465	-22.284119	12.45343	106.198883	31.261101	-11.512601	110.028603	34.505013	23.482071	111.812714	32.883057	5.984735	110.9206585	-77.451295	18.922125	101.4771075
-26.961344	-5.451698	105.872772	-22.128057	12.484212	106.300995	31.39723	-11.498152	109.746277	34.629707	23.486168	111.754242	33.0134685	5.994008	110.7502595	-77.2695825	18.974416	101.8517305
-28.26672	-4.42055	105.78141	-22.037128	12.525673	106.426224	31.530554	-11.451308	109.447113	34.748009	23.547987	111.666939	33.1392815	6.0483395	110.557026	-77.2135375	19.0030065	102.295422
-30.272818	-2.78786	105.633148	-21.830366	12.601394	106.494011	31.706297	-11.294989	108.892868	34.860317	23.638275	111.422089	33.283307	6.171643	110.1574785	-76.944039	19.031145	102.8305435
-31.575716	-1.68376	105.513367	-21.726246	12.67633	106.475723	31.795689	-11.148828	108.494308	34.889385	23.746494	111.188736	33.342537	6.298833	109.841522	-76.795029	19.053827	103.109924
-32.872158	-0.542713	105.374077	-21.64933	12.740475	106.430222	31.862068	-11.01604	108.08493	34.929638	23.83526	110.898087	33.395853	6.40961	109.4915085	-76.694513	19.07134	103.3689355
-34.178673	0.648041	105.313049	-21.605377	12.797289	106.348717	31.893782	-10.843867	107.649055	34.938591	23.928371	110.506569	33.4161865	6.542252	109.077812	-76.6269405	19.052326	103.619622
-35.475029	1.801536	105.251465	-21.539654	12.867837	106.250504	31.921015	-10.681814	107.122406	34.930061	23.969568	109.902824	33.425538	6.643877	108.512615	-76.504846	19.091797	103.988393
-36.703758	2.992471	105.203651	-21.461695	12.916499	106.058678	31.959856	-10.506989	106.421814	34.860977	23.957098	108.970322	33.4104165	6.7250545	107.696068	-76.3338065	19.1079435	104.421288
-37.921379	4.168426	105.184616	-21.323683	12.993857	105.776367	32.006153	-10.225237	105.366364	34.719437	23.931364	107.665482	33.362795	6.8530635	106.515923	-76.010161	19.1346505	105.036811
-39.590263	6.017502	105.094398	-21.062634	13.151334	105.045639	32.10157	-9.746229	103.157578	34.301907	24.031694	104.952286	33.2017385	7.1427325	104.054932	-75.3270065	19.1599355	106.036346
-40.617874	7.264944	104.98378	-20.752644	13.310803	104.382202	32.079376	-9.296956	101.278725	33.987194	24.247807	102.848686	33.033285	7.4754255	102.0637055	-74.538573	19.1461805	106.7006985
-41.496895	8.550019	104.809059	-20.509602	13.510148	103.621712	32.022934	-8.718984	99.327072	33.611713	24.551146	100.671211	32.8173235	7.916081	99.9991415	-73.8365275	19.104215	107.2442825
-42.293079	9.838566	104.593979	-20.354588	13.755387	102.887703	31.917921	-8.161102	97.513542	33.136116	24.912666	98.756332	32.5270185	8.375782	98.134937	-73.2361945	19.134992	107.640469
-43.007675	11.140024	104.344963	-20.232544	13.960563	102.229286	31.691233	-7.542124	95.908821	32.724457	25.290934	97.225548	32.207845	8.874405	96.5671845	-72.672933	19.046721	107.8913875
-43.622379	12.4868	104.023109	-20.217993	14.152737	101.597305	31.418434	-7.060876	94.667557	32.456612	25.631527	96.078285	31.937523	9.2853255	95.372921	-72.373509	19.0201485	107.821689
-44.100487	13.793731	103.622292	-20.308393	14.327582	101.02636	31.165632	-6.67975	93.739029	32.224472	25.924072	95.392555	31.695052	9.622161	94.565792	-72.311838	19.033003	107.486928
-44.638409	15.760942	103.086174	-20.558729	14.486474	100.360237	30.738384	-6.23046	92.745216	31.956858	26.306101	94.952049	31.347621	10.0378205	93.8486325	-72.465079	18.9351275	106.8718415
-44.717197	17.051149	102.832016	-20.798815	14.597261	100.094017	30.395571	-5.991858	92.295898	31.757025	26.484913	94.881691	31.076298	10.2465275	93.5887945	-72.673928	18.9479945	106.5992395
-44.781071	18.141356	102.644363	-21.059666	14.645748	99.884499	30.115768	-5.801774	92.001328	31.564888	26.673859	94.957817	30.840328	10.4360425	93.4795725	-72.95966	18.8554535	106.2894255
-44.634872	19.332096	102.482132	-21.301611	14.733006	99.71714	29.860905	-5.594328	91.865166	31.427311	26.869244	95.165718	30.644108	10.637458	93.515442	-73.24733	18.828554	105.918838
-44.346352	20.38308	102.261147	-21.632982	14.8537	99.572906	29.631969	-5.377005	91.85215	31.273655	27.078548	95.422966	30.452812	10.8507715	93.637558	-73.718776	18.8566285	105.508254
-44.010971	21.341761	102.030418	-21.905535	15.017632	99.448486	29.45784	-5.185126	91.978752	31.1252	27.312168	95.739342	30.29152	11.063521	93.859047	-74.10259	18.971743	105.037925
-43.317688	22.130379	101.700928	-22.167856	15.158425	99.325546	29.310986	-4.974339	92.200661	30.982109	27.551332	96.063225	30.1465475	11.2884965	94.131943	-74.4822595	19.0283535	104.519149
-42.494347	23.483675	101.080551	-22.572697	15.495115	99.070068	29.097853	-4.723492	92.632881	30.750572	27.844166	96.436928	29.9242125	11.560337	94.5349045	-75.0696065	19.429893	103.6052315
-41.760593	24.178913	100.556686	-22.842972	15.712579	98.834602	28.9641	-4.559916	92.917297	30.585804	28.039663	96.594955	29.774952	11.7398735	94.756126	-75.460896	19.6852845	102.913078
-40.862671	24.825058	100.045105	-23.091362	15.959184	98.54512	28.817526	-4.422053	93.268326	30.432514	28.20817	96.691963	29.62502	11.8930585	94.9801445	-75.807744	20.0253095	102.1100955
-39.937695	25.375181	99.442986	-23.29435	16.215246	98.284462	28.69887	-4.31011	93.653641	30.278896	28.364101	96.802208	29.488883	12.0269955	95.2279245	-76.077583	20.4034965	101.3409995
-38.899677	25.830996	98.810425	-23.52936	16.448616	98.011452	28.574011	-4.214979	94.058197	30.138218	28.528763	96.957901	29.3561145	12.156892	95.508049	-76.4148345	20.74034	100.514855
-37.777847	26.2528	98.204712	-23.765217	16.649191	97.704216	28.459013	-4.153974	94.517288	30.051014	28.646698	97.17189	29.2550135	12.246362	95.844589	-76.7854475	21.05202	99.563843
-36.655975	26.604927	97.61554	-23.945101	16.848764	97.431793	28.355667	-4.125627	95.056511	29.963089	28.74387	97.46933	29.159378	12.3091215	96.2629205	-77.04958	21.3884065	98.6006655
-34.865391	26.99334	96.876175	-24.299965	17.066156	97.112541	28.214382	-4.157774	95.997108	29.813274	28.873077	98.07196	29.013828	12.3576515	97.034534	-77.613758	21.7746605	97.190548
-33.611519	27.209795	96.559525	-24.47876	17.197414	97.015526	28.145435	-4.213475	96.694489	29.707533	28.980328	98.700104	28.926484	12.3834265	97.6972965	-77.884004	22.0114015	96.3337555
-32.376091	27.334618	96.367737	-24.739218	17.29719	96.997551	27.997574	-4.206376	97.559151	29.659531	29.07655	99.52523	28.8285525	12.435087	98.5421905	-78.3069885	22.159293	95.4529115
-31.145617	27.447975	96.389885	-24.981953	17.322468	97.14579	27.933512	-4.251295	98.412415	29.679342	29.211477	100.455772	28.806427	12.480091	99.4340935	-78.770333	22.164845	94.8574865
-29.886051	27.524986	96.532616	-25.20657	17.370445	97.325577	27.842205	-4.223971	99.246033	29.696434	29.372507	101.420555	28.7693195	12.574268	100.333294	-79.1824595	22.166622	94.31786
-28.69524	27.568924	96.805016	-25.432608	17.420887	97.512276	27.7813	-4.250445	99.9412	29.736158	29.52607	102.361954	28.758729	12.6378125	101.151577	-79.623945	22.2039615	93.872975
-27.493996	27.59536	97.079041	-25.583208	17.424187	97.74411	27.72645	-4.233513	100.562775	29.820118	29.658566	103.24556	28.773284	12.7125265	101.9041675	-79.9397	22.1358475	93.5840525
-25.635008	27.553726	97.611465	-25.776503	17.493366	98.085388	27.693302	-4.181849	101.411346	29.915915	29.849285	104.497459	28.8046085	12.833718	102.9544025	-80.3576145	22.153014	93.2163735
-24.584253	27.53546	97.999474	-25.920889	17.549677	98.278458	27.676022	-4.151423	101.852539	29.984266	29.975622	105.258202	28.830144	12.9120995	103.5553705	-80.671922	22.1872545	93.0015455
-23.489908	27.441383	98.358025	-26.029078	17.615868	98.491837	27.615208	-4.072881	102.29409	30.014584	30.076328	105.995651	28.814896	13.0017235	104.1448705	-80.873052	22.2300125	92.8388035
-22.44796	27.313475	98.735283	-26.13303	17.690382	98.687981	27.584681	-4.033727	102.709625	30.043304	30.175686	106.73391	28.8139925	13.0709795	104.7217675	-81.0800525	22.3097845	92.6541945
-21.460098	27.137062	99.098534	-26.214012	17.747705	98.833748	27.53779	-3.982317	103.044594	30.082602	30.287991	107.448318	28.810196	13.152837	105.246456	-81.23822	22.342573	92.42104
-20.567646	26.918062	99.415047	-26.319796	17.829891	98.949501	27.505922	-3.901886	103.325882	30.130852	30.388693	108.092117	28.818387	13.2434035	105.7089995	-81.457979	22.4163785	92.1900025
-19.728056	26.637358	99.712708	-26.392374	17.898479	99.071793	27.484381	-3.819897	103.583954	30.150017	30.503395	108.688759	28.817199	13.341749	106.1363565	-81.601947	22.455209	92.0072295
-18.640726	26.108318	100.124565	-26.485617	18.028643	99.213203	27.502119	-3.585956	103.791771	30.169395	30.747574	109.459373	28.835757	13.580809	106.625572	-81.806991	22.476477	91.800834
-18.011782	25.624964	100.343071	-26.535374	18.10276	99.294678	27.534672	-3.392282	103.864288	30.164858	30.910074	109.84185	28.849765	13.758896	106.853069	-81.920513	22.446624	91.736287
-17.507	25.104927	100.493027	-26.362335	18.016798	99.23999	27.61331	-3.207903	103.89357	30.156254	31.084038	110.12397	28.884782	13.9380675	107.00877	-81.609452	22.0955285	91.47121
-17.042711	24.583944	100.565254	-26.418966	18.125458	99.33075	27.678865	-2.972566	103.904892	30.134636	31.276232	110.29216	28.9067505	14.151833	107.098526	-81.7446825	22.099083	91.562974
-16.658291	23.877527	100.563835	-26.55584	18.326897	99.431839	27.764225	-2.701111	103.866913	30.104109	31.475735	110.376503	28.934167	14.387312	107.121708	-82.045847	22.266482	91.74197
-16.413113	23.087955	100.504814	-26.567667	18.405512	99.441582	27.858501	-2.49068	103.838181	30.087334	31.67038	110.358002	28.9729175	14.58985	107.0980915	-82.1082515	22.221174	91.7850725
-16.215927	22.256905	100.43206	-26.52001	18.514601	99.46711	27.932974	-2.285196	103.774879	30.061701	31.833824	110.281075	28.9973375	14.774314	107.027977	-82.0373575	22.254888	91.906243
-16.119869	20.856331	100.27919	-26.429811	18.630245	99.591217	28.059864	-2.056433	103.740379	30.043903	32.076134	110.11721	29.0518835	15.0098505	106.9287945	-81.9115055	22.2506395	92.2536395
-16.188969	19.802427	100.226044	-26.352232	18.67	99.737129	28.131462	-1.928809	103.783508	30.066845	32.211979	109.998337	29.0991535	15.141585	106.8909225	-81.8036175	22.198415	92.5833355
-16.339237	18.684378	100.246254	-26.267677	18.738413	99.984253	28.223007	-1.859751	103.869034	30.121473	32.316238	109.847435	29.17224	15.2282435	106.8582345	-81.707594	22.2485825	93.1102715
-16.567818	17.494989	100.300385	-26.188141	18.7955	100.24897	28.30303	-1.821042	103.982368	30.192551	32.390461	109.708977	29.2477905	15.2847095	106.8456725	-81.6240725	22.3062905	93.6522675
-16.892771	16.243313	100.38102	-26.078711	18.888832	100.547005	28.380907	-1.804526	104.120316	30.288271	32.426353	109.588684	29.334589	15.3109135	106.8545	-81.492011	22.4667505	94.23951
-17.248663	14.958067	100.480476	-26.019482	18.94656	100.875809	28.423531	-1.800555	104.281342	30.394024	32.487793	109.553734	29.4087775	15.343619	106.917538	-81.4477415	22.549501	94.83408
-17.778448	13.605528	100.593658	-25.95014	19.06214	101.173462	28.465631	-1.743264	104.378578	30.508348	32.525055	109.567711	29.4869895	15.3908955	106.9731445	-81.3872695	22.7333845	95.3737795
-18.585281	11.532533	100.624527	-25.872608	19.187466	101.537994	28.529049	-1.602433	104.466393	30.608622	32.685902	109.66613	29.5688355	15.5417345	107.0662615	-81.3140515	22.8331975	96.0097265
-19.28981	10.128636	100.581917	-25.890249	19.289442	101.683365	28.570314	-1.426877	104.435898	30.643097	32.830566	109.761414	29.6067055	15.7018445	107.098656	-81.3872035	22.8770395	96.268074
-19.904369	8.637217	100.334785	-25.862799	19.418674	101.81205	28.605457	-1.214432	104.431625	30.668575	33.015606	109.848175	29.637016	15.900587	107.1399	-81.362614	22.936761	96.4842
-20.644838	7.133123	100.174294	-25.8414	19.562977	101.925804	28.702568	-1.010082	104.401161	30.667322	33.223431	109.937622	29.684945	16.1066745	107.1693915	-81.367745	23.0192795	96.6822165
-21.461494	5.553909	99.946396	-25.836	19.706301	101.968346	28.805138	-0.768128	104.411469	30.664248	33.481956	109.977745	29.734693	16.356914	107.194607	-81.406693	23.055688	96.742085
-22.265694	3.945814	99.773766	-25.76606	19.864563	102.004639	28.907597	-0.434586	104.487297	30.644667	33.789944	109.897743	29.776132	16.677679	107.19252	-81.308252	23.051447	96.816758
-23.184275	2.246105	99.723244	-25.687494	20.079094	102.086464	29.066662	-0.051327	104.641891	30.662462	34.075405	109.682884	29.864562	17.012039	107.1623875	-81.23955	23.146149	97.0105405
-24.654692	-0.383532	100.186684	-25.414762	20.521702	102.206841	29.417667	0.41588	105.172646	30.718872	34.463646	108.968925	30.0682695	17.439763	107.0707855	-80.8977935	23.603641	97.3428965
-25.687048	-2.165282	100.802521	-25.114548	20.785019	102.222649	29.712795	0.601525	105.623306	30.725983	34.612354	108.110786	30.219389	17.6069395	106.867046	-80.448485	23.9630985	97.578252
-26.792923	-3.911258	101.708603	-24.730682	21.070715	102.150574	30.077106	0.781884	106.02179	30.693043	34.667889	106.985382	30.3850745	17.7248865	106.503586	-79.8464385	24.4165435	97.797562
-27.927298	-5.61247	102.786697	-24.319372	21.281555	101.997375	30.455637	0.926877	106.368546	30.742085	34.672703	105.693092	30.598861	17.79979	106.030819	-79.237605	24.76332	97.963931
-29.115734	-7.246681	104.111778	-23.932133	21.401209	101.883064	30.834978	1.027655	106.650146	30.83334	34.53323	104.411041	30.834159	17.7804425	105.5305935	-78.698425	25.0219755	98.2355345
-30.285025	-8.776895	105.460739	-23.513014	21.363705	101.811684	31.216263	1.027636	106.929955	31.002218	34.272839	103.203918	31.1092405	17.6502375	105.0669365	-78.1352685	25.0771725	98.5564315
-31.479952	-10.196016	106.749153	-23.133574	21.224474	101.749718	31.607651	0.985643	107.097885	31.142786	33.876564	102.084641	31.3752185	17.4311035	104.591263	-77.6423665	25.0178445	98.908173
-33.231102	-12.061232	108.617226	-22.620041	20.875668	101.64183	32.163769	0.892276	107.213509	31.283772	33.295506	100.485207	31.7237705	17.093891	103.849358	-76.9638525	24.657445	99.434302
-34.387386	-13.076571	109.672928	-22.328903	20.571917	101.513649	32.475262	0.84337	107.156845	31.35146	32.976131	99.448509	31.913361	16.9097505	103.302677	-76.571167	24.2340835	99.724621
-35.552383	-13.885225	110.681358	-22.11903	20.294174	101.370857	32.762169	0.791834	107.05603	31.305746	32.617054	98.509544	32.0339575	16.704444	102.782787	-76.2720175	23.883904	99.958927
-36.736248	-14.450574	111.505997	-21.918566	20.004864	101.199867	32.973827	0.764171	106.974434	31.26956	32.337265	97.658073	32.1216935	16.550718	102.3162535	-75.9588255	23.45901	100.0834805
-37.841511	-14.783077	112.178085	-21.809425	19.764349	101.063644	33.142853	0.777152	106.875381	31.157225	32.043633	96.919777	32.150039	16.4103925	101.897579	-75.768889	23.1183055	100.229709
-38.967178	-14.901367	112.731316	-21.729303	19.511805	100.981476	33.293953	0.743852	106.847084	31.054718	31.819721	96.3424	32.1743355	16.2817865	101.594742	-75.6329415	22.7418235	100.36821
-40.07431	-14.750346	113.108849	-21.690981	19.275333	100.933388	33.413143	0.719168	106.804611	31.01074	31.602034	95.903358	32.2119415	16.160601	101.3539845	-75.5939035	22.390065	100.5127915
-41.625942	-14.137856	113.184235	-21.635273	18.914486	100.938705	33.567204	0.648061	106.723251	30.93461	31.356367	95.461624	32.250907	16.002214	101.0924375	-75.521453	21.826758	100.7849725
-42.636166	-13.441168	113.022217	-21.601894	18.69471	100.966934	33.654655	0.603252	106.598557	30.896294	31.267309	95.263924	32.2754745	15.9352805	100.9312405	-75.4792625	21.4541395	101.0026275
-43.560154	-12.462403	112.727669	-21.564327	18.480129	101.060532	33.736916	0.540461	106.517113	30.871492	31.174568	95.15686	32.304204	15.8575145	100.8369865	-75.432858	21.1027435	101.2840775
-44.451843	-11.266253	112.311188	-21.537447	18.282906	101.160339	33.804478	0.469061	106.352249	30.835024	31.136015	95.127335	32.319751	15.802538	100.739792	-75.394645	20.763274	101.580886
-45.29744	-9.815399	111.74588	-21.508415	18.110556	101.306129	33.84095	0.427801	106.222954	30.806616	31.141985	95.140961	32.323783	15.784893	100.6819575	-75.340613	20.436219	101.9303005
-46.045341	-8.089831	111.083496	-21.504065	17.961672	101.455841	33.905544	0.359722	106.035164	30.796368	31.200373	95.233406	32.350956	15.7800475	100.634285	-75.359086	20.1432965	102.277397
-46.708725	-6.129379	110.274597	-21.490862	17.868883	101.60453	33.930954	0.371939	105.816605	30.804392	31.318266	95.333084	32.367673	15.8451025	100.5748445	-75.349397	19.8926635	102.6342155
-47.606434	-2.756852	108.904472	-21.48929	17.693666	101.800873	33.976242	0.342714	105.318153	30.815489	31.51742	95.585075	32.3958655	15.930067	100.451614	-75.3744455	19.457265	103.150132
-48.105896	-0.264472	107.909393	-21.472225	17.579527	101.929916	34.26318	0.191167	104.700783	30.826756	31.674856	95.726845	32.544968	15.9330115	100.213814	-75.489418	19.2260425	103.646018
-48.588623	2.517559	106.904984	-21.501667	17.495367	102.049232	33.863525	0.371879	104.158676	30.823208	31.836472	95.89547	32.3433665	16.1041755	100.027073	-75.3467005	18.8865585	104.071391
-48.984901	5.494056	105.959595	-21.592163	17.415003	102.176941	33.732788	0.390458	103.277908	30.827288	32.055145	96.079483	32.280038	16.2228015	99.6786955	-75.464364	18.6072045	104.6751865
-49.310688	8.68304	105.094589	-21.6392	17.323866	102.224518	33.51466	0.434281	102.161697	30.852396	32.271465	96.28019	32.183528	16.352873	99.2209435	-75.461928	18.294859	105.2280925
-49.529354	12.041936	104.411766	-21.709459	17.305082	102.167892	33.218418	0.640716	100.795235	30.819651	32.563385	96.328827	32.0190345	16.6020505	98.562031	-75.4379525	18.0081135	105.773753
-49.617176	15.622118	103.888321	-21.818832	17.412771	101.929306	32.82917	0.994117	99.197556	30.676886	32.973759	96.157578	31.753028	16.983938	97.677567	-75.390692	17.841604	106.181045
-49.550457	21.065599	103.460648	-22.061373	17.765387	101.207672	32.098751	1.85117	96.416237	30.325058	33.757622	95.468506	31.2119045	17.804396	95.9423715	-75.3346505	17.726378	106.4729725
-49.420341	24.793163	103.23188	-22.254902	18.076452	100.461533	31.516188	2.513886	94.389053	29.9622	34.279362	94.790199	30.739194	18.396624	94.589626	-75.248998	17.75628	106.33344
-49.110188	28.45369	103.138077	-22.514143	18.401236	99.612183	30.772453	3.244965	92.376823	29.616117	34.7528	93.915878	30.194285	18.9988825	93.1463505	-75.222571	17.8035895	106.0780155
-48.677818	32.105717	103.067314	-22.889168	18.763594	98.770676	30.013931	3.903217	90.723267	29.181675	35.194561	93.092819	29.597803	19.548889	91.908043	-75.376139	17.978299	105.633309
-48.109669	35.661564	103.097	-23.438904	19.186522	98.077194	29.31028	4.459151	89.318062	28.650648	35.631073	92.671265	28.980464	20.045112	90.9946635	-75.858272	18.327932	105.1597245
-47.53009	39.080151	103.186081	-24.119606	19.560175	97.41497	28.545624	5.026886	88.249496	28.133875	36.00034	92.824028	28.3397495	20.513613	90.536762	-76.5789615	18.606737	104.293178
-46.762245	42.287083	103.760895	-24.822157	19.911098	97.107346	27.889502	5.496478	87.951904	27.685148	36.376938	93.929398	27.787325	20.936708	90.940651	-77.431639	18.885488	103.274041
-45.34111	46.586071	105.863869	-25.96525	20.375326	97.676521	27.553129	5.938747	89.385689	27.425394	36.737251	97.741089	27.4892615	21.337999	93.563389	-79.4197615	19.412653	101.789653
-44.198696	49.093739	107.797348	-26.542133	20.794987	98.484848	27.491066	6.236945	90.997757	27.50769	37.024746	100.753471	27.499378	21.6308455	95.875614	-80.583644	19.9591285	101.094082
-42.930515	51.386459	109.841797	-26.891243	21.285734	99.355293	27.580177	6.681817	92.696404	27.478128	37.427044	103.247009	27.5291525	22.0544305	97.9717065	-81.3116385	20.5170375	100.7388795
-41.61544	53.516834	111.458084	-27.011856	21.892357	100.180946	27.797571	7.083979	94.259987	27.585897	37.779026	105.352737	27.691734	22.4315025	99.806362	-81.715446	21.3532115	100.55553
-39.965137	55.493568	112.509087	-26.974955	22.391191	100.862167	28.115391	7.23918	95.688683	27.936693	38.054893	106.961357	28.026042	22.6470365	101.32502	-81.975952	22.1353455	100.399314
-38.397915	57.387852	113.253548	-26.765421	22.87219	101.422546	28.465557	7.313532	96.782372	28.310696	38.234707	108.034409	28.3881265	22.7741195	102.4083905	-81.9189685	22.9702605	100.4367015
-37.31889	59.249454	114.000916	-26.467812	23.295605	101.78405	28.766722	7.333505	97.481148	28.716043	38.344406	108.649399	28.7413825	22.8389555	103.0652735	-81.6770065	23.7522545	100.5028265
-34.615852	60.38578	114.208923	-25.946913	23.62163	101.949989	29.169697	7.225228	98.30175	29.271912	38.314793	109.352699	29.2208045	22.7700105	103.8272245	-81.1146305	24.4732495	100.0727535
-33.196613	60.578228	113.928589	-25.955048	23.977318	102.136902	29.280285	7.142843	98.680862	29.534418	38.245651	109.774231	29.4073515	22.694247	104.2275465	-81.3174475	25.260389	100.0462575
-31.981617	60.793114	113.77475	-25.682936	24.01956	102.148643	29.403156	7.086596	99.223122	29.688328	38.2892	110.173294	29.545742	22.687898	104.698208	-80.911614	25.351222	99.599078
-30.831718	60.631847	113.698624	-25.575048	24.174982	102.319626	29.538282	7.128638	99.659821	29.788218	38.381752	110.539009	29.66325	22.755195	105.099415	-80.813346	25.594769	99.539837
-29.551598	59.975296	113.527061	-25.587166	24.297474	102.329529	29.586369	7.306769	99.864037	29.83478	38.555103	110.694565	29.7105745	22.930936	105.279301	-80.8849065	25.664012	99.379757
-28.334764	59.05267	113.403084	-25.516171	24.475174	102.424309	29.622402	7.609681	99.833992	29.832176	38.793507	110.71917	29.727289	23.201594	105.276581	-80.759631	25.748754	99.572037
-27.193069	57.887661	113.216507	-25.429144	24.609686	102.465546	29.69619	7.891182	99.781433	29.877058	39.014805	110.778091	29.786624	23.4529935	105.279762	-80.644912	25.7663785	99.65133
-25.46826	55.677586	112.713539	-25.284634	24.753429	102.611908	29.843569	8.247312	99.774261	30.026493	39.377377	110.741486	29.935031	23.8123445	105.2578735	-80.504299	25.6945135	99.9659425
-24.384865	54.015076	112.047745	-25.187504	24.884378	102.651337	29.984167	8.43148	99.8853	30.154222	39.664192	110.574829	30.0691945	24.047836	105.2300645	-80.4442025	25.72092	100.0726095
-23.252176	52.203148	110.990585	-25.250036	25.171968	102.736107	30.188175	8.610012	100.072548	30.267452	40.018063	110.243156	30.2278135	24.3140375	105.157852	-80.7278855	26.0298985	100.314362
-22.166527	50.294571	109.651245	-24.970728	25.388659	102.711998	30.476643	8.761751	100.401413	30.70577	40.337284	109.628189	30.5912065	24.5495175	105.014801	-80.5326625	26.2278005	100.409195
-21.026329	48.168949	108.155525	-24.706675	25.584129	102.688858	30.845367	8.841922	100.987289	30.548885	40.9972	109.169861	30.697126	24.919561	105.078575	-80.110476	26.248697	100.299141
-19.962772	45.901413	106.526436	-24.38846	25.818876	102.731911	31.29645	8.88632	101.715508	30.673874	41.437061	108.53318	30.985162	25.1616905	105.124344	-79.762082	26.4760615	100.339478
-18.913162	43.483349	105.023804	-23.996189	25.925652	102.714981	31.765423	8.837112	102.55748	30.807526	41.75275	107.648659	31.2864745	25.294931	105.1030695	-79.2788525	26.556373	100.3268925
-17.398972	39.429138	103.25322	-23.482616	26.052111	102.815437	32.408424	8.673445	104.090393	30.890408	41.83149	106.515862	31.649416	25.2524675	105.3031275	-78.614648	26.8517545	100.3277465
-16.562458	36.561611	102.868065	-23.283455	25.936613	103.14859	32.812275	8.426517	105.474922	31.044928	41.686863	106.307648	31.9286015	25.05669	105.891285	-78.4955115	26.816536	100.405895
-15.784435	33.607967	102.878014	-23.21093	25.767317	103.565788	33.087917	8.2349	106.814301	31.082512	41.508682	106.168053	32.0852145	24.871791	106.491177	-78.5070745	26.662843	100.640399
-15.159626	30.743578	103.078461	-23.205597	25.560108	103.917542	33.185398	8.05125	107.938675	31.057888	41.275723	106.131851	32.121643	24.6634865	107.035263	-78.532837	26.4567295	100.799821
-14.624635	27.943245	103.735336	-23.213797	25.309832	104.320541	33.239227	7.863244	109.252319	31.139507	41.103249	106.486176	32.189367	24.4832465	107.8692475	-78.616961	26.1364175	100.7718345
-14.18478	25.239548	104.552437	-23.428997	25.120377	104.863037	33.307407	7.749902	110.4506	31.177324	40.675648	106.929077	32.2423655	24.212775	108.6898385	-79.1003595	26.027979	101.0362355
-13.733562	22.731781	105.370308	-23.468763	24.992874	105.25209	33.387203	7.812985	111.234344	31.127426	41.117981	107.257416	32.2573145	24.465483	109.24588	-79.1948405	25.520265	101.2583
-13.142678	19.167368	106.459618	-23.217825	24.892992	105.662903	33.639351	7.925325	111.961159	31.318384	41.23616	107.479004	32.4788675	24.5807425	109.7200815	-78.9145175	25.2052415	101.6057245
-12.772528	16.931925	107.055374	-22.994909	24.85302	105.952278	33.878208	7.940585	112.266472	31.555731	41.266193	107.586922	32.7169695	24.603389	109.926697	-78.7067875	25.102651	101.977859
-12.433438	14.87634	107.579742	-22.763254	24.799934	106.143929	34.081909	7.961826	112.331703	31.814619	41.275566	107.720474	32.948264	24.618696	110.0260885	-78.474772	24.981172	102.2617695
-12.134853	12.882511	107.933975	-22.561705	24.761305	106.276093	34.26292	7.971411	112.376877	32.029518	41.314171	107.935249	33.146219	24.642791	110.156063	-78.269629	24.879819	102.396123
-11.908919	11.01446	108.269241	-22.445208	24.74539	106.418266	34.432144	7.968818	112.422348	32.235638	41.359703	108.319138	33.333891	24.6642605	110.370743	-78.224307	24.8265195	102.465789
-11.766551	9.297305	108.479095	-22.323269	24.689955	106.548752	34.554966	7.935072	112.495255	32.40657	41.395382	108.832512	33.480768	24.665227	110.6638835	-78.127306	24.714683	102.4336205
-11.641558	7.604697	108.717468	-22.269701	24.665436	106.767097	34.657997	7.904528	112.605156	32.602139	41.42503	109.394417	33.630068	24.664779	110.9997865	-78.16947	24.666093	102.5344075
-11.475746	5.331412	109.121964	-21.962093	24.632917	107.213959	34.947029	7.96414	113.02787	32.921112	41.48019	110.254929	33.9340705	24.722165	111.6413995	-77.8582565	24.543669	102.7865185
-11.436985	3.934701	109.711098	-21.574965	24.623625	107.580772	35.203156	8.149666	113.543976	33.177628	41.512157	110.584641	34.190392	24.8309115	112.0643085	-77.340322	24.4163385	103.0972355
-11.426077	2.697164	110.572685	-21.168461	24.656517	107.934402	35.621304	8.297157	114.226494	33.415257	41.467739	110.565201	34.5182805	24.882448	112.3958475	-76.8552025	24.430586	103.4729565
-11.490551	1.628327	111.592545	-20.732386	24.707483	108.114182	36.092861	8.429717	114.865494	33.629143	41.33926	110.205605	34.861002	24.8844885	112.5355495	-76.325774	24.5304775	103.6928145
-11.580874	0.598783	112.600235	-20.508875	24.74762	108.190117	36.675892	8.267983	115.211884	33.832394	41.068771	109.543968	35.254143	24.668377	112.377926	-76.271893	24.826863	104.002308
-11.722141	-0.286052	113.453079	-20.0327	24.442688	107.968094	36.936333	8.107847	115.566742	34.332779	40.469521	108.624863	35.634556	24.288684	112.0958025	-75.699956	24.596692	103.8403855
-12.05884	-0.999593	114.173256	-19.80887	24.119547	107.9048	37.136406	7.791808	115.720978	34.101151	40.082394	108.084419	35.6187785	23.937101	111.9026985	-75.2365185	24.301993	103.9069015
-12.450986	-1.914888	114.533195	-19.596466	23.492926	107.856438	37.185978	7.476248	115.792122	34.215755	39.40984	107.42984	35.7008665	23.443044	111.610981	-74.8937985	23.542808	104.101895
-12.853839	-2.302335	114.673531	-19.566662	23.109943	107.922997	37.315624	7.161987	115.846169	34.27108	39.196159	107.495049	35.793352	23.179073	111.670609	-74.926676	23.040813	104.175385
-13.267766	-2.441723	114.639915	-19.546904	22.791121	108.041504	37.318642	7.05584	116.03054	34.326683	39.096661	107.783638	35.8226625	23.0762505	111.907089	-74.9164705	22.5059915	104.175919
-13.657859	-2.458537	114.487228	-19.556295	22.543575	108.169189	37.556538	6.755898	115.957787	34.348053	39.056862	108.203712	35.9522955	22.90638	112.0807495	-75.0648855	22.18077	104.2576285
-14.113985	-2.331064	114.121033	-19.516045	22.357975	108.307327	37.230263	6.832708	116.095909	34.44799	39.061535	108.711113	35.8391265	22.9471215	112.403511	-74.8712165	21.7688285	104.211143
-14.500221	-1.939221	113.7854	-19.42346	22.247343	108.544609	37.325436	6.657016	116.110786	34.586639	39.099964	109.358192	35.9560375	22.87849	112.734489	-74.8029575	21.616196	104.354729
-14.933237	-1.298456	113.406876	-19.275059	22.137987	108.858643	37.717293	6.257395	115.93573	34.88306	39.081375	110.154236	36.3001765	22.669385	113.044983	-74.8502945	21.606589	104.672303
-15.42751	-0.218902	112.751175	-19.040333	21.983395	109.490311	37.774246	5.846741	115.973541	35.417778	38.92791	111.336311	36.596012	22.3873255	113.654926	-74.676678	21.5794645	105.325696
-16.042999	0.868298	112.333763	-18.821856	21.867861	109.851326	37.851234	5.627266	115.757523	35.706284	38.781338	112.016342	36.778759	22.204302	113.8869325	-74.422471	21.53142	105.8157195
-16.474674	2.0173	111.856201	-18.626005	21.772362	110.201988	37.963409	5.424531	115.628838	35.964104	38.661396	112.783585	36.9637565	22.0429635	114.2062115	-74.2157665	21.5017605	106.1977645
-17.016916	3.269016	111.596085	-18.585165	21.710476	110.65712	37.994911	5.273575	115.575325	36.218063	38.574875	113.745155	37.106487	21.924225	114.66024	-74.276817	21.496727	106.654
-17.519388	4.546654	111.439117	-18.540964	21.591347	111.145523	37.990589	5.039639	115.736542	36.733505	38.28907	114.801086	37.362047	21.6643545	115.268814	-74.443975	21.5183395	107.022232
-18.110964	5.981686	111.333214	-18.590044	21.419958	111.643692	37.856251	4.757286	116.024017	36.907597	38.05127	116.038216	37.381924	21.404278	116.0311165	-74.562012	21.435638	107.2562675
-18.731863	7.345234	111.322594	-18.624464	21.274225	112.053856	37.7551	4.498749	116.203415	37.056805	37.823208	117.085716	37.4059525	21.1609785	116.6445655	-74.6548805	21.3874715	107.4631465
-19.66573	9.492198	111.15583	-18.638704	21.18836	112.393555	37.674572	4.295984	116.099762	37.136795	37.593765	118.060837	37.4056835	20.9448745	117.0802995	-74.6830915	21.4318455	107.7068105
