# Supplementary material for: How to jointly control a ball trajectory on a moving board: Methodological insights into Motor Learning and Rehabilitation
Source: PLoS One. 2025 Oct 15;20(10):e0334588. doi: 10.1371/journal.pone.0334588 (PMC12527165; doi:10.1371/journal.pone.0334588)
Supplement: S2 Data — (ZIP) [file pone.0334588.s002.zip › D5_015.csv]

Ball_X	Ball_Y	Ball_Z	BoardCentre_X	BoardCentre_Y	BoardCentre_Z	P1LeftHand_X	P1LeftHand_Y	P1LeftHand_Z	P1RightHand_X	P1RightHand_Y	P1RightHand_Z	P1MidHands_X	P1MidHands_Y	P1MidHands_Z	P2MidHands_X	P2MidHands_Y	P2MidHands_Z
-36.361023	1.581814	102.904335	-27.661694	20.713366	102.206543	27.082884	-1.093786	103.979279	26.881277	31.71677	101.327171	26.9820805	15.311492	102.653225	-82.3054685	26.11524	101.759861
-37.057312	1.024138	102.927139	-27.650181	20.647806	102.059517	27.396122	-0.890945	103.889297	26.889048	31.704569	101.412331	27.142585	15.406812	102.650814	-82.442947	25.8888	101.46822
-37.686298	0.514025	102.86039	-27.667248	20.549	101.922844	27.59996	-0.953981	104.174614	26.938349	31.678789	101.575874	27.2691545	15.362404	102.875244	-82.6036505	25.735596	100.970444
-38.41436	0.110379	102.812538	-27.674887	20.401003	101.820717	27.221003	-0.855713	104.527512	26.999165	31.591827	101.755737	27.110084	15.368057	103.1416245	-82.459858	25.433949	100.4998095
-39.022194	-0.251675	102.707161	-27.695555	20.274357	101.694298	27.290192	-0.985961	104.686066	27.095886	31.428539	102.037132	27.193039	15.221289	103.361599	-82.584149	25.327425	100.026997
-39.649681	-0.490208	102.61998	-27.663118	20.089031	101.584457	27.333992	-1.046995	104.81498	27.17594	31.422514	102.069023	27.254966	15.1877595	103.4420015	-82.581202	24.9903025	99.7269125
-40.455269	-0.655693	102.498367	-27.588526	19.856131	101.461014	27.378698	-1.044713	104.965279	27.685356	31.61834	102.098106	27.532027	15.2868135	103.5316925	-82.709079	24.4254485	99.3903355
-40.965195	-0.610692	102.449249	-27.525448	19.708759	101.415657	27.44442	-1.091114	105.006027	27.776373	31.550144	102.110077	27.6103965	15.229515	103.558052	-82.6612925	24.188003	99.273262
-41.473171	-0.515097	102.489563	-27.440283	19.555693	101.383545	27.515724	-1.128302	105.042122	27.458691	31.179005	102.163933	27.4872075	15.0253515	103.6030275	-82.3677735	24.0860345	99.1640625
-42.018524	-0.25232	102.576851	-27.358377	19.442045	101.381287	27.637306	-1.251597	105.055748	27.500183	31.059097	101.997742	27.5687445	14.90375	103.526745	-82.2854985	23.98034	99.235829
-42.519691	0.080184	102.746628	-27.303188	19.285624	101.44445	27.665298	-1.233526	105.058273	27.510792	30.953392	101.816734	27.588045	14.859933	103.4375035	-82.194421	23.711315	99.4513965
-42.920403	0.521382	102.927185	-27.222586	19.153992	101.517525	27.7421	-1.288388	105.054565	27.6425	30.871952	101.648354	27.6923	14.791782	103.3514595	-82.137472	23.516202	99.6835905
-43.285519	1.051668	103.104172	-27.145702	19.010122	101.617851	27.811205	-1.338353	105.053391	27.54434	30.730652	101.467873	27.6777725	14.6961495	103.260632	-81.9691765	23.3240945	99.97507
-43.835144	2.090603	103.26152	-27.066729	18.841314	101.773743	27.919849	-1.423706	105.124008	27.713245	30.66011	101.319626	27.816547	14.618202	103.221817	-81.950005	23.064426	100.325669
-44.118889	2.940676	103.36647	-26.983479	18.748989	101.885818	27.992609	-1.461696	105.179169	27.753433	30.611492	101.26635	27.873021	14.574898	103.2227595	-81.839979	22.92308	100.5488765
-44.3801	3.881764	103.375519	-26.956324	18.667	101.98027	28.343651	-1.781089	105.099777	27.793657	30.581743	101.236328	28.068654	14.400327	103.1680525	-81.981302	22.933673	100.7924875
-44.580013	4.913497	103.370712	-26.862442	18.612532	102.071014	28.191298	-1.899528	105.256104	27.828804	30.564505	101.200783	28.010051	14.3324885	103.2284435	-81.734935	22.8925755	100.9135845
-44.689404	6.119301	103.248917	-26.801374	18.584484	102.107323	28.258524	-1.914286	105.179825	27.880568	30.560961	101.137054	28.069546	14.3233375	103.1584395	-81.672294	22.8456305	101.0562065
-44.839504	7.363866	103.107727	-26.716354	18.549433	102.108643	28.245363	-1.464791	104.927086	27.95055	30.563208	101.088318	28.0979565	14.5492085	103.007702	-81.5306645	22.5496575	101.209584
-44.859291	8.730536	102.883675	-26.614683	18.536831	102.106819	28.30356	-1.441883	104.72435	28.031981	30.580723	101.039505	28.1677705	14.56942	102.8819275	-81.3971365	22.504242	101.3317105
-44.779625	10.953607	102.45327	-26.492706	18.531021	101.989685	28.378464	-1.35882	104.30323	27.982903	30.564857	100.842407	28.1806835	14.6030185	102.5728185	-81.1660955	22.4590235	101.4065515
-44.74202	12.547596	102.144539	-26.416107	18.532381	101.894234	28.40015	-1.304176	103.939392	28.061733	30.605	100.730194	28.2309415	14.650412	102.334793	-81.0631555	22.41435	101.453675
-44.601551	14.276372	101.864281	-26.332045	18.556074	101.80162	28.428825	-1.283437	103.559807	28.114975	30.658382	100.649666	28.2719	14.6874725	102.1047365	-80.93599	22.4246755	101.4985035
-44.446102	16.029566	101.597908	-26.285872	18.572556	101.679291	28.405231	-1.170072	103.226875	28.177464	30.720306	100.646248	28.2913475	14.775117	101.9365615	-80.8630915	22.369995	101.4220205
-44.199024	17.851366	101.2985	-26.198551	18.605988	101.587296	28.742863	-1.275041	102.832687	28.272877	30.817001	100.687637	28.50787	14.77098	101.760162	-80.904972	22.440996	101.41443
-43.865318	19.740217	101.066757	-26.148022	18.645277	101.538101	28.570976	-1.399433	103.01741	28.346882	30.911695	100.803314	28.458929	14.756131	101.910362	-80.754973	22.534423	101.16584
-43.552738	21.705198	100.860939	-26.105742	18.665939	101.478539	28.530758	-0.911359	102.598679	28.424984	31.023247	100.95359	28.477871	15.055944	101.7761345	-80.689355	22.275934	101.1809435
-42.928429	24.71192	100.617241	-26.008936	18.704903	101.357391	28.596418	-0.743692	102.302872	28.767044	31.339401	101.157402	28.681731	15.2978545	101.730137	-80.699603	22.1119515	100.984645
-42.46088	26.764101	100.488533	-25.95549	18.713919	101.284241	28.656197	-0.674602	102.143326	28.570091	31.603939	101.402977	28.613144	15.4646685	101.7731515	-80.524124	21.9631695	100.7953305
-41.896008	28.785875	100.448524	-25.915062	18.736361	101.253113	28.689581	-0.593897	101.977921	28.635532	31.640425	101.490417	28.6625565	15.523264	101.734169	-80.4926805	21.949458	100.772057
-41.327744	30.893608	100.451515	-25.866476	18.742004	101.220894	28.702879	-0.548828	101.737717	28.70793	31.641451	101.561417	28.7054045	15.5463115	101.649567	-80.4383565	21.9376965	100.792221
-40.67622	32.940666	100.52916	-25.813219	18.743467	101.1297	28.66	-0.483324	101.391945	28.783888	31.663921	101.603615	28.721944	15.5902985	101.49778	-80.348382	21.8966355	100.76162
-40.024139	35.071568	100.60495	-25.809828	18.766773	100.963844	28.572678	-0.370847	100.955833	28.832203	31.717678	101.58181	28.7024405	15.6734155	101.2688215	-80.3220965	21.8601305	100.6588665
-39.269154	37.090141	100.705376	-25.826862	18.805305	100.759613	28.434387	-0.213599	100.415459	28.863499	31.81175	101.561058	28.648943	15.7990755	100.9882585	-80.302667	21.8115345	100.5309675
-38.139076	40.162788	100.852394	-25.909868	18.954815	100.365685	28.133753	0.122002	99.481102	28.77689	32.014706	101.503922	28.4553215	16.068354	100.492512	-80.2750575	21.841276	100.238858
-37.315269	42.088257	101.028046	-26.006845	19.059635	100.061668	27.886116	0.396766	98.824539	28.623062	31.640434	101.147148	28.254589	16.0186	99.9858435	-80.268279	22.10067	100.1374925
-36.395683	43.9669	101.130501	-26.17288	19.202168	99.677696	27.640018	0.694522	98.190239	28.390779	31.765446	101.083817	28.0153985	16.229984	99.637028	-80.3611585	22.174352	99.718364
-35.476608	45.759247	101.275658	-26.361652	19.366049	99.298454	27.310446	0.929165	97.599045	28.207054	31.886604	101.094139	27.75875	16.4078845	99.346592	-80.482054	22.3242135	99.250316
-34.502895	47.453545	101.454758	-26.597679	19.552282	98.945412	26.877913	1.200267	97.014397	27.987638	31.939781	101.011253	27.4327755	16.570024	99.012825	-80.6281335	22.53454	98.877999
-33.47221	49.051498	101.63443	-26.850092	19.753006	98.594749	26.420732	1.472268	96.500198	27.673302	32.355995	100.855461	27.047017	16.9141315	98.6778295	-80.747201	22.5918805	98.5116685
-32.230011	50.435875	101.897049	-27.273924	20.099625	98.437843	25.977119	1.766322	96.067276	27.384207	32.410271	100.776085	26.680663	17.0882965	98.4216805	-81.228511	23.1109535	98.4540055
-30.843243	52.534664	102.575874	-27.468147	20.286964	98.061981	25.396458	2.16253	95.702896	27.010054	32.460392	100.880943	26.203256	17.311461	98.2919195	-81.13955	23.262467	97.8320425
-29.553577	53.645134	103.12085	-27.707493	20.53409	98.06823	25.071123	2.361542	95.668205	26.826641	32.550877	101.144493	25.948882	17.4562095	98.406349	-81.363868	23.6119705	97.730111
-28.462986	54.615646	103.785637	-27.897495	20.799013	98.169815	24.849665	2.516315	95.724098	26.704397	32.639164	101.555214	25.777031	17.5777395	98.639656	-81.572021	24.0202865	97.699974
-27.220991	55.378551	104.477074	-28.044573	21.004173	98.320839	24.709997	2.686821	95.880234	26.673805	32.798092	102.124199	25.691901	17.7424565	99.0022165	-81.781047	24.2658895	97.6394615
-25.943312	55.88842	105.249001	-28.155788	21.244465	98.564491	24.641607	2.820123	96.134155	26.71921	32.953732	102.735291	25.6804085	17.8869275	99.434723	-81.9919845	24.6020025	97.694259
-24.651432	56.438629	105.803825	-28.208328	21.411911	98.789032	24.613623	2.939556	96.447556	26.849735	33.129162	103.421257	25.731679	18.034359	99.9344065	-82.148335	24.789463	97.6436575
-23.384071	56.718342	106.344627	-28.290287	21.568176	99.006592	24.625093	3.029031	96.839844	27.024231	33.335846	104.098801	25.824662	18.1824385	100.4693225	-82.405236	24.9539135	97.5438615
-21.407648	56.766361	106.999016	-28.360409	21.820862	99.327507	24.696548	3.110327	97.448608	27.272011	33.635857	105.057861	25.9842795	18.373092	101.2532345	-82.7050975	25.268632	97.4017795
-20.086967	56.598705	107.253838	-28.365391	21.973518	99.491974	24.729259	3.150111	97.823418	27.415926	33.783157	105.521027	26.0725925	18.466634	101.6722225	-82.8033745	25.480402	97.3117255
-18.813017	56.254189	107.374397	-28.39415	22.070082	99.59919	24.744389	3.202589	98.198944	27.508915	33.893822	105.927956	26.126652	18.5482055	102.06345	-82.914952	25.5919585	97.13493
-17.528074	55.719257	107.345894	-28.454903	22.209049	99.696182	24.770626	3.23017	98.556763	27.861721	33.865475	106.168663	26.3161735	18.5478225	102.362713	-83.2259795	25.8702755	97.029651
-16.29199	55.054211	107.179855	-28.542334	22.31815	99.731377	24.82753	3.219554	98.902397	27.593353	34.102013	106.618881	26.2104415	18.6607835	102.760639	-83.2951095	25.9755165	96.702115
-15.121921	54.209579	106.914368	-28.637886	22.421015	99.784393	24.823318	3.21534	99.262344	27.57844	34.214325	106.845459	26.200879	18.7148325	103.0539015	-83.476651	26.1271975	96.5148845
-13.934546	53.198196	106.496063	-28.657255	22.523361	99.797455	24.842422	3.177127	99.600754	27.558151	34.308735	106.992294	26.2002865	18.742931	103.296524	-83.5147965	26.303791	96.298386
-12.245917	51.472389	105.645493	-28.760624	22.678358	99.788193	24.855358	3.077701	100.130913	27.506723	34.439571	107.014954	26.1810405	18.758636	103.5729335	-83.7022885	26.59808	96.0034525
-11.169574	50.091351	105.006554	-28.826267	22.779081	99.758202	24.849293	2.988839	100.488754	27.44173	34.480476	106.932556	26.1455115	18.7346575	103.710655	-83.7980455	26.8235045	95.805749
-10.169102	48.601906	104.351822	-28.893599	22.816637	99.714378	24.844244	2.878674	100.815567	27.3722	34.503227	106.807915	26.108222	18.6909505	103.811741	-83.89542	26.9423235	95.617015
-9.192781	46.953247	103.75341	-28.938652	22.844006	99.683472	24.829763	2.741985	101.155876	27.318359	34.492107	106.694794	26.074061	18.617046	103.925335	-83.951365	27.070966	95.441609
-8.302023	45.189041	103.227386	-28.995869	22.885273	99.635429	24.834543	2.599108	101.488174	27.271488	34.462257	106.624237	26.0530155	18.5306825	104.0562055	-84.0447535	27.2398635	95.2146525
-7.467253	43.344273	102.786804	-29.033491	22.884275	99.61982	24.840319	2.468504	101.779793	27.257666	34.423004	106.580757	26.0489925	18.445754	104.180275	-84.1159745	27.322796	95.059365
-6.676678	41.374416	102.372101	-29.041819	22.882139	99.615517	24.822136	2.370745	102.069069	27.259979	34.356976	106.536659	26.0410575	18.3638605	104.302864	-84.1246955	27.4004175	94.92817
-5.644126	38.278042	102.026001	-29.016151	22.87558	99.682838	24.838913	2.211242	102.57196	27.310732	34.255825	106.663513	26.0748225	18.2335335	104.6177365	-84.1071245	27.5176265	94.7479395
-5.046024	36.149101	101.923523	-28.982073	22.921125	99.817505	24.896967	2.121472	103.019348	27.401527	34.260735	106.837753	26.149247	18.1911035	104.9285505	-84.113393	27.6511465	94.7064595
-4.522869	33.930744	101.862808	-28.952593	23.011564	99.999489	24.99662	2.049307	103.479073	27.490829	34.297184	107.082664	26.2437245	18.1732455	105.2808685	-84.1489105	27.8498825	94.7181095
-4.067961	31.732391	101.833466	-28.903332	23.120106	100.161911	25.079659	2.016965	103.989433	27.586443	34.328426	107.270775	26.333051	18.1726955	105.630104	-84.139715	28.0675165	94.693718
-3.663015	29.444704	101.855888	-28.824953	23.267733	100.327042	25.168016	1.975081	104.522636	27.697363	34.357925	107.423485	26.4326895	18.166503	105.9730605	-84.0825955	28.368963	94.6810235
-3.354097	27.179564	101.877144	-28.762459	23.436604	100.460304	25.296125	1.93282	104.998756	27.808365	34.39666	107.5578	26.552245	18.16474	106.278278	-84.077163	28.708468	94.64233
-3.085797	24.83238	101.921715	-28.659126	23.574669	100.553429	25.399849	1.883231	105.449821	27.935759	34.424557	107.610527	26.667804	18.153894	106.530174	-83.986056	28.995444	94.576684
-2.887043	21.347191	101.975929	-28.51642	23.72963	100.603615	25.565838	1.802029	105.945061	28.07909	34.411194	107.569	26.822464	18.1066115	106.7570305	-83.855304	29.3526485	94.4501995
-2.862681	19.065331	101.997719	-28.357834	23.758749	100.557556	25.647587	1.727478	106.161034	28.152012	34.337795	107.412781	26.8997995	18.0326365	106.7869075	-83.6154675	29.4848615	94.3282045
-2.859058	16.736649	102.018867	-28.217484	23.768776	100.524475	25.764545	1.577874	106.255165	28.094128	34.302666	107.25132	26.9293365	17.94027	106.7532425	-83.3643045	29.597282	94.2957075
-2.928285	14.480021	101.993713	-28.028198	23.708914	100.464546	25.85861	1.490755	106.278419	28.470776	34.051315	106.896843	27.164693	17.771035	106.587631	-83.221089	29.646793	94.341461
-3.071117	12.23175	102.080681	-27.854515	23.595581	100.438942	25.984243	1.302133	106.314323	28.614721	33.869648	106.620827	27.299482	17.5858905	106.467575	-83.008512	29.6052715	94.410309
-3.291465	10.059089	102.160561	-27.739582	23.477251	100.418938	26.081127	1.158417	106.341789	28.727299	33.707825	106.353828	27.404213	17.433121	106.3478085	-82.883377	29.521381	94.4900675
-3.567919	7.917193	102.275169	-27.588617	23.358431	100.362251	26.148886	0.997578	106.366203	28.8382	33.505703	106.063858	27.493543	17.2516405	106.2150305	-82.670777	29.4652215	94.5094715
-4.119789	4.88164	102.502228	-27.390686	23.173449	100.317047	26.2719	0.768369	106.45182	28.932491	33.234222	105.64151	27.6021955	17.0012955	106.046665	-82.3835675	29.3456025	94.587429
-4.556796	2.914689	102.714645	-27.287466	23.030277	100.321617	26.359755	0.627651	106.482925	28.995054	33.056507	105.370972	27.6774045	16.842079	105.9269485	-82.2523365	29.218475	94.7162855
-5.034772	1.121155	102.934288	-27.169239	22.91222	100.329224	26.461697	0.505207	106.55056	29.056782	32.888515	105.083885	27.7592395	16.696861	105.8172225	-82.0977175	29.127579	94.8412255
-5.605038	-0.646122	103.18544	-27.049669	22.78878	100.342735	26.598034	0.386981	106.594788	29.09922	32.743336	104.874977	27.848627	16.5651585	105.7348825	-81.947965	29.0124015	94.9505875
-6.209747	-2.291454	103.455162	-26.954258	22.66165	100.369431	26.734825	0.310051	106.655334	29.16391	32.632751	104.680977	27.9493675	16.471401	105.6681555	-81.8578835	28.851899	95.0707065
-6.847813	-3.794512	103.684952	-26.839436	22.552322	100.377716	26.855989	0.210964	106.693527	29.22731	32.503708	104.507553	28.0416495	16.357336	105.60054	-81.7205215	28.747308	95.154892
-7.536378	-5.197078	103.865852	-26.717258	22.411844	100.412979	26.989948	0.113981	106.68943	29.297188	32.391178	104.371811	28.143568	16.2525795	105.5306205	-81.578084	28.5711085	95.2953375
-8.584827	-7.110795	104.066513	-26.560215	22.214285	100.481201	27.206036	-0.024678	106.708733	29.408333	32.256855	104.274178	28.3071845	16.1160885	105.4914555	-81.4276145	28.3124815	95.4709465
-9.376864	-8.240984	104.255142	-26.444059	22.080799	100.520897	27.350733	-0.090901	106.720558	29.490021	32.179962	104.246124	28.420377	16.0445305	105.483341	-81.308495	28.1170675	95.558453
-10.158759	-9.253307	104.34166	-26.33074	21.949753	100.608185	27.4937	-0.173237	106.725327	29.562658	32.108063	104.232048	28.528179	15.967413	105.4786875	-81.189659	27.932093	95.7376825
-10.95505	-10.167624	104.439804	-26.189735	21.778397	100.683739	27.644741	-0.2687	106.708191	29.654772	32.027924	104.22084	28.6497565	15.879612	105.4645155	-81.0292265	27.677182	95.9029625
-11.804894	-10.946057	104.532066	-26.086298	21.638706	100.773476	27.790001	-0.358352	106.681778	29.753431	31.949505	104.217697	28.771716	15.7955765	105.4497375	-80.944312	27.4818355	96.0972145
-12.674343	-11.622087	104.616104	-25.948816	21.493847	100.845146	27.959274	-0.476082	106.690811	29.863527	31.850887	104.230164	28.9114005	15.6874025	105.4604875	-80.8090325	27.3002915	96.2298045
-13.550298	-12.177397	104.689194	-25.794622	21.366573	100.938416	28.126186	-0.596617	106.703613	30.008751	31.750027	104.282272	29.0674685	15.576705	105.4929425	-80.6567125	27.156441	96.3838895
-14.885715	-12.792225	104.736435	-25.559277	21.151239	101.087143	28.360117	-0.797721	106.762024	30.278402	31.599829	104.462418	29.3192595	15.401054	105.612221	-80.4378135	26.901424	96.562065
-15.802489	-13.067426	104.717384	-25.392183	20.992157	101.21244	28.533575	-0.937542	106.824661	30.469242	31.511211	104.664505	29.5014085	15.2868345	105.744583	-80.2857745	26.6974795	96.680297
-16.686487	-13.231129	104.68457	-25.232782	20.839657	101.375732	28.732183	-1.057388	106.936981	30.681599	31.435654	104.887024	29.706891	15.189133	105.9120025	-80.172455	26.490181	96.8394615
-17.669981	-13.250047	104.734337	-25.039869	20.670465	101.569725	28.930197	-1.173921	107.0457	30.886463	31.359581	105.093559	29.90833	15.09283	106.0696295	-79.988068	26.2481	97.0698205
-18.519575	-13.195165	104.748932	-24.865393	20.529396	101.706467	29.133236	-1.277433	107.153084	31.08227	31.290699	105.226646	30.107753	15.006633	106.189865	-79.838539	26.052159	97.223069
-19.489622	-12.977179	104.841408	-24.703064	20.39282	101.802849	29.324865	-1.315017	107.241096	31.235477	31.231049	105.24559	30.280171	14.958016	106.243343	-79.686299	25.827624	97.362355
-20.417517	-12.681453	104.923607	-24.574453	20.283812	101.862465	29.537668	-1.380949	107.267532	31.295988	31.175413	105.189941	30.416828	14.897232	106.2287365	-79.565734	25.670392	97.4961935
-21.862906	-12.004695	104.942253	-24.354782	20.109358	101.83036	29.765823	-1.419863	107.255646	31.380564	31.087463	104.932083	30.5731935	14.8338	106.0938645	-79.2827575	25.384916	97.5668555
-22.827545	-11.407779	104.904663	-24.249882	19.99296	101.799919	29.876019	-1.465199	107.206329	31.416088	31.009853	104.763962	30.6460535	14.772327	105.9851455	-79.1458175	25.213593	97.6146925
-23.762884	-10.747278	104.81749	-24.165966	19.821503	101.778809	29.988279	-1.553804	107.189766	31.437668	30.905041	104.623863	30.7129735	14.6756185	105.9068145	-79.0449055	24.9673875	97.6508035
-24.737631	-9.968888	104.710854	-24.112322	19.655222	101.779129	30.077188	-1.655851	107.166672	31.444109	30.801178	104.546906	30.7606485	14.5726635	105.856789	-78.9852925	24.7377805	97.701469
-25.691477	-9.077581	104.580544	-24.04146	19.488388	101.817093	30.157927	-1.744939	107.165489	31.474945	30.697617	104.505219	30.816436	14.476339	105.835354	-78.899356	24.500437	97.798832
-26.609907	-8.097556	104.449699	-24.008686	19.307543	101.879814	30.229681	-1.856138	107.15097	31.501928	30.606922	104.53669	30.8658045	14.375392	105.84383	-78.8831765	24.239694	97.915798
-27.542459	-6.985732	104.267647	-23.973419	19.123262	102.000061	30.30574	-1.957006	107.144333	31.55035	30.519855	104.599312	30.928045	14.2814245	105.8718225	-78.874883	23.9650995	98.1282995
-28.917444	-5.168628	103.902031	-23.895355	18.923082	102.194283	30.401924	-2.108922	107.054413	31.641289	30.41991	104.793526	31.0216065	14.155494	105.9239695	-78.8123165	23.69067	98.4645965
-29.81599	-3.817768	103.58503	-23.847248	18.768776	102.312386	30.465439	-2.189619	106.929924	31.740402	30.375513	104.961922	31.1029205	14.092947	105.945923	-78.7974165	23.444605	98.678849
-30.71633	-2.369386	103.255692	-23.799208	18.678858	102.430367	30.496803	-2.251514	106.761398	31.832005	30.35092	105.183708	31.164404	14.049703	105.972553	-78.76282	23.308013	98.888181
-31.562592	-0.845794	102.977516	-23.740612	18.57943	102.577545	30.550507	-2.295523	106.593658	31.915203	30.357197	105.431274	31.232855	14.030837	106.012466	-78.714079	23.128023	99.142624
-32.417946	0.773259	102.793144	-23.748104	18.486349	102.752945	30.590157	-2.341783	106.417702	32.029171	30.358288	105.719604	31.309664	14.0082525	106.068653	-78.805872	22.9644455	99.437237
-33.233822	2.47147	102.697823	-23.675928	18.404528	102.995323	30.635881	-2.388834	106.280388	32.157917	30.350002	106.015099	31.396899	13.980584	106.1477435	-78.748755	22.828472	99.8429025
-34.010757	4.210516	102.670761	-23.66209	18.345955	103.242401	30.653116	-2.443435	106.129417	32.286888	30.328003	106.285843	31.470002	13.942284	106.20763	-78.794182	22.749626	100.277172
-35.157539	6.905813	102.725395	-23.564713	18.272688	103.532494	30.669823	-2.530423	105.897713	32.428978	30.271292	106.588409	31.5494005	13.8704345	106.243061	-78.6788265	22.6749415	100.821927
-35.849579	8.756547	102.779198	-23.509161	18.24968	103.705086	30.70977	-2.607625	105.685829	32.499546	30.228203	106.712326	31.604658	13.810289	106.1990775	-78.62298	22.689071	101.2110945
-36.516567	10.589222	102.894882	-23.451591	18.230171	103.847626	30.734173	-2.635443	105.46875	32.566799	30.184269	106.740883	31.650486	13.774413	106.1048165	-78.553668	22.685929	101.5904355
-37.13718	12.463724	103.01825	-23.344837	18.174017	103.932892	30.780802	-2.701224	105.189262	32.631031	30.121115	106.682823	31.7059165	13.7099455	105.9360425	-78.3955905	22.6380885	101.9297415
-37.715469	14.320435	103.161011	-23.276775	18.17198	104.008415	30.802542	-2.740676	104.843018	32.679863	30.042532	106.526779	31.7412025	13.650928	105.6848985	-78.2947525	22.693032	102.3319315
-38.233807	16.165226	103.323257	-23.135529	18.120022	104.06916	30.802568	-2.782219	104.471764	32.712154	29.945889	106.286217	31.757361	13.581835	105.3789905	-78.028419	22.658209	102.7593295
-38.758713	17.977579	103.531227	-23.027233	18.092211	104.112206	30.829594	-2.836178	104.08033	32.718948	29.85043	106.009987	31.774271	13.507126	105.0451585	-77.828737	22.677296	103.1792535
-39.348503	20.745918	103.861664	-22.831917	17.949102	104.17849	30.808718	-2.84179	103.578674	32.766308	29.711544	105.621552	31.787513	13.434877	104.600113	-77.451347	22.463327	103.756867
-39.708557	22.569651	104.119995	-22.774961	17.906273	104.260376	30.858793	-2.877036	103.266975	32.832378	29.649332	105.380974	31.8455855	13.386148	104.3239745	-77.3955075	22.426398	104.1967775
-39.957001	24.331188	104.285599	-22.676849	17.832003	104.301247	30.861166	-2.913819	102.942398	32.849941	29.591995	105.133331	31.8555535	13.339088	104.0378645	-77.2092515	22.324918	104.5646295
-40.171345	26.133835	104.424706	-22.62211	17.802576	104.270027	30.831129	-2.925472	102.683952	32.845749	29.517878	104.844536	31.838439	13.296203	103.764244	-77.082659	22.308949	104.77581
-40.274105	27.915514	104.448296	-22.606264	17.812237	104.192139	30.808111	-2.93813	102.442802	32.796021	29.480764	104.619286	31.802066	13.271317	103.531044	-77.014594	22.353157	104.853234
-40.341354	29.685699	104.409584	-22.606546	17.817551	104.086815	30.764914	-2.92374	102.306747	32.773033	29.471672	104.410294	31.7689735	13.273966	103.3585205	-76.9820655	22.361136	104.8151095
-40.30743	31.467936	104.301048	-22.6353	17.830982	103.940269	30.741156	-2.907851	102.195107	32.731419	29.46637	104.243553	31.7362875	13.2792595	103.21933	-77.0068875	22.3827045	104.661208
-40.088577	33.994316	104.091194	-22.684855	17.829283	103.689217	30.67359	-2.885532	102.023148	32.613529	29.454002	104.041634	31.6435595	13.284235	103.032391	-77.0132695	22.374331	104.346043
-39.857281	35.680504	103.936836	-22.745457	17.795311	103.510437	30.611588	-2.858874	101.844963	32.537033	29.40523	103.889832	31.5743105	13.273178	102.8673975	-77.0652245	22.317444	104.1534765
-39.536999	37.29472	103.798355	-22.806635	17.779339	103.265228	30.570942	-2.880209	101.601639	32.367413	29.326853	103.756142	31.4691775	13.223322	102.6788905	-77.0824475	22.335356	103.8515655
-39.17749	38.907028	103.716385	-22.930647	17.799498	103.036095	30.484879	-2.744758	101.363693	32.153572	29.20278	103.617119	31.3192255	13.229011	102.490406	-77.1805195	22.369985	103.581784
-38.743305	40.462513	103.673294	-23.034653	17.782181	102.741768	30.390762	-2.694427	101.037407	31.948292	29.114992	103.506241	31.169527	13.2102825	102.271824	-77.238833	22.3540795	103.211712
-38.205425	41.967789	103.721115	-23.226084	17.790504	102.438286	30.178461	-2.449044	100.618401	31.788877	29.136637	103.593529	30.983669	13.3437965	102.105965	-77.435837	22.2372115	102.770607
-37.6595	43.398155	103.878334	-23.450241	17.856087	102.09243	29.939556	-2.2575	100.173271	31.656191	29.241476	103.805016	30.7978735	13.491988	101.9891435	-77.6983555	22.220186	102.1957165
-36.734337	45.363808	104.190536	-23.827391	18.081257	101.605141	29.593262	-1.794573	99.673004	31.423721	29.499439	104.275986	30.5084915	13.852433	101.974495	-78.1632735	22.310081	101.235787
-36.110516	46.581276	104.408989	-24.114952	18.289448	101.29213	29.355532	-1.511979	99.454369	31.268576	29.757181	104.653046	30.312054	14.122601	102.0537075	-78.541958	22.456295	100.5305525
-35.441021	47.693607	104.524208	-24.396368	18.554586	101.013359	29.118177	-1.176864	99.342514	31.107754	30.020105	104.934647	30.1129655	14.4216205	102.1385805	-78.9057015	22.6875515	99.8881375
-34.688984	48.674332	104.611229	-24.649479	18.837702	100.799561	28.902245	-0.886253	99.311523	30.901062	30.2715	105.09375	29.9016535	14.6926235	102.2026365	-79.2006115	22.9827805	99.3964855
-33.916622	49.501289	104.690125	-24.879921	19.091511	100.604797	28.737751	-0.600273	99.237526	30.691624	30.502399	105.180862	29.7146875	14.951063	102.209194	-79.4745295	23.231959	99.0004
-33.094715	50.151299	104.764923	-25.000414	19.356653	100.469551	28.577513	-0.346414	99.140076	30.48918	30.71459	105.156265	29.5333465	15.184088	102.1481705	-79.5341745	23.529218	98.7909315
-32.40403	50.718933	104.983925	-25.085691	19.536995	100.3937	28.474655	-0.106499	99.012527	30.407482	30.8925	105.108368	29.4410685	15.3930005	102.0604475	-79.6124505	23.6809895	98.7269525
-30.852333	50.961823	105.017761	-25.108671	19.741674	100.35952	28.411257	0.118468	98.819145	30.359734	31.078869	105.057999	29.3854955	15.5986685	101.938572	-79.6028375	23.8846795	98.780468
-29.990213	50.94878	105.089554	-25.073713	19.826183	100.383698	28.406239	0.221353	98.726563	30.407837	31.166452	105.019638	29.407038	15.6939025	101.8731005	-79.554464	23.9584635	98.8942955
-29.073261	50.786018	105.089546	-25.039539	19.806158	100.324142	28.406233	0.256548	98.663177	30.455488	31.189224	104.980492	29.4308605	15.722886	101.8218345	-79.5099385	23.88943	98.8264495
-28.391943	50.53075	105.123093	-25.01277	19.843266	100.361923	28.431755	0.25408	98.661438	30.513269	30.808893	104.89138	29.472512	15.5314865	101.776409	-79.498052	24.1550455	98.947437
-27.352222	49.964729	104.916954	-25.025341	19.808834	100.391174	28.452518	0.216555	98.733315	30.485851	31.215862	104.955818	29.4691845	15.7162085	101.8445665	-79.5198665	23.9014595	98.9377815
-26.68084	49.271496	104.78817	-25.042034	19.75746	100.410286	28.484934	0.150127	98.831154	30.494892	31.216913	104.974663	29.489913	15.68352	101.9029085	-79.573981	23.8314	98.9176635
-25.876602	48.464653	104.597427	-25.004555	19.653198	100.416565	28.510015	0.055126	98.957077	30.499273	31.184404	105.011963	29.504644	15.619765	101.98452	-79.513754	23.686631	98.84861
-24.726982	47.0317	104.241455	-25.021189	19.533543	100.493073	28.579918	-0.099285	99.165283	30.853373	30.966717	104.871681	29.7166455	15.433716	102.018482	-79.7590235	23.63337	98.967664
-24.028496	45.917503	103.969322	-25.013664	19.433285	100.5895	28.647184	-0.214804	99.422707	30.870319	30.939344	104.88781	29.7587515	15.36227	102.1552585	-79.7860795	23.5043	99.0237415
-23.30999	44.692719	103.613556	-24.997952	19.392609	100.668419	28.735626	-0.365792	99.738724	30.523193	31.074306	105.079903	29.6294095	15.354257	102.4093135	-79.6253135	23.430961	98.9275245
-22.62624	43.366364	103.125969	-24.983362	19.353209	100.745346	28.856859	-0.534824	100.153481	30.523258	31.074261	105.020538	29.6900585	15.2697185	102.5870095	-79.6567825	23.4366995	98.9036825
-22.006624	41.999645	102.622368	-24.946125	19.33441	100.849518	28.946682	-0.674484	100.63752	30.516195	31.065563	104.922165	29.7314385	15.1955395	102.7798425	-79.6236885	23.4732805	98.9191935
-21.371622	40.50769	102.171341	-24.915304	19.338604	100.961388	29.076429	-0.851269	101.137253	30.541107	31.019777	104.791031	29.808768	15.084254	102.964142	-79.639376	23.592954	98.958634
-20.776403	38.970688	101.732208	-24.863819	19.29438	101.065887	29.17346	-1.040924	101.654114	30.560225	30.959433	104.668083	29.8668425	14.9592545	103.1610985	-79.5944805	23.6295055	98.9706755
-19.972866	36.535076	101.302979	-24.834446	19.24122	101.277451	29.300426	-1.272932	102.438522	30.568228	30.839947	104.506195	29.934327	14.7835075	103.4723585	-79.603219	23.6989325	99.0825435
-19.46623	34.839981	101.114586	-24.810871	19.202356	101.427101	29.422712	-1.454346	102.896904	30.559912	30.746141	104.462364	29.991312	14.6458975	103.679634	-79.613054	23.7588145	99.174568
-19.011192	33.16647	100.981842	-24.790716	19.080593	101.553513	29.521912	-1.60984	103.386475	30.577389	30.675104	104.428673	30.0496505	14.532632	103.907574	-79.6310825	23.628554	99.199452
-18.542891	31.499804	100.913918	-24.768047	18.991299	101.634071	29.618755	-1.742305	103.79454	30.601847	30.612528	104.430595	30.110301	14.4351115	104.1125675	-79.646395	23.5474865	99.1555745
-18.14662	29.846064	100.838982	-24.759865	18.876434	101.724281	29.700712	-1.84044	104.118645	30.617413	30.548794	104.448715	30.1590625	14.354177	104.28368	-79.6787925	23.398691	99.164882
-17.7892	28.193897	100.852585	-24.710033	18.755943	101.754173	29.757557	-1.940123	104.43544	30.625301	30.480495	104.474342	30.191429	14.270186	104.454891	-79.611495	23.2417	99.053455
-17.449608	26.56439	100.895203	-24.687805	18.649656	101.772667	29.834133	-2.067663	104.647293	30.658558	30.408043	104.549667	30.2463455	14.17019	104.59848	-79.6219555	23.129122	98.946854
-17.061323	24.22678	100.973083	-24.627562	18.48337	101.777771	29.898994	-2.239182	104.867828	30.774822	30.300823	104.722931	30.336908	14.0308205	104.7953795	-79.592032	22.9359195	98.7601625
-16.823956	22.724413	101.097664	-24.580788	18.386436	101.827942	29.938707	-2.328796	104.986145	30.878561	30.240974	104.950676	30.408634	13.956089	104.9684105	-79.57021	22.816783	98.6874735
-16.595612	21.233353	101.304756	-24.495258	18.302456	101.969421	30.039511	-2.478126	105.076691	31.013643	30.20966	105.269112	30.526577	13.865767	105.1729015	-79.517093	22.739145	98.7659405
-16.442392	19.814322	101.52935	-24.421511	18.245853	102.150871	30.118231	-2.556522	105.155525	31.165909	30.193165	105.623589	30.64207	13.8183215	105.389557	-79.485092	22.6733845	98.912185
-16.311678	18.430183	101.80085	-24.319828	18.182981	102.348915	30.199974	-2.622801	105.260612	31.333485	30.191555	105.984619	30.7667295	13.784377	105.6226155	-79.4063855	22.581585	99.0752145
-16.205816	17.059084	102.027809	-24.237894	18.136103	102.568031	30.302652	-2.685927	105.360558	31.496536	30.198139	106.394646	30.899594	13.756106	105.877602	-79.375382	22.5161	99.25846
-16.168116	15.724545	102.243103	-24.157347	18.064487	102.766159	30.413401	-2.719187	105.47789	31.666147	30.220449	106.870255	31.039774	13.750631	106.1740725	-79.354468	22.378343	99.3582455
-16.158678	13.750529	102.477875	-24.126928	17.992605	103.089996	30.501804	-2.739187	105.633926	31.904142	30.288425	107.653954	31.202973	13.774619	106.64394	-79.456829	22.210591	99.536052
-16.236233	12.427674	102.592934	-24.091825	17.960367	103.284859	30.586693	-2.735763	105.732491	32.035805	30.334755	108.227135	31.311249	13.799496	106.979813	-79.494899	22.121238	99.589905
-16.318195	11.082592	102.614426	-24.07019	17.890024	103.451714	30.69182	-2.702621	105.783989	32.153263	30.418697	108.825111	31.4225415	13.858038	107.30455	-79.5629215	21.92201	99.598878
-16.47019	9.776656	102.634216	-24.077965	17.864302	103.599617	30.776623	-2.64234	105.848846	32.279984	30.504995	109.368576	31.5283035	13.9313275	107.608711	-79.6842335	21.7972765	99.590523
-16.677328	8.389892	102.580688	-24.105268	17.843462	103.754021	30.864338	-2.575499	105.878807	32.353237	30.602274	109.875725	31.6087875	14.0133875	107.877266	-79.8193235	21.6735365	99.630776
-16.949265	6.99665	102.473808	-24.111717	17.829824	103.844139	30.909035	-2.474912	105.8853	32.400311	30.688805	110.258064	31.654673	14.1069465	108.071682	-79.878107	21.5527015	99.616596
-17.199186	5.535727	102.255379	-24.12681	17.836449	103.937675	30.956305	-2.392131	105.876579	32.423939	30.76527	110.441399	31.690122	14.1865695	108.158989	-79.943742	21.4863285	99.716361
-17.803331	3.292768	102.018318	-24.130577	17.983536	103.973373	30.982426	-2.224432	105.820023	32.402649	30.850447	110.39537	31.6925375	14.3130075	108.1076965	-79.9536915	21.6540645	99.8390495
-18.263557	1.740683	101.949272	-24.09268	18.149776	103.938797	30.998049	-2.135488	105.826485	32.365574	30.864796	110.085449	31.6818115	14.364654	107.955967	-79.8671715	21.934898	99.921627
-18.814604	0.142628	101.989784	-24.032467	18.318411	103.848495	31.02095	-2.12582	105.881325	32.287331	30.814621	109.673729	31.6541405	14.3444005	107.777527	-79.7190745	22.2924215	99.919463
-19.371363	-1.501979	102.19989	-23.933155	18.507858	103.766922	31.088289	-2.158152	106.099823	32.252235	30.707047	109.05925	31.670262	14.2744475	107.5795365	-79.536572	22.7412685	99.9543075
-20.043465	-3.128048	102.668892	-23.766317	18.730982	103.712677	31.185373	-2.225412	106.428757	32.17347	30.510929	108.337959	31.6794215	14.1427585	107.383358	-79.2120555	23.3192055	100.041996
-20.720617	-4.792581	103.309593	-23.567072	18.826933	103.663765	31.349478	-2.333635	106.908653	32.118504	30.301853	107.619522	31.733991	13.984109	107.2640875	-78.868135	23.669757	100.0634425
-21.476215	-6.361053	104.203072	-23.33073	18.885466	103.691673	31.549385	-2.408515	107.589317	32.14072	30.077127	106.926895	31.8450525	13.834306	107.258106	-78.5065125	23.936626	100.12524
-22.643358	-8.625744	105.916748	-23.012823	18.902271	103.921387	32.022789	-2.403464	108.721375	32.143505	29.804108	106.328583	32.083147	13.700322	107.524979	-78.108793	24.10422	100.317795
-23.462906	-9.958009	107.128891	-22.792459	18.853144	104.078232	32.346256	-2.31222	109.475471	32.165466	29.743008	106.022797	32.255861	13.715394	107.749134	-77.840779	23.990894	100.40733
-24.331703	-11.190809	108.295799	-22.585716	18.762156	104.28566	32.719715	-2.251557	110.059891	32.241341	29.678696	105.879227	32.480528	13.7135695	107.969559	-77.65196	23.8107425	100.601761
-25.157455	-12.316895	109.238373	-22.421013	18.596165	104.483688	33.065018	-2.268201	110.505569	32.393639	29.609856	105.799164	32.7293285	13.6708275	108.1523665	-77.5713545	23.5215025	100.8150095
-25.961977	-13.34091	109.852982	-22.263769	18.354555	104.635033	33.297623	-2.365943	110.783646	32.628708	29.484743	105.690681	32.9631655	13.5594	108.2371635	-77.4907035	23.14971	101.0329025
-26.877182	-14.219988	110.228096	-22.114008	18.094595	104.688286	33.428928	-2.514922	110.812378	32.791286	29.35602	105.563484	33.110107	13.420549	108.187931	-77.338123	22.768641	101.188641
-27.757389	-15.096609	110.313858	-22.000227	17.86758	104.65683	33.587494	-2.645377	110.804413	32.929466	29.252533	105.37262	33.25848	13.303578	108.0885165	-77.258934	22.431582	101.2251435
-29.11228	-15.937061	110.499863	-21.884523	17.594517	104.666199	33.736046	-2.792789	110.755516	33.108475	29.183567	105.342865	33.4222605	13.195389	108.0491905	-77.1913065	21.993645	101.2832075
-30.048994	-16.253374	110.646858	-21.834785	17.458702	104.711029	33.797848	-2.903522	110.82618	33.250443	29.150444	105.376663	33.5241455	13.123461	108.1014215	-77.1937155	21.793943	101.3206365
-30.857149	-16.480618	110.723267	-21.818689	17.356337	104.790237	33.878403	-2.97603	110.854485	33.356693	29.083767	105.400833	33.617548	13.0538685	108.127659	-77.254926	21.6588055	101.452815
-31.863531	-16.37265	110.828545	-21.748266	17.272362	104.825722	33.947319	-3.038035	110.952271	33.390541	28.998808	105.362991	33.66893	12.9803865	108.157631	-77.165462	21.5643375	101.493813
-32.804066	-16.127745	110.952148	-21.703629	17.220268	104.882339	34.029961	-3.088548	111.020638	33.410419	28.905094	105.295601	33.72019	12.908273	108.1581195	-77.127448	21.532263	101.6065585
-33.695488	-15.690921	111.078606	-21.627159	17.144697	104.92984	34.121811	-3.108897	111.037994	33.453457	28.855774	105.215515	33.787634	12.8734385	108.1267545	-77.041952	21.4159555	101.7329255
-34.637962	-15.104397	111.174011	-21.59137	17.093164	105.00708	34.211224	-3.158991	111.02533	33.481838	28.801853	105.137993	33.846531	12.821431	108.0816615	-77.029271	21.364897	101.9324985
-35.920982	-13.977774	111.014679	-21.474194	16.958546	105.131744	34.354546	-3.280845	110.937691	33.558098	28.707966	105.036034	33.956322	12.7135605	107.9868625	-76.90471	21.2035315	102.2766255
-36.784084	-13.022295	110.845421	-21.422001	16.838217	105.249977	34.396877	-3.279573	110.869446	33.624207	28.658506	105.01075	34.010542	12.6894665	107.940098	-76.854544	20.9869675	102.559856
-37.618454	-11.894226	110.553185	-21.358957	16.727419	105.32415	34.462509	-3.317792	110.805832	33.65461	28.649225	105.05571	34.0585595	12.6657165	107.930771	-76.7764735	20.7891215	102.717529
-38.454151	-10.620721	110.200462	-21.338705	16.655251	105.420067	34.523773	-3.334129	110.721039	33.690052	28.67458	105.119789	34.1069125	12.6702255	107.920414	-76.7843225	20.6402765	102.91972
-39.277241	-9.137733	109.813286	-21.338493	16.610428	105.462921	34.55526	-3.296203	110.646187	33.629776	28.763903	105.218468	34.092518	12.73385	107.9323275	-76.769504	20.487006	102.9935145
-40.05304	-7.522017	109.341309	-21.341871	16.594416	105.484177	34.605648	-3.30003	110.559334	33.719872	28.82379	105.29026	34.16276	12.76188	107.924797	-76.846502	20.426952	103.043557
-40.886318	-5.768423	108.831764	-21.346027	16.595531	105.486641	34.633698	-3.226943	110.479042	33.738499	28.917473	105.406036	34.1860985	12.845265	107.942539	-76.8781525	20.345797	103.030743
-42.049675	-2.862817	107.952271	-21.3423	16.604506	105.525101	34.678379	-3.150458	110.216629	33.787251	29.075808	105.585388	34.232815	12.962675	107.9010085	-76.917415	20.246337	103.1491935
-42.807735	-0.73884	107.384872	-21.304859	16.594938	105.575226	34.696533	-3.050617	109.941605	33.823204	29.202982	105.710938	34.2598685	13.0761825	107.8262715	-76.8695865	20.1136935	103.3241805
-43.531326	1.457962	106.832031	-21.278046	16.557365	105.628311	34.704857	-3.01159	109.556221	33.860497	29.318848	105.854904	34.282677	13.153629	107.7055625	-76.838769	19.961101	103.5510595
-44.243439	3.806886	106.243362	-21.271996	16.495617	105.68335	34.670822	-2.842971	109.120026	33.889816	29.390079	106.028343	34.280319	13.273554	107.5741845	-76.824311	19.71768	103.7925155
-44.926052	6.242528	105.743683	-21.286135	16.406569	105.733315	34.659355	-2.803105	108.590225	33.912853	29.446178	106.22052	34.286104	13.3215365	107.4053725	-76.858374	19.4916015	104.0612575
-45.594151	8.764799	105.316528	-21.280172	16.34099	105.71904	34.565975	-2.705705	107.82962	33.756161	29.541168	106.381714	34.161068	13.4177315	107.105667	-76.721412	19.2642485	104.332413
-46.215771	11.401398	105.027519	-21.334076	16.315586	105.621109	34.406929	-2.579891	106.923653	33.727707	29.557434	106.284264	34.067318	13.4887715	106.6039585	-76.73547	19.1424005	104.6382595
-47.05698	15.434008	104.821823	-21.354488	16.397053	105.273483	34.100063	-2.252927	105.233978	33.627026	29.660984	105.783287	33.8635445	13.7040285	105.5086325	-76.5725205	19.0900775	105.0383335
-47.540657	18.127958	104.766106	-21.421541	16.553896	104.919907	33.821583	-1.977642	104.005341	33.50177	29.850683	105.207947	33.6616765	13.9365205	104.606644	-76.5047585	19.1712715	105.23317
-47.982246	20.86298	104.844055	-21.475746	16.765816	104.55986	33.552952	-1.639333	102.726089	33.278385	30.076969	104.610168	33.4156685	14.218818	103.6681285	-76.3671605	19.312814	105.4515915
-48.35117	23.473284	104.941452	-21.537975	16.969902	104.191147	33.241333	-1.242312	101.487907	33.066414	30.332357	103.99572	33.1538735	14.5450225	102.7418135	-76.2298235	19.3947815	105.6404805
-48.63298	26.140551	105.139648	-21.695337	17.24358	103.766037	32.946861	-0.86163	100.262489	32.850822	30.611361	103.401649	32.8988415	14.8748655	101.832069	-76.2895155	19.6122945	105.700005
-48.785667	28.687424	105.299614	-21.811617	17.467037	103.257141	32.569363	-0.424553	99.143639	32.605381	30.883614	102.735313	32.587372	15.2295305	100.939476	-76.210606	19.7045435	105.574806
-48.866425	31.14621	105.414116	-21.922705	17.728754	102.752914	32.253639	0.019229	98.077774	32.37207	31.153545	102.087357	32.3128545	15.586387	100.0825655	-76.1582645	19.871121	105.4232625
-48.891056	34.658401	105.654732	-22.079012	18.090792	101.911629	31.704941	0.729886	96.508209	32.073246	31.552454	101.177803	31.8890935	16.14117	98.843006	-76.0471175	20.040414	104.980252
-48.734394	36.820698	105.750824	-22.188187	18.356129	101.327385	31.323484	1.141981	95.694252	31.854702	31.938473	100.586998	31.589093	16.540227	98.140625	-75.965467	20.172031	104.514145
-48.501095	38.890614	105.843246	-22.332928	18.682175	100.860107	31.017765	1.646363	94.998375	31.581528	32.290916	100.132751	31.2996465	16.9686395	97.565563	-75.9655025	20.3957105	104.154651
-48.234879	40.80904	105.910446	-22.492708	19.006067	100.433052	30.773661	2.126294	94.455841	31.371191	32.692364	99.83815	31.072426	17.409329	97.1469955	-76.057842	20.602805	103.7191085
-47.87534	42.54818	106.014465	-22.664619	19.313461	100.100006	30.523363	2.577541	94.143944	31.160774	33.089703	99.663033	30.8420685	17.833622	96.9034885	-76.1713065	20.7933	103.2965235
-47.427719	44.142815	106.065681	-22.837158	19.652344	99.913063	30.368959	2.989021	93.97168	30.948269	33.476376	99.593788	30.658614	18.2326985	96.782734	-76.33293	21.0719895	103.043392
-46.867741	45.556282	106.096519	-22.995462	19.981571	99.758408	30.23403	3.362032	93.890625	30.773357	33.84446	99.559143	30.5036935	18.603246	96.724884	-76.4946175	21.359896	102.791932
-45.870686	47.383366	106.118866	-23.245432	20.367323	99.571777	30.048504	3.805562	93.912346	30.514828	34.307938	99.582619	30.281666	19.05675	96.7474825	-76.77253	21.677896	102.3960715
-45.121239	48.397301	106.038094	-23.384846	20.632658	99.486069	29.981228	4.053128	93.923706	30.368832	34.558098	99.590172	30.17503	19.305613	96.756939	-76.944722	21.959703	102.215199
-44.267735	49.251183	105.923775	-23.487009	20.851997	99.421616	29.852289	4.272796	93.962334	30.251165	34.77491	99.57814	30.051727	19.523853	96.770237	-77.025745	22.180141	102.072995
-43.363647	49.94978	105.794571	-23.61939	21.069147	99.358505	29.731718	4.425094	94.023209	30.1507	34.954796	99.582573	29.941209	19.689945	96.802891	-77.179989	22.448349	101.914119
-42.355328	50.491859	105.614388	-23.717384	21.270588	99.314873	29.609739	4.555252	94.147766	30.079031	35.087383	99.591217	29.844385	19.8213175	96.8694915	-77.279153	22.7198585	101.7602545
-41.313286	50.863983	105.364037	-23.821306	21.465033	99.29985	29.509548	4.668332	94.277245	29.99658	35.23407	99.591347	29.753064	19.951201	96.934296	-77.395676	22.978865	101.665404
-40.178936	51.083397	105.063835	-23.926338	21.707327	99.292267	29.411327	4.775236	94.421417	29.929506	35.371502	99.592422	29.6704165	20.073369	97.0069195	-77.5230925	23.341285	101.5776145
-38.41383	51.128654	104.554977	-24.0534	22.035213	99.28302	29.265175	4.893434	94.674263	29.840708	35.587601	99.609497	29.5529415	20.2405175	97.14188	-77.6597415	23.8299085	101.42416
-37.156387	50.964649	104.216095	-24.152098	22.218037	99.357246	29.196283	4.932185	94.886032	29.794487	35.709652	99.643303	29.495385	20.3209185	97.2646675	-77.799581	24.1151555	101.4498245
-35.89838	50.656551	103.861092	-24.224373	22.441071	99.365372	29.133125	4.95518	95.115692	29.765532	35.820797	99.707916	29.4493285	20.3879885	97.411804	-77.8980745	24.4941535	101.31894
-34.574162	50.217575	103.507164	-24.33173	22.668938	99.418724	29.047091	4.992547	95.40567	29.747671	35.920597	99.81897	29.397381	20.456572	97.61232	-78.060841	24.881304	101.225128
-33.235256	49.654408	103.207001	-24.428461	22.888453	99.49678	29.011219	5.022762	95.768135	29.724499	36.054169	100.054642	29.367859	20.5384655	97.9113885	-78.224781	25.2384405	101.0821715
-32.032669	49.0415	102.974426	-24.579144	23.090965	99.62059	28.968552	5.063793	96.230865	29.72357	36.194462	100.392471	29.346061	20.6291275	98.311668	-78.504349	25.5528025	100.929512
-30.479168	48.133572	102.654358	-24.708517	23.252373	99.751686	28.967333	5.087438	96.769897	29.73324	36.34613	100.790497	29.3502865	20.716784	98.780197	-78.7673205	25.787962	100.723175
-28.491434	46.774273	102.32103	-24.86153	23.45409	99.983269	29.010395	5.133404	97.632614	29.75004	36.600964	101.519379	29.3802175	20.867184	99.5759965	-79.1032775	26.040996	100.3905415
-27.027645	45.597721	102.076759	-24.997284	23.542446	100.138161	29.052999	5.140194	98.365807	29.777319	36.785713	102.132607	29.415159	20.9629535	100.249207	-79.409727	26.1219385	100.027115
-25.617367	44.401676	101.894691	-25.10306	23.607086	100.36113	29.164389	5.088249	99.177544	29.896742	36.538815	102.851166	29.5305655	20.813532	101.014355	-79.7366855	26.40064	99.707905
-24.208879	43.078854	101.711479	-25.22617	23.702271	100.614754	29.253584	5.023698	100.079308	29.927673	36.655247	103.559616	29.5906285	20.8394725	101.819462	-80.0429685	26.5650695	99.410046
-22.828581	41.662563	101.691856	-25.325691	23.762854	100.824776	29.341778	4.931936	101.044334	29.952026	37.206253	104.23938	29.646902	21.0690945	102.641857	-80.298284	26.4566135	99.007695
-21.446161	40.157394	101.732254	-25.459612	23.741739	101.118637	29.45705	4.792209	101.985588	30.033695	37.265736	104.903862	29.7453725	21.0289725	103.444725	-80.6645965	26.4545055	98.792549
-20.091291	38.610344	101.787819	-25.54962	23.763987	101.433884	29.54644	4.661835	102.89679	30.151606	37.303192	105.550674	29.849023	20.9825135	104.223732	-80.948263	26.5454605	98.644036
-18.076307	36.166286	101.991402	-25.651773	23.738476	101.852867	29.624256	4.441321	104.125557	30.296247	37.259605	106.267227	29.9602515	20.850463	105.196392	-81.2637975	26.626489	98.509342
-16.801432	34.488003	102.122139	-25.697798	23.700623	102.054474	29.710466	4.271434	104.791962	30.368753	37.172272	106.666183	30.0396095	20.721853	105.7290725	-81.4352055	26.679393	98.3798755
-15.535768	32.777218	102.2313	-25.711823	23.697445	102.214813	29.75783	4.086346	105.386009	30.425219	37.075684	107.022476	30.0915245	20.581015	106.2042425	-81.5151705	26.813875	98.2253835
-14.317501	31.050661	102.360321	-25.715086	23.669321	102.358269	29.802814	3.934434	105.928291	30.51795	36.964123	107.276787	30.160382	20.4492785	106.602539	-81.590554	26.8893635	98.113999
-13.154393	29.295376	102.478493	-25.702456	23.6551	102.416679	29.851276	3.784464	106.386444	30.585119	36.854919	107.565758	30.2181975	20.3196915	106.976101	-81.6231095	26.9905085	97.857257
-12.024774	27.559095	102.621445	-25.688162	23.630533	102.50946	29.860699	3.623202	106.88131	30.679926	36.78904	107.838402	30.2703125	20.206121	107.359856	-81.6466365	27.054945	97.659064
-10.983114	25.804573	102.838173	-25.666943	23.623293	102.588127	29.903606	3.461651	107.347832	30.782396	36.717842	108.144142	30.343001	20.0897465	107.745987	-81.676887	27.1568395	97.430267
-9.538339	23.206709	103.313271	-25.670151	23.562046	102.864075	29.905146	3.268074	108.201599	30.947176	36.620831	108.836853	30.426161	19.9444525	108.519226	-81.766463	27.1796395	97.208924
-8.673051	21.448915	103.872124	-25.649288	23.475698	103.201782	29.954226	3.069171	108.900345	31.069962	36.517895	109.507736	30.512094	19.793533	109.2040405	-81.81067	27.157863	97.1995235
-7.875616	19.738674	104.515961	-25.677952	23.373495	103.668472	30.007332	2.818424	109.679245	31.225262	36.398926	110.329803	30.616297	19.608675	110.004524	-81.972201	27.138315	97.33242
-7.160469	18.023045	105.285095	-25.7155	23.255602	104.196297	30.057037	2.581343	110.540688	31.403643	36.260742	111.164581	30.73034	19.4210425	110.8526345	-82.16134	27.0901615	97.5399595
-6.529799	16.338156	105.990776	-25.74609	23.110897	104.738342	30.116638	2.350897	111.251427	31.514454	36.150848	111.93029	30.815546	19.2508725	111.5908585	-82.307726	26.9709215	97.8858255
-5.970515	14.684978	106.6278	-25.769217	23.01317	105.220184	30.167135	2.231697	111.819969	31.557184	36.044884	112.521873	30.8621595	19.1382905	112.170921	-82.4005935	26.8880495	98.269447
-5.4829	13.029952	107.16468	-25.794203	22.895296	105.595123	30.210665	2.07016	112.219772	31.633892	35.950203	113.007423	30.9222785	19.0101815	112.6135975	-82.5106845	26.7804105	98.5766485
-4.872092	10.620954	107.745979	-25.813002	22.718216	106.026436	30.254358	1.878906	112.743797	32.063297	35.663605	113.352264	31.1588275	18.7712555	113.0480305	-82.7848315	26.6651765	99.0048415
-4.545797	9.071218	108.160545	-25.804647	22.590927	106.269142	30.295172	1.686261	113.04052	32.116116	35.519985	113.527313	31.205644	18.603123	113.2839165	-82.814938	26.578731	99.2543675
-4.318249	7.529215	108.474602	-25.77306	22.504417	106.459282	30.347601	1.526578	113.283905	32.161236	35.343239	113.59053	31.2544185	18.4349085	113.4372175	-82.8005385	26.5739255	99.4813465
-4.150552	6.009539	108.788574	-25.725872	22.362303	106.614578	30.438545	1.324442	113.577271	32.211678	35.162907	113.589844	31.3251115	18.2436745	113.5835575	-82.7768555	26.4809315	99.6455985
-4.071592	4.546506	109.205917	-25.61692	22.248156	106.769539	30.583704	1.15725	113.937553	31.915611	35.142555	113.900627	31.2496575	18.1499025	113.91909	-82.4834975	26.3464095	99.619988
-4.09623	3.141657	109.735214	-25.498039	22.118216	106.999603	30.778137	1.012158	114.51088	32.027943	35.004066	114.102135	31.40304	18.008112	114.3065075	-82.399118	26.22832	99.6926985
-4.20781	1.849158	110.360703	-25.359434	21.998665	107.283195	30.972389	0.863443	115.089287	32.51572	34.763863	114.218033	31.7440545	17.813653	114.65366	-82.4629225	26.183677	99.91273
-4.492929	-0.004495	111.229156	-25.150702	21.758001	107.69503	31.285748	0.680636	115.879395	32.713829	34.575729	114.549889	31.9997885	17.6281825	115.214642	-82.3011925	25.8878195	100.175418
-4.817184	-1.145351	111.773262	-24.985357	21.613813	107.928482	31.534725	0.551535	116.314163	32.5378	34.564041	114.844063	32.0362625	17.557788	115.579113	-82.0069765	25.669838	100.277851
-5.201087	-2.17149	112.22467	-24.877525	21.489031	108.121635	31.779831	0.508067	116.685959	32.627022	34.455009	114.861214	32.2034265	17.481538	115.7735865	-81.9584765	25.496524	100.4696835
-5.685493	-3.060987	112.64019	-24.721956	21.358324	108.20433	31.953711	0.433132	116.961578	32.684647	34.379326	114.831421	32.319179	17.406229	115.8964995	-81.763091	25.310419	100.5121605
-6.240827	-3.845488	112.944389	-24.611877	21.220465	108.236252	32.096252	0.421969	117.145905	32.710346	34.296211	114.724121	32.403299	17.35909	115.935013	-81.627053	25.08184	100.537491
-6.83785	-4.505494	113.168549	-24.496576	21.102133	108.26355	32.200687	0.336021	117.326103	32.754864	34.175407	114.582596	32.4777755	17.255714	115.9543495	-81.4709275	24.948552	100.5727505
-7.622527	-5.047212	113.342628	-24.423128	20.965553	108.262268	32.280304	0.241188	117.39035	32.772633	34.029926	114.453697	32.5264685	17.135557	115.9220235	-81.3727245	24.795549	100.6025125
-8.735746	-5.595426	113.384232	-24.326473	20.752071	108.307686	32.369804	0.024856	117.430023	32.824963	33.745445	114.286209	32.5973835	16.8851505	115.858116	-81.2503295	24.6189915	100.757256
-9.632807	-5.821691	113.291145	-24.266356	20.556522	108.329834	32.395233	-0.194935	117.333244	32.855473	33.54298	114.237915	32.625353	16.6740225	115.7855795	-81.158065	24.4390215	100.8740885
-10.575977	-5.913113	113.086464	-24.231907	20.340862	108.348511	32.365517	-0.438182	117.214325	32.914032	33.290668	114.179276	32.6397745	16.426243	115.6968005	-81.1035885	24.255481	101.0002215
-11.568163	-5.893449	112.825691	-24.469704	20.288601	108.581985	32.358845	-0.710449	117.051628	32.97224	33.035839	114.176811	32.6655425	16.162695	115.6142195	-81.6049505	24.414507	101.5497505
-12.441386	-5.735126	112.490059	-24.173813	19.919659	108.457413	32.345676	-0.961544	116.904106	33.032909	32.815449	114.211395	32.6892925	15.9269525	115.5577505	-81.0369185	23.9123655	101.3570755
-13.672463	-5.350093	112.293503	-24.150158	19.750767	108.574913	32.347904	-1.205038	116.744484	33.124058	32.621197	114.258102	32.735981	15.7080795	115.501293	-81.036297	23.7934545	101.648533
-14.825505	-4.902502	112.014915	-24.084885	19.58087	108.655594	32.352005	-1.396559	116.591278	33.182285	32.442799	114.261833	32.767145	15.52312	115.4265555	-80.936915	23.63862	101.8846325
-16.327059	-4.137414	111.463036	-24.022125	19.355106	108.809868	32.382469	-1.690752	116.266716	33.267921	32.163406	114.258957	32.825195	15.236327	115.2628365	-80.869445	23.473885	102.3568995
-17.700232	-3.21979	111.28154	-23.930056	19.213236	108.961319	32.416348	-1.882945	116.026321	33.358841	31.959448	114.23761	32.8875945	15.0382515	115.1319655	-80.7477065	23.3882205	102.7906725
-18.920588	-2.355767	111.0028	-23.849459	19.024567	109.149208	32.47147	-2.080225	115.765488	33.453827	31.76214	114.259277	32.9626485	14.8409575	115.0123825	-80.6615665	23.2081765	103.2860335
-20.141111	-1.379472	110.788712	-23.742086	18.855577	109.346375	32.523373	-2.305869	115.478806	33.595161	31.548277	114.24128	33.059267	14.621204	114.860043	-80.543439	23.08995	103.832707
-21.409891	-0.32051	110.546875	-23.621231	18.66408	109.496353	32.561504	-2.568338	115.111031	33.766178	31.322748	114.133163	33.163841	14.377205	114.622097	-80.406303	22.950955	104.370609
-22.647657	0.815013	110.238815	-23.49342	18.488375	109.581123	32.576725	-2.797287	114.585838	33.87775	31.069973	113.915512	33.2272375	14.136343	114.250675	-80.2140775	22.840407	104.911571
-23.930973	2.032062	109.893929	-23.368652	18.296719	109.60379	32.58794	-3.048355	113.922775	33.918488	30.781969	113.535202	33.253214	13.866807	113.7289885	-79.990518	22.726631	105.4785915
-25.77051	3.947727	109.227943	-23.192635	18.004013	109.45636	32.548866	-3.390014	112.436295	33.760807	30.369997	112.52092	33.1548365	13.4899915	112.4786075	-79.5401065	22.5180345	106.4341125
-27.023947	5.299788	108.721611	-22.997391	17.809311	109.194221	32.434525	-3.538286	111.264214	33.67403	30.042732	111.679802	33.0542775	13.252223	111.472008	-79.0490595	22.366399	106.916434
-28.255383	6.700084	108.156906	-22.899834	17.613567	108.817482	32.357147	-3.706627	109.884026	33.593082	29.758232	110.776581	32.9751145	13.0258025	110.3303035	-78.7747825	22.2013315	107.3046605
-29.483646	8.10052	107.595894	-22.76016	17.42437	108.333015	32.209187	-3.738883	108.629402	33.52787	29.467419	109.68219	32.8685285	12.864268	109.155796	-78.3888485	21.984472	107.510234
-30.60149	9.528099	107.000946	-22.650543	17.329529	107.756134	32.145275	-3.783457	107.282616	33.338882	29.290497	108.679283	32.7420785	12.75352	107.9809495	-78.0431645	21.905538	107.5313185
-31.886467	11.090035	106.512657	-22.404369	17.105246	107.089447	32.004337	-3.738262	106.039597	33.194771	29.105749	107.688141	32.599554	12.6837435	106.863869	-77.408292	21.5267485	107.315025
-32.800598	12.475445	105.915215	-22.505102	17.205566	106.501945	31.883759	-3.636058	104.999481	33.045513	29.011906	106.721832	32.464636	12.687924	105.8606565	-77.47484	21.723208	107.1432335
-34.366821	14.72847	105.478645	-22.40431	17.144354	105.758919	31.692102	-3.502228	103.579117	32.740002	29.010841	105.722687	32.216052	12.7543065	104.650902	-77.024672	21.5344015	106.866936
-35.2127	16.083393	105.349777	-22.378531	17.084833	105.47863	31.572414	-3.468245	102.910324	32.592144	28.996038	105.087601	32.082279	12.7638965	103.9989625	-76.839341	21.4057695	106.9582975
-35.986076	17.453457	105.224945	-22.414469	17.034098	105.296265	31.491529	-3.441713	102.234016	32.357113	29.007843	104.66394	31.924321	12.783065	103.448978	-76.753259	21.285131	107.143552
-36.728779	18.834211	105.295547	-22.426868	16.936373	105.141785	31.32233	-3.438099	101.727715	32.252396	28.974167	104.203438	31.787363	12.768034	102.9655765	-76.641099	21.104712	107.3179935
-37.32515	20.192686	105.39962	-22.44813	16.873138	105.066368	31.191465	-3.489187	101.247154	32.138752	28.864571	103.777931	31.6651085	12.687692	102.5125425	-76.5613685	21.058584	107.6201935
-37.916847	21.489071	105.611229	-22.494776	16.792576	104.948357	31.029898	-3.521919	100.718941	32.014881	28.744635	103.363861	31.5223895	12.611358	102.041401	-76.5119415	20.973794	107.855313
-38.320885	22.780355	105.667175	-22.466429	16.697216	104.781128	30.842796	-3.589141	100.20771	31.935665	28.575832	102.826927	31.3892305	12.4933455	101.5173185	-76.3220885	20.9010865	108.0449375
-38.79705	24.633902	105.526291	-22.506533	16.671419	104.360092	30.551434	-3.621905	99.429459	31.718433	28.35474	102.000984	31.1349335	12.3664175	100.7152215	-76.1479995	20.9764205	108.0049625
-39.084339	25.837946	105.316673	-22.654501	16.658812	104.013039	30.376261	-3.692872	98.968628	31.568724	28.195274	101.424026	30.9724925	12.251201	100.196327	-76.2814945	21.066423	107.829751
-39.221046	26.998419	105.060982	-22.753708	16.678223	103.640999	30.12797	-3.744207	98.55442	31.388033	28.049807	100.912025	30.7580015	12.1528	99.7332225	-76.2654175	21.203646	107.5487755
-39.223785	28.087685	104.743088	-22.85541	16.657709	103.307114	29.910791	-3.780606	98.245331	31.230377	27.951208	100.513565	30.570584	12.085301	99.379448	-76.281404	21.230117	107.23478
-39.135384	29.098976	104.396904	-23.067413	16.646133	102.960693	29.693308	-3.835506	98.084129	31.050037	27.888649	100.236656	30.3716725	12.0265715	99.1603925	-76.5064985	21.2656945	106.7609935
-39.04055	30.091339	103.989319	-23.293001	16.62262	102.597748	29.553083	-3.886154	98.008614	30.867886	27.858982	100.060417	30.2104845	11.986414	99.0345155	-76.7964865	21.258826	106.1609805
-38.751537	31.042284	103.589561	-23.537252	16.603792	102.229752	29.388178	-3.937063	97.973274	30.664438	27.813349	99.953064	30.026308	11.938143	98.963169	-77.100812	21.269441	105.496335
-38.215237	32.253433	102.937355	-23.901402	16.527845	101.738289	29.092117	-3.981586	97.949532	30.311819	27.761749	99.867416	29.701968	11.8900815	98.908474	-77.504772	21.1656085	104.568104
-37.717758	33.044426	102.600464	-24.198324	16.456457	101.497498	28.900984	-3.986334	97.938164	30.087011	27.708126	99.81559	29.4939975	11.860896	98.876877	-77.8906455	21.052018	104.118119
-37.111759	33.694763	102.311172	-24.408344	16.345402	101.334366	28.715879	-3.992092	97.910187	29.855331	27.68206	99.74855	29.285605	11.844984	98.8293685	-78.102293	20.84582	103.8393635
-36.479668	34.320271	102.025391	-24.618221	16.250881	101.160217	28.524136	-3.986412	97.854607	29.634439	27.64057	99.599251	29.0792875	11.827079	98.726929	-78.3157295	20.674683	103.593505
-35.753788	34.892445	101.726639	-24.833641	16.181549	100.973984	28.324594	-3.969789	97.728363	29.397589	27.614359	99.355583	28.8610915	11.822285	98.541973	-78.5283735	20.540813	103.405995
-34.947742	35.42894	101.383438	-25.026363	16.137007	100.715782	28.126966	-3.928587	97.476105	29.146723	27.593723	98.984398	28.6368445	11.832568	98.2302515	-78.6895705	20.441446	103.2013125
-34.068851	35.851204	100.978622	-25.189404	16.084249	100.362	27.876562	-3.876781	97.158684	28.886435	27.529463	98.54512	28.3814985	11.826341	97.851902	-78.7603065	20.342157	102.872098
-32.584515	36.487968	100.310326	-25.471655	16.031773	99.892632	27.550194	-3.854315	96.778145	28.487249	27.43907	98.00209	28.0187215	11.7923775	97.3901175	-78.9620315	20.2711685	102.3951465
-31.544521	36.848427	99.908272	-25.684383	15.985926	99.6381	27.339756	-3.853117	96.671906	28.275412	27.400801	97.81356	27.807584	11.773842	97.242733	-79.17635	20.19801	102.033467
-30.492943	37.122112	99.577888	-25.90107	15.973089	99.385139	27.126253	-3.84577	96.628754	28.102392	27.422295	97.778099	27.6143225	11.7882625	97.2034265	-79.4164625	20.1579155	101.5668515
-29.293568	37.365131	99.239143	-26.116142	15.991928	99.083992	26.959297	-3.81302	96.608658	27.928963	27.46139	97.848114	27.44413	11.824185	97.228386	-79.676414	20.159671	100.939598
-28.064161	37.575237	98.991577	-26.323193	16.003922	98.843758	26.785683	-3.751775	96.627151	27.772299	27.518909	98.030579	27.278991	11.883567	97.328865	-79.925377	20.124277	100.358651
-26.798895	37.688263	98.842743	-26.567305	16.013353	98.610725	26.633232	-3.711308	96.685425	27.6241	27.588154	98.372879	27.128666	11.938423	97.529152	-80.263276	20.088283	99.692298
-25.444212	37.7472	98.732666	-26.823097	16.038029	98.38665	26.464647	-3.682899	96.778679	27.525572	27.66395	98.883759	26.9951095	11.9905255	97.831219	-80.6413035	20.0855325	98.942081
-23.457298	37.687294	98.802338	-27.198011	16.107454	98.090988	26.192078	-3.67364	97.025047	27.464354	27.786779	99.819252	26.828216	12.0565695	98.4221495	-81.224238	20.1583385	97.7598265
-21.883818	37.460899	98.8349	-27.406782	16.158504	97.961525	26.048882	-3.651676	97.228775	27.380043	27.854321	100.565384	26.7144625	12.1013225	98.8970795	-81.5280265	20.2156855	97.0259705
-20.689535	37.258572	99.135628	-27.571409	16.218435	97.912987	25.923193	-3.650146	97.505699	27.37645	27.952799	101.359619	26.6498215	12.1513265	99.432659	-81.7926395	20.2855435	96.393315
-19.331923	36.881557	99.455986	-27.790298	16.286173	97.863968	25.824005	-3.641715	97.842468	27.436363	28.009054	102.141937	26.630184	12.1836695	99.9922025	-82.21078	20.3886765	95.7357335
-17.966047	36.421803	99.818825	-27.954466	16.412727	97.991386	25.721416	-3.616496	98.186691	27.473253	28.063313	102.898636	26.5973345	12.2234085	100.5426635	-82.5062665	20.6020455	95.4401085
-16.667809	35.842518	100.22184	-28.098223	16.502281	98.122643	25.627602	-3.566228	98.515327	27.49087	28.132421	103.551376	26.559236	12.2830965	101.0333515	-82.755682	20.7214655	95.2119345
-15.378679	35.11953	100.609383	-28.229347	16.619286	98.281166	25.558514	-3.472575	98.779572	27.540314	28.220732	104.098335	26.549414	12.3740785	101.4389535	-83.008108	20.8644935	95.1233785
-13.565204	33.909382	101.031586	-28.315159	16.859034	98.543465	25.495306	-3.323064	99.006195	27.610666	28.37702	104.72953	26.552986	12.526978	101.8678625	-83.183304	21.19109	95.2190675
-12.364417	32.928471	101.193169	-28.353333	17.022755	98.676331	25.479168	-3.19606	99.061546	27.647171	28.494776	104.983353	26.5631695	12.649358	102.0224495	-83.2698355	21.396152	95.3302125
-11.258814	31.874557	101.199936	-28.380215	17.210314	98.781433	25.438156	-3.048156	99.109962	27.663208	28.617203	105.109879	26.550682	12.7845235	102.1099205	-83.311112	21.6361045	95.4529455
-10.186751	30.692806	101.064384	-28.358162	17.458626	98.888023	25.447765	-2.907582	99.245827	27.666389	28.760036	105.13781	26.557077	12.926227	102.1918185	-83.273401	21.991025	95.5842275
-9.150224	29.409834	100.863289	-28.320841	17.689091	98.995056	25.509596	-2.839995	99.435898	27.684933	28.889751	105.109802	26.5972645	13.024878	102.27285	-83.2389465	22.353304	95.717262
-8.228638	28.002279	100.628281	-28.27335	17.966356	99.058846	25.545826	-2.83186	99.701523	27.73152	28.982836	105.018631	26.638673	13.075488	102.360077	-83.185373	22.857224	95.757615
-7.328646	26.44986	100.331406	-28.233904	18.166269	99.087852	25.541306	-2.862447	100.027176	27.749819	28.987738	104.896973	26.6455625	13.0626455	102.4620745	-83.1133705	23.2698925	95.7136295
-6.110294	23.951513	100.072304	-28.205454	18.384663	99.162384	25.609228	-3.05513	100.637123	27.779913	28.923944	104.813156	26.6945705	12.934407	102.7251395	-83.1054785	23.834919	95.5996285
-5.417181	22.155813	99.970451	-28.175381	18.449484	99.21257	25.64255	-3.2213	101.126984	27.827137	28.837145	104.843155	26.7348435	12.8079225	102.9850695	-83.0856055	24.0910455	95.4400705
-4.785571	20.29578	99.983009	-28.203604	18.504168	99.29528	25.653648	-3.381763	101.685692	27.857229	28.736269	104.920937	26.7554385	12.677253	103.3033145	-83.1626465	24.331083	95.2872455
-4.220674	18.354719	100.113281	-28.196918	18.500124	99.402328	25.672832	-3.542201	102.314285	27.87883	28.629101	105.155823	26.775831	12.54345	103.735054	-83.169667	24.456798	95.069602
-3.741972	16.401295	100.428841	-28.198301	18.486139	99.61293	25.691397	-3.713479	103.182724	27.913622	28.518692	105.536987	26.8025095	12.4026065	104.3598555	-83.1991115	24.5696715	94.8660045
-3.374156	14.409421	100.920082	-28.203747	18.438404	99.870552	25.742859	-3.929421	104.205727	27.985495	28.411213	106.044281	26.864177	12.240896	105.125004	-83.271671	24.635912	94.6161
-3.095901	12.419712	101.5093	-28.191462	18.408792	100.187576	25.740114	-4.15447	105.381432	28.043375	28.27734	106.625816	26.8917445	12.061435	106.003624	-83.2746685	24.756149	94.371528
-2.880965	9.462337	102.742302	-28.178125	18.357359	100.72683	25.851414	-4.5411	107.243004	28.178534	28.046101	107.743767	27.014974	11.7525005	107.4933855	-83.371224	24.9622175	93.9602745
-2.835571	7.524488	103.65802	-28.180138	18.269579	101.151749	25.936275	-4.8308	108.491898	28.390514	27.86997	108.587059	27.1633945	11.519585	108.5394785	-83.5236705	25.019573	93.7640195
-2.919041	5.682544	104.639877	-28.157234	18.123056	101.59967	26.004648	-5.146846	109.673813	28.606167	27.692085	109.435425	27.3054075	11.2726195	109.554619	-83.6198755	24.9734925	93.644721
-3.082159	3.861275	105.560394	-28.094391	17.963781	101.99823	26.097267	-5.482319	110.654053	28.812391	27.510414	110.171829	27.454829	11.0140475	110.412941	-83.643611	24.9135145	93.583519
-3.328901	2.142696	106.344391	-28.005287	17.788012	102.368774	26.149685	-5.72284	111.468437	29.010353	27.33573	110.779251	27.580019	10.806445	111.123844	-83.590593	24.769579	93.613704
-3.639231	0.513086	106.957916	-27.914825	17.609491	102.702477	26.222727	-5.971317	112.088882	29.215416	27.218822	111.316231	27.7190715	10.6237525	111.7025565	-83.5487215	24.5952295	93.7023975
-4.063876	-1.050476	107.498444	-27.786762	17.432863	102.967499	26.316891	-6.169436	112.598503	29.497143	27.10133	111.74617	27.907017	10.465947	112.1723365	-83.480541	24.399779	93.7626615
-4.83281	-3.144818	108.070984	-27.562168	17.229691	103.298103	26.514256	-6.473908	113.121674	29.853376	26.947828	112.212715	28.183816	10.23696	112.6671945	-83.308152	24.222422	93.9290115
-5.45833	-4.380473	108.35775	-27.40728	17.143169	103.461945	26.640106	-6.601342	113.33461	30.06846	26.876528	112.373543	28.354283	10.137593	112.8540765	-83.168843	24.148745	94.0698135
-6.207221	-5.521084	108.520653	-27.238079	17.093916	103.570343	26.787647	-6.699309	113.465439	30.287033	26.819033	112.458931	28.53734	10.059862	112.962185	-83.013498	24.12797	94.178501
-6.992209	-6.495718	108.631325	-27.037912	17.05843	103.682961	26.973581	-6.789263	113.543472	30.403629	26.822639	112.566483	28.688605	10.016688	113.0549775	-82.764429	24.100172	94.3109445
-7.874181	-7.350267	108.691528	-26.798645	17.012379	103.754951	27.165159	-6.819059	113.558128	30.698893	26.740366	112.536095	28.932026	9.9606535	113.0471115	-82.529316	24.0641045	94.4627905
-8.895587	-8.054567	108.672264	-26.588566	16.999702	103.825928	27.361519	-6.836286	113.558212	30.917803	26.764095	112.531723	29.139661	9.9639045	113.0449675	-82.316793	24.0354995	94.6068885
-9.94331	-8.660727	108.573761	-26.377132	16.984394	103.879379	27.555414	-6.823556	113.506248	31.119272	26.79039	112.587914	29.337343	9.983417	113.047081	-82.091607	23.985371	94.711677
-11.636127	-9.294127	108.324875	-26.10676	16.962955	104.020264	27.845854	-6.82012	113.456406	31.421926	26.838314	112.667023	29.63389	10.009097	113.0617145	-81.84741	23.916813	94.9788135
-12.939472	-9.577307	108.066368	-25.94842	16.977947	104.133621	27.996258	-6.78754	113.336479	31.586775	26.895418	112.721489	29.7915165	10.053939	113.028984	-81.6883565	23.901955	95.238258
-14.316954	-9.693715	107.876122	-25.794989	16.960451	104.238976	28.145399	-6.732493	113.208214	31.73826	26.953884	112.733818	29.9418295	10.1106955	112.971016	-81.5318075	23.8102065	95.506936
-15.524944	-9.791355	107.526031	-25.651222	16.987398	104.349854	28.335377	-6.654684	113.050331	31.86208	27.050396	112.726303	30.0987285	10.197856	112.888317	-81.4011725	23.77694	95.811391
-16.979895	-9.692593	107.213676	-25.484982	16.988941	104.425064	28.491524	-6.555321	112.855843	32.023651	27.149004	112.609779	30.2575875	10.2968415	112.732811	-81.2275515	23.6810405	96.117317
-18.529913	-9.484063	106.912697	-25.344313	16.976746	104.503738	28.674206	-6.466119	112.54364	32.14753	27.232229	112.382172	30.410868	10.383055	112.462906	-81.099494	23.570437	96.54457
-20.250645	-9.133367	106.605652	-25.187189	16.955059	104.542938	28.841568	-6.378695	112.112984	32.229843	27.297729	112.050781	30.5357055	10.459517	112.0818825	-80.9100835	23.450601	97.0039935
-22.696568	-8.376076	106.039215	-24.946672	16.915173	104.506935	29.112164	-6.21573	111.358437	32.353897	27.381758	111.309799	30.7330305	10.583014	111.334118	-80.6263745	23.247332	97.679752
-24.395786	-7.817639	105.708679	-24.783255	16.915747	104.472481	29.311207	-6.090501	110.753441	32.380402	27.483746	110.797668	30.8458045	10.6966225	110.7755545	-80.4123145	23.1348715	98.1694075
-26.095465	-7.154447	105.425659	-24.635365	16.904938	104.416046	29.49062	-5.957119	110.127167	32.432903	27.580324	110.148987	30.9617615	10.8116025	110.138077	-80.2324915	22.9982735	98.694015
-27.853241	-6.363854	105.126022	-24.447775	16.918726	104.334465	29.661222	-5.786812	109.438774	32.427513	27.66132	109.433044	31.0443675	10.937254	109.435909	-79.9399175	22.900198	99.233021
-29.546219	-5.528265	104.9067	-24.274384	16.958136	104.217461	29.854055	-5.627972	108.712662	32.357376	27.756056	108.714653	31.1057155	11.064042	108.7136575	-79.6544835	22.85223	99.7212645
-31.310616	-4.576144	104.724487	-24.073238	17.000277	104.125931	30.048233	-5.376523	108.08506	32.365768	27.868227	107.934746	31.2070005	11.245852	108.009903	-79.3534765	22.754702	100.241959
-33.024502	-3.538367	104.544662	-23.889238	17.071632	104.027115	30.260921	-5.13437	107.319786	32.288998	28.041798	107.236946	31.2749595	11.453714	107.278366	-79.0534355	22.68955	100.775864
-35.610394	-1.816418	104.266464	-23.553314	17.158466	103.850296	30.493641	-4.746008	106.136299	32.257713	28.300112	106.045898	31.375677	11.777052	106.0910985	-78.482305	22.53988	101.6094935
-37.310986	-0.565508	104.121338	-23.329607	17.231543	103.732155	30.676025	-4.457347	105.241524	32.207569	28.44463	105.226624	31.441797	11.9936415	105.234074	-78.101011	22.4694445	102.230236
-38.958977	0.722991	104.009781	-23.098854	17.281284	103.58889	30.791864	-4.189678	104.283569	32.161312	28.63192	104.455528	31.476588	12.221121	104.3695485	-77.674296	22.341447	102.8082315
-40.574104	2.094944	103.977524	-22.876104	17.302122	103.469337	30.867115	-3.937068	103.313232	32.172672	28.774717	103.579437	31.5198935	12.4188245	103.4463345	-77.2721015	22.1854195	103.4923395
-42.11869	3.496754	103.951286	-22.683262	17.374674	103.339508	30.93125	-3.657034	102.239418	32.097221	28.912863	102.645981	31.5142355	12.6279145	102.4426995	-76.8807595	22.1214335	104.2363165
-43.623848	4.993556	103.955673	-22.517673	17.462305	103.102913	30.895472	-3.297953	101.034233	31.97617	29.074579	101.59185	31.435821	12.888313	101.3130415	-76.471167	22.036297	104.8927845
-45.03862	6.503386	103.930176	-22.319624	17.544832	102.7603	30.778017	-2.83249	99.683052	31.828955	29.190063	100.355423	31.303486	13.1787865	100.0192375	-75.942734	21.9108775	105.5013625
-47.059982	8.856497	103.865227	-22.20223	17.752495	102.109016	30.444395	-2.255926	97.686623	31.49929	29.371893	98.341789	30.9718425	13.5579835	98.014206	-75.3763025	21.9470065	106.203826
-48.270535	10.459913	103.877556	-22.147076	17.909401	101.68161	30.207802	-1.816167	96.415413	31.23012	29.57431	97.081459	30.718961	13.8790715	96.748436	-75.013113	21.9397305	106.614784
-49.355618	12.092726	103.918289	-22.155983	18.081953	101.2761	29.899607	-1.394822	95.375427	30.938908	29.833517	96.063141	30.4192575	14.2193475	95.719284	-74.7312235	21.9445585	106.832916
-50.376938	13.721836	103.92244	-22.219574	18.286123	101.000145	29.64514	-0.991321	94.623962	30.656704	30.110035	95.369392	30.150922	14.559357	94.996677	-74.59007	22.012889	107.003613
-51.282753	15.376705	103.978012	-22.340498	18.479389	100.801041	29.42079	-0.603535	94.159317	30.433453	30.434408	94.938896	29.9271215	14.9154365	94.5491065	-74.6081175	22.0433415	107.0529755
-52.046371	16.973101	103.980232	-22.500254	18.704052	100.657639	29.273426	-0.258109	93.861153	30.236839	30.783669	94.676254	29.7551325	15.26278	94.2687035	-74.7556405	22.145324	107.0465745
-52.672268	18.629173	104.000458	-22.653549	18.914	100.54351	29.125816	0.077091	93.627617	30.031252	31.079224	94.497253	29.578534	15.5781575	94.062435	-74.885632	22.2498425	107.024585
-53.443729	21.039082	103.91272	-22.897669	19.150808	100.339676	28.830332	0.496491	93.362656	29.758974	31.433552	94.31617	29.294653	15.9650215	93.839413	-75.089991	22.3365945	106.839939
-53.794987	22.608572	103.759911	-23.125595	19.300879	100.156631	28.633324	0.704435	93.237862	29.589186	31.642277	94.270317	29.111255	16.173356	93.7540895	-75.362445	22.428402	106.5591725
-54.023438	24.162712	103.499748	-23.350416	19.457907	99.974525	28.459948	0.906229	93.19313	29.413179	31.850662	94.322968	28.9365635	16.3784455	93.758049	-75.6373955	22.5373685	106.191001
-54.084217	25.679415	103.213539	-23.618217	19.607058	99.772491	28.282551	1.07259	93.233307	29.258093	32.046726	94.466949	28.770322	16.559658	93.850128	-76.006756	22.654458	105.694854
-54.068329	27.217501	102.876755	-23.821693	19.727867	99.586861	28.117847	1.235965	93.369904	29.114624	32.232536	94.699791	28.6162355	16.7342505	94.0348475	-76.2596215	22.7214835	105.1388745
-53.930439	28.700157	102.568176	-24.100977	19.883516	99.462456	27.959326	1.397292	93.601639	28.999878	32.441422	95.032158	28.479602	16.919357	94.3168985	-76.681556	22.847675	104.6080135
-53.683983	30.14307	102.26622	-24.39209	20.042433	99.382271	27.833822	1.550713	93.894211	28.880405	32.65134	95.430916	28.3571135	17.1010265	94.6625635	-77.1412935	22.9838395	104.1019785
-53.05674	32.16489	101.876007	-24.746878	20.252193	99.304214	27.706646	1.785769	94.306625	28.716555	32.989586	96.030113	28.2116005	17.3876775	95.168369	-77.7053565	23.1167085	103.440059
-52.470535	33.457764	101.744186	-24.93104	20.361351	99.282112	27.595398	1.979387	94.515862	28.60074	33.207153	96.414841	28.098069	17.59327	95.4653515	-77.960149	23.129432	103.0988725
-51.824085	34.699482	101.659477	-25.149992	20.458347	99.313499	27.497322	2.130628	94.693787	28.502678	33.408466	96.80455	28	17.769547	95.7491685	-78.299984	23.147147	102.8778295
-51.064198	35.870155	101.74044	-25.304464	20.528975	99.381584	27.382401	2.306463	94.801315	28.437265	33.583527	97.146217	27.909833	17.944995	95.973766	-78.518761	23.112955	102.789402
-50.134743	36.966564	101.858459	-25.446728	20.596992	99.453934	27.270666	2.455923	94.836067	28.368565	33.749443	97.442154	27.8196155	18.102683	96.1391105	-78.7130715	23.091301	102.7687575
-49.158401	37.963566	101.985657	-25.578869	20.672415	99.533524	27.14929	2.629779	94.801003	28.28126	33.915489	97.683968	27.715275	18.272634	96.2424855	-78.873013	23.072196	102.8245625
-48.116589	38.94109	102.115013	-25.707775	20.737043	99.573891	27.018742	2.807436	94.743935	28.209478	34.050621	97.889519	27.61411	18.4290285	96.316727	-79.02966	23.0450575	102.831055
-46.356407	40.250587	102.304115	-25.911188	20.877625	99.615517	26.816198	3.040657	94.683334	28.113735	34.273846	98.192902	27.4649665	18.6572515	96.438118	-79.2873425	23.0979985	102.792916
-45.100967	41.024323	102.360085	-26.011259	20.98597	99.667	26.680136	3.209431	94.685684	28.052303	34.413216	98.446289	27.3662195	18.8113235	96.5659865	-79.3887375	23.1606165	102.7680135
-43.771618	41.733898	102.346359	-26.176102	21.14077	99.646011	26.549461	3.357851	94.781235	27.983934	34.599674	98.698341	27.2666975	18.9787625	96.739788	-79.6189015	23.3027775	102.552234
-42.374336	42.351341	102.249161	-26.371777	21.314299	99.671188	26.416975	3.522191	94.937134	27.916285	34.783947	98.970039	27.16663	19.153069	96.9535865	-79.910184	23.475529	102.3887895
-40.931847	42.863377	102.086403	-26.566595	21.482756	99.616356	26.314053	3.654662	95.190605	27.827681	34.972809	99.280014	27.070867	19.3137355	97.2353095	-80.204057	23.6517765	101.9974025
-39.424686	43.316181	101.821609	-26.747498	21.688812	99.591469	26.214262	3.764763	95.524887	27.745625	35.156681	99.596138	26.9799435	19.460722	97.5605125	-80.4749395	23.916902	101.6224255
-37.900414	43.662964	101.449951	-26.949289	21.883043	99.497139	26.120314	3.878402	95.974068	27.638371	35.342442	99.963089	26.8793425	19.610422	97.9685785	-80.7779205	24.155664	101.0256995
-35.511776	44.019745	100.938538	-27.350107	22.167692	99.402084	26.047112	3.934792	96.84314	27.433189	35.562145	100.830521	26.7401505	19.7484685	98.8368305	-81.4403645	24.5869155	99.9673375
-34.005295	44.185883	100.735023	-27.572054	22.27648	99.410477	25.987614	3.937404	97.627998	27.398964	35.713043	101.568939	26.693289	19.8252235	99.5984685	-81.837397	24.7277365	99.2224855
-32.324829	44.165977	100.63443	-27.853781	22.368425	99.482079	25.962465	3.885748	98.508804	27.382936	35.825119	102.412857	26.6727005	19.8554335	100.4608305	-82.3802625	24.8814165	98.5033275
-30.527777	43.952255	100.543678	-28.088919	22.452562	99.598434	25.97225	3.794286	99.400864	27.418556	35.918392	103.312302	26.695403	19.856339	101.356583	-82.873241	25.048785	97.840285
-28.951591	43.776833	100.708511	-28.370922	22.461599	99.696243	25.927677	3.710514	100.239243	27.474413	35.9715	104.118034	26.701045	19.841007	102.1786385	-83.442889	25.082191	97.2138475
-27.251854	43.387417	100.779305	-28.547455	22.485806	99.802711	25.856131	3.605084	100.975586	27.496853	36.005325	104.81958	26.676492	19.8052045	102.897583	-83.771402	25.1664075	96.707839
-25.667116	43.059067	100.899269	-28.692066	22.469858	99.818863	25.821218	3.514404	101.590729	27.496996	35.976242	105.44664	26.659107	19.745323	103.5186845	-84.043239	25.194393	96.1190415
-23.18372	42.229332	101.00679	-28.860048	22.484831	99.808006	25.768345	3.384674	102.291893	27.509478	35.929195	106.181404	26.6389115	19.6569345	104.2366485	-84.3590075	25.3127275	95.3793635
-21.629461	41.619015	101.069916	-28.928698	22.496002	99.777931	25.763914	3.309967	102.635002	27.525726	35.884701	106.543686	26.64482	19.597334	104.589344	-84.502216	25.39467	94.966518
-20.118948	40.934486	101.154289	-28.953699	22.489946	99.754341	25.768509	3.223801	102.854286	27.543072	35.832058	106.850136	26.6557905	19.5279295	104.852211	-84.5631885	25.4519625	94.656471
-18.633198	40.160191	101.219368	-28.931812	22.485334	99.764	25.773195	3.145956	103.053642	27.611908	35.769581	107.076599	26.6925515	19.4577685	105.0651205	-84.5561755	25.5128995	94.4628795
-17.273319	39.31353	101.343849	-28.871	22.519409	99.855026	25.847935	3.075638	103.325966	27.684402	35.732002	107.386864	26.7661685	19.40382	105.356415	-84.5081685	25.634998	94.353637
-15.925856	38.374069	101.564613	-28.827663	22.559217	99.956429	25.95466	3.003928	103.623688	27.797779	35.754494	107.730576	26.8762195	19.379211	105.677132	-84.5315455	25.739223	94.235726
-14.684306	37.431793	101.747688	-28.750261	22.611212	100.135742	26.017172	2.956837	103.958557	27.937475	35.755676	108.023346	26.9773235	19.3562565	105.9909515	-84.4778455	25.8661675	94.2805325
-12.943174	35.817085	102.087662	-28.673178	22.670189	100.429878	26.167679	2.852795	104.384995	28.108307	35.749783	108.419647	27.137993	19.301289	106.402321	-84.484349	26.039089	94.457435
-11.886148	34.668217	102.206146	-28.640158	22.686752	100.583336	26.234335	2.79452	104.608772	28.209009	35.73103	108.60984	27.221672	19.262775	106.609306	-84.501988	26.110729	94.557366
-10.967293	33.47044	102.294182	-28.583956	22.676897	100.69606	26.281183	2.720896	104.787682	28.268702	35.698833	108.732437	27.2749425	19.2098645	106.7600595	-84.4428545	26.1439295	94.6320605
-10.051255	32.18544	102.363358	-28.527155	22.668499	100.787399	26.331562	2.639667	104.953514	28.327051	35.638824	108.784355	27.3293065	19.1392455	106.8689345	-84.3836165	26.1977525	94.7058635
-9.232692	30.875677	102.351883	-28.487328	22.627872	100.850403	26.370249	2.552474	105.088104	28.348558	35.569347	108.804306	27.3594035	19.0609105	106.946205	-84.3340595	26.1948335	94.754601
-8.537207	29.516897	102.33271	-28.470537	22.575642	100.915825	26.38756	2.458081	105.182396	28.360308	35.490925	108.775177	27.373934	18.974503	106.9787865	-84.315008	26.176781	94.8528635
-7.871576	28.091537	102.310349	-28.426283	22.511473	100.950111	26.415953	2.341175	105.258598	28.391663	35.361748	108.716408	27.403808	18.8514615	106.987503	-84.256374	26.1714845	94.912719
-7.038674	25.91781	102.280533	-28.320065	22.320513	101.030029	26.500654	2.14516	105.363892	28.428423	35.17926	108.662918	27.4645385	18.66221	107.013405	-84.1046685	25.978816	95.046653
-6.565042	24.415701	102.280594	-28.252102	22.21072	101.09584	26.554111	1.997265	105.444885	28.483873	35.043858	108.616936	27.518992	18.5205615	107.0309105	-84.023196	25.9008785	95.1607695
-6.150542	22.863775	102.294792	-28.166214	22.095266	101.178886	26.646444	1.84465	105.53157	28.555275	34.878609	108.555153	27.6008595	18.3616295	107.0433615	-83.9332875	25.8289025	95.3144105
-5.794878	21.325197	102.288757	-28.072735	21.955376	101.262749	26.752748	1.641444	105.644516	28.622555	34.723686	108.4991	27.6876515	18.182565	107.071808	-83.8331215	25.728187	95.45369
-5.505855	19.763433	102.315018	-27.950171	21.837643	101.327858	26.850277	1.473331	105.787491	28.722895	34.538383	108.455933	27.786586	18.005857	107.121712	-83.686928	25.669429	95.534004
-5.285622	18.185024	102.408531	-27.8242	21.679783	101.457977	26.964104	1.255883	105.94207	28.825914	34.352036	108.416473	27.895009	17.8039595	107.1792715	-83.543409	25.5556065	95.7366825
-5.102931	16.610836	102.49157	-27.676344	21.497	101.600227	27.137661	1.045477	106.0616	28.955439	34.154671	108.349098	28.04655	17.600074	107.205349	-83.399238	25.393926	95.995105
-4.964608	14.261781	102.703354	-27.380484	21.206446	101.8927	27.434555	0.729834	106.280029	29.204491	33.849491	108.273293	28.319523	17.2896625	107.276661	-83.080491	25.1232295	96.508739
-4.944186	12.679974	102.8731	-27.187521	20.990328	102.157532	27.681366	0.532746	106.40715	29.395363	33.656647	108.239922	28.5383645	17.0946965	107.323536	-82.9134065	24.8859595	96.991528
-4.953597	11.157359	103.082588	-26.942106	20.794516	102.442062	27.931803	0.349211	106.564804	29.593676	33.459827	108.221642	28.7627395	16.904519	107.393223	-82.6469515	24.684513	97.490901
-5.038033	9.655624	103.361107	-26.69062	20.558872	102.755669	28.210365	0.162099	106.770279	29.823992	33.254494	108.221664	29.0171785	16.7082965	107.4959715	-82.3984185	24.4094475	98.0153665
-5.168847	8.192994	103.742302	-26.383642	20.346222	103.167511	28.518396	-0.028999	107.038895	30.089981	33.073708	108.304367	29.3041885	16.5223545	107.671631	-82.0714725	24.1700895	98.663391
-5.31481	6.744676	104.180145	-26.099592	20.15321	103.620087	28.892523	-0.225575	107.414833	30.380075	32.899361	108.458885	29.636299	16.336893	107.936859	-81.835483	23.969527	99.303315
-5.552438	5.352166	104.737839	-25.810055	19.944162	104.072144	29.258303	-0.433198	107.901382	30.676981	32.751987	108.738312	29.967642	16.1593945	108.319847	-81.587752	23.7289295	99.824441
-5.984594	3.346413	105.679703	-25.440226	19.697388	104.749596	29.816223	-0.804858	108.800018	31.116247	32.495232	109.284843	30.466235	15.845187	109.0424305	-81.346687	23.549589	100.4567615
-6.305648	2.088986	106.323494	-25.195078	19.509686	105.128647	30.140024	-1.062112	109.501205	31.403627	32.302494	109.747383	30.7718255	15.620191	109.624294	-81.1619815	23.399181	100.633
-6.707732	0.887659	107.021629	-25.008583	19.329054	105.505096	30.450912	-1.333312	110.222351	31.725317	32.092388	110.243942	31.0881145	15.379538	110.2331465	-81.1052805	23.27857	100.7770455
-7.059885	-0.281568	107.604774	-24.769499	19.137877	105.814835	30.753616	-1.641171	110.909828	32.045929	31.875149	110.745667	31.3997725	15.116989	110.8277475	-80.9387705	23.158765	100.8019225
-7.47892	-1.401416	108.140167	-24.54896	18.916391	106.113853	31.01075	-1.906372	111.516144	32.358803	31.649273	111.222282	31.6847765	14.8714505	111.369213	-80.7826965	22.9613315	100.858493
-7.901183	-2.409978	108.525848	-24.31074	18.663849	106.343292	31.281719	-2.186856	112.029984	32.648155	31.404819	111.661484	31.964937	14.6089815	111.845734	-80.586417	22.7187165	100.84085
-8.362138	-3.317538	108.841171	-24.063704	18.412481	106.52816	31.555096	-2.479163	112.424347	32.934807	31.220045	112.134674	32.2449515	14.370441	112.2795105	-80.3723595	22.454521	100.7768095
-9.146438	-4.581321	109.076332	-23.707479	17.977259	106.704079	31.960663	-2.929249	112.79528	33.415062	30.862204	112.568245	32.6878625	13.9664775	112.6817625	-80.1028205	21.9880405	100.7263955
-9.725904	-5.30782	109.088745	-23.425951	17.710661	106.761566	32.217278	-3.180576	112.890053	34.067589	30.464437	112.57151	33.1424335	13.6419305	112.7307815	-79.9943355	21.7793915	100.7923505
-10.310047	-5.982223	109.036064	-23.151077	17.410889	106.795082	32.471729	-3.395169	112.993416	34.323597	30.234476	112.691406	33.397663	13.4196535	112.842411	-79.699817	21.4021245	100.747753
-10.939702	-6.476435	108.961548	-22.913063	17.133478	106.800629	32.733955	-3.580688	113.04171	34.185635	30.234581	112.998962	33.459795	13.3269465	113.020336	-79.285921	20.9400095	100.580922
-11.664859	-6.937197	108.848999	-22.670948	16.919025	106.770935	32.984406	-3.741956	113.068199	34.380695	30.088278	113.063644	33.6825505	13.173161	113.0659215	-79.0244465	20.664889	100.4759485
-12.416059	-7.217951	108.749893	-22.447412	16.696777	106.723442	33.22459	-3.850749	113.035965	34.63966	29.925034	113.055191	33.932125	13.0371425	113.045578	-78.826949	20.3564115	100.401306
-13.24874	-7.442864	108.514557	-22.245611	16.53989	106.629768	33.452667	-3.919765	112.975311	34.827713	29.858149	113.065269	34.14019	12.969192	113.02029	-78.631412	20.110588	100.239246
-14.469229	-7.702248	107.973549	-21.962595	16.340494	106.397667	33.742344	-3.996816	112.743439	35.366749	29.659668	112.800919	34.5545465	12.831426	112.772179	-78.4797365	19.849562	100.023155
-15.393579	-7.729594	107.607826	-21.790144	16.231731	106.23674	33.945145	-4.039859	112.495743	35.203064	29.744858	112.791504	34.5741045	12.8524995	112.6436235	-78.1543925	19.6109625	99.8298565
-16.335888	-7.641126	107.328072	-21.573471	16.079824	106.136253	34.142334	-4.082932	112.194191	35.652145	29.54076	112.424934	34.8972395	12.728914	112.3095625	-78.0441815	19.430734	99.9629435
-17.264225	-7.516675	107.048378	-21.349693	15.971979	106.164314	34.347973	-4.130033	111.904701	35.805302	29.441769	112.206589	35.0766375	12.655868	112.055645	-77.7760235	19.28809	100.272983
-18.294159	-7.293893	106.95974	-21.111517	15.863636	106.270889	34.55965	-4.213005	111.614014	35.978119	29.319429	112.012589	35.2688845	12.553212	111.8133015	-77.4919185	19.17406	100.7284765
-19.296684	-6.945507	106.921837	-20.874853	15.756544	106.439484	34.774895	-4.308299	111.397873	36.17268	29.19367	111.866165	35.4737875	12.4426855	111.632019	-77.2234935	19.0704025	101.246949
-20.356134	-6.592228	106.849373	-20.647888	15.691101	106.604095	34.984261	-4.413055	111.190811	36.390022	29.066736	111.730995	35.6871415	12.3268405	111.460903	-76.9829175	19.0553615	101.747287
-22.007179	-5.908095	106.758293	-20.296707	15.574616	106.732285	35.239498	-4.55244	110.810493	36.350243	29.002979	111.638351	35.7948705	12.2252695	111.224422	-76.3882845	18.9239625	102.240148
-23.111401	-5.34338	106.645287	-20.140924	15.499905	106.788887	35.413452	-4.65318	110.530495	36.513523	28.864113	111.445366	35.9634875	12.1054665	110.9879305	-76.2453355	18.8943435	102.5898435
-24.190588	-4.762138	106.447311	-19.954905	15.431529	106.792236	35.571831	-4.738312	110.257629	36.645508	28.756836	111.253357	36.1086695	12.009262	110.755493	-76.0184795	18.853796	102.828979
-25.339443	-4.140506	106.237915	-19.742043	15.339237	106.752487	35.733776	-4.811328	109.945915	36.778744	28.659239	111.07901	36.25626	11.9239555	110.5124625	-75.740346	18.7545185	102.9925115
-26.386175	-3.460807	105.996063	-19.587751	15.252159	106.677246	35.900093	-4.868835	109.563568	36.911663	28.582561	110.860695	36.405878	11.856863	110.2121315	-75.58138	18.647455	103.1423605
-27.480339	-2.71551	105.699051	-19.419661	15.190146	106.514168	36.044044	-4.894446	109.169098	37.00861	28.525156	110.574028	36.526327	11.815355	109.871563	-75.365649	18.564937	103.156773
-28.575453	-1.951424	105.420097	-19.255964	15.122363	106.347099	36.165367	-4.909089	108.703171	37.073742	28.458652	110.287949	36.6195545	11.7747815	109.49556	-75.1314825	18.4699445	103.198638
-30.164511	-0.695143	105.143425	-19.030979	15.02832	106.181396	36.337994	-4.914707	107.966019	37.15134	28.365856	109.724113	36.744667	11.7255745	108.845066	-74.806625	18.3310655	103.517726
-31.167009	0.170441	105.08773	-18.865324	14.975335	106.131294	36.434814	-4.931155	107.51873	37.175316	28.31201	109.399605	36.805065	11.6904275	108.4591675	-74.535713	18.2602425	103.8034205
-32.168884	1.092912	105.164001	-18.725321	14.927332	106.128609	36.539616	-4.950398	107.145012	37.274277	28.198975	109.036064	36.9069465	11.6242885	108.090538	-74.3575885	18.2303755	104.16668
-33.120029	1.985672	105.276474	-18.573513	14.91556	106.157791	36.628094	-4.992046	106.773827	37.357922	28.131098	108.690384	36.993008	11.569526	107.7321055	-74.140034	18.261594	104.5834765
-34.023823	2.915003	105.442253	-18.418341	14.894858	106.201233	36.742439	-5.049984	106.382179	37.401928	28.039499	108.341087	37.0721835	11.4947575	107.361633	-73.9088655	18.2949585	105.040833
-34.895561	3.882875	105.677986	-18.285578	14.894949	106.24894	36.818314	-5.078851	106.08271	37.487568	27.935028	107.921707	37.152941	11.4280885	107.0022085	-73.724097	18.3618095	105.4956715
-35.750916	4.835313	105.917648	-18.151482	14.905399	106.314255	36.904198	-5.099396	105.689667	37.485973	27.877157	107.469788	37.1950855	11.3888805	106.5797275	-73.4980495	18.4219175	106.0487825
-36.857666	6.322468	106.320129	-17.98337	14.972189	106.379959	37.010059	-5.129668	105.051743	37.415981	27.855263	106.862892	37.21302	11.3627975	105.9573175	-73.17976	18.5815805	106.8026005
-37.552319	7.353784	106.596466	-17.914135	15.008332	106.414886	37.063271	-5.198929	104.670525	37.386196	27.839678	106.352188	37.2247335	11.3203745	105.5113565	-73.0530035	18.6962895	107.3184155
-38.251316	8.482291	106.928673	-17.827972	15.030747	106.397034	37.163132	-5.292989	104.139153	37.324562	27.788887	105.781532	37.243847	11.247949	104.9603425	-72.899791	18.813545	107.8337255
-38.609634	9.446268	107.022141	-17.712589	15.065256	106.335594	37.190647	-5.330845	103.711678	37.214489	27.753126	105.165016	37.202568	11.2111405	104.438347	-72.627746	18.9193715	108.232841
-39.037815	10.457977	107.188293	-17.62039	15.079668	106.27475	37.206684	-5.392687	103.216507	37.071342	27.704939	104.526245	37.139013	11.156126	103.871376	-72.379793	19.00321	108.678124
-39.365952	11.538651	107.269958	-17.560017	15.089905	106.154617	37.208458	-5.46768	102.715683	36.9258	27.659359	103.915443	37.067129	11.0958395	103.315563	-72.187163	19.0839705	108.993671
-39.524513	12.618053	107.188393	-17.502596	15.110209	105.92878	37.146412	-5.535621	102.410744	36.826046	27.624086	103.343498	36.986229	11.0442325	102.877121	-71.991421	19.1761855	108.980439
-39.677517	14.261357	106.791832	-17.50284	15.109091	105.47876	37.040443	-5.54888	101.912926	36.71376	27.567175	102.733826	36.8771015	11.0091475	102.323376	-71.8827815	19.2090345	108.634144
-39.684254	15.340585	106.313995	-17.588669	15.143648	105.075943	36.954388	-5.512519	101.747238	36.668243	27.581623	102.485893	36.8113155	11.034552	102.1165655	-71.9886535	19.252744	108.0353205
-39.552246	16.504686	105.754997	-17.705315	15.191732	104.638275	36.843567	-5.449807	101.67849	36.595352	27.608961	102.387512	36.7194595	11.079577	102.033001	-72.1300895	19.303887	107.243549
-39.413448	17.533855	105.030182	-17.885605	15.20738	104.118797	36.794449	-5.398689	101.597748	36.512383	27.677593	102.395073	36.653416	11.139452	101.9964105	-72.424626	19.275308	106.2411835
-39.143974	18.599422	104.154465	-18.095163	15.251107	103.532181	36.708744	-5.299469	101.589706	36.432152	27.788752	102.385185	36.570448	11.2446415	101.9874455	-72.760774	19.2575725	105.0769165
-38.816528	19.66502	103.217911	-18.367342	15.382342	102.866005	36.582806	-5.16739	101.549355	36.316158	27.920891	102.370361	36.449482	11.3767505	101.959858	-73.184166	19.3879335	103.772152
-38.458591	20.758894	102.286125	-18.597532	15.49289	102.191986	36.459221	-4.979937	101.416031	36.142441	28.082827	102.341148	36.300831	11.551445	101.8785895	-73.495895	19.434335	102.5053825
-37.708427	22.274033	101.083687	-18.941711	15.6716	101.27758	36.154972	-4.665876	101.323631	35.897449	28.317938	102.248657	36.0262105	11.826031	101.786144	-73.9096325	19.517169	100.769016
-37.15062	23.258224	100.411499	-19.12855	15.790209	100.753365	35.99435	-4.452056	101.181725	35.757767	28.475422	102.214241	35.8760585	12.011683	101.697983	-74.1331585	19.568735	99.808747
-36.551628	24.243326	99.874649	-19.277309	15.91358	100.322746	35.786594	-4.187081	101.056686	35.64883	28.647327	102.120758	35.717712	12.230123	101.588722	-74.27233	19.597037	99.05677
-35.897221	25.119883	99.443176	-19.3771	16.018488	99.975029	35.636288	-3.909981	100.865257	35.51329	28.810905	102.006271	35.574789	12.450462	101.435764	-74.328989	19.586514	98.514294
-35.157707	25.987684	99.111366	-19.439878	16.094639	99.668625	35.573883	-3.653018	100.553154	35.374329	28.966534	101.900055	35.474106	12.656758	101.2266045	-74.353862	19.53252	98.1106455
-34.395988	26.820305	98.913834	-19.451752	16.142469	99.376595	35.497093	-3.442358	100.247238	35.289982	29.13501	101.711807	35.3935375	12.846326	100.9795225	-74.2970415	19.438612	97.7736675
-33.66782	27.588064	98.742393	-19.434954	16.17841	99.156586	35.439526	-3.242218	99.895706	35.241364	29.24267	101.481094	35.340445	13.000226	100.6884	-74.210353	19.356594	97.624772
-32.398766	28.607124	98.52317	-19.383604	16.195702	98.869209	35.374786	-2.992671	99.579102	35.1497	29.379766	101.211884	35.262243	13.1935475	100.395493	-74.029451	19.1978565	97.342925
-31.543139	29.271254	98.395576	-19.365889	16.249489	98.747986	35.410866	-2.89927	99.493736	35.150257	29.479513	101.070282	35.2805615	13.2901215	100.282009	-74.0123395	19.2088565	97.213963
-30.625381	29.858763	98.290619	-19.345575	16.311403	98.69577	35.424416	-2.790216	99.536072	35.140759	29.595215	100.963257	35.2825875	13.4024995	100.2496645	-73.9737375	19.2203065	97.1418755
-29.711332	30.41518	98.110687	-19.332222	16.377487	98.625687	35.452839	-2.723134	99.659721	35.131859	29.66193	100.858665	35.292349	13.469398	100.259193	-73.956793	19.285576	96.992181
-28.853252	30.985939	97.952858	-19.312433	16.457613	98.542038	35.511967	-2.728726	99.772606	35.147663	29.696646	100.744499	35.329815	13.48396	100.2585525	-73.954681	19.431266	96.8255235
-27.836407	31.433645	97.73378	-19.268234	16.475452	98.451515	35.523933	-2.728274	99.91555	35.168724	29.682449	100.582382	35.3463285	13.4770875	100.248966	-73.8827965	19.4738165	96.654064
-26.813433	31.854074	97.558662	-19.232506	16.519855	98.392807	35.542343	-2.76755	100.000359	35.193634	29.647974	100.455429	35.3679885	13.440212	100.227894	-73.8330005	19.599498	96.55772
-25.29355	32.484749	97.294205	-19.177048	16.516771	98.335487	35.562714	-2.823452	100.150856	35.241451	29.609018	100.300835	35.4020825	13.392783	100.2258455	-73.7561785	19.640759	96.4451285
-24.254606	32.871952	97.21669	-19.152237	16.527836	98.351509	35.565205	-2.865718	100.277924	35.259388	29.566986	100.242844	35.4122965	13.350634	100.260384	-73.7167705	19.705038	96.442634
-23.197714	33.272213	97.189194	-19.114443	16.518541	98.396454	35.562267	-2.879634	100.399933	35.286598	29.545467	100.24128	35.4244325	13.3329165	100.3206065	-73.6533185	19.7041655	96.4723015
-22.138248	33.650589	97.177063	-19.109388	16.519646	98.432869	35.520126	-2.850163	100.544083	35.318516	29.569948	100.299164	35.419321	13.3598925	100.4216235	-73.638097	19.6793995	96.4441145
-21.070648	34.033585	97.183708	-19.123514	16.529039	98.4664	35.515518	-2.819104	100.660263	35.364098	29.615902	100.443329	35.439808	13.398399	100.551796	-73.686836	19.659679	96.381004
-19.993509	34.429043	97.288559	-19.189539	16.554155	98.543434	35.471466	-2.728353	100.739738	35.396229	29.716557	100.650581	35.4338475	13.494102	100.6951595	-73.8129255	19.614208	96.3917085
-18.930389	34.807522	97.461357	-19.253113	16.559528	98.602333	35.391415	-2.612355	100.796104	35.411327	29.853258	100.915787	35.401371	13.6204515	100.8559455	-73.907597	19.4986045	96.3487205
-17.336081	35.382038	97.702583	-19.425047	16.63941	98.645859	35.231258	-2.355285	100.836014	35.389919	30.15979	101.427544	35.3105885	13.9022525	101.131779	-74.1606825	19.3765675	96.159939
-16.273994	35.779667	97.846794	-19.574072	16.721437	98.614433	35.090935	-2.184522	100.854965	35.368492	30.384571	101.805046	35.2297135	14.1000245	101.3300055	-74.3778575	19.3428495	95.8988605
-15.223315	36.147465	98.010239	-19.747692	16.837942	98.518303	34.934536	-1.992158	100.846313	35.336769	30.595472	102.198967	35.1356525	14.301657	101.52264	-74.6310365	19.374227	95.513966
-14.211306	36.510487	98.120316	-19.929079	16.970848	98.374229	34.717831	-1.830965	100.839211	35.278393	30.793058	102.634621	34.998112	14.4810465	101.736916	-74.85627	19.4606495	95.011542
-13.174007	36.821815	98.25074	-20.178595	17.125732	98.172699	34.481548	-1.718953	100.802528	35.233723	30.963236	103.101196	34.8576355	14.6221415	101.951862	-75.2148255	19.6293225	94.393536
-12.173223	37.077808	98.464622	-20.411381	17.271427	98.005829	34.249897	-1.620306	100.819183	35.185123	31.072865	103.680099	34.71751	14.7262795	102.249641	-75.540272	19.8165745	93.762017
-11.217805	37.299088	98.822716	-20.650171	17.440384	97.89579	34.019371	-1.564339	100.934349	35.098793	31.161446	104.457344	34.559082	14.7985535	102.6958465	-75.859424	20.0822145	93.0957335
-9.79878	37.495419	99.569496	-21.040628	17.70776	97.909294	33.633522	-1.516667	101.527931	34.999695	31.243906	105.864571	34.3166085	14.8636195	103.696251	-76.3978645	20.5519005	92.122337
-8.980265	37.486774	100.295341	-21.305738	17.924608	98.087288	33.39426	-1.46563	102.182732	34.933262	31.304253	107.034935	34.163761	14.9193115	104.6088335	-76.775237	20.9299045	91.5657425
-8.227683	37.434101	101.143196	-21.581491	18.178827	98.387558	33.207932	-1.419244	102.896263	34.959583	31.442228	108.189514	34.0837575	15.011492	105.5428885	-77.2467395	21.346162	91.2322275
-7.58094	37.273861	101.966522	-21.848242	18.485529	98.706841	33.024509	-1.337951	103.505447	34.976692	31.614452	109.202278	34.0006005	15.1382505	106.3538625	-77.6970845	21.8328075	91.0598195
-6.979301	37.117279	102.572426	-22.040459	18.794254	98.951149	32.846825	-1.221034	103.98407	34.957466	31.756475	110.035263	33.9021455	15.2677205	107.0096665	-77.9830635	22.3207875	90.8926315
-6.452197	36.744675	103.068268	-22.21306	19.127213	99.132843	32.736336	-1.082884	104.330788	34.911259	31.917242	110.726723	33.8237975	15.417179	107.5287555	-78.2499175	22.837247	90.7369305
-6.022656	36.291016	103.398499	-22.30398	19.428768	99.279724	32.652184	-0.913102	104.52877	34.874699	32.08189	111.217644	33.7634415	15.584394	107.873207	-78.3714015	23.273142	90.686241
-5.534071	35.468025	103.612114	-22.396418	19.880003	99.412842	32.612244	-0.619735	104.593575	34.824581	32.31105	111.5466	33.7184125	15.8456575	108.0700875	-78.5112485	23.9143485	90.7555965
-5.248199	34.796246	103.481819	-22.350224	20.122637	99.437126	32.639343	-0.436626	104.562424	34.814808	32.429001	111.515846	33.7270755	15.9961875	108.039135	-78.4275235	24.2490865	90.835117
-5.058338	34.007999	103.230965	-22.246069	20.350153	99.433937	32.705765	-0.305387	104.538094	34.841282	32.53437	111.398613	33.7735235	16.1144915	107.9683535	-78.2656615	24.5858145	90.8995205
-4.991168	33.09602	102.870415	-22.12117	20.528975	99.413391	32.811295	-0.22102	104.507492	34.924339	32.656487	111.167213	33.867817	16.2177335	107.8373525	-78.110157	24.8402165	90.9894295
-4.9859	32.091175	102.517273	-21.945467	20.654232	99.365227	32.928989	-0.171859	104.514107	35.033527	32.694275	110.833511	33.981258	16.261208	107.673809	-77.872192	25.047256	91.056645
-5.131371	31.020073	102.081917	-21.785549	20.725914	99.34198	33.09203	-0.157042	104.489777	35.105145	32.729755	110.427559	34.0985875	16.2863565	107.458668	-77.6696855	25.1654715	91.225292
-5.354702	29.857534	101.632652	-21.597832	20.719959	99.359146	33.233055	-0.160383	104.40757	35.158939	32.722355	109.943893	34.195997	16.280986	107.1757315	-77.391661	25.158932	91.5425605
-5.926759	27.961958	101.132225	-21.361013	20.63611	99.514221	33.459003	-0.198614	104.192177	35.230358	32.671852	109.10157	34.3446805	16.236619	106.6468735	-77.0667065	25.035601	92.3815685
-6.425783	26.6364	100.873985	-21.187515	20.555193	99.736015	33.605862	-0.228209	104.100395	35.28183	32.607998	108.520599	34.443846	16.1898945	106.310497	-76.818876	24.9204915	93.161533
-7.041354	25.257202	100.771729	-21.023813	20.49468	100.023567	33.748493	-0.23067	104.019188	35.274773	32.609039	108.061638	34.511633	16.1891845	106.040413	-76.559259	24.8001755	94.006721
-7.7398	23.835911	100.789955	-20.868382	20.407789	100.404106	33.887478	-0.263268	104.002205	35.293861	32.611847	107.622215	34.5906695	16.1742895	105.81221	-76.3274335	24.6412885	94.996002
-8.480398	22.429476	100.879166	-20.745213	20.319668	100.809929	33.997055	-0.309987	104.052719	35.335518	32.57719	107.257149	34.6662865	16.1336015	105.654934	-76.1567125	24.5057345	95.964924
-9.361676	21.005301	101.032219	-20.643864	20.183268	101.210609	34.127472	-0.344674	104.081596	35.331612	32.557217	106.992676	34.729542	16.1062715	105.537136	-76.01727	24.2602645	96.884082
-10.265159	19.581608	101.242233	-20.585003	20.111141	101.6101	34.214809	-0.428608	104.154167	35.330761	32.515041	106.752411	34.772785	16.0432165	105.453289	-75.942791	24.1790655	97.766911
-11.691004	17.476471	101.561333	-20.504211	19.968916	102.154388	34.293388	-0.53714	104.275856	35.285316	32.448753	106.560326	34.789352	15.9558065	105.418091	-75.797774	23.9820255	98.890685
-12.697556	16.068132	101.775536	-20.450836	19.894609	102.461708	34.344284	-0.551907	104.289612	35.30048	32.434486	106.481911	34.822382	15.9412895	105.3857615	-75.724054	23.8479285	99.5376545
-13.606042	14.692089	101.890251	-20.394022	19.835339	102.70649	34.423668	-0.534046	104.260239	35.341869	32.44408	106.437561	34.8827685	15.955017	105.3489	-75.6708125	23.715661	100.06408
-14.703022	13.362901	102.038368	-20.356199	19.802385	102.920387	34.491375	-0.501611	104.222397	35.378326	32.488655	106.437943	34.9348505	15.993522	105.33017	-75.6472485	23.611248	100.510604
-15.812312	12.051502	102.155563	-20.30501	19.751621	103.090797	34.568394	-0.42972	104.179741	35.397915	32.560104	106.44693	34.9831545	16.065192	105.3133355	-75.5931745	23.43805	100.8682585
-16.789783	10.746985	102.212357	-20.258949	19.735746	103.270927	34.645561	-0.340912	104.157722	35.418194	32.63044	106.474495	35.0318775	16.144764	105.3161085	-75.5497755	23.326728	101.2257455
-17.777351	9.440437	102.339516	-20.210978	19.725368	103.442619	34.746014	-0.235444	104.153206	35.471066	32.724442	106.518517	35.10854	16.244499	105.3358615	-75.530496	23.206237	101.5493765
-19.36038	7.517534	102.457809	-20.116652	19.722431	103.688156	34.872612	-0.125258	104.150177	35.559509	32.826466	106.524719	35.2160605	16.350604	105.337448	-75.4493645	23.094258	102.038864
-20.409056	6.218849	102.539047	-20.019974	19.709908	103.846451	34.957867	-0.073521	104.196869	35.625637	32.849937	106.48774	35.291752	16.388208	105.3423045	-75.3317	23.031608	102.3505975
-21.429834	4.960158	102.65374	-19.945097	19.728397	103.976486	35.085331	-0.073433	104.212364	35.691643	32.850044	106.394318	35.388487	16.3883055	105.303341	-75.278681	23.0684885	102.649631
-22.569187	3.738302	102.830414	-19.879896	19.765905	104.025734	35.145065	-0.068769	104.313805	35.76498	32.813168	106.223343	35.4550225	16.3721995	105.268574	-75.2148145	23.1596105	102.782894
-23.672068	2.501739	102.934738	-19.806572	19.800497	104.003014	35.244457	-0.089245	104.432037	35.788433	32.76244	105.998253	35.516445	16.3365975	105.215145	-75.129589	23.2643965	102.790883
-24.723812	1.271814	103.0979	-19.721357	19.86602	103.937553	35.364838	-0.126519	104.575195	35.765545	32.674122	105.722679	35.5651915	16.2738015	105.148937	-75.0079055	23.4582385	102.726169
-25.78355	0.139859	103.390923	-19.650749	19.910917	103.859505	35.43922	-0.160709	104.859863	35.724987	32.574402	105.403732	35.5821035	16.2068465	105.1317975	-74.8836015	23.6149875	102.5872125
-27.380079	-1.478012	103.887352	-19.548645	19.95645	103.705109	35.655617	-0.261523	105.367577	35.682968	32.380001	104.896255	35.6692925	16.059239	105.131916	-74.7665825	23.853661	102.278302
-28.526184	-2.457884	104.337181	-19.467834	19.938391	103.578735	35.780247	-0.346893	105.745743	35.695477	32.240116	104.575363	35.737862	15.9466115	105.160553	-74.67353	23.9301705	101.996917
-29.644978	-3.349852	104.848877	-19.418386	19.897873	103.47084	35.895138	-0.444898	106.117485	35.714825	32.035999	104.236618	35.8049815	15.7955505	105.1770515	-74.6417535	24.0001955	101.7646285
-30.722672	-4.113338	105.308784	-19.334728	19.80756	103.404907	35.975643	-0.546041	106.481972	35.708473	31.795649	103.910995	35.842058	15.624804	105.1964835	-74.511514	23.990316	101.6133305
-31.813368	-4.790658	105.79084	-19.252665	19.658976	103.355827	36.069027	-0.674246	106.771217	35.720181	31.56938	103.620766	35.894604	15.447567	105.1959915	-74.399934	23.870385	101.5156625
-32.850163	-5.349075	106.247459	-19.150124	19.503393	103.338501	36.155567	-0.780216	107.023392	35.75687	31.327412	103.325188	35.9562185	15.273598	105.17429	-74.2564665	23.733188	101.502712
-33.871109	-5.804774	106.61129	-19.053802	19.311224	103.294357	36.268192	-0.886702	107.172607	35.779842	31.106874	103.061165	36.024017	15.110086	105.116886	-74.131621	23.512362	101.471828
-35.354942	-6.237058	106.979942	-18.91522	19.014704	103.204033	36.417561	-1.051473	107.273445	35.845058	30.834091	102.679314	36.1313095	14.891309	104.9763795	-73.9617495	23.138099	101.4316865
-36.316704	-6.345178	107.144478	-18.85441	18.81945	103.161812	36.476036	-1.149153	107.305466	35.85582	30.674475	102.438927	36.165928	14.762661	104.8721965	-73.874748	22.876239	101.4514275
-37.226166	-6.318002	107.241486	-18.775822	18.591797	103.109192	36.547749	-1.228503	107.292114	35.860306	30.520428	102.217171	36.2040275	14.6459625	104.7546425	-73.7556715	22.5376315	101.4637415
-38.15379	-6.186314	107.249161	-18.737665	18.381559	103.084373	36.604782	-1.303559	107.267525	35.877956	30.402538	102.038048	36.241369	14.5494895	104.6527865	-73.716699	22.2136285	101.5159595
-39.022102	-5.848013	107.237915	-18.732367	18.185469	103.069946	36.653576	-1.378402	107.252441	35.840553	30.299421	101.898956	36.2470645	14.4605095	104.5756985	-73.7117985	21.9104285	101.5641935
-39.880795	-5.36981	107.192322	-18.730188	17.99045	103.084358	36.67905	-1.449419	107.239914	35.806393	30.194695	101.798843	36.2427215	14.372638	104.5193785	-73.7030975	21.608262	101.6493375
-40.716743	-4.72929	107.133736	-18.762228	17.844601	103.105339	36.695572	-1.518136	107.197609	35.779728	30.100161	101.720131	36.23765	14.2910125	104.45887	-73.762106	21.3981895	101.751808
-41.864368	-3.480269	106.982864	-18.802814	17.613161	103.174126	36.690407	-1.58851	107.168137	35.681324	30.022827	101.632103	36.1858655	14.2171585	104.40012	-73.7914935	21.0091635	101.948132
-42.591526	-2.449915	106.872536	-18.827585	17.476999	103.264679	36.668293	-1.609747	107.051514	35.626984	29.989656	101.595963	36.1476385	14.1899545	104.3237385	-73.8028085	20.7640435	102.2056195
-43.263298	-1.266448	106.693062	-18.866262	17.345293	103.346909	36.679504	-1.655427	106.951157	35.543411	29.980331	101.571716	36.1114575	14.162452	104.2614365	-73.8439815	20.528134	102.4323815
-43.883549	0.044717	106.489563	-18.895929	17.218136	103.473473	36.660912	-1.629534	106.73542	35.448101	29.99748	101.562523	36.0545065	14.183973	104.1489715	-73.8463645	20.252299	102.7979745
-44.483665	1.542637	106.282059	-18.958035	17.108614	103.599907	36.605747	-1.601234	106.51442	35.36927	30.022694	101.549706	35.9875085	14.21073	104.032063	-73.9035785	20.006498	103.167751
-45.053143	3.132786	106.089226	-18.993713	17.017921	103.758919	36.582581	-1.601462	106.102356	35.257408	30.042118	101.520241	35.9199945	14.220328	103.8112985	-73.9074205	19.815514	103.7065395
-45.585327	4.857652	105.867599	-19.021685	16.89785	103.880539	36.456017	-1.566499	105.537834	35.095848	30.076605	101.401268	35.7759325	14.255053	103.469551	-73.8193025	19.540647	104.291527
-46.311352	7.675645	105.436745	-19.149147	16.756042	103.926765	36.277325	-1.465702	104.27935	34.714745	30.158672	101.068138	35.496035	14.346485	102.673744	-73.794329	19.165599	105.179786
-46.728909	9.702373	105.20916	-19.221817	16.696234	103.857544	36.018078	-1.29606	103.266212	34.447178	30.306452	100.866295	35.232628	14.505196	102.0662535	-73.676262	18.887272	105.6488345
-47.118916	11.751504	105.010452	-19.383633	16.69173	103.753242	35.727917	-1.072757	102.174698	34.211182	30.521164	100.663147	34.9695495	14.7242035	101.4189225	-73.7368155	18.6592565	106.0875615
-47.431335	13.904759	104.922043	-19.56061	16.690592	103.606773	35.365871	-0.718981	101.149628	33.960533	30.836605	100.546181	34.663202	15.058812	100.8479045	-73.784422	18.322372	106.3656415
-47.677105	16.06806	104.79071	-19.797655	16.82102	103.438759	35.006008	-0.299473	100.241447	33.695992	31.185249	100.548996	34.351	15.442888	100.3952215	-73.94631	18.199152	106.4822965
-47.964066	18.239418	104.640366	-20.094799	16.994932	103.229568	34.643307	0.180455	99.460144	33.423378	31.555485	100.623909	34.0333425	15.86797	100.0420265	-74.2229405	18.121894	106.4171095
-48.113831	20.367002	104.529343	-20.401011	17.183214	102.986786	34.220142	0.674455	98.747566	33.139309	31.897577	100.698807	33.6797255	16.286016	99.7231865	-74.4817475	18.080412	106.2503855
-48.21719	23.539179	104.379723	-20.939039	17.458942	102.508163	33.576317	1.361161	97.799858	32.667305	32.362217	100.759819	33.121811	16.861689	99.2798385	-74.999889	18.056195	105.7364875
-48.230957	25.567575	104.255165	-21.312683	17.703463	102.124916	33.135475	1.785368	97.225693	32.330593	32.609417	100.704529	32.733034	17.1973925	98.965111	-75.3584	18.2095335	105.284721
-48.137043	27.527586	104.141762	-21.671268	17.891241	101.728378	32.671082	2.158625	96.687729	32.006226	32.795609	100.629631	32.338654	17.477117	98.65868	-75.68119	18.305365	104.798076
-47.986504	29.346493	104.000259	-22.025082	18.066357	101.374039	32.204723	2.523472	96.282074	31.713596	32.978462	100.587929	31.9591595	17.750967	98.4350015	-76.0093235	18.381747	104.3130765
-47.79855	31.094254	103.922546	-22.350668	18.313568	101.044037	31.857771	2.797525	96.075592	31.457005	33.156651	100.690079	31.657388	17.977088	98.3828355	-76.358724	18.650048	103.7052385
-47.508846	32.712959	103.918442	-22.668161	18.512352	100.871765	31.599367	3.002346	96.08606	31.241077	33.325283	100.962845	31.420222	18.1638145	98.5244525	-76.756544	18.8608895	103.2190775
-47.247417	34.152763	103.991829	-22.934618	18.661121	100.821976	31.390676	3.146832	96.213165	31.08511	33.48222	101.334503	31.237893	18.314526	98.773834	-77.107129	19.007716	102.870118
-46.644627	36.157314	104.293213	-23.284649	18.852448	100.82531	31.12953	3.334187	96.482948	30.84976	33.663662	101.850105	30.989645	18.4989245	99.1665265	-77.558943	19.2059715	102.4840935
-46.203033	37.333324	104.425362	-23.516569	18.964386	100.83252	30.996586	3.4102	96.667778	30.723831	33.405029	102.172729	30.8602085	18.4076145	99.4202535	-77.8933465	19.5211575	102.2447865
-45.683491	38.259735	104.480804	-23.753094	19.01129	100.817596	30.845299	3.456484	96.85083	30.55821	33.825321	102.419495	30.7017545	18.6409025	99.6351625	-78.2079425	19.3816775	102.0000295
-45.20977	39.131573	104.582993	-23.936428	19.065031	100.849518	30.710686	3.480437	97.04557	30.443531	33.510078	102.634979	30.5771085	18.4952575	99.8402745	-78.4499645	19.6348045	101.8587615
-44.626663	39.831261	104.661942	-24.152561	19.066553	100.880196	30.595821	3.480993	97.234413	30.286858	33.53738	102.786697	30.4413395	18.5091865	100.010555	-78.7464615	19.6239195	101.749837
-44.040524	40.424095	104.653946	-24.34141	19.056246	100.939178	30.486032	3.428898	97.447418	30.119314	33.524605	102.890762	30.302673	18.4767515	100.16909	-78.985493	19.6357405	101.709266
-43.394341	40.81356	104.610359	-24.533998	19.051113	101.027916	30.362528	3.350498	97.661613	29.992359	33.492203	102.961983	30.1774435	18.4213505	100.311798	-79.2454395	19.6808755	101.744034
-42.332249	41.217976	104.519638	-24.740343	18.989317	101.122215	30.195719	3.198643	97.956947	29.794037	33.411522	102.96817	29.994878	18.3050825	100.4625585	-79.475564	19.6735515	101.7818715
-41.565235	41.270264	104.398773	-24.86957	18.979122	101.168945	30.079174	3.091686	98.119041	29.650751	33.345078	102.932335	29.8649625	18.218382	100.525688	-79.6041025	19.739862	101.812202
-40.746773	41.176266	104.226852	-25.008562	18.91387	101.217773	29.96175	2.95313	98.283089	29.502502	33.601387	102.857887	29.732126	18.2772585	100.570488	-79.74925	19.5504815	101.865058
-39.930721	40.924206	104.021927	-25.127274	18.839451	101.226936	29.837831	2.849526	98.412949	29.372688	33.550243	102.761993	29.6052595	18.1998845	100.587471	-79.8598075	19.4790175	101.866401
-39.103611	40.51823	103.890213	-25.250408	18.752382	101.256393	29.727354	2.698146	98.529175	29.252962	33.433125	102.681091	29.490158	18.0656355	100.605133	-79.990974	19.4391285	101.907653
-38.217449	40.027008	103.790306	-25.383297	18.658014	101.352753	29.603329	2.558322	98.645187	29.126823	33.328934	102.63163	29.365076	17.943628	100.6384085	-80.13167	19.3724	102.0670975
-37.357609	39.408749	103.729988	-25.49865	18.551781	101.513504	29.47089	2.450453	98.798546	29.005346	33.219452	102.587128	29.238118	17.8349525	100.692837	-80.235418	19.2686095	102.334171
-36.0247	38.279079	103.678474	-25.663588	18.411259	101.806488	29.304241	2.242398	99.048317	28.820431	33.078651	102.547623	29.062336	17.6605245	100.79797	-80.389512	19.1619935	102.815006
-35.12875	37.400227	103.636932	-25.794844	18.328159	102.068207	29.207123	2.100271	99.259773	28.730955	32.969524	102.516243	28.969039	17.5348975	100.888008	-80.558727	19.1214205	103.248406
-34.210964	36.393585	103.552887	-25.862131	18.252966	102.235565	29.144928	1.929431	99.47451	28.664228	32.847878	102.458664	28.904578	17.3886545	100.966587	-80.62884	19.1172775	103.504543
-33.325211	35.358932	103.405258	-25.903801	18.224913	102.415833	29.074991	1.766476	99.712074	28.591602	32.727402	102.39267	28.8332965	17.246939	101.052372	-80.6408985	19.202887	103.779294
-32.448269	34.216698	103.254082	-25.985006	18.149237	102.589287	29.004416	1.57992	99.977898	28.51001	32.584393	102.287231	28.757213	17.0821565	101.1325645	-80.727225	19.2163175	104.0460095
-31.534246	32.977539	103.095627	-26.052814	18.124403	102.738991	28.932524	1.389137	100.26561	28.462557	32.438686	102.201393	28.6975405	16.9139115	101.2335015	-80.8031685	19.3348945	104.2444805
-30.642054	31.712414	102.902199	-26.137941	18.075552	102.859665	28.886679	1.199195	100.614464	28.42021	32.293571	102.154221	28.6534445	16.746383	101.3843425	-80.9293265	19.404721	104.3349875
-29.299852	29.65535	102.722015	-26.253588	17.979387	103.025566	28.831547	0.86585	101.148178	28.357224	32.042164	102.1866	28.5943855	16.454007	101.667389	-81.1015615	19.504767	104.383743
-28.405062	28.209421	102.616692	-26.31987	17.827957	103.12542	28.790033	0.664431	101.47258	28.355085	31.862375	102.276505	28.572559	16.263403	101.8745425	-81.212299	19.392511	104.3762975
-27.581253	26.724079	102.58963	-26.343796	17.697336	103.238251	28.780832	0.43702	101.769615	28.373533	31.703749	102.409256	28.5771825	16.0703845	102.0894355	-81.2647745	19.3242875	104.3870665
-26.662653	25.207243	102.583061	-26.384882	17.55744	103.284584	28.789186	0.24378	102.000748	28.416746	31.555626	102.563843	28.602966	15.899703	102.2822955	-81.37273	19.215177	104.2868725
-25.760925	23.701237	102.531517	-26.398949	17.391909	103.319359	28.811216	0.080532	102.193794	28.481791	31.428497	102.717087	28.6465035	15.7545145	102.4554405	-81.4444015	19.0293035	104.1832775
-24.938288	22.161894	102.52346	-26.369774	17.237818	103.335213	28.84292	-0.10303	102.317879	28.529449	31.316593	102.869774	28.6861845	15.6067815	102.5938265	-81.4257325	18.8688545	104.0765995
-24.028408	20.62277	102.446129	-26.372484	17.105581	103.29715	28.851902	-0.236859	102.418373	28.573423	31.200323	102.973198	28.7126625	15.481732	102.6957855	-81.4576305	18.72943	103.8985145
-22.727743	18.29397	102.36586	-26.40749	16.939732	103.241409	28.834179	-0.454627	102.595833	28.629333	31.051674	103.157272	28.731756	15.2985235	102.8765525	-81.546736	18.5809405	103.6062655
-21.874943	16.720406	102.322479	-26.436325	16.86619	103.217041	28.817446	-0.566125	102.808235	28.646341	30.986675	103.312447	28.7318935	15.210275	103.060341	-81.6045435	18.522105	103.373741
-21.048277	15.195515	102.36496	-26.483526	16.79594	103.258202	28.822336	-0.681802	103.094543	28.656986	30.926504	103.542374	28.739661	15.122351	103.3184585	-81.706713	18.469529	103.1979455
-20.150654	13.636703	102.508148	-26.521502	16.748665	103.36927	28.785156	-0.758645	103.530861	28.700886	30.920788	103.917404	28.743021	15.0810715	103.7241325	-81.786025	18.4162585	103.0144075
-19.329763	12.119595	102.714539	-26.575321	16.716143	103.564011	28.789286	-0.824626	104.136467	28.792086	30.932573	104.508255	28.790686	15.0539735	104.322361	-81.941328	18.3783125	102.805661
-18.550461	10.613338	103.099716	-26.621693	16.652557	103.86232	28.808868	-0.918773	104.90979	28.888453	31.003576	105.453171	28.8486605	15.0424015	105.1814805	-82.0920465	18.2627125	102.5431595
-17.736124	9.051668	103.711426	-26.746391	16.559114	104.370377	28.888872	-1.109472	105.908707	29.089651	31.125858	106.737808	28.9892615	15.008193	106.3232575	-82.4820435	18.110035	102.4174965
-16.676235	6.760608	104.811951	-26.89119	16.390381	105.38591	29.068937	-1.456886	107.592979	29.608408	31.209517	108.711967	29.3386725	14.8763155	108.152473	-83.1210525	17.9044465	102.619347
-15.954958	5.196637	105.579124	-27.037373	16.29422	106.050278	29.176924	-1.654289	108.658958	29.806604	31.203949	110.060188	29.491764	14.77483	109.359573	-83.56651	17.81361	102.740983
-15.284148	3.677456	106.187943	-27.134899	16.244818	106.652405	29.251781	-1.849692	109.562256	29.986036	31.178019	111.178909	29.6189085	14.6641635	110.3705825	-83.8887065	17.8254725	102.9342275
-14.67396	2.16667	106.715652	-27.252298	16.187891	107.12178	29.240652	-2.003243	110.287842	30.109825	31.127129	112.069977	29.6752385	14.561943	111.1789095	-84.1798345	17.813839	103.0646505
-14.099981	0.623834	107.109055	-27.364614	16.193211	107.411888	29.201832	-2.113467	110.935196	30.172932	31.076965	112.756264	29.687382	14.481749	111.84573	-84.41661	17.904673	102.978046
-13.552123	-0.884369	107.404556	-27.437622	16.236612	107.562973	29.211432	-2.215793	111.504257	30.236668	31.049486	113.290497	29.72405	14.4168465	112.397377	-84.599294	18.0563775	102.728569
-13.0862	-2.406396	107.689522	-27.499798	16.365314	107.562218	29.176224	-2.268479	112.086746	30.280144	31.057076	113.710526	29.728184	14.3942985	112.898636	-84.72778	18.3363295	102.2258
-12.476269	-4.638357	108.054855	-27.571774	16.47525	107.398773	29.159573	-2.388044	112.853691	30.326283	31.011707	114.177391	29.742928	14.3118315	113.515541	-84.886476	18.6386685	101.282005
-12.157813	-6.176882	108.144104	-27.571091	16.483154	107.162735	29.156965	-2.485729	113.335434	30.34515	30.956903	114.385391	29.7510575	14.235587	113.8604125	-84.8932395	18.730721	100.4650575
-11.918815	-7.691271	108.221092	-27.57542	16.475433	106.884064	29.179182	-2.564789	113.721596	30.379984	30.888323	114.57505	29.779583	14.161767	114.148323	-84.930423	18.789099	99.619805
-11.720565	-9.186289	108.333038	-27.525183	16.415665	106.598625	29.229355	-2.637458	114.043785	30.383825	30.858574	114.654015	29.80659	14.110558	114.3489	-84.856956	18.720772	98.84835
-11.637856	-10.620278	108.581078	-27.480143	16.362385	106.335411	29.289934	-2.674854	114.333595	30.378542	30.79896	114.56723	29.834238	14.062053	114.4504125	-84.794524	18.662717	98.2204095
-11.703112	-12.046644	109.007072	-27.342495	16.352909	106.101814	29.401001	-2.754747	114.578949	30.383142	30.699495	114.28511	29.8920715	13.972374	114.4320295	-84.5770615	18.733444	97.7715985
-11.826052	-13.342798	109.585808	-27.201757	16.312693	105.927155	29.506115	-2.748236	114.841187	30.395603	30.553345	113.773979	29.950859	13.9025545	114.307583	-84.354373	18.7228315	97.546727
-12.16942	-15.190752	110.519096	-26.980152	16.234892	105.751129	29.749859	-2.763656	114.998138	30.375475	30.18837	112.700249	30.062667	13.712357	113.8491935	-84.022971	18.757427	97.6530645
-12.612022	-16.271492	111.190727	-26.969385	16.251411	105.776146	29.938702	-2.785664	114.996162	30.30253	29.914167	111.986877	30.120616	13.5642515	113.4915195	-84.059386	18.9385705	98.0607725
-12.983661	-17.210892	111.68988	-26.911753	16.165089	105.769073	30.109552	-2.857304	114.981308	30.279562	29.652828	111.265633	30.194557	13.397762	113.1234705	-84.018063	18.932416	98.4146755
-13.51734	-18.024916	112.128258	-26.492001	15.841529	105.453789	30.195213	-2.863442	114.890327	30.270374	29.432964	110.658775	30.2327935	13.284761	112.774551	-83.2167955	18.398297	98.133027
-14.103116	-18.746899	112.461365	-26.343664	15.662946	105.368736	30.311131	-2.977598	114.841148	30.232996	29.228111	110.152451	30.2720635	13.1252565	112.4967995	-82.9593915	18.2006355	98.2406725
-14.807363	-19.2306	112.684044	-26.251825	15.494559	105.279327	30.396887	-3.053643	114.739563	30.213127	29.069689	109.732544	30.305007	13.008023	112.2360535	-82.808657	17.981095	98.3226005
-15.39887	-19.686693	112.695633	-26.202396	15.315507	105.21315	30.445993	-3.079917	114.660622	30.195831	28.963406	109.373962	30.320912	12.9417445	112.017292	-82.725704	17.6892695	98.409008
-16.616385	-19.827705	112.676788	-26.161825	15.087946	105.178703	30.541292	-3.149323	114.49424	30.134356	28.855907	109.059395	30.337824	12.853292	111.7768175	-82.661474	17.3226	98.5805885
-17.590561	-19.694668	112.603424	-26.131079	14.949123	105.23642	30.583378	-3.16846	114.491394	30.111673	28.832058	108.983276	30.3475255	12.831799	111.737335	-82.6096835	17.066447	98.735505
-18.508087	-19.392376	112.522034	-26.150539	14.837308	105.354401	30.622608	-3.167531	114.452301	30.080431	28.819128	108.98365	30.3515195	12.8257985	111.7179755	-82.6525975	16.8488175	98.9908265
-19.474693	-18.973036	112.357712	-26.387266	14.887038	105.701111	30.657269	-3.156973	114.453735	30.032999	28.825665	109.008133	30.345134	12.834346	111.730934	-83.119666	16.93973	99.671288
-20.423872	-18.370102	112.127373	-26.195345	14.656525	105.753967	30.696218	-3.174536	114.395226	30.023777	28.846243	109.10437	30.3599975	12.8358535	111.749798	-82.7506875	16.4771965	99.758136
-21.45709	-17.60132	111.84758	-26.177591	14.545809	105.941948	30.733269	-3.16995	114.330147	30.023664	28.872162	109.215569	30.3784665	12.851106	111.772858	-82.7336485	16.240512	100.111038
-22.496868	-16.699617	111.521637	-26.155382	14.459701	106.258263	30.751526	-3.207811	114.182472	30.033621	28.90723	109.368919	30.3925735	12.8497095	111.7756955	-82.7033375	16.0696925	100.7408305
-24.119797	-15.078172	111.013962	-26.145618	14.351909	106.824371	30.799305	-3.213023	113.895729	30.080685	28.946108	109.655998	30.439995	12.8665425	111.7758635	-82.731231	15.8372755	101.8728785
-25.219786	-13.774911	110.76506	-26.158756	14.286594	107.262817	30.821848	-3.270618	113.715454	30.122772	29.0109	109.989296	30.47231	12.870141	111.852375	-82.789822	15.703047	102.673259
-26.333872	-12.355553	110.511223	-26.151424	14.264599	107.769432	30.821568	-3.301225	113.562218	30.218256	29.06694	110.284515	30.519912	12.8828575	111.9233665	-82.82276	15.6463405	103.6154975
-27.476151	-10.787864	110.382721	-26.158173	14.265628	108.256271	30.841255	-3.388782	113.411903	30.300505	29.120451	110.641838	30.57088	12.8658345	112.0268705	-82.887226	15.6654215	104.4856715
-28.591221	-9.121145	110.158417	-26.165735	14.298921	108.675194	30.851639	-3.484628	113.238968	30.404863	29.108435	110.951057	30.628251	12.8119035	112.0950125	-82.959721	15.7859385	105.2553755
-29.738134	-7.369655	109.887405	-26.143774	14.322479	108.936623	30.835464	-3.558389	113.005959	30.496172	29.044802	111.135605	30.665818	12.7432065	112.070782	-82.953366	15.9017515	105.802464
-30.849081	-5.525524	109.489296	-26.118629	14.35216	109.05452	30.817678	-3.682011	112.593033	30.588081	28.962412	111.191071	30.7028795	12.6402005	111.892052	-82.9401375	16.0641195	106.216988
-32.514553	-2.644654	108.747711	-25.982323	14.430191	108.960167	30.777315	-3.737948	111.754654	30.676369	28.81218	110.995865	30.726842	12.537116	111.3752595	-82.691488	16.323266	106.5450745
-33.567242	-0.673473	108.235809	-25.905788	14.477414	108.754204	30.710608	-3.763623	111.005692	30.763161	28.762653	110.661247	30.7368845	12.499515	110.8334695	-82.5484605	16.455313	106.6749385
-34.658363	1.382323	107.768921	-25.837225	14.546037	108.46698	30.629295	-3.667032	110.157288	30.785572	28.719479	110.235359	30.7074335	12.5262235	110.1963235	-82.3818835	16.5658505	106.7376365
-35.663734	3.429107	107.327461	-25.76899	14.645812	108.159897	30.536667	-3.60194	109.203674	30.72595	28.71933	109.628212	30.6313085	12.558695	109.415943	-82.1692885	16.732929	106.903851
-36.652756	5.531094	106.953178	-25.738577	14.747289	107.751022	30.358681	-3.445959	108.10984	30.611706	28.729534	108.794472	30.4851935	12.6417875	108.452156	-81.9623475	16.8527905	107.049888
-37.620892	7.646688	106.560043	-25.709482	14.916931	107.282616	30.179611	-3.274427	106.900093	30.482548	28.74741	107.879997	30.3310795	12.7364915	107.390045	-81.7500435	17.0973705	107.175187
-38.527813	9.772103	106.216026	-25.633896	15.067281	106.780174	29.965052	-3.059484	105.72081	30.332815	28.800291	106.931412	30.1489335	12.8704035	106.326111	-81.4167255	17.2641585	107.234237
-39.778046	12.962174	105.834198	-25.595873	15.308191	106.080292	29.667627	-2.706788	103.99437	30.08086	28.869892	105.495857	29.8742435	13.081552	104.7451135	-81.0659895	17.53483	107.4154705
-40.488674	15.038479	105.512939	-25.6234	15.512249	105.566704	29.438295	-2.461678	102.928497	29.959089	28.966305	104.567184	29.698692	13.2523135	103.7478405	-80.945492	17.7721845	107.3855675
-41.193184	17.141949	105.24408	-25.651804	15.697477	105.042244	29.161846	-2.243994	101.815033	29.790312	29.045231	103.635963	29.476079	13.4006185	102.725498	-80.779687	17.9943355	107.35899
-41.766094	19.212513	104.923233	-25.651356	15.855713	104.501022	28.844543	-1.99473	100.7556	29.609398	29.102798	102.666496	29.2269705	13.554034	101.711048	-80.5296825	18.157392	107.290996
-42.282181	21.254543	104.585007	-25.721859	16.057783	103.931129	28.573183	-1.813297	99.778778	29.399372	29.145092	101.765762	28.9862775	13.6658975	100.77227	-80.4299955	18.4496685	107.089988
-42.769588	23.293844	104.269318	-25.770878	16.213999	103.398323	28.274981	-1.629315	98.911896	29.161474	29.207335	100.974426	28.7182275	13.78901	99.943161	-80.2599835	18.638988	106.853485
-43.063526	25.271236	103.969254	-25.867256	16.372704	102.902626	27.978611	-1.466357	98.141678	28.943058	29.226589	100.240623	28.4608345	13.880116	99.1911505	-80.1953465	18.865292	106.6141015
-43.402245	28.194178	103.621712	-26.066872	16.593012	102.35759	27.582397	-1.295648	97.410812	28.688999	29.261366	99.337074	28.135698	13.982859	98.373943	-80.269442	19.203165	106.341237
-43.428719	30.144846	103.479454	-26.160189	16.749147	102.118217	27.374474	-1.203644	97.124542	28.507683	29.279591	98.898491	27.9410785	14.0379735	98.0115165	-80.2614565	19.4603205	106.2249175
-43.400856	32.011501	103.342148	-26.302698	16.908436	101.922096	27.195696	-1.12423	96.900543	28.324791	29.282253	98.464554	27.7602435	14.0790115	97.6825485	-80.3656395	19.7378605	106.1616435
-43.261009	33.850853	103.148422	-26.436806	17.039227	101.721016	26.969273	-1.02405	96.67794	28.142622	29.30983	98.00013	27.5559475	14.14289	97.339035	-80.4295595	19.935564	106.102997
-43.013988	35.673351	102.964912	-26.550245	17.182505	101.490593	26.749447	-0.896662	96.371918	27.926277	29.291252	97.51033	27.337862	14.197295	96.941124	-80.438352	20.167715	106.040062
-42.657394	37.452587	102.741539	-26.69495	17.345963	101.218056	26.505968	-0.725111	95.996101	27.622526	29.348846	97.087357	27.064247	14.3118675	96.541729	-80.454147	20.3800585	105.894383
-42.14925	39.179554	102.564217	-26.833286	17.48003	100.955055	26.245584	-0.523736	95.57901	27.338373	29.446539	96.723412	26.7919785	14.4614015	96.151211	-80.4585505	20.4986585	105.758899
-41.222595	41.708935	102.456215	-27.102848	17.659149	100.62101	25.851784	-0.264329	95.047638	26.967197	29.567238	96.526077	26.4094905	14.6514545	95.7868575	-80.6151865	20.6668435	105.4551625
-40.452488	43.282497	102.483559	-27.361744	17.788774	100.423943	25.586689	-0.126212	94.75901	26.778	29.655823	96.680565	26.1823445	14.7648055	95.7197875	-80.9058325	20.8127425	105.1280985
-39.570297	44.836216	102.699066	-27.559706	17.901836	100.349915	25.317696	0.008748	94.576591	26.628738	29.762428	97.049194	25.973217	14.885588	95.8128925	-81.092629	20.918084	104.8869375
-38.561798	46.306904	103.069351	-27.827734	18.038149	100.253639	25.049246	0.142906	94.483658	26.494917	29.866568	97.674118	25.7720815	15.004737	96.078888	-81.4275495	21.071561	104.42839
-37.533798	47.634842	103.660652	-28.103765	18.181444	100.241783	24.780754	0.278542	94.487907	26.47613	29.961315	98.433456	25.628442	15.1199285	96.4606815	-81.835972	21.2429595	104.0228845
-36.283077	48.945816	104.320908	-28.363619	18.384369	100.282799	24.545822	0.415396	94.581375	26.535372	30.089462	99.185524	25.540597	15.252429	96.8834495	-82.267835	21.516309	103.6821485
-35.017021	50.0825	104.979347	-28.617075	18.611887	100.362305	24.323896	0.56712	94.694939	26.557949	30.254114	100.086716	25.4409225	15.410617	97.3908275	-82.6750725	21.813157	103.3337825
-33.002686	51.588051	105.947937	-28.968399	18.990198	100.52906	24.077433	0.822706	95.057526	26.668566	30.561552	101.280678	25.3729995	15.692129	98.169102	-83.3097975	22.288267	102.889018
-31.536983	52.388046	106.500504	-29.155428	19.2404	100.645805	23.952551	1.030306	95.342628	26.669983	30.777662	102.048447	25.311267	15.903984	98.6955375	-83.622123	22.576816	102.5960725
-30.095116	53.068554	107.132675	-29.322311	19.569496	100.839676	23.846603	1.200476	95.671516	26.707914	30.942324	102.801025	25.2772585	16.0714	99.2362705	-83.9218805	23.067592	102.4430815
-28.707855	53.519638	107.806946	-29.495499	19.726437	100.992287	23.761679	1.344579	96.00782	26.776209	31.087086	103.592232	25.268944	16.2158325	99.800026	-84.259942	23.2370415	102.184548
-27.229858	53.860157	108.36692	-29.644199	19.903894	101.142479	23.669943	1.44766	96.350861	26.834944	31.241217	104.192482	25.2524435	16.3444385	100.2716715	-84.5408415	23.4633495	102.0132865
-25.704414	54.017776	108.784927	-29.766422	20.063683	101.278839	23.600582	1.535425	96.618744	26.847515	31.312794	104.767097	25.2240485	16.4241095	100.6929205	-84.7568925	23.7032565	101.8647575
-24.130009	53.990318	109.036324	-29.885002	20.190441	101.410698	23.549318	1.620021	96.983574	26.900921	31.431803	105.275032	25.2251195	16.525912	101.129303	-84.9951235	23.85497	101.692093
-21.782686	53.671509	109.206139	-29.998449	20.386261	101.643661	23.543028	1.689617	97.568336	26.882225	31.599792	105.946777	25.2126265	16.6447045	101.7575565	-85.2095245	24.1278175	101.5297655
-20.224537	53.234619	109.188034	-30.078442	20.470854	101.807259	23.534773	1.724006	98.017021	26.886282	31.729464	106.404922	25.2105275	16.726735	102.2109715	-85.3674115	24.214973	101.4035465
-18.665691	52.590988	109.169754	-30.183733	20.54283	101.97657	23.558598	1.695024	98.611992	26.926905	31.832558	106.927155	25.2427515	16.763791	102.7695735	-85.6102175	24.321869	101.1835665
-17.116383	51.753544	109.142975	-30.250656	20.572247	102.223373	23.626114	1.590274	99.276154	26.967085	31.867689	107.527252	25.2965995	16.7289815	103.401703	-85.7979115	24.4155125	101.045043
-15.590525	50.758297	109.091362	-30.288908	20.580873	102.4506	23.671114	1.476494	100.040993	26.954947	31.894911	108.143822	25.3130305	16.6857025	104.0924075	-85.8908465	24.4760435	100.8087925
-14.096395	49.563503	109.09346	-30.380899	20.591831	102.735306	23.702078	1.343282	100.943672	26.945232	31.89011	108.83564	25.323655	16.616696	104.889656	-86.085453	24.566966	100.580956
-12.624844	48.201473	109.157478	-30.473461	20.582155	103.100327	23.757568	1.166891	102.009758	26.946995	31.869432	109.678123	25.3522815	16.5181615	105.8439405	-86.2992035	24.6461485	100.3567135
-10.579256	45.801167	109.422478	-30.6381	20.546574	103.833946	23.880762	0.809128	103.839828	26.9252	31.810989	111.169853	25.402981	16.3100585	107.5048405	-86.679181	24.7830895	100.1630515
-9.317756	44.007862	109.723976	-30.705952	20.509853	104.36982	23.935661	0.644672	105.177055	26.963127	31.774637	112.26635	25.449394	16.2096545	108.7217025	-86.861298	24.8100515	100.0179375
-8.109281	42.017609	110.080994	-30.783579	20.435265	104.924652	24.088139	0.289845	106.425026	27.046404	31.667343	113.247284	25.5672715	15.978594	109.836155	-87.1344295	24.891936	100.013149
-6.968901	39.935261	110.349251	-30.755615	20.385845	105.397842	24.145264	0.052179	107.557617	27.161768	31.573368	114.07032	25.653516	15.8127735	110.8139685	-87.164746	24.9589165	99.9817155
-5.851859	37.743973	110.404671	-30.751049	20.328342	105.776001	24.228403	-0.129518	108.427155	27.258291	31.504683	114.644531	25.743347	15.6875825	111.535843	-87.245445	24.9691015	100.016159
-4.836673	35.471077	110.374031	-30.663446	20.292551	106.021378	24.345512	-0.294577	109.192551	27.328894	31.441423	115.145531	25.837203	15.573423	112.169041	-87.164095	25.011679	99.873715
-3.888516	33.097477	110.339417	-30.568937	20.257725	106.210037	24.503704	-0.456536	109.982803	27.46703	31.409241	115.617882	25.985367	15.4763525	112.8003425	-87.123241	25.0390975	99.6197315
-2.648746	29.400448	110.171997	-30.390713	20.261835	106.356934	24.696884	-0.648352	111.122276	27.661558	31.367529	115.962151	26.179221	15.3595885	113.5422135	-86.960647	25.1640815	99.1716545
-1.915313	26.861063	110.000633	-30.254	20.272884	106.287025	24.83473	-0.744844	111.931885	27.75634	31.340881	116.135788	26.295535	15.2980185	114.0338365	-86.803535	25.2477495	98.5402135
-1.324688	24.255091	109.968315	-30.108171	20.305698	106.190559	25.043371	-0.800653	112.83033	27.823606	31.348616	116.347137	26.4334885	15.2739815	114.5887335	-86.6498305	25.3374145	97.7923845
-0.848963	21.627705	109.988739	-29.960445	20.291929	106.042526	25.237209	-0.855897	113.641418	27.927313	31.406742	116.517151	26.582261	15.2754225	115.0792845	-86.503151	25.3084355	97.0057675
-0.517742	18.949862	109.917679	-29.786852	20.222782	105.837334	25.357744	-0.918726	114.201019	28.009325	31.376331	116.488419	26.6835345	15.2288025	115.344719	-86.2572385	25.2167615	96.329949
-0.289224	16.304749	109.807442	-29.639622	20.115011	105.52964	25.472202	-1.023443	114.573837	28.092113	31.312647	116.339966	26.7821575	15.144602	115.4569015	-86.0614015	25.08542	95.6023785
-0.198691	13.637988	109.710358	-29.440489	19.990849	105.198479	25.621357	-1.105436	114.813408	28.205267	31.233713	116.063202	26.913312	15.0641385	115.438305	-85.79429	24.9175595	94.958653
-0.278254	9.708014	109.463211	-29.115238	19.809271	104.718605	25.921171	-1.189548	114.888855	28.395485	31.13913	115.352119	27.158328	14.974791	115.120487	-85.388804	24.643751	94.316723
-0.44478	7.147851	109.294846	-29.088598	19.826605	104.578758	26.110777	-1.229926	114.776596	28.532923	31.06938	114.760612	27.32185	14.919727	114.768604	-85.499046	24.733483	94.388912
-0.725531	4.6323	109.101334	-28.871494	19.699406	104.303085	26.309622	-1.254222	114.554749	28.694588	31.007444	114.073433	27.502105	14.876611	114.314091	-85.245093	24.522201	94.292079
-1.14705	2.208984	108.871925	-28.59255	19.561283	103.967415	26.501841	-1.257335	114.23407	28.835524	30.975979	113.330505	27.6686825	14.859322	113.7822875	-84.8537825	24.263244	94.1525425
-1.672865	-0.139981	108.656189	-28.132307	19.324953	103.497673	26.700502	-1.239893	113.82859	28.974596	30.978155	112.474373	27.837549	14.869131	113.1514815	-84.102163	23.780775	93.8438645
-2.294027	-2.406887	108.36763	-27.939098	19.261909	103.199516	26.898664	-1.17782	113.353004	29.084578	31.032482	111.646332	27.991621	14.927331	112.499668	-83.869817	23.596487	93.899364
-3.054136	-4.550914	108.213127	-27.720856	19.205572	102.878395	27.093782	-1.098661	112.927055	29.207468	31.085093	110.818909	28.150625	14.993216	111.872982	-83.592337	23.417928	93.883808
-4.360497	-7.596393	107.979836	-27.404106	19.136431	102.387825	27.333853	-1.006484	112.320496	29.380222	31.125748	109.616936	28.3570375	15.059632	110.968716	-83.1652495	23.21323	93.806934
-5.181688	-9.608831	107.792641	-27.253658	19.070448	102.100586	27.463451	-0.940378	111.976097	29.470657	31.117565	108.834648	28.467054	15.0885935	110.4053725	-82.97437	23.0523025	93.7957995
-6.251527	-11.355792	107.804832	-27.104265	18.983034	101.823792	27.629604	-0.906703	111.632248	29.531687	31.092087	108.104004	28.5806455	15.092692	109.868126	-82.7891755	22.873376	93.779458
-7.449632	-12.999948	107.860039	-26.974598	18.867605	101.605103	27.754494	-0.875915	111.353386	29.56616	31.065559	107.447731	28.660327	15.094822	109.4005585	-82.609523	22.640388	93.8096475
-8.683271	-14.511198	108.017792	-26.828606	18.716196	101.452888	27.906656	-0.867166	111.204002	29.581553	31.002197	106.855545	28.7441045	15.0675155	109.0297735	-82.4013165	22.3648765	93.8760025
-10.057533	-15.931058	108.327332	-26.727877	18.526381	101.382683	28.081501	-0.868457	111.068428	29.567396	30.945761	106.39135	28.8244485	15.038652	108.729889	-82.2802025	22.01411	94.035477
-11.414706	-17.126284	108.65966	-26.617952	18.324575	101.353798	28.255848	-0.893596	111.038574	29.560392	30.861456	105.933167	28.90812	14.98393	108.4858705	-82.144024	21.66522	94.2217255
-13.718975	-18.606413	109.198189	-26.431709	17.964291	101.329994	28.56377	-0.954468	110.874084	29.529657	30.685715	105.196091	29.0467135	14.8656235	108.0350875	-81.9101315	21.0629585	94.6249005
-15.384189	-19.368607	109.566666	-26.290363	17.73526	101.243805	28.760498	-0.870073	110.67157	29.522413	30.551306	104.476097	29.1414555	14.8406165	107.5738335	-81.7221815	20.6299035	94.9137765
-17.025459	-20.082342	109.847069	-26.108307	17.509439	101.08802	29.046011	-0.797922	110.292755	29.518143	30.433311	103.50386	29.282077	14.8176945	106.8983075	-81.498691	20.2011835	95.2777325
-18.489254	-20.351517	110.05278	-25.886339	17.310984	100.757858	29.362259	-0.574556	109.677109	29.404636	30.267105	102.135361	29.3834475	14.8462745	105.906235	-81.1561255	19.7756935	95.609481
-19.75209	-20.354408	109.991547	-25.649702	17.154724	100.303772	29.65888	-0.251945	108.818695	29.223537	30.149258	100.637474	29.4412085	14.9486565	104.7280845	-80.7406125	19.3607915	95.8794595
-21.176344	-19.991177	109.975075	-25.450602	16.934639	99.907562	29.959274	-0.041239	107.992699	29.139637	30.058348	99.232368	29.5494555	15.0085545	103.6125335	-80.4506595	18.8607235	96.2025905
-22.641325	-19.432056	109.74054	-25.29743	16.701994	99.523911	30.230051	0.065337	107.176422	29.039808	29.905214	97.858109	29.6349295	14.9852755	102.5172655	-80.2297895	18.4187125	96.5305565
-24.856287	-18.208006	108.99614	-25.122684	16.310905	98.800034	30.357492	0.17059	105.712715	28.769621	29.679188	95.920769	29.5635565	14.924889	100.816742	-79.8089245	17.696921	96.783326
-26.324171	-17.151667	108.267548	-25.078014	16.033297	98.417953	30.390549	0.144773	104.999451	28.559551	29.591768	95.039902	29.47505	14.8682705	100.0196765	-79.631078	17.1983235	96.8162295
-27.807409	-15.929873	107.435783	-25.194866	15.745293	98.174736	30.329681	0.070301	104.482506	28.38751	29.549732	94.519814	29.3585955	14.8100165	99.50116	-79.7483275	16.6805695	96.848312
-29.310921	-14.432274	106.519638	-25.37055	15.497843	97.973694	30.14912	-0.014417	103.962898	28.12767	29.494509	94.134377	29.138395	14.740046	99.0486375	-79.879495	16.25564	96.8987505
-30.77676	-12.728101	105.500473	-25.564417	15.25442	97.84185	29.908964	-0.096544	103.439438	27.780628	29.494274	93.943413	28.844796	14.698865	98.6914255	-79.97363	15.809975	96.9922745
-32.212517	-10.773466	104.379997	-25.804195	15.061625	97.764046	29.644436	-0.215119	103.087357	27.532223	29.470474	93.941254	28.5883295	14.6276775	98.5143055	-80.1967195	15.4955725	97.0137865
-33.651661	-8.554003	103.330757	-26.133718	14.903502	97.859749	29.327511	-0.327835	102.842728	27.281675	29.561647	94.286049	28.304593	14.616906	98.5643885	-80.572029	15.190098	97.1551095
-35.702942	-4.81677	101.84034	-26.601086	14.707274	98.146561	28.843599	-0.527354	102.465019	26.939722	29.737123	95.093193	27.8916605	14.6048845	98.779106	-81.0938325	14.8096635	97.514016
-37.032272	-2.062885	100.932518	-26.879402	14.637563	98.360474	28.545496	-0.633751	102.251938	26.737421	29.917786	95.802094	27.6414585	14.6420175	99.027016	-81.4002625	14.6331085	97.693932
-38.302166	0.900319	100.164398	-27.13776	14.624707	98.62159	28.21759	-0.706968	102.045609	26.615147	30.160397	96.661018	27.4163685	14.7267145	99.3533135	-81.6918885	14.5226995	97.8898665
-39.541618	4.028122	99.595146	-27.393745	14.616825	98.924065	27.927387	-0.789503	101.91555	26.570379	30.405468	97.712112	27.248883	14.8079825	99.813831	-82.036373	14.4256675	98.034299
-40.713501	7.331595	99.198517	-27.608486	14.659815	99.331604	27.696466	-0.917324	101.969681	26.572556	30.639103	99.178284	27.134511	14.8608895	100.5739825	-82.351483	14.4587405	98.0892255
-41.852413	10.717681	99.152214	-27.837948	14.678504	99.915916	27.488289	-1.057712	102.277802	26.795185	30.823105	101.040146	27.141737	14.8826965	101.658974	-82.817633	14.4743115	98.172858
-42.962254	14.206306	99.471054	-28.067451	14.654751	100.649384	27.279955	-1.333114	102.617218	27.173111	30.836565	102.855003	27.226533	14.7517255	102.7361105	-83.361435	14.5577765	98.5626575
-44.501423	19.449919	100.454391	-28.263906	14.674128	101.457535	26.898909	-1.65949	102.439583	27.624264	30.510723	104.419899	27.2615865	14.4256165	103.429741	-83.7893985	14.9226395	99.485329
-45.483566	22.96209	101.13163	-28.285397	14.763506	101.614761	26.576345	-1.569098	101.679573	27.708548	30.374796	104.607704	27.1424465	14.402849	103.1436385	-83.7132405	15.124163	100.0858835
-46.414124	26.356804	101.873848	-28.312189	14.972048	101.643623	26.280462	-1.304082	100.781921	27.721136	30.421364	104.511734	27.000799	14.558641	102.6468275	-83.625177	15.385455	100.6404185
-47.316002	29.750591	102.657951	-28.385908	15.241104	101.65799	26.041019	-0.956919	99.977287	27.639702	30.551237	104.559814	26.8403605	14.797159	102.2685505	-83.6121765	15.685049	101.0474295
-48.094769	32.974789	103.59185	-28.536451	15.441507	101.723083	25.793945	-0.664883	99.373665	27.544254	30.689583	104.673294	26.6690995	15.01235	102.0234795	-83.7420015	15.870664	101.4226865
-48.873558	36.088081	104.637383	-28.717264	15.633057	101.731407	25.539463	-0.407724	98.79747	27.401007	30.759108	104.63636	26.470235	15.175692	101.716915	-83.904763	16.090422	101.745899
-49.64975	39.017746	105.60405	-28.859171	15.754332	101.655388	25.233799	-0.167791	98.160751	27.256096	30.795172	104.482742	26.2449475	15.3136905	101.3217465	-83.9632895	16.1949735	101.9890295
-50.650673	43.196381	106.87159	-29.096666	15.973655	101.634911	24.892166	0.063753	97.70266	27.090427	30.865532	104.599777	25.9912965	15.4646425	101.1512185	-84.1846285	16.4826675	102.1186035
-51.251083	45.813389	107.713234	-29.24551	16.110197	101.760605	24.725481	0.170804	97.686546	26.986773	30.916054	104.799187	25.856127	15.543429	101.2428665	-84.347147	16.676965	102.2783435
-51.837688	48.300907	108.374832	-29.415306	16.249784	101.816139	24.551529	0.206235	97.67231	26.84609	30.910995	104.920868	25.6988095	15.558615	101.296589	-84.5294215	16.940953	102.335689
-52.272667	50.534672	109.021202	-29.58033	16.272387	101.888405	24.364288	0.191872	97.597794	26.756245	30.814955	105.137276	25.5602665	15.5034135	101.367535	-84.7209265	17.0413605	102.409275
-52.590984	52.512646	110.018173	-29.789284	16.236712	102.033554	24.159309	0.146067	97.515091	26.704103	30.724665	105.542564	25.431706	15.435366	101.5288275	-85.010274	17.038058	102.5382805
-53.00293	53.387642	111.299088	-29.983715	16.122446	102.158714	23.797966	0.225584	97.058365	26.715984	30.537266	106.021164	25.256975	15.381425	101.5397645	-85.224405	16.863467	102.7776635
-52.589371	51.733433	112.067261	-30.15778	16.015587	102.241386	23.426004	0.264263	96.673294	26.844751	30.373398	106.317688	25.1353775	15.3188305	101.495491	-85.4509375	16.7123435	102.987281
-52.756477	49.941845	113.167236	-30.190298	16.25824	102.394173	23.185724	0.729449	96.029701	26.896589	30.55279	106.225739	25.0411565	15.6411195	101.12772	-85.4217525	16.8753605	103.660626
-52.666546	48.68856	112.958588	-30.105925	16.684315	102.428795	23.116854	1.211604	95.626656	26.756907	30.85803	106.033585	24.9368805	16.034817	100.8301205	-85.1487305	17.333813	104.0274695
-52.715332	47.393864	112.809059	-30.158306	17.118038	102.513672	23.072031	1.501389	95.499184	26.643948	31.108505	105.966423	24.8579895	16.304947	100.7328035	-85.1746015	17.931129	104.2945405
-52.289761	45.916203	111.677292	-30.259695	17.464642	102.559219	22.998362	1.531072	95.555969	26.573309	31.188873	105.929474	24.7858355	16.3599725	100.7427215	-85.3052255	18.5693115	104.3757165
-51.892864	44.206844	110.925758	-30.328545	17.659737	102.562424	22.857103	1.397404	95.621872	26.497673	31.124607	105.856384	24.677388	16.2610055	100.739128	-85.334478	19.0584685	104.38572
-51.51688	42.244461	109.962257	-30.432114	17.780872	102.552856	22.717499	1.200008	95.746887	26.463493	31.030945	105.741158	24.590496	16.1154765	100.7440225	-85.454724	19.4462675	104.3616895
-51.007088	40.167999	108.951477	-30.523241	17.841457	102.595009	22.605152	1.042752	96.030334	26.356325	31.050798	105.581879	24.4807385	16.046775	100.8061065	-85.5272205	19.636139	104.3839115
-50.283009	36.63105	107.299683	-30.626791	18.002033	102.678856	22.653143	0.960337	96.758141	26.065784	31.441551	105.273102	24.3594635	16.200944	101.0156215	-85.6130455	19.803122	104.3420905
-49.728558	34.041458	106.163811	-30.621195	18.167936	102.791084	22.836349	0.996075	97.54808	25.767502	31.888325	104.928551	24.3019255	16.4422	101.2383155	-85.5443155	19.893672	104.3438525
-49.044315	31.365719	104.949745	-30.713924	18.335482	102.883545	23.14386	1.069258	98.687683	25.338274	32.213947	104.551491	24.241067	16.6416025	101.619587	-85.668915	20.0293615	104.147503
-48.24242	28.628736	104.029671	-30.822289	18.516973	103.132202	23.455566	1.078276	100.018394	25.069109	32.477757	104.41713	24.2623375	16.7780165	102.217762	-85.9069155	20.2559295	104.046642
-47.499325	25.626034	103.401611	-30.924728	18.539461	103.342804	23.597511	0.904554	101.391014	24.816624	32.476818	104.366913	24.2070675	16.690686	102.8789635	-86.0565235	20.388236	103.8066445
-46.637215	22.599382	102.940048	-31.035921	18.400219	103.46347	23.654146	0.513252	102.538155	24.697693	32.094933	104.316727	24.1759195	16.3040925	103.427441	-86.2477615	20.4963455	103.499499
-45.703598	19.524933	102.770248	-31.049896	18.076281	103.503372	23.647568	-0.098127	103.577866	24.720903	31.470716	104.157127	24.1842355	15.6862945	103.8674965	-86.2840275	20.4662675	103.1392475
-44.220295	14.972443	102.800453	-30.986198	17.683615	103.539696	23.839233	-0.75508	105.006699	24.754766	30.74328	103.807877	24.2969995	14.9941	104.407288	-86.2693955	20.37313	102.672104
-43.151005	12.067901	103.03537	-30.854771	17.592369	103.477371	24.067883	-0.840518	105.742073	24.712755	30.493128	103.291847	24.390319	14.826305	104.51696	-86.099861	20.358433	102.437782
-42.069145	9.280187	103.418945	-30.695396	17.568592	103.279961	24.406324	-0.793351	106.393196	24.62697	30.295424	102.47419	24.516647	14.7510365	104.433693	-85.907439	20.3861475	102.126229
-40.915634	6.630325	103.987297	-30.56143	17.552814	103.049103	24.769583	-0.747679	107.099091	24.466728	30.083916	101.588699	24.6181555	14.6681185	104.343895	-85.7410155	20.4375095	101.754311
-39.736046	4.195176	104.831985	-30.48472	17.433718	102.933739	25.094763	-0.889169	107.496048	24.40102	29.780058	100.935982	24.7478915	14.4454445	104.216015	-85.7173315	20.4219915	101.651463
-38.584026	1.844993	105.549576	-30.339039	17.123009	102.775803	25.239164	-1.12023	107.886253	24.411682	29.284576	100.249908	24.825423	14.082173	104.0680805	-85.503501	20.163845	101.4835255
-37.380871	-0.312102	106.164955	-30.253759	16.691437	102.671516	25.473352	-1.444174	108.142403	24.436775	28.831846	99.932671	24.9550635	13.693836	104.037537	-85.4625815	19.689038	101.305495
-35.521004	-3.23507	106.889999	-30.131996	16.021442	102.668526	25.744799	-1.630333	108.383736	24.434851	28.54999	99.786743	25.089825	13.4598285	104.0852395	-85.353817	18.5830555	101.2518125
-34.220581	-4.87209	107.350098	-30.111635	15.65777	102.721802	25.959515	-1.695386	108.423599	24.424305	28.546719	99.816422	25.19191	13.4256665	104.1200105	-85.41518	17.8898735	101.3235935
-32.922646	-6.379493	107.637527	-30.046228	15.295831	102.71386	26.092455	-1.712206	108.282433	24.418072	28.527456	99.718864	25.2552635	13.407625	104.0006485	-85.3477195	17.184037	101.4270715
-31.624884	-7.56825	107.840858	-29.973728	15.004275	102.647362	26.204725	-1.881922	108.09127	24.45414	28.376595	99.56356	25.3294325	13.2473365	103.827415	-85.2768885	16.7612135	101.467309
-30.325401	-8.577532	108.035049	-29.826984	14.775896	102.547493	26.320869	-2.104601	108.066216	24.561699	28.100344	99.366776	25.441284	12.9978715	103.716496	-85.095252	16.5539205	101.37849
-28.969271	-9.254387	108.331833	-29.705038	14.606049	102.543472	26.489683	-2.387644	108.104347	24.744493	27.832375	99.332085	25.617088	12.7223655	103.718216	-85.027164	16.4897325	101.368728
-27.621153	-9.64884	108.605453	-29.513052	14.474353	102.60508	26.649746	-2.569579	108.236572	24.956375	27.627796	99.430519	25.8030605	12.5291085	103.8335455	-84.8291645	16.4195975	101.3766145
-25.576633	-9.84079	108.821358	-29.251497	14.305964	102.870819	26.929098	-2.925522	108.469772	25.310913	27.396551	99.963753	26.1200055	12.2355145	104.2167625	-84.6229995	16.3764135	101.5248755
-24.213114	-9.771315	108.685806	-29.073269	14.102416	103.134216	27.147753	-3.165286	108.594238	25.577555	27.348927	100.764847	26.362654	12.0918205	104.6795425	-84.509192	16.1130115	101.5888895
-22.845909	-9.530099	108.36412	-28.905687	13.864308	103.502335	27.285698	-3.508659	108.726135	25.961559	27.346027	101.93689	26.6236285	11.918684	105.3315125	-84.4350025	15.809932	101.6731575
-21.557373	-9.175466	107.821548	-28.814709	13.593575	103.880608	27.370314	-3.860319	108.857933	26.395277	27.357489	103.360237	26.8827955	11.748585	106.109085	-84.5122135	15.438565	101.652131
-20.342237	-8.619031	107.208168	-28.772184	13.329659	104.238144	27.383434	-4.27666	108.950195	26.855703	27.313931	104.826752	27.1195685	11.5186355	106.8884735	-84.6639365	15.1406825	101.5878145
-19.114269	-7.923337	106.475853	-28.727352	13.133261	104.452774	27.339443	-4.557069	108.866249	27.289728	27.218718	106.099525	27.3145855	11.3308245	107.482887	-84.7692895	14.9356975	101.422661
-17.983845	-7.028343	105.774483	-28.742498	13.109265	104.491875	27.297169	-4.747515	108.627258	27.584538	27.071922	107.009628	27.4408535	11.1622035	107.818443	-84.9258495	15.0563265	101.165307
-16.411465	-5.455163	104.677116	-28.786377	13.295403	104.111183	27.156427	-4.713431	107.927811	27.777884	27.058235	107.409561	27.4671555	11.172402	107.668686	-85.0399095	15.418404	100.55368
-15.429777	-4.286355	103.869759	-28.837971	13.577782	103.547394	27.044657	-4.549496	107.226303	27.747065	27.164993	107.242691	27.395861	11.3077485	107.234497	-85.071803	15.8478155	99.860291
-14.50585	-3.064736	103.159538	-28.873188	13.864788	102.902794	26.898348	-4.353436	106.571754	27.696184	27.298826	106.849861	27.297266	11.472695	106.7108075	-85.043642	16.256881	99.0947805
-13.728781	-1.824996	102.709534	-28.901991	14.153938	102.442741	26.819042	-4.232208	106.012657	27.665892	27.389687	106.390274	27.242467	11.5787395	106.2014655	-85.046449	16.7291365	98.6840165
-12.944878	-0.608045	102.382111	-28.881397	14.404217	102.137016	26.767948	-4.127396	105.536163	27.663401	27.465176	105.999031	27.2156745	11.66889	105.767597	-84.9784685	17.139544	98.506435
-12.249598	0.634251	102.170906	-28.844557	14.582427	101.934708	26.725611	-4.090149	105.121254	27.68692	27.492729	105.604706	27.2062655	11.70129	105.36298	-84.8953795	17.463564	98.506436
-11.623158	1.875628	101.973389	-28.834435	14.710053	101.760742	26.700485	-4.064244	104.829155	27.681955	27.505795	105.293144	27.19122	11.7207755	105.0611495	-84.86009	17.6993305	98.4603345
-10.854827	3.743481	101.792458	-28.903645	14.807754	101.623772	26.595518	-4.041946	104.501999	27.646673	27.52063	105.028519	27.1210955	11.739342	104.765259	-84.9283855	17.876166	98.482285
-10.410249	5.005492	101.735863	-28.993231	14.830499	101.568535	26.516209	-4.035939	104.281357	27.558407	27.532587	104.911575	27.037308	11.748324	104.596466	-85.02377	17.912674	98.540604
-10.028269	6.26057	101.610039	-29.071178	14.858273	101.468124	26.422258	-4.005999	104.042709	27.473867	27.579248	104.779205	26.9480625	11.7866245	104.410957	-85.0904185	17.9299215	98.525291
-9.719062	7.504785	101.423737	-29.162258	14.945986	101.295486	26.32645	-3.931169	103.835121	27.369326	27.636951	104.630188	26.847888	11.852891	104.2326545	-85.172404	18.039081	98.3583175
-9.45543	8.790663	101.272858	-29.24564	15.054607	101.053238	26.235199	-3.835588	103.637169	27.26433	27.720085	104.483505	26.7497645	11.9422485	104.060337	-85.2410445	18.1669655	98.046139
-9.250916	10.059707	101.031021	-29.354195	15.173665	100.713432	26.136255	-3.759648	103.480255	27.168659	27.777529	104.404106	26.652457	12.0089405	103.9421805	-85.360847	18.3383895	97.4846835
-9.083146	11.300411	100.755928	-29.434549	15.292568	100.264755	26.018631	-3.749143	103.342346	27.139013	27.79619	104.365585	26.578822	12.0235235	103.8539655	-85.44792	18.5616125	96.6755445
-8.973769	13.167124	100.13739	-29.517212	15.527839	99.307884	25.86624	-3.77307	103.171646	27.092155	27.760502	104.298309	26.4791975	11.993716	103.7349775	-85.5136215	19.061962	94.8807905
-9.000584	14.41968	99.694878	-29.531542	15.697575	98.563065	25.810995	-3.770061	103.051201	27.095022	27.766371	104.284523	26.4530085	11.998155	103.667862	-85.5160925	19.396995	93.458268
-9.074528	15.618612	99.210396	-29.469187	15.91301	97.825188	25.765022	-3.752676	102.919975	27.162132	27.786461	104.198578	26.463577	12.0168925	103.5592765	-85.401951	19.8091275	92.0910995
-9.224759	16.793617	98.680527	-29.391617	16.116518	97.116562	25.7761	-3.746692	102.745728	27.249952	27.794054	104.039421	26.513026	12.023681	103.3925745	-85.29626	20.209355	90.8405495
-9.479785	17.929798	98.178871	-29.246599	16.321764	96.505112	25.823418	-3.67801	102.433144	27.374628	27.840927	103.722107	26.599023	12.0814585	103.0776255	-85.092221	20.5620695	89.9325985
-9.809895	19.064278	97.714737	-29.061571	16.504358	96.0261	25.921648	-3.618101	102.092148	27.526018	27.942654	103.356705	26.723833	12.1622765	102.7244265	-84.846975	20.8464395	89.3277735
-10.26373	20.123327	97.283333	-28.92231	16.674379	95.673958	26.016054	-3.50082	101.664642	27.674627	28.046	102.903542	26.8453405	12.27259	102.284092	-84.6899605	21.076168	89.063824
-11.08703	21.688469	96.612671	-28.723595	16.90587	95.215797	26.135883	-3.231119	101.004219	27.779463	28.265789	102.15036	26.957673	12.517335	101.5772895	-84.404863	21.294405	88.8543045
-11.803443	22.65279	96.313042	-28.663805	17.058716	95.054642	26.184484	-3.052637	100.620827	27.800825	28.429064	101.711632	26.9926545	12.6882135	101.1662295	-84.3202645	21.4292185	88.9430545
-12.664133	23.567749	96.085724	-28.613132	17.169167	95.008759	26.19239	-2.905498	100.37159	27.777048	28.548721	101.350998	26.984719	12.8216115	100.861294	-84.210983	21.5167225	89.156224
-13.596457	24.460714	95.931252	-28.619665	17.226624	95.04126	26.189125	-2.796657	100.235916	27.707073	28.655247	101.112244	26.948099	12.929295	100.67408	-84.187429	21.523953	89.40844
-14.622688	25.244478	95.883804	-28.667757	17.254969	95.180977	26.135334	-2.730498	100.166893	27.651035	28.738203	100.927017	26.8931845	13.0038525	100.546955	-84.2286985	21.5060855	89.814999
-15.769426	26.01178	95.892021	-28.753481	17.264397	95.415802	26.062504	-2.722006	100.148346	27.585293	28.742334	100.74527	26.8238985	13.010164	100.446808	-84.3308605	21.51863	90.384796
-16.973061	26.737728	95.941284	-28.816668	17.213083	95.674088	26.005232	-2.767451	100.087418	27.506145	28.717392	100.572166	26.7556885	12.9749705	100.329792	-84.3890245	21.4511955	91.018384
-18.880472	27.734089	96.020302	-28.920904	17.128048	96.098862	25.900995	-2.789533	100.077591	27.402935	28.692669	100.27417	26.651965	12.951568	100.1758805	-84.493773	21.304528	92.0218435
-20.213808	28.404316	96.092743	-28.969601	17.096758	96.421722	25.840164	-2.756082	100.042633	27.308161	28.698042	100.061592	26.5741625	12.97098	100.0521125	-84.5133645	21.222536	92.7913315
-21.543423	29.061708	96.207687	-28.990231	17.080727	96.771919	25.824717	-2.762581	100.101364	27.229713	28.727802	99.910034	26.527215	12.9826105	100.005699	-84.507677	21.1788435	93.538139
-22.940813	29.686481	96.345428	-29.013931	17.053478	97.118927	25.817755	-2.730974	100.155983	27.19618	28.765402	99.810921	26.5069675	13.017214	99.983452	-84.5348295	21.089742	94.254402
-24.442802	30.334032	96.517143	-29.015034	17.029371	97.450409	25.837404	-2.664178	100.217781	27.160471	28.799343	99.718697	26.4989375	13.0675825	99.968239	-84.5290055	20.9911595	94.932579
-25.784328	30.936712	96.636108	-28.9879	16.993263	97.720604	25.852749	-2.56346	100.212524	27.146349	28.847775	99.660561	26.499549	13.1421575	99.9365425	-84.475349	20.8443685	95.5046655
-27.306017	31.557611	96.797577	-28.96703	16.953798	97.966919	25.885147	-2.532143	100.16497	27.148169	28.864246	99.629387	26.516658	13.1660515	99.8971785	-84.450718	20.7415445	96.0366595
-29.495239	32.464294	97.054932	-28.888762	16.839411	98.335297	25.904793	-2.53221	100.077782	27.180395	28.839891	99.595802	26.542594	13.1538405	99.836792	-84.320118	20.5249815	96.833802
-30.987883	33.059784	97.294441	-28.833576	16.808895	98.558945	25.950941	-2.594189	99.999847	27.270512	28.811518	99.600891	26.6107265	13.1086645	99.800369	-84.2778785	20.5091255	97.317521
-32.473351	33.685814	97.552696	-28.783503	16.8001	98.759422	25.96904	-2.601016	99.90332	27.404776	28.818665	99.670639	26.686908	13.1088245	99.7869795	-84.253914	20.4913755	97.7318645
-33.951332	34.323746	97.814735	-28.756485	16.807371	98.922333	25.961824	-2.543188	99.762451	27.530769	28.841686	99.787018	26.7462965	13.149249	99.7747345	-84.2592665	20.465493	98.0699315
-35.445984	34.972897	98.142532	-28.729952	16.839432	99.015823	25.945986	-2.49973	99.588013	27.62591	28.910742	100.026787	26.785948	13.205506	99.8074	-84.245852	20.473358	98.224246
-36.942951	35.558517	98.45002	-28.744606	16.897974	99.071396	25.903955	-2.367925	99.36927	27.765326	29.065565	100.35144	26.8346405	13.34882	99.860355	-84.3238525	20.447128	98.282437
-38.480671	36.130684	98.790749	-28.749327	16.99379	99.058304	25.886934	-2.229779	99.095497	27.874105	29.23175	100.7491	26.8805195	13.5009855	99.9222985	-84.3791735	20.4865945	98.1943095
-40.706242	36.912186	99.291245	-28.760315	17.209949	98.908432	25.808392	-1.86994	98.63311	27.977625	29.647366	101.468513	26.8930085	13.888713	100.0508115	-84.4136385	20.531185	97.7660525
-42.200775	37.357475	99.62056	-28.770792	17.438398	98.819023	25.804251	-1.53923	98.288506	27.973894	30.045361	101.989571	26.8890725	14.2530655	100.1390385	-84.4306565	20.6237305	97.4990075
-43.713779	37.728474	100.044228	-28.734598	17.679647	98.727867	25.811588	-1.165443	97.795441	27.978834	30.402857	102.427467	26.895211	14.618707	100.111454	-84.364407	20.740587	97.34428
-45.136292	37.873131	100.524391	-28.732666	17.945927	98.686684	25.815392	-0.692748	97.338852	28.003559	30.805075	102.815994	26.9094755	15.0561635	100.077423	-84.3748075	20.8356905	97.295945
-46.617153	37.922386	101.19928	-28.633976	18.27265	98.855553	25.825787	-0.283026	96.891205	27.964916	31.292841	103.216461	26.8953515	15.5049075	100.053833	-84.1633035	21.0403925	97.657273
-48.00304	37.817253	101.911285	-28.577698	18.627596	99.126175	25.815845	0.23175	96.522713	27.960226	31.740755	103.478111	26.8880355	15.9862525	100.000412	-84.0434315	21.2689395	98.251938
-49.393749	37.513889	102.695908	-28.525322	19.02504	99.523903	25.855818	0.544972	96.331825	27.907726	32.254173	103.650047	26.881772	16.3995725	99.990936	-83.932416	21.6505075	99.05687
-51.348816	36.795719	104.003166	-28.370262	19.64661	100.285812	25.987457	1.074306	95.980614	27.604425	32.751183	103.475403	26.795941	16.9127445	99.7280085	-83.536465	22.3804755	100.8436155
-52.586601	36.083527	104.799744	-28.155132	20.046701	100.887367	26.105564	1.211128	95.856865	27.2775	32.978966	103.00161	26.691532	17.095047	99.4292375	-83.001796	22.998355	102.3454965
-53.664173	35.303123	105.461418	-27.928234	20.409275	101.386108	26.165047	1.281538	95.80703	26.810064	33.227112	102.219139	26.4875555	17.254325	99.0130845	-82.3440235	23.564225	103.7591315
-54.729153	34.325012	105.824303	-27.700657	20.78451	101.676605	25.860325	1.542437	95.92688	26.391188	33.659119	101.018456	26.1257565	17.600778	98.472668	-81.5270705	23.968242	104.880542
-55.67897	33.311756	105.646744	-27.493494	21.315319	101.827324	25.183598	2.070888	96.272148	25.861158	34.280334	99.66082	25.522378	18.175611	97.966484	-80.509366	24.455027	105.688164
-56.684364	32.153278	105.320015	-27.455929	21.814642	102.004898	24.962662	2.889244	96.814865	25.285477	34.81937	98.562119	25.1240695	18.854307	97.688492	-80.0359275	24.774977	106.321304
-57.508869	30.850494	105.161705	-27.62322	22.257881	102.210876	25.119104	3.372323	97.379204	24.5867	35.144989	97.689026	24.852902	19.258656	97.534115	-80.099342	25.257106	106.887637
-58.544922	28.781712	105.265198	-27.902199	22.245941	102.287224	24.920425	3.235208	97.563705	23.956976	34.91135	96.404648	24.4387005	19.073279	96.9841765	-80.2430985	25.418603	107.5902715
-58.95731	27.315611	105.445419	-28.047615	21.871466	102.252434	24.702818	2.678684	97.508102	23.823586	34.332047	95.634644	24.263202	18.5053655	96.571373	-80.358432	25.2375665	107.933495
-59.268826	25.822676	105.7304	-28.158421	21.4263	102.340843	24.604408	2.017906	97.383774	23.649071	33.703865	95.17289	24.1267395	17.8608855	96.278332	-80.4435815	24.9917145	108.403354
-59.439384	24.400742	106.111015	-28.303766	20.976894	102.472603	24.388878	1.5646	97.210953	23.48283	33.270088	94.871231	23.935854	17.417344	96.041092	-80.543386	24.536444	108.904114
-59.437305	22.95668	106.394028	-28.386051	20.669989	102.560043	24.206831	1.332093	97.011368	23.308989	33.015259	94.65519	23.75791	17.173676	95.833279	-80.530012	24.166302	109.286807
-59.258957	21.624962	106.584229	-28.459763	20.44116	102.626778	24.111431	1.165636	96.87571	23.155972	32.924232	94.551224	23.6337015	17.044934	95.713467	-80.5532275	23.837386	109.540089
-58.924454	20.322912	106.589058	-28.476589	20.339432	102.688873	24.084375	1.122507	96.833191	23.09289	32.905968	94.47908	23.5886325	17.0142375	95.6561355	-80.5418105	23.6646265	109.7216105
-58.204132	18.613081	106.554779	-28.474152	20.277109	102.629761	24.166233	1.039778	96.676727	23.032408	33.039562	94.503433	23.5993205	17.03967	95.59008	-80.5476245	23.514548	109.669442
-57.579636	17.472679	106.301521	-28.502623	20.191683	102.539932	24.137922	1.023695	96.627357	23.106112	33.02113	94.625	23.622017	17.0224125	95.6261785	-80.627263	23.3609535	109.4536855
-56.816719	16.354734	105.977882	-28.538767	20.081177	102.440193	24.117207	0.925851	96.713943	23.223564	32.926498	94.846809	23.6703855	16.9261745	95.780376	-80.7479195	23.2361795	109.10001
-55.932724	15.261619	105.531487	-28.562653	19.947937	102.337791	24.175852	0.731651	96.833534	23.297382	32.795517	95.102783	23.736617	16.763584	95.9681585	-80.861923	23.13229	108.7074235
-54.983475	14.18369	104.939415	-28.649061	19.788013	102.109619	24.223591	0.579508	96.981239	23.370466	32.635017	95.310989	23.7970285	16.6072625	96.146114	-81.0951505	22.9687635	108.073124
-53.921421	13.149447	104.109894	-28.745369	19.562166	101.694466	24.214216	0.37403	97.135292	23.454182	32.469227	95.512497	23.834199	16.4216285	96.3238945	-81.324937	22.7027035	107.0650375
-52.814453	12.130884	103.064796	-28.928623	19.328362	101.127312	24.187738	0.182551	97.28614	23.48617	32.263424	95.709023	23.836954	16.2229875	96.4975815	-81.6942	22.4337365	105.7570425
-51.008575	10.609948	101.327065	-29.357641	18.963404	100.132263	24.027666	-0.074449	97.610138	23.420319	31.979973	96.117363	23.7239925	15.952762	96.8637505	-82.4392745	21.974046	103.4007755
-49.781212	9.620176	100.194214	-29.701677	18.713551	99.521263	23.905663	-0.261833	97.783966	23.302958	31.816153	96.443161	23.6043105	15.77716	97.1135635	-83.0076645	21.649942	101.9289625
-48.422916	8.654282	99.284073	-29.997179	18.499657	98.998001	23.698784	-0.374011	97.9748	23.193388	31.650475	96.754059	23.446086	15.638232	97.3644295	-83.440444	21.361082	100.6315725
-46.981342	7.79479	98.613846	-30.306587	18.324312	98.62513	23.538883	-0.498826	98.057785	23.088049	31.515902	96.987007	23.313466	15.508538	97.522396	-83.92664	21.140086	99.727864
-45.46838	6.967353	98.22464	-30.509081	18.198797	98.391983	23.385923	-0.548969	98.073288	22.996132	31.404633	97.122284	23.1910275	15.427832	97.597786	-84.2091895	20.969762	99.18618
-43.923264	6.153035	97.948303	-30.628723	18.106939	98.256126	23.28863	-0.608272	98.024361	22.915232	31.309362	97.192848	23.101931	15.350545	97.6086045	-84.359377	20.863333	98.9036475
-42.306461	5.440829	97.798843	-30.669754	18.068211	98.185822	23.215683	-0.671154	97.91114	22.860001	31.202368	97.172348	23.037842	15.265607	97.541744	-84.37735	20.870815	98.8299
-39.716537	4.380313	97.505875	-30.633223	17.943527	98.060883	23.129839	-0.853809	97.626228	22.897747	30.982367	97.040787	23.013793	15.064279	97.3335075	-84.280239	20.822775	98.7882585
-37.962921	3.731516	97.283943	-30.571222	17.889891	97.985847	23.069796	-0.971816	97.404121	22.945421	30.804998	96.961418	23.0076085	14.916591	97.1827695	-84.1500525	20.863191	98.7889245
-36.13483	3.092905	97.060623	-30.499327	17.825247	97.949356	23.072729	-1.086374	97.254585	23.016006	30.660862	96.977814	23.0443675	14.787244	97.1161995	-84.0430215	20.86325	98.7825125
-34.278492	2.477426	96.878372	-30.459547	17.768747	97.940567	23.132704	-1.170119	97.237244	23.085175	30.597296	97.141663	23.1089395	14.7135885	97.1894535	-84.0280335	20.8239055	98.6916805
-32.383091	1.887462	96.810165	-30.47826	17.773582	97.931282	23.195288	-1.188991	97.358276	23.156693	30.615986	97.376396	23.1759905	14.7134975	97.367336	-84.1325105	20.8336665	98.495228
-30.47266	1.334841	96.862083	-30.510389	17.790962	97.961273	23.2663	-1.199937	97.658035	23.214766	30.674257	97.600082	23.240533	14.73716	97.6290585	-84.261311	20.844764	98.2934875
-28.524351	0.809717	97.076355	-30.534836	17.825253	97.98925	23.400013	-1.285018	98.283417	23.247046	30.650543	97.828453	23.3235295	14.6827625	98.055935	-84.3932015	20.9677435	97.922565
-25.556501	0.099199	97.788849	-30.584276	17.893276	98.079094	23.779781	-1.611399	99.835289	23.324955	30.424908	98.436066	23.552368	14.4067545	99.1356775	-84.72092	21.3797975	97.0225105
-23.57914	-0.351055	98.560646	-30.618385	17.860212	98.117348	24.034771	-1.960107	101.221169	23.532158	30.165594	98.926025	23.7834645	14.1027435	100.073597	-85.0202345	21.6176805	96.161099
-21.631475	-0.693007	99.437965	-30.59569	17.750114	98.157448	24.28793	-2.381362	102.678238	23.82476	29.751917	99.428841	24.056345	13.6852775	101.0535395	-85.247725	21.8149505	95.2613565
-19.639727	-0.993181	100.349213	-30.497551	17.510077	98.201653	24.520569	-2.85729	104.190506	24.129829	29.263798	99.982132	24.325199	13.203254	102.086319	-85.320301	21.8169	94.316987
-17.647692	-1.1577	101.234627	-30.362827	17.213587	98.2686	24.765318	-3.407097	105.635605	24.529165	28.686443	100.59874	24.6472415	12.639673	103.1171725	-85.3728955	21.787501	93.4200275
-15.7843	-1.237898	102.021172	-30.251127	16.852627	98.271088	24.924091	-3.912263	106.774429	24.970425	28.198347	101.112923	24.947258	12.143042	103.943676	-85.449512	21.562212	92.5985
-13.867892	-1.205979	102.384636	-30.110603	16.476185	98.127602	24.986719	-4.327908	107.42849	25.236965	27.757315	101.38842	25.111842	11.7147035	104.408455	-85.333048	21.2376665	91.846749
-11.041598	-0.976707	102.244064	-29.930729	15.915805	97.689835	25.101147	-4.788996	107.675301	25.403679	27.21188	101.369537	25.252413	11.211442	104.522419	-85.113871	20.620168	90.857251
-9.200744	-0.541848	102.011887	-29.808542	15.615998	97.366295	25.194502	-4.974631	107.552086	25.463039	27.025116	101.320496	25.3287705	11.0252425	104.436291	-84.9458545	20.2067535	90.296299
-7.465042	0.041442	101.752563	-29.74168	15.360011	97.117546	25.268984	-5.065188	107.397888	25.536484	26.958769	101.38134	25.402734	10.9467905	104.389614	-84.886094	19.7732315	89.845478
-5.788755	0.849131	101.541672	-29.65958	15.138512	96.981499	25.36689	-5.166148	107.321152	25.606649	26.922194	101.601746	25.4867695	10.878023	104.461449	-84.8059295	19.399001	89.501549
-4.238812	1.797948	101.446449	-29.578274	14.941875	96.957344	25.423569	-5.348822	107.217499	25.728279	26.853102	102.190956	25.575924	10.75214	104.7042275	-84.732472	19.13161	89.2104605
-2.745088	2.898718	101.477798	-29.494127	14.666449	97.125053	25.440479	-5.639886	107.422928	26.029079	26.667511	103.16526	25.734779	10.5138125	105.294094	-84.723033	18.8190855	88.956012
-1.4498	4.130899	101.8685	-29.343399	14.37376	97.500526	25.554489	-6.179352	107.787666	26.415371	26.366291	104.636726	25.98493	10.0934695	106.212196	-84.671728	18.6540505	88.788856
0.315123	6.224083	102.800331	-29.06138	13.905663	98.293556	25.688684	-7.024949	108.586243	27.245287	25.882441	107.4823	26.4669855	9.428746	108.0342715	-84.5897455	18.38258	88.5528405
1.304294	7.702003	103.957458	-28.797153	13.574064	99.014297	25.768206	-7.723661	109.424675	27.99164	25.513435	110.04509	26.879923	8.894887	109.7348825	-84.474229	18.253241	88.2937115
2.070734	9.238132	105.484566	-28.493029	13.224109	99.897514	25.848776	-8.516064	110.552177	28.752583	24.947018	112.789009	27.3006795	8.215477	111.670593	-84.2867375	18.232741	88.124435
2.677526	10.760787	107.161354	-28.120384	12.987254	100.845184	25.852861	-9.167082	111.89122	29.359835	24.258053	115.3927	27.606348	7.5454855	113.64196	-83.847116	18.4290225	88.048408
3.018352	12.377375	108.99588	-27.875736	13.111984	101.969269	26.1359	-9.439769	113.578918	29.679758	23.905779	118.022415	27.907829	7.233005	115.8006665	-83.659301	18.990963	88.1378715
3.151502	14.036284	110.826813	-27.02306	13.032744	102.708069	26.51231	-9.307425	115.102135	29.978264	23.96423	120.58947	28.245287	7.3284025	117.8458025	-82.291407	18.7370855	87.5703355
3.135663	15.690433	112.269043	-26.668592	13.357181	103.501724	26.840862	-9.06321	116.357635	30.036274	24.252657	122.451424	28.438568	7.5947235	119.4045295	-81.775752	19.1196385	87.5989185
2.924149	18.134565	113.181641	-26.457592	13.925812	103.83947	27.173019	-8.57118	116.620003	30.525259	24.506758	123.337189	28.849139	7.967789	119.978596	-81.764323	19.883835	87.700344
2.688945	19.707893	112.894402	-26.35816	14.294473	103.488312	27.23624	-8.155446	116.003654	30.689615	24.828194	123.011871	28.9629275	8.336374	119.5077625	-81.6792475	20.252572	87.4688615
2.34245	21.321392	112.162209	-26.162258	14.673612	102.96373	27.420622	-7.739876	115.089798	30.53236	25.346004	122.371841	28.976491	8.803064	118.7308195	-81.301007	20.54416	87.1966405
1.846734	22.788275	111.31382	-26.227539	15.210345	102.669609	27.729591	-7.316221	114.146515	31.161388	25.583878	121.03717	29.4454895	9.1338285	117.5918425	-81.9005675	21.2868615	87.7473755
1.158864	24.084972	110.388275	-25.756805	15.365561	102.145454	28.057524	-6.920452	113.110611	31.481949	25.951704	119.66423	29.7697365	9.515626	116.3874205	-81.2833465	21.215496	87.9034875
0.345957	25.32612	109.219757	-25.538006	15.623016	101.671684	28.349405	-6.541406	111.984703	31.76589	26.309322	118.134628	30.0576475	9.883958	115.0596655	-81.1336595	21.362074	88.2837025
-0.630763	26.444876	108.030655	-25.274939	15.834066	101.189972	28.600206	-6.182395	110.841537	31.680119	26.816269	116.930176	30.1401625	10.316937	113.8858565	-80.6900405	21.351195	88.4940875
-2.461681	27.834782	106.410278	-24.752668	15.989661	100.557755	29.096525	-5.793279	109.302437	32.082901	27.186602	115.095711	30.589713	10.6966615	112.199074	-80.095049	21.2826605	88.916436
-3.894781	28.519777	105.612419	-24.428589	16.009718	100.365303	29.398636	-5.664537	108.594276	32.36195	27.284777	114.25222	30.880293	10.81012	111.423248	-79.737471	21.209316	89.307358
-5.541079	29.06498	105.019547	-24.21435	15.94823	100.352791	29.694021	-5.687182	108.027351	32.518356	27.303955	113.655769	31.1061885	10.8083865	110.84156	-79.5348885	21.0880735	89.864022
-7.352713	29.485353	104.476418	-24.315416	16.026793	100.535416	29.793564	-5.662922	107.647156	32.624687	27.258011	113.224434	31.2091255	10.7975445	110.435795	-79.8399575	21.2560415	90.635037
-9.324973	29.76993	104.107979	-24.26626	15.944402	100.581383	29.79767	-5.732714	107.51532	32.727356	27.224136	112.868378	31.262513	10.745711	110.191849	-79.795033	21.143093	90.970917
-11.469046	29.996672	103.690933	-24.331533	15.912957	100.705101	29.742643	-5.801055	107.440102	32.729717	27.21022	112.602638	31.23618	10.7045825	110.02137	-79.899246	21.1213315	91.388832
-13.708012	30.10603	103.291557	-24.471565	15.879888	100.811172	29.624992	-5.778678	107.432556	32.671841	27.277803	112.333931	31.1484165	10.7495625	109.8832435	-80.0915465	21.0102135	91.7391005
-17.263107	30.152699	102.667046	-24.68412	15.950068	101.002083	29.464254	-5.64642	107.508026	32.396179	27.485884	112.033379	30.9302165	10.919732	109.7707025	-80.2984565	20.980404	92.2334635
-19.800091	30.139574	102.151726	-24.86729	16.049147	101.063087	29.289352	-5.473395	107.560516	32.226681	27.687454	111.782608	30.7580165	11.1070295	109.671562	-80.4925965	20.9912645	92.454612
-22.393351	30.047543	101.604607	-25.061316	16.152075	101.038269	29.140488	-5.400148	107.502213	32.062943	27.830904	111.405167	30.6017155	11.215378	109.45369	-80.7243475	21.088772	92.622848
-25.078804	29.907822	101.054367	-25.224865	16.220287	101.000145	28.980659	-5.289928	107.319626	31.830814	27.936039	111.003685	30.4057365	11.3230555	109.1616555	-80.8554665	21.1175185	92.8386345
-27.806927	29.691368	100.53598	-25.383953	16.277691	100.94426	28.835606	-5.190443	107.051064	31.614531	28.02796	110.507118	30.2250685	11.4187585	108.779091	-80.9929745	21.1366235	93.109429
-30.634228	29.44507	100.171959	-25.455887	16.308796	100.967583	28.704687	-5.044853	106.67868	31.428782	28.134647	109.926544	30.0667345	11.544897	108.302612	-80.9785085	21.072695	93.632554
-33.567898	29.145754	100.017181	-25.522276	16.387856	101.102921	28.679831	-4.882252	106.088081	31.291693	28.334703	109.16349	29.985762	11.7262255	107.6257855	-81.030314	21.0494865	94.5800565
-38.017311	28.667332	100.141953	-25.426102	16.603586	101.268318	28.668865	-4.407769	104.187859	31.393612	28.751608	106.4571	30.0312385	12.1719195	105.3224795	-80.8834425	21.0352525	97.2141565
-41.000446	28.289679	100.424507	-25.10297	16.90012	101.008484	28.648026	-3.664011	101.543022	31.269857	28.961891	102.843689	29.9589415	12.64894	102.1933555	-80.1648815	21.1513	99.8236125
-43.831314	27.944422	100.735077	-24.527632	17.330025	100.173714	28.484613	-2.561462	97.62027	30.337099	29.338634	98.583801	29.410856	13.388586	98.1020355	-78.46612	21.271464	102.2453925
-46.521645	27.548944	101.468483	-23.762434	17.756073	99.201393	27.986797	-1.275751	93.669434	29.24931	29.824432	94.38678	28.6180535	14.2743405	94.028107	-76.1429215	21.2378055	104.374679
-49.06258	27.103992	102.716919	-23.323267	18.157427	98.780533	27.334236	-0.159875	91.048477	28.273716	30.512787	91.227798	27.803976	15.176456	91.1381375	-74.45051	21.138398	106.4229285
-51.517094	26.63306	104.022552	-23.334833	18.407688	98.651489	26.555359	0.492727	89.548126	27.690115	30.653297	88.930855	27.122737	15.573012	89.2394905	-73.792403	21.242364	108.0634875
-53.927559	26.135096	104.916145	-23.503201	18.516043	98.167755	25.570593	0.463485	87.930878	26.469555	30.893671	87.287422	26.020074	15.678578	87.60915	-73.026476	21.353508	108.72636
-57.336288	25.390247	105.246185	-23.804476	18.510372	96.653862	24.051804	0.448618	85.073601	25.332148	30.671755	84.13179	24.691976	15.5601865	84.6026955	-72.300928	21.4605575	108.7050285
-59.349041	24.843391	105.359695	-24.166506	18.589996	95.696594	23.359709	0.552385	83.162109	24.749432	30.684361	82.029701	24.0545705	15.618373	82.595905	-72.3875825	21.561619	108.797283
-61.132996	24.277622	105.521843	-24.467779	18.782784	94.772148	22.720409	0.674046	81.168335	24.035097	30.92572	79.950859	23.377753	15.799883	80.559597	-72.313311	21.765685	108.984699
-62.462952	23.550722	105.746017	-24.782621	18.953995	93.808372	22.15094	0.885593	79.157883	23.77356	30.953249	77.619133	22.96225	15.919421	78.388508	-72.527492	21.988569	109.228236
-63.60334	22.90659	105.950188	-24.996264	19.01899	92.902359	21.663614	1.051855	77.518539	22.753887	31.242472	75.87471	22.2087505	16.1471635	76.6966245	-72.2012785	21.8908165	109.1080935
-64.332748	22.158897	106.128021	-25.177002	19.035458	92.021309	21.296934	1.121163	75.99263	22.029913	31.351339	74.10173	21.6634235	16.236251	75.04718	-72.0174275	21.834665	108.995438
-64.878799	21.42371	106.082344	-25.405893	18.960169	91.13607	20.806906	1.196225	74.458107	21.403446	31.347296	72.60746	21.105176	16.2717605	73.5327835	-71.916962	21.6485775	108.7393565
-65.441353	20.391989	105.611298	-25.899395	18.842585	89.900925	20.060564	1.250113	72.548393	20.692997	31.487873	70.709839	20.3767805	16.368993	71.629116	-72.1755705	21.316177	108.172734
-65.752655	19.864822	105.028534	-26.271761	18.871159	89.109818	19.623825	1.416105	71.457329	20.058969	31.652304	69.515465	19.841397	16.5342045	70.486397	-72.384919	21.2081135	107.733239
-65.725883	19.407465	104.350021	-26.741531	18.965023	88.382874	19.139763	1.57956	70.419922	19.341848	31.818491	68.517448	19.2408055	16.6990255	69.468685	-72.7238675	21.2310205	107.297063
-65.445572	18.986931	103.46022	-27.204237	19.010416	87.664085	18.559153	1.725054	69.4338	18.708931	31.943426	67.480469	18.634042	16.83424	68.4571345	-73.042516	21.186592	106.8710355
-64.713188	18.545774	102.407707	-27.670345	19.103123	86.941307	18.038073	1.778552	68.536034	18.201855	31.996922	66.554352	18.119964	16.887737	67.545193	-73.460654	21.318509	106.337421
-63.740814	18.122313	101.078453	-28.138914	19.129969	86.244576	17.673653	1.774978	67.795219	17.85087	31.999556	65.833115	17.7622615	16.887267	66.814167	-74.0400895	21.372671	105.674985
-62.523598	17.721956	99.529465	-28.553352	19.140614	85.521858	17.394279	1.675642	67.251137	17.595678	31.96545	65.325577	17.4949785	16.820546	66.288357	-74.6016825	21.460682	104.755359
-60.161423	17.277416	96.909363	-29.197884	19.121302	84.619637	17.074982	1.547212	66.912903	17.327568	31.855583	65.057854	17.201275	16.7013975	65.9853785	-75.597043	21.5412065	103.2538955
-58.278011	16.949337	95.053177	-29.642408	19.086313	84.204887	16.992905	1.406656	67.114517	17.343344	31.781965	65.368797	17.1681245	16.5943105	66.241657	-76.4529405	21.5783155	102.168117
-56.116581	16.700544	92.990807	-30.04846	19.031057	83.869095	17.141548	1.223477	67.757156	17.540369	31.754488	66.233978	17.3409585	16.4889825	66.995567	-77.4378785	21.5731315	100.742623
-53.644352	16.535757	91.078117	-30.459389	18.938532	83.788368	17.368736	1.007013	68.859955	18.010326	31.717714	67.651192	17.689531	16.3623635	68.2555735	-78.608309	21.5147005	99.3211625
-50.893658	16.367176	89.245239	-30.827888	18.817104	83.801773	17.667376	0.739627	70.385567	18.63133	31.569893	69.612999	18.149353	16.15476	69.999283	-79.805129	21.479448	97.604263
-47.805439	16.258892	87.781433	-31.127108	18.657251	84.046005	17.990135	0.441637	72.367737	19.286663	31.372339	72.190521	18.638399	15.906988	72.279129	-80.892615	21.407514	95.812881
-44.457237	16.183563	86.728012	-31.458509	18.509336	84.580154	18.393387	0.119558	74.855042	20.106939	31.167925	75.311394	19.250163	15.6437415	75.083218	-82.167181	21.3749305	94.07709
-38.972382	16.147293	86.149025	-31.727501	18.344606	85.909767	19.157021	-0.310666	79.256729	21.451836	31.029346	80.865158	20.3044285	15.35934	80.0609435	-83.7594305	21.329872	91.7585905
-34.876461	16.076347	86.462059	-31.782133	18.281822	87.23764	19.775068	-0.476105	82.180145	22.127844	30.972111	84.514908	20.951456	15.248003	83.3475265	-84.515722	21.315641	91.1277535
-36.23275	13.63514	88.672523	-31.590616	18.210649	88.521797	20.360062	-0.603019	85.020615	22.817923	30.943474	87.862793	21.5889925	15.1702275	86.441704	-84.7702245	21.2510705	90.60189
-31.918816	16.153994	93.220215	-31.294615	18.254889	89.96051	21.014843	-0.664821	87.689445	23.51	30.951204	90.992615	22.2624215	15.1431915	89.34103	-84.8516515	21.3665865	90.57999
-31.077337	16.242746	95.464737	-30.874899	18.27767	91.294617	21.693335	-0.753797	90.083023	24.179489	30.997646	93.543823	22.936412	15.1219245	91.813423	-84.68621	21.4334155	90.775811
-30.181499	16.363873	96.622993	-30.357759	18.361191	92.472321	22.396713	-0.804725	92.126785	24.705606	30.966578	95.418457	23.5511595	15.0809265	93.772621	-84.2666775	21.6414555	91.172021
-29.243114	16.479418	96.716156	-29.820326	18.450903	93.416893	23.00322	-0.801473	93.833282	25.15575	30.954344	96.804314	24.079485	15.0764355	95.318798	-83.720137	21.8253705	91.514988
-27.62422	16.656721	95.146477	-28.868681	18.470652	94.620605	23.874109	-0.885779	96.083862	25.913256	30.882593	98.52449	24.8936825	14.998407	97.304176	-82.6310445	21.942897	91.937034
-26.150291	16.571224	97.367729	-28.597412	18.430048	95.423424	24.402332	-1.030412	97.280449	26.396652	30.791506	99.433815	25.399492	14.880547	98.357132	-82.594316	21.979549	92.489716
-24.42803	16.562393	98.413506	-28.151394	18.315912	96.054932	24.812958	-1.256805	98.275681	26.820036	30.589172	100.161301	25.816497	14.6661835	99.218491	-82.119285	21.9656405	92.891373
-22.716576	16.527668	98.417763	-27.799814	18.106581	96.666336	25.258276	-1.537245	99.18058	27.242983	30.391554	100.764343	26.2506295	14.4271545	99.9724615	-81.8502575	21.7860075	93.3602105
-21.034763	16.539797	97.389923	-27.460743	17.941589	97.22921	25.665489	-1.680894	99.904045	27.63113	30.255457	101.188042	26.6483095	14.2872815	100.5460435	-81.5697955	21.5958965	93.9123765
-19.330383	16.611931	98.183495	-27.16758	17.762972	97.658585	26.051161	-1.805985	100.421509	27.962259	30.143394	101.406097	27.00671	14.1687045	100.913803	-81.34187	21.3572395	94.403367
-17.641644	16.692375	99.430153	-26.910301	17.613495	97.952568	26.362434	-1.943502	100.77993	28.249226	30.010101	101.500557	27.30583	14.0332995	101.1402435	-81.126432	21.1936905	94.7648925
-15.067318	16.876905	99.265198	-26.534298	17.392012	98.17141	26.755672	-2.144297	101.308998	28.578928	29.809057	101.561043	27.6673	13.83238	101.4350205	-80.735896	20.951644	94.9077995
-13.365236	17.02326	97.959351	-26.325041	17.274874	98.297462	27.001064	-2.257429	101.667488	28.754091	29.703394	101.702644	27.8775775	13.7229825	101.685066	-80.5276595	20.8267655	94.909858
-11.772369	17.258192	99.398842	-26.190557	17.121183	98.392639	27.212978	-2.407756	101.990746	28.994492	29.605362	101.89402	28.103735	13.598803	101.942383	-80.484849	20.643563	94.842895
-10.157962	17.5348	99.803909	-26.056803	16.96059	98.439674	27.403181	-2.616643	102.150177	29.199291	29.423969	102.070686	28.301236	13.403663	102.1104315	-80.414842	20.517517	94.7689165
-8.510824	17.815289	99.078506	-25.899988	16.728495	98.500618	27.54488	-2.891421	102.324059	29.371414	29.177406	102.427803	28.458147	13.1429925	102.375931	-80.258123	20.3139975	94.625305
-7.028397	18.119644	99.610291	-25.787371	16.49967	98.69957	27.741426	-3.230741	102.787338	29.650148	28.928741	103.181335	28.695787	12.849	102.9843365	-80.270529	20.15034	94.4148035
-5.579288	18.486706	100.631081	-25.698439	16.303219	99.036972	27.958757	-3.561232	103.579865	29.888803	28.71834	104.384003	28.92378	12.578554	103.981934	-80.320658	20.027884	94.09201
-3.465276	19.038382	101.23333	-25.52667	16.042803	99.695297	28.255674	-3.890409	105.232468	30.231485	28.462549	106.629852	29.2435795	12.28607	105.93116	-80.2969195	19.799536	93.459434
-2.226279	19.461319	102.888527	-25.390793	15.952136	100.200745	28.457272	-4.040642	106.719185	30.423161	28.407976	108.820114	29.4402165	12.183667	107.7696495	-80.2218025	19.720605	92.6318405
-1.037949	19.897257	104.07975	-25.230778	15.890514	100.914406	28.703461	-4.250368	108.980347	30.759617	28.354803	111.782852	29.731539	12.0522175	110.3815995	-80.193095	19.7288105	91.4472125
-0.180291	20.385433	106.898369	-25.154877	15.870242	101.783669	29.046133	-4.476102	111.319748	31.230137	28.294483	114.68071	30.138135	11.9091905	113.000229	-80.447889	19.8312935	90.567109
0.683343	20.874222	108.608139	-24.753469	15.850501	102.310204	29.138327	-4.489663	113.154068	31.293606	28.22319	117.093849	30.2159665	11.8667635	115.1239585	-79.7229045	19.8342385	89.4964495
1.569514	21.376261	109.233582	-24.333595	15.993883	102.595261	29.355631	-4.472634	114.734497	31.425528	28.285431	119.278526	30.3905795	11.9063985	117.0065115	-79.0577695	20.0813675	88.1840105
2.140442	21.835285	110.848846	-24.156166	16.327679	103.105476	29.70187	-4.369316	116.042564	31.729645	28.39571	121.193802	30.7157575	12.013197	118.618183	-79.0280895	20.642161	87.592769
2.846066	22.531813	112.158409	-23.326897	16.462894	103.318275	30.236816	-4.147321	117.163971	32.216164	28.591963	122.389473	31.22649	12.222321	119.776722	-77.880284	20.703467	86.859828
3.341214	23.030102	111.696648	-22.969177	16.647261	103.138748	30.633598	-3.879255	116.889488	32.563133	28.870689	122.220528	31.5983655	12.495717	119.555008	-77.5367195	20.798805	86.722488
3.742648	23.499672	110.665512	-22.548695	16.90465	102.615547	31.073341	-3.566612	116.189262	32.932072	29.1558	121.431923	32.0027065	12.794594	118.8105925	-77.1000965	21.014706	86.4205015
3.991666	23.934521	109.834145	-22.502855	17.361057	102.442131	31.601912	-3.359046	115.368843	33.695168	29.194366	120.363007	32.64854	12.91766	117.865925	-77.65425	21.804454	87.018337
3.990794	24.255665	109.206184	-21.916416	17.378759	102.118538	32.129459	-3.250431	114.538994	33.884792	29.451466	119.454208	33.0071255	13.1005175	116.996601	-76.8399575	21.6570005	87.240475
3.788242	24.543207	108.358047	-21.473621	17.43889	102.018486	32.552048	-3.090585	113.780151	34.387878	29.530573	118.409302	33.469963	13.219994	116.0947265	-76.417205	21.657786	87.9422455
3.415389	24.759331	107.619217	-21.103132	17.456085	102.098694	33.078304	-2.958578	113.001595	34.919075	29.65057	117.264267	33.9986895	13.345996	115.132931	-76.2049535	21.566174	89.064457
2.612979	24.847898	106.490051	-20.558844	17.549555	102.15255	33.666439	-2.541901	111.740303	35.561733	30.093891	115.471077	34.614086	13.775995	113.60569	-75.731774	21.323115	90.69941
1.810966	24.860367	105.89032	-20.268042	17.597576	102.261101	34.131622	-2.309542	111.115791	35.861679	30.40728	114.3563	34.9966505	14.048869	112.7360455	-75.5327345	21.146283	91.7861565
0.814549	24.840092	105.283669	-20.024982	17.642712	102.378098	34.486774	-2.054036	110.455116	36.192379	30.711779	113.194061	35.3395765	14.3288715	111.8245885	-75.3895405	20.9565525	92.9316075
-0.270135	24.749372	104.56897	-19.784182	17.6756	102.354416	34.760941	-1.797529	109.762085	36.435394	30.899334	111.893318	35.5981675	14.5509025	110.8277015	-75.1665315	20.8002975	93.8811305
-1.275744	24.614731	104.036804	-19.559713	17.684078	102.23777	35.092686	-1.703452	109.157501	36.608585	31.100204	110.576752	35.8506355	14.698376	109.8671265	-74.9700615	20.66978	94.6084135
-2.214942	24.408344	103.354172	-19.33363	17.663603	101.974998	35.423378	-1.608689	108.52401	36.745228	31.279531	109.28804	36.084303	14.835421	108.906025	-74.751563	20.491785	95.043971
-3.228997	24.197725	102.52813	-19.114956	17.644707	101.609337	35.670231	-1.548552	107.988823	36.877354	31.296223	108.135071	36.2737925	14.8738355	108.061947	-74.5037045	20.4155785	95.156727
-4.836995	23.841623	101.325584	-18.846569	17.478239	101.020012	36.083511	-1.614996	107.225502	36.900013	31.204561	106.723907	36.491762	14.7947825	106.9747045	-74.1849	20.1616955	95.0653195
-6.041389	23.63802	100.627991	-18.675205	17.328699	100.705101	36.261353	-1.770221	106.693176	36.930962	31.019089	105.994347	36.5961575	14.624434	106.3437615	-73.9465675	20.032964	95.0664405
-7.320175	23.491524	100.108742	-18.478693	17.112144	100.43206	36.370159	-1.929001	106.23056	37.005417	30.834146	105.393684	36.687788	14.4525725	105.812122	-73.645174	19.7717155	95.051998
-8.592945	23.302162	99.574982	-18.306845	16.887848	100.182701	36.468063	-2.189841	105.836655	37.164108	30.631367	104.781067	36.8160855	14.220763	105.308861	-73.4297755	19.554933	95.056541
-9.550337	23.157692	99.706474	-18.168844	16.665033	99.949493	36.525414	-2.442734	105.397354	37.301003	30.343252	104.235474	36.9132085	13.950259	104.816414	-73.2508965	19.379807	95.082572
-10.483912	23.04043	98.848419	-18.032139	16.447968	99.706764	36.551666	-2.636548	104.862068	37.378838	30.109653	103.759125	36.965252	13.7365525	104.3105965	-73.02953	19.1593835	95.1029315
-11.498685	23.059267	98.871872	-17.949318	16.267374	99.421646	36.527782	-2.870704	104.180077	37.457809	29.963366	103.207649	36.9927955	13.546331	103.693863	-72.8914315	18.988417	95.149429
-12.931763	23.132715	98.122063	-17.867996	16.001541	98.849289	36.44651	-3.065653	102.673828	37.528267	29.839664	102.23465	36.9873885	13.3870055	102.454239	-72.7233805	18.6160765	95.244339
-13.838331	23.27371	97.678078	-17.858772	15.876137	98.369362	36.32613	-3.105556	101.386734	37.467926	29.967476	101.452362	36.897028	13.43096	101.419548	-72.614572	18.321314	95.319176
-14.819397	23.476786	97.039314	-17.817019	15.764734	97.829338	36.121429	-3.045417	100.058388	37.311043	30.029583	100.782524	36.716236	13.492083	100.420456	-72.350274	18.037385	95.23822
-15.725465	23.705111	96.610275	-17.805521	15.702818	97.375618	35.950535	-2.931753	98.87722	37.151424	29.873774	100.081482	36.5509795	13.4710105	99.479351	-72.1620215	17.9346255	95.271885
-16.561634	23.950071	96.550224	-17.796974	15.63257	97.025146	35.770409	-2.761376	97.917702	36.99453	30.064531	99.482727	36.3824695	13.6515775	98.7002145	-71.9764175	17.6135625	95.3500775
-17.377026	24.223488	96.089127	-17.809641	15.636116	96.737213	35.619972	-2.630403	97.169899	36.857956	30.291325	98.907501	36.238964	13.830461	98.0387	-71.858246	17.441771	95.435726
-18.166759	24.494015	96.13398	-17.816948	15.721234	96.521698	35.582016	-2.48033	96.50177	36.616779	30.929724	98.552521	36.0993975	14.224697	97.5271455	-71.7332935	17.217771	95.5162505
-19.358068	24.973886	95.924294	-17.860329	15.842995	96.168564	35.359486	-2.269608	96.067825	36.251907	31.266495	98.187111	35.8056965	14.4984435	97.127468	-71.5263545	17.1875465	95.20966
-20.136362	25.224558	95.811775	-17.982525	15.949922	96.034927	35.265144	-2.17744	95.883362	36.033745	31.38372	97.972748	35.6494445	14.60314	96.928055	-71.6144945	17.296704	95.141799
-20.84244	25.475227	95.701965	-18.118027	16.045996	95.932465	35.116516	-2.083213	95.80336	35.736118	31.437788	97.803337	35.426317	14.6772875	96.8033485	-71.662371	17.4147045	95.0615815
-21.490059	25.674501	95.646599	-18.28791	16.152405	95.867538	34.91396	-2.04593	95.827225	35.37159	31.500206	97.693184	35.142775	14.727138	96.7602045	-71.718595	17.577672	94.9748715
-22.07629	25.816065	95.644249	-18.481379	16.207293	95.854469	34.756897	-2.032795	95.873627	35.050053	31.508139	97.65062	34.903475	14.737672	96.7621235	-71.866233	17.676914	94.9468145
-22.62706	25.965939	95.576111	-18.684031	16.263018	95.859673	34.504387	-2.025194	95.966812	34.763981	31.564718	97.704384	34.634184	14.769762	96.835598	-72.002246	17.756274	94.883748
-23.221579	26.0651	95.553001	-18.907591	16.262598	95.838814	34.226269	-1.999955	96.010933	34.584538	31.616514	97.769585	34.4054035	14.8082795	96.890259	-72.2205855	17.7169165	94.787369
-24.055719	26.264732	95.62973	-19.224758	16.233475	95.799347	33.845776	-1.944085	95.974098	34.399807	31.690136	97.966072	34.1227915	14.8730255	96.970085	-72.5723075	17.5939245	94.628609
-24.552364	26.336777	95.665062	-19.464203	16.221151	95.779221	33.604465	-1.881041	95.961647	34.273388	31.765049	98.1866	33.9389265	14.942004	97.0741235	-72.8673325	17.500298	94.4843185
-25.035992	26.407984	95.654465	-19.676455	16.282207	95.763634	33.380447	-1.775556	95.997169	34.11755	31.854883	98.387978	33.7489985	15.0396635	97.1925735	-73.1019085	17.5247505	94.3346945
-25.364578	26.460665	95.647987	-19.870195	16.354364	95.76033	33.179092	-1.657905	96.085983	33.966904	31.935516	98.531166	33.572998	15.1388055	97.3085745	-73.313388	17.5699225	94.2120855
-25.689381	26.470556	95.629997	-20.051102	16.468386	95.72126	32.99548	-1.541899	96.177185	33.780685	32.012608	98.59301	33.3880825	15.2353545	97.3850975	-73.4902865	17.7014175	94.0574225
-25.996599	26.406107	95.559174	-20.175598	16.569681	95.710678	32.837017	-1.47225	96.237114	33.571632	32.073124	98.583397	33.2043245	15.300437	97.4102555	-73.5555205	17.838925	94.0111005
-26.17248	26.321278	95.46917	-20.269972	16.694986	95.681641	32.696175	-1.383517	96.321236	33.389851	32.150139	98.465851	33.043013	15.383311	97.3935435	-73.582957	18.006661	93.9697385
-26.33676	26.184481	95.321983	-20.387959	16.846867	95.622253	32.54372	-1.269976	96.393044	33.14595	32.259171	98.244591	32.844835	15.4945975	97.3188175	-73.620753	18.1991365	93.9256885
-26.391167	26.03442	95.264832	-20.458174	16.946226	95.607704	32.434544	-1.143803	96.465073	33.00391	32.370502	98.094467	32.719227	15.6133495	97.27977	-73.635575	18.2791025	93.935638
-26.343287	25.888899	95.238785	-20.50009	17.001221	95.630775	32.401886	-1.077299	96.501785	32.880714	32.463367	97.974518	32.6413	15.693034	97.2381515	-73.64148	18.309408	94.0233985
-26.34024	25.744967	95.22641	-20.555483	17.06077	95.650459	32.395218	-0.998624	96.554077	32.745869	32.576714	97.909004	32.5705435	15.789045	97.2315405	-73.6815095	18.332495	94.0693775
-26.096237	25.594776	95.167549	-20.599297	17.115713	95.657524	32.363441	-0.906649	96.62458	32.679844	32.724667	97.892548	32.5216425	15.909009	97.258564	-73.7202365	18.322417	94.056484
-25.907574	25.404526	95.149597	-20.629044	17.164341	95.661453	32.319279	-0.783952	96.654152	32.63203	32.890678	97.898544	32.4756545	16.053363	97.276348	-73.7337425	18.275319	94.046558
-25.699612	25.241302	95.1567	-20.673904	17.219587	95.65731	32.244011	-0.648457	96.691177	32.563133	33.092052	97.961052	32.403572	16.2217975	97.3261145	-73.75138	18.2173765	93.9885055
-25.249237	25.011057	95.16481	-20.742649	17.300875	95.683167	32.191494	-0.407346	96.733841	32.43652	33.401489	98.111565	32.314007	16.4970715	97.422703	-73.799305	18.1046785	93.943631
-24.936384	24.902084	95.204117	-20.832863	17.378107	95.693771	32.133095	-0.195407	96.793922	32.347603	33.635338	98.220451	32.240349	16.7199655	97.5071865	-73.906075	18.0362485	93.8803555
-24.600119	24.771544	95.232582	-20.953014	17.507334	95.71167	32.091057	0.048292	96.840286	32.239513	33.872665	98.332169	32.165285	16.9604785	97.5862275	-74.071313	18.0541895	93.8371125
-24.302797	24.67882	95.228607	-21.074814	17.611959	95.722603	32.010616	0.296695	96.91259	32.11071	34.099041	98.46566	32.060663	17.197868	97.689125	-74.210291	18.02605	93.756081
-23.930098	24.608854	95.250229	-21.212002	17.708271	95.753387	31.953644	0.515436	96.976936	31.988537	34.339825	98.594757	31.9710905	17.4276305	97.7858465	-74.3950945	17.9889115	93.7209275
-23.514912	24.549875	95.290146	-21.379826	17.792351	95.782867	31.859476	0.734567	97.061478	31.856472	34.552032	98.711945	31.857974	17.6432995	97.8867115	-74.617626	17.9414025	93.6790225
-23.057547	24.467777	95.265182	-21.54158	17.864891	95.776512	31.750902	0.880014	97.119881	31.78244	34.691765	98.826675	31.766671	17.7858895	97.973278	-74.849831	17.9438925	93.579746
-22.330814	24.334093	95.191818	-21.772852	17.902597	95.72258	31.595764	1.030568	97.14666	31.648472	34.880146	98.991463	31.622118	17.955357	98.0690615	-75.167822	17.849837	93.3760985
-21.828968	24.246239	95.193016	-21.923279	17.918196	95.656845	31.464592	1.119716	97.17234	31.538475	34.964554	99.125664	31.5015335	18.042135	98.149002	-75.3480915	17.794257	93.164688
-21.321314	24.086905	95.16423	-22.073099	17.923229	95.657387	31.346485	1.213096	97.2481	31.449663	35.033642	99.262268	31.398074	18.123369	98.255184	-75.544272	17.723089	93.05959
-20.807432	23.992596	95.178566	-22.236938	17.956198	95.666763	31.258244	1.304792	97.353271	31.344217	35.139973	99.437431	31.3012305	18.2223825	98.395351	-75.7751065	17.6900135	92.938175
-20.294447	23.86731	95.226318	-22.404886	17.984612	95.681259	31.158442	1.42899	97.469673	31.230623	35.259914	99.607658	31.1945325	18.344452	98.5386655	-76.0043045	17.624772	92.8238525
-19.740923	23.740404	95.264648	-22.567806	18.025105	95.73185	31.080421	1.555956	97.560562	31.140163	35.384323	99.740631	31.110292	18.4701395	98.6505965	-76.245904	17.5800705	92.8131035
-19.116985	23.607483	95.284729	-22.712757	18.079468	95.797714	31.010555	1.675659	97.630455	31.035904	35.513786	99.822632	31.0232295	18.5947225	98.7265435	-76.4487435	17.5642135	92.8688845
-18.257439	23.385849	95.362	-22.947662	18.221539	95.860252	30.86417	1.845335	97.763428	30.850664	35.69136	99.841805	30.857417	18.7683475	98.8026165	-76.752741	17.6747305	92.9178875
-17.68202	23.227648	95.366142	-23.095665	18.322279	95.885071	30.774939	1.987289	97.831032	30.698235	35.780018	99.821815	30.736587	18.8836535	98.8264235	-76.927917	17.7609045	92.9437185
-17.086029	23.104256	95.375458	-23.221781	18.40963	95.901314	30.675926	2.097466	97.898964	30.561928	35.872192	99.813118	30.618927	18.984829	98.856041	-77.062489	17.834431	92.946587
-16.463247	22.890167	95.373573	-23.365793	18.513874	95.929688	30.566299	2.209361	97.995277	30.441883	35.981514	99.823959	30.504091	19.0954375	98.909618	-77.235677	17.9323105	92.949758
-15.79468	22.711723	95.39476	-23.504007	18.59329	95.942757	30.481928	2.317808	98.124084	30.339474	36.074219	99.905205	30.410701	19.1960135	99.0146445	-77.418715	17.9905665	92.8708695
-15.162288	22.480509	95.465752	-23.645365	18.644096	95.951988	30.425346	2.38374	98.269913	30.227047	36.152729	100.050507	30.3261965	19.2682345	99.16021	-77.6169265	18.0199575	92.743766
-14.522473	22.234278	95.389359	-23.793409	18.729221	95.908951	30.341074	2.43508	98.416199	30.115717	36.222256	100.196091	30.2283955	19.328668	99.306145	-77.8152135	18.129774	92.511757
-13.573311	21.913523	95.279198	-24.039236	18.852169	95.744591	30.186081	2.478415	98.614571	30.003691	36.314255	100.297417	30.094886	19.396335	99.455994	-78.173358	18.308003	92.033188
-12.897571	21.636065	95.186981	-24.172464	18.937389	95.612923	30.114302	2.504223	98.732742	29.913807	36.336178	100.314865	30.0140545	19.4202005	99.5238035	-78.3589825	18.4545775	91.7020425
-12.208607	21.420408	95.120796	-24.261326	19.019398	95.519806	30.021719	2.555802	98.85247	29.795465	36.356102	100.361374	29.908592	19.455952	99.606922	-78.431244	18.582844	91.43269
-11.590939	21.109716	95.084419	-24.371597	19.117931	95.407318	29.958168	2.588319	98.973686	29.683086	36.405457	100.416267	29.820627	19.496888	99.6949765	-78.563821	18.738974	91.1196595
-10.977261	20.828924	95.03363	-24.487614	19.18075	95.344795	29.881521	2.611157	99.075882	29.618668	36.452423	100.42981	29.7500945	19.53179	99.752846	-78.7253225	18.82971	90.936744
-10.347576	20.5599	94.998344	-24.578173	19.239151	95.272461	29.800877	2.656029	99.136421	29.5401	36.482079	100.466469	29.6704885	19.569054	99.801445	-78.8268345	18.909248	90.743477
-9.695708	20.24888	94.967072	-24.634029	19.282856	95.217468	29.718531	2.698246	99.205925	29.436245	36.510967	100.528778	29.577388	19.6046065	99.8673515	-78.845446	18.9611055	90.5675845
-8.753671	19.791777	95.026794	-24.790318	19.356472	95.172569	29.620159	2.780966	99.273109	29.290258	36.530331	100.620461	29.4552085	19.6556485	99.946785	-79.0358445	19.0572955	90.398353
-8.185681	19.433573	95.049866	-24.879709	19.369879	95.155296	29.533085	2.808888	99.321121	29.178482	36.55825	100.708733	29.3557835	19.683569	100.014927	-79.1152015	19.056189	90.295665
-7.639064	19.131786	95.077805	-24.972797	19.416492	95.156975	29.444664	2.8441	99.397568	29.088078	36.557026	100.81884	29.266371	19.700563	100.108204	-79.211965	19.132421	90.205746
-7.04883	18.830271	95.169518	-25.052721	19.439598	95.167336	29.342863	2.868975	99.526604	29.023764	36.530052	100.968887	29.1833135	19.6995135	100.2477455	-79.2887555	19.1796825	90.0869265
-6.487584	18.516611	95.28862	-25.172256	19.46903	95.261032	29.247984	2.873472	99.70359	28.974977	36.55238	101.214325	29.1114805	19.712926	100.4589575	-79.4559925	19.225134	90.0631065
-5.949515	18.142584	95.490631	-25.279886	19.494238	95.384613	29.19515	2.86826	99.91301	29.058821	36.142479	101.509491	29.1269855	19.5053695	100.7112505	-79.6867575	19.4831065	90.0579755
-5.447728	17.811302	95.806938	-25.383675	19.561119	95.59063	29.097731	2.865252	100.255775	29.09193	36.116863	101.894669	29.0948305	19.4910575	101.075222	-79.8621805	19.6311805	90.106038
-4.789222	17.284807	96.407204	-25.587961	19.684973	96.020424	28.882059	2.810841	100.96785	29.059204	36.0765	102.980598	28.9706315	19.4436705	101.974224	-80.1465535	19.9262755	90.066624
-4.395417	16.96497	96.916023	-25.774834	19.821857	96.360382	28.752947	2.68243	101.630974	29.131523	36.031578	103.659889	28.942235	19.357004	102.6454315	-80.491903	20.28671	90.0753325
-3.999194	16.67145	97.413849	-25.944557	20.020725	96.66539	28.599327	2.589324	102.345192	29.084291	36.399509	104.236519	28.841809	19.4944165	103.2908555	-80.730923	20.5470335	90.0399245
-3.644142	16.304531	97.820297	-26.121014	20.29516	96.821945	28.425333	2.454357	103.037689	29.076948	36.371143	104.776428	28.7511405	19.41275	103.9070585	-80.9931685	21.17757	89.7368315
-3.331871	15.962091	98.11351	-26.31164	20.557253	96.869911	28.210512	2.378756	103.685341	29.09008	36.364483	105.227852	28.650296	19.3716195	104.4565965	-81.273576	21.7428865	89.2832255
-3.084729	15.680607	98.393089	-26.447958	20.824562	96.834465	28.024897	2.30263	104.287758	29.112741	36.372124	105.535805	28.568819	19.337377	104.9117815	-81.464735	22.311747	88.7571485
-2.887849	15.395419	98.585876	-26.52198	21.069344	96.818314	27.883165	2.272011	104.731163	29.130646	36.412582	105.841217	28.5069055	19.3422965	105.28619	-81.5508655	22.7963915	88.350438
-2.661922	15.033174	98.823647	-26.556005	21.435781	96.901115	27.743551	2.3195	105.010284	29.327202	36.49165	106.311287	28.5353765	19.405575	105.6607855	-81.6473865	23.465987	88.1414445
-2.557718	14.840165	98.888466	-26.512741	21.657898	96.954315	27.693027	2.394937	105.031097	29.516624	36.586365	106.668266	28.6048255	19.490651	105.8496815	-81.6303075	23.825145	88.0589485
-2.458911	14.618254	98.94046	-26.455215	21.89781	97.021744	27.658966	2.514602	104.981316	29.724651	36.757938	107.077583	28.6918085	19.63627	106.0294495	-81.6022385	24.15935	88.0140385
-2.422225	14.377008	98.969147	-26.397089	22.149389	97.168884	27.654222	2.681692	104.862686	29.944605	36.967758	107.436386	28.7994135	19.824725	106.149536	-81.5935915	24.474053	88.188232
-2.47506	14.103773	98.948631	-26.340633	22.396706	97.296181	27.661404	2.895989	104.749802	30.102989	37.189545	107.758858	28.8821965	20.042767	106.25433	-81.5634625	24.750645	88.338032
-2.573346	13.8512	98.911461	-26.295668	22.675198	97.451591	27.666166	3.15527	104.607201	30.210608	37.431381	108.057617	28.938387	20.2933255	106.332409	-81.529723	25.0570705	88.570773
-2.695317	13.493342	98.84742	-26.252058	22.935823	97.52005	27.659882	3.438287	104.473434	30.25972	37.719006	108.319405	28.959801	20.5786465	106.3964195	-81.463917	25.2929995	88.6436805
-2.982413	12.860123	98.631683	-26.241653	23.317097	97.53035	27.682495	3.850452	104.27462	30.307531	38.113487	108.546707	28.995013	20.9819695	106.4106635	-81.478319	25.6522245	88.6500365
-3.222944	12.402276	98.430733	-26.192268	23.533831	97.48027	27.696777	4.076747	104.146851	30.325386	38.352428	108.608032	29.0110815	21.2145875	106.3774415	-81.3956175	25.8530745	88.5830985
-3.501993	11.809127	98.233475	-26.14485	23.705845	97.428482	27.702948	4.264088	104.02832	30.330589	38.554131	108.621368	29.0167685	21.4091095	106.324844	-81.3064685	26.0025805	88.53212
-3.931173	11.196404	97.99749	-26.110912	23.857174	97.365974	27.707771	4.447271	103.974579	30.346426	38.713242	108.575806	29.0270985	21.5802565	106.2751925	-81.2489225	26.1340915	88.4567555
-4.371322	10.445346	97.860771	-26.10384	23.976185	97.343842	27.734703	4.586352	103.977539	30.377039	38.866829	108.530487	29.055871	21.7265905	106.254013	-81.263551	26.2257795	88.433671
-4.901505	9.642592	97.756065	-26.087635	24.062435	97.377136	27.784294	4.722686	104.048309	30.392815	39.019405	108.511696	29.0885545	21.8710455	106.2800025	-81.2638245	26.2538245	88.4742695
-5.453373	8.734383	97.680428	-26.031393	24.139467	97.415268	27.829594	4.862006	104.145767	30.394918	39.155285	108.445572	29.112256	22.0086455	106.2956695	-81.175042	26.2702885	88.5348665
-6.448703	7.234227	97.666458	-25.98041	24.198427	97.505135	27.911367	5.075799	104.400864	30.3529	39.362083	108.188774	29.1321335	22.218941	106.294819	-81.0929535	26.177913	88.715451
-7.161426	6.162164	97.775208	-25.905415	24.241653	97.547165	28.020361	5.18984	104.648743	30.320953	39.496891	107.942032	29.170657	22.3433655	106.2953875	-80.981487	26.1399405	88.7989425
-7.855491	4.933079	97.967484	-25.813107	24.280497	97.63501	28.126713	5.297452	104.98217	30.647141	39.467514	107.475952	29.386927	22.382483	106.229061	-81.013141	26.178511	89.040959
-8.647726	3.776041	98.313683	-25.730804	24.282732	97.741714	28.274874	5.392601	105.300461	30.316517	39.712589	107.286621	29.2956955	22.552595	106.293541	-80.7573035	26.012869	89.189887
-9.486184	2.537896	98.695709	-25.575272	24.271336	97.817184	28.43449	5.486607	105.606369	30.320042	39.774315	106.798874	29.377266	22.630461	106.2026215	-80.52781	25.912211	89.4317465
-10.341315	1.260099	99.057449	-25.421009	24.25061	97.842072	28.619946	5.551939	105.820869	30.632029	39.63155	106.075607	29.6259875	22.5917445	105.948238	-80.4680055	25.9094755	89.735906
-11.235372	0.05336	99.500916	-25.25861	24.164341	97.863235	28.770844	5.569027	105.984673	30.304579	39.726646	105.608322	29.5377115	22.6478365	105.7964975	-80.0549315	25.6808455	89.9299725
-12.656872	-1.770658	100.171387	-24.992647	23.940815	97.942375	29.020086	5.571763	106.106308	30.328592	39.514244	104.638222	29.674339	22.5430035	105.372265	-79.659633	25.3386265	90.512485
-13.643101	-2.89428	100.688683	-24.782963	23.736248	98.05397	29.246483	5.516605	106.166458	30.299255	39.34647	104.056229	29.772869	22.4315375	105.1113435	-79.338795	25.0409585	90.9965965
-14.632236	-3.977987	101.238953	-24.57793	23.492117	98.173126	29.453299	5.459259	106.246758	30.346977	39.108501	103.377831	29.900138	22.28388	104.8122945	-79.055998	24.700354	91.5339575
-15.626489	-5.065093	101.837448	-24.344135	23.265671	98.311905	29.678413	5.369009	106.288445	30.34383	38.892792	102.78492	30.0111215	22.1309005	104.5366825	-78.6993915	24.4004415	92.0871275
-16.634802	-5.906157	102.551125	-24.13007	23.021416	98.483475	29.915779	5.275513	106.36647	30.343304	38.648285	102.173126	30.1295415	21.961899	104.269798	-78.3896815	24.080933	92.697152
-17.671425	-6.684197	103.263161	-23.909626	22.82756	98.663536	30.157513	5.173305	106.500565	30.300676	38.367992	101.538322	30.2290945	21.7706485	104.0194435	-78.0483465	23.8844715	93.3076285
-18.776318	-7.341776	104.001892	-23.720966	22.611134	98.842667	30.392536	5.07438	106.563339	30.24033	37.663815	100.888672	30.316433	21.3690975	103.7260055	-77.758365	23.8531705	93.9593285
-20.372482	-7.966348	105.080223	-23.455391	22.299366	99.108002	30.652363	4.965305	106.613632	30.188734	37.711567	100.016273	30.4205485	21.338436	103.3149525	-77.3313305	23.260296	94.9010515
-21.273252	-8.376028	105.623199	-23.270147	22.117537	99.291931	30.921782	4.824334	106.609009	30.165085	37.043236	99.590965	30.5434335	20.933785	103.099987	-77.0837275	23.301289	95.483875
-22.537222	-8.391639	106.202209	-23.150284	21.925188	99.488297	31.097469	4.720075	106.611908	30.069902	37.203941	99.136978	30.5836855	20.962008	102.874443	-76.8842535	22.888368	96.102151
-23.580486	-8.329767	106.573059	-23.032377	21.763395	99.655289	31.209728	4.627624	106.606079	30.079819	36.948956	98.82618	30.6447735	20.78829	102.7161295	-76.7095275	22.7385	96.5944485
-24.614494	-8.109493	106.808151	-22.958849	21.58963	99.820282	31.295528	4.509957	106.565437	30.078104	36.792332	98.674118	30.686816	20.6511445	102.6197775	-76.604514	22.5281155	97.0207865
-25.642929	-7.808392	106.82975	-22.900564	21.443045	100.00174	31.707874	4.192546	106.375954	30.109701	36.681862	98.588371	30.9087875	20.437204	102.4821625	-76.7099155	22.448886	97.5213175
-26.704308	-7.287379	106.759056	-22.827742	21.330643	100.169266	31.763544	4.100479	106.276085	30.11767	36.605309	98.569321	30.940607	20.352894	102.422703	-76.596091	22.308392	97.915829
-28.256535	-6.238887	106.449066	-22.788589	21.208729	100.330315	31.791119	4.036784	106.111023	30.094585	36.605747	98.568604	30.942852	20.3212655	102.3398135	-76.52003	22.0961925	98.3208165
-29.26417	-5.31323	106.059692	-22.802458	21.177626	100.40213	31.439623	4.233364	106.081879	30.061754	36.656071	98.629044	30.7506885	20.4447175	102.3554615	-76.3556045	21.9105345	98.4487985
-30.259136	-4.232681	105.684341	-22.859388	21.194345	100.497452	31.32753	4.273179	105.906586	30.027617	36.774925	98.771599	30.6775735	20.524052	102.3390925	-76.3963495	21.864638	98.6558115
-31.314245	-2.984739	105.189392	-22.902451	21.195196	100.586533	31.27808	4.263453	105.69236	30.015474	36.88686	98.93528	30.646777	20.5751565	102.31382	-76.451679	21.8152355	98.859246
-32.279381	-1.619169	104.630867	-22.970512	21.210876	100.665268	31.20668	4.279302	105.421875	29.980909	36.976303	99.107849	30.5937945	20.6278025	102.264862	-76.5348185	21.7939495	99.065674
-33.318825	-0.077391	104.130531	-23.049194	21.254717	100.698219	31.112627	4.294299	105.084419	29.948011	37.02821	99.26059	30.530319	20.6612545	102.1725045	-76.628707	21.8481795	99.2239335
-34.338242	1.569827	103.414406	-23.13028	21.284676	100.644302	30.981556	4.270099	104.62912	29.918114	37.022148	99.366982	30.449835	20.6461235	101.998051	-76.710395	21.9232285	99.290553
-35.896893	4.258924	102.381363	-23.237579	21.352036	100.461945	30.766636	4.1845	103.780899	29.959833	36.543655	99.494415	30.3632345	20.3640775	101.637657	-76.8383925	22.3399945	99.286233
-36.858776	6.187801	101.649788	-23.291679	21.387064	100.27282	30.597942	4.118773	103.13829	29.942432	36.490227	99.499168	30.270187	20.3045	101.318729	-76.853545	22.469628	99.226911
-37.894855	8.219359	100.989258	-23.342852	21.412022	100.040009	30.381622	4.077348	102.513924	29.925772	36.46685	99.533615	30.153697	20.272099	101.0237695	-76.839401	22.551945	99.0562485
-38.805614	10.30446	100.342812	-23.450758	21.481409	99.824196	30.164974	4.087505	101.99894	29.879469	36.459755	99.635757	30.0222215	20.27363	100.8173485	-76.9237375	22.689188	98.8310435
-39.810982	12.468128	99.883369	-23.563255	21.569494	99.641251	29.945745	4.097069	101.524399	29.829899	36.497116	99.758011	29.887822	20.2970925	100.641205	-77.014332	22.8418955	98.641297
-40.767117	14.691338	99.433113	-23.680267	21.661325	99.457672	29.741413	4.152058	101.045418	29.773399	36.594246	99.864891	29.757406	20.373152	100.4551545	-77.11794	22.949498	98.4601895
-41.750332	16.926979	99.074432	-23.788935	21.760334	99.270264	29.529051	4.237514	100.61985	29.635796	37.026176	99.872253	29.5824235	20.631845	100.2460515	-77.1602935	22.888823	98.2944765
-43.165466	20.385937	98.728134	-23.980925	21.970982	99.060371	29.276163	4.335574	100.082626	29.497114	37.081635	99.974785	29.3866385	20.7086045	100.0287055	-77.3484885	23.2333595	98.0920365
-44.088028	22.666302	98.568336	-24.082006	22.074728	98.967758	29.126713	4.412801	99.793747	29.464615	37.108238	100.010658	29.295664	20.7605195	99.9022025	-77.459676	23.3889365	98.0333135
-44.990154	24.923849	98.60939	-24.15053	22.174715	98.883965	28.985697	4.437309	99.464325	29.440161	37.083015	100.005005	29.212929	20.760162	99.734665	-77.513989	23.589268	98.033265
-45.843964	27.167692	98.563889	-24.193558	22.221937	98.833817	28.861103	4.481495	99.041794	29.377668	37.01289	99.884521	29.1193855	20.7471925	99.4631575	-77.5065015	23.6966815	98.2044765
-46.781013	29.419868	98.728859	-24.212412	22.277456	98.759659	28.744713	4.559748	98.517609	29.282242	36.974907	99.65686	29.0134775	20.7673275	99.0872345	-77.4383015	23.7875845	98.4320835
-47.603813	31.566	98.977875	-24.241285	22.327787	98.686806	28.608339	4.700168	97.88324	29.160145	36.968784	99.32119	28.884242	20.834476	98.602215	-77.366812	23.821098	98.771397
-48.524414	33.69828	99.349312	-24.253637	22.366833	98.648087	28.45647	4.934598	97.15815	29.000443	37.037224	98.896805	28.7284565	20.985911	98.0274775	-77.2357305	23.747755	99.2686965
-49.810268	36.786663	100.345299	-24.266783	22.44932	98.69062	28.160032	5.447964	95.813797	28.606319	37.202339	98.040245	28.3831755	21.3251515	96.927021	-76.9167415	23.5734885	100.454219
-50.550098	38.751041	101.2948	-24.280087	22.535986	98.824387	27.865093	5.93292	94.740425	28.217897	37.360527	97.243782	28.041495	21.6467235	95.9921035	-76.601669	23.4252485	101.6566705
-51.280682	40.659618	102.447617	-24.22525	22.679815	98.96508	27.51239	6.549494	93.496574	27.739996	37.637894	96.285042	27.626193	22.093694	94.890808	-76.076693	23.265936	103.039352
-51.907696	42.496239	103.566826	-24.231539	22.9529	99.00457	27.074787	7.316207	92.123184	27.228222	38.076542	95.081276	27.1515045	22.6963745	93.60223	-75.6145825	23.2094255	104.40691
-52.480949	44.294987	104.705322	-24.244087	23.259954	98.900734	26.622725	8.170873	90.48056	26.65172	38.642666	93.594666	26.6372225	23.4067695	92.037613	-75.1253965	23.1131385	105.763855
-52.981995	46.024624	105.546204	-24.258736	23.595116	98.548195	26.058161	8.982431	88.529343	26.067209	39.24065	91.847168	26.062685	24.1115405	90.1882555	-74.580157	23.0786915	106.9081345
-53.057693	47.523083	106.204201	-24.28808	23.894495	97.907646	25.405729	9.688456	86.431259	25.53022	39.791344	89.998482	25.4679745	24.7399	88.2148705	-74.0441345	23.04909	107.6004215
-53.689011	50.03894	106.543938	-24.485666	24.309046	96.654907	24.461369	10.396965	83.326096	24.715908	40.362156	87.474403	24.5886385	25.3795605	85.4002495	-73.5599705	23.2385315	107.9095645
-53.491325	51.316971	106.550301	-24.728697	24.52589	95.710548	23.847746	10.70569	81.440102	24.385267	40.634254	86.00235	24.1165065	25.669972	83.721226	-73.5739005	23.381808	107.69987
-52.786182	52.215111	106.252411	-24.976013	24.688269	94.803825	23.3456	10.937717	79.830177	24.066982	40.830994	84.836815	23.706291	25.8843555	82.333496	-73.658317	23.4921825	107.274154
-52.094162	53.015076	105.811073	-25.278673	24.881468	93.998764	22.899874	11.169905	78.612724	23.787188	41.000656	84.061729	23.343531	26.0852805	81.3372265	-73.900877	23.6776555	106.6603015
-50.682354	53.360008	105.473671	-25.625786	25.032436	93.439552	22.567373	11.371771	77.829842	23.591703	41.166344	83.680794	23.079538	26.2690575	80.755318	-74.33111	23.7958145	106.123786
-50.028145	54.275692	104.982224	-25.912167	25.156969	93.004143	22.312078	11.537422	77.34417	23.466106	41.279392	83.55265	22.889092	26.408407	80.44841	-74.713426	23.905531	105.559876
-48.793289	54.737377	104.390289	-26.220278	25.272783	92.689743	22.089308	11.639679	77.050278	23.378225	41.358376	83.579765	22.7337665	26.4990275	80.3150215	-75.1743225	24.0465385	105.0644645
-46.500774	55.21431	103.4291	-26.589363	25.490564	92.335983	21.902021	11.737064	77.013504	23.230659	41.452114	83.757088	22.56634	26.594589	80.385296	-75.745066	24.386539	104.28667
-44.718597	55.376797	102.628235	-26.809198	25.645512	92.18293	21.881916	11.737182	77.20005	23.2136	41.456081	83.945038	22.547758	26.5966315	80.572544	-76.166154	24.6943925	103.793316
-42.733276	55.439831	101.716042	-27.013325	25.775724	92.095467	21.880789	11.691629	77.554497	23.232698	41.44743	84.309784	22.5567435	26.5695295	80.9321405	-76.5833935	24.9819185	103.2587935
-40.642948	55.340584	100.798653	-27.175709	25.904564	92.066483	21.949038	11.580936	78.1371	23.286579	41.402439	84.898346	22.6178085	26.4916875	81.517723	-76.9692265	25.3174405	102.615243
-38.280071	55.107327	99.818054	-27.363268	25.996477	92.085648	22.003944	11.42428	78.902878	23.357079	41.323727	85.591576	22.6805115	26.3740035	82.247227	-77.4070475	25.6189505	101.924069
-35.824135	54.744537	98.915253	-27.59347	26.053116	92.164215	22.114191	11.132722	79.78566	23.430439	41.179005	86.384789	22.772315	26.1558635	83.0852245	-77.959255	25.9503685	101.2432055
-33.257057	54.198257	98.134979	-27.800089	26.102089	92.292625	22.260397	10.799934	80.855766	23.545361	41.000957	87.259506	22.902879	25.9004455	84.057636	-78.503057	26.3037325	100.527614
-28.964836	53.186321	96.831253	-28.121964	26.12788	92.544098	22.458597	10.225694	82.924202	23.797121	40.705868	88.922272	23.127859	25.465781	85.923237	-79.371787	26.789979	99.164959
-25.931957	52.355469	96.127998	-28.382504	26.164146	92.812393	22.69636	9.757582	84.719872	24.055586	40.494911	90.45916	23.375973	25.1262465	87.589516	-80.140981	27.2020455	98.03527
-22.768101	51.36488	95.775642	-28.707842	26.129782	93.218483	22.949965	9.158974	86.924164	24.398962	40.25169	92.370804	23.6744635	24.705332	89.647484	-81.0901475	27.554232	96.789482
-19.516161	50.28091	95.609039	-29.062185	26.088215	93.669823	23.227158	8.506776	89.49366	24.720907	40.037373	94.577194	23.9740325	24.2720745	92.035427	-82.0984025	27.9043555	95.304219
-16.1915	49.061031	95.8162	-29.402197	26.104609	94.193375	23.506336	7.863464	92.445442	24.96841	39.914997	97.208473	24.237373	23.8892305	94.8269575	-83.041767	28.3199875	93.5597925
-12.905876	47.754395	96.757545	-29.700079	26.082632	94.859085	23.745756	7.191985	95.998222	25.393608	39.835529	100.540581	24.569682	23.513757	98.2694015	-83.96984	28.651507	91.4487685
-9.649631	46.281986	98.748695	-30.047564	25.984234	95.842712	23.966846	6.373346	100.299393	25.952658	39.613094	104.83918	24.959752	22.99322	102.5692865	-85.05488	28.975248	89.1161375
-5.063078	43.764721	103.960846	-30.407455	25.475983	98.419174	24.116146	5.053773	107.665619	26.646551	38.885921	112.244843	25.3813485	21.969847	109.955231	-86.1962585	28.982119	86.883117
-2.28226	41.975929	108.009323	-30.210253	24.878391	100.451302	23.996441	4.292875	111.765335	26.937056	38.186043	116.652885	25.4667485	21.239459	114.20911	-85.8872545	28.517323	86.693494
0.479171	40.227497	111.554298	-30.028482	24.594856	101.943039	23.961662	3.905418	115.212524	26.882475	37.786808	120.135246	25.4220685	20.846113	117.673885	-85.4790325	28.343599	86.212193
3.188452	38.513226	114.263275	-29.716057	24.717348	103.084816	24.216179	4.125708	117.794205	27.164824	37.758507	122.762177	25.6905015	20.9421075	120.278191	-85.1226155	28.4925885	85.891441
5.389904	36.903191	116.630936	-29.388052	24.843988	104.025162	24.518826	4.397056	119.762779	26.998251	38.07262	125.018288	25.7585385	21.234838	122.3905335	-84.5346425	28.453138	85.6597905
5.738382	34.83799	117.936493	-29.131191	24.890425	104.97142	24.741257	4.307346	121.133194	27.874411	37.80085	126.238976	26.307834	21.054098	123.686085	-84.570216	28.726752	86.256755
6.139289	32.777008	118.582382	-28.859987	24.856079	105.612839	24.948246	4.01827	121.706619	28.411606	37.609665	126.930824	26.679926	20.8139675	124.3187215	-84.3999	28.8981905	86.9069565
6.799397	29.568169	118.081894	-28.374554	25.05142	105.835938	25.508863	4.06821	121.558952	29.041443	37.782677	126.538422	27.275153	20.9254435	124.048687	-84.024261	29.1773965	87.623189
7.166831	27.682384	117.556931	-27.981731	25.307375	105.700806	26.006645	4.348541	121.098053	29.374828	38.198124	125.847519	27.6907365	21.2733325	123.472786	-83.6541985	29.3414175	87.928826
7.479118	25.750151	116.620209	-27.648401	25.494184	105.572952	26.435038	4.592934	120.508492	29.812702	38.566471	125.03772	28.12387	21.5797025	122.773106	-83.420672	29.4086655	88.372798
7.490551	23.762945	115.955902	-27.330193	25.597509	105.515251	26.783348	4.745414	120.064178	29.92095	39.027359	124.337677	28.352149	21.8863865	122.2009275	-83.012535	29.3086315	88.8295745
7.310943	21.795425	115.361145	-27.016851	25.598249	105.552063	27.164482	4.826276	119.774521	30.29339	39.296772	123.55648	28.728936	22.061524	121.6655005	-82.762638	29.134974	89.4386255
6.928417	19.764664	114.627396	-26.802179	25.482971	105.576553	27.480408	4.838035	119.405449	30.973997	39.308296	122.410431	29.2272025	22.0731655	120.90794	-82.8315605	28.8927765	90.245166
6.365963	17.808699	113.865891	-26.551744	25.22122	105.434761	27.713928	4.678794	118.89106	31.31554	39.195572	121.073135	29.514734	21.937183	119.9820975	-82.618222	28.505257	90.8874245
5.226515	14.866484	112.200592	-26.28133	24.721197	105.140793	28.231167	4.171835	117.603638	31.750128	38.736992	118.61837	29.9906475	21.4544135	118.111004	-82.5533075	27.9879805	92.170582
4.26982	13.046996	111.322906	-25.864462	24.24999	104.793488	28.570354	3.811664	116.620255	31.69404	38.434658	117.153275	30.132197	21.123161	116.886765	-81.861121	27.376819	92.700211
3.301287	11.095561	109.90033	-25.481901	23.715527	104.505836	29.302019	3.359548	115.52433	31.943693	38.04829	115.586647	30.622856	20.703919	115.5554885	-81.586658	26.727135	93.4561835
2.019307	9.486702	109.585258	-25.098577	23.227964	104.27803	29.706379	3.079085	114.816689	32.116802	37.600597	114.257797	30.9115905	20.339841	114.537243	-81.1087445	26.116087	94.018817
0.752526	7.814729	109.046898	-24.777643	22.758972	104.179024	30.154129	2.858372	114.175629	32.148006	37.264656	113.269463	31.1510675	20.061514	113.722546	-80.7063535	25.45643	94.635502
-0.667543	6.395757	108.54821	-24.49914	22.337427	104.111603	30.452814	2.691429	113.838318	32.25161	36.940067	112.143555	31.352212	19.815748	112.9909365	-80.350492	24.859106	95.2322695
-2.151248	5.04596	108.429077	-24.205599	21.986023	103.963638	30.505857	2.72083	113.613113	32.126064	36.662388	111.17495	31.3159605	19.691609	112.3940315	-79.7271585	24.280437	95.5332445
-4.563537	3.278344	108.023201	-23.840513	21.600904	103.703896	31.365696	2.51884	112.814606	31.966457	36.215038	109.602943	31.6660765	19.366939	111.2087745	-79.3471025	23.834869	96.1990175
-6.24323	2.328623	107.499382	-23.609634	21.38019	103.41539	31.753323	2.391143	112.268425	31.767448	35.8083	108.476234	31.7603855	19.0997215	110.3723295	-78.9796535	23.6606585	96.4584505
-8.01158	1.316019	107.070671	-23.257284	21.143679	103.051338	31.741486	2.428707	111.778046	31.668934	35.486397	107.349655	31.70521	18.957552	109.5638505	-78.219778	23.329806	96.5388255
-9.898682	0.560005	106.664749	-23.058592	20.895803	102.784897	32.025986	2.221063	111.140442	31.664526	35.144665	106.496765	31.845256	18.682864	108.8186035	-77.96244	23.108742	96.7511905
-11.857673	-0.092403	106.256927	-22.781162	20.649498	102.530182	32.230057	1.900639	110.482155	31.718945	34.843178	105.883385	31.974501	18.3719085	108.18277	-77.536825	22.9270875	96.877594
-13.897016	-0.581487	105.673447	-22.603144	20.372629	102.319931	32.318176	1.471174	109.701599	31.954512	34.439514	105.29277	32.136344	17.955344	107.4971845	-77.342632	22.789914	97.1426775
-15.784984	-1.020015	105.016777	-22.445047	20.09787	102.099182	32.355152	1.066789	108.673767	32.499123	33.907173	104.465714	32.4271375	17.486981	106.5697405	-77.3172315	22.708759	97.6286235
-18.7728	-1.292578	103.790749	-22.157639	19.767206	101.58017	32.697063	0.44706	106.688965	32.702564	33.397514	103.265884	32.6998135	16.922287	104.9774245	-77.0150915	22.612125	98.1829155
-20.749489	-1.370763	102.737305	-21.936087	19.589714	101.051941	32.471127	0.203442	105.256233	32.314861	32.865948	102.305046	32.392994	16.534695	103.7806395	-76.265168	22.644733	98.3232425
-22.758528	-1.372401	101.649048	-21.737	19.470119	100.31102	32.506023	-0.062272	103.456589	32.37146	32.555019	100.682831	32.4387415	16.2463735	102.06971	-75.9127415	22.6938645	98.55233
-24.699598	-1.203074	100.41703	-21.487629	19.390156	99.355965	32.465199	-0.385737	101.357735	32.252556	32.710033	98.283875	32.3588775	16.162148	99.820805	-75.3341355	22.618164	98.891125
-26.497189	-1.031564	99.229744	-21.204552	19.355892	98.239655	32.312912	-0.583553	98.991898	31.919987	32.506313	95.611244	32.1164495	15.96138	97.301571	-74.5255535	22.750404	99.177739
-28.26614	-0.68405	98.32885	-20.920364	19.287882	97.239403	31.971851	-0.657154	96.566742	31.611809	32.351257	93.091805	31.79183	15.8470515	94.8292735	-73.632558	22.7287125	99.6495325
-29.892529	-0.29712	97.793442	-20.771603	19.218096	96.518051	31.442181	-0.65177	94.361053	31.328054	32.249947	91.090523	31.3851175	15.7990885	92.725788	-72.9283235	22.6371035	100.310314
-32.213436	0.390053	97.367165	-20.792776	19.082375	95.759071	30.306561	-0.488524	91.702583	30.795225	32.143097	88.767776	30.550893	15.8272865	90.2351795	-72.136445	22.3374635	101.2829625
-33.568199	0.910286	97.153214	-20.878246	18.922886	95.354431	29.726971	-0.464367	90.19944	30.400085	32.071507	87.676575	30.063528	15.80357	88.9380075	-71.82002	22.042202	101.7708545
-34.930546	1.464633	96.866196	-21.023701	18.762495	95.018265	29.149488	-0.494627	89.082085	30.044899	31.991831	86.957512	29.5971935	15.748602	88.0197985	-71.6445955	21.776388	102.0167315
-36.09425	1.993828	96.727043	-21.265091	18.559464	94.830788	28.624466	-0.631244	88.353531	30.113184	31.656588	86.269882	29.368825	15.512672	87.3117065	-71.899007	21.606256	102.3498695
-37.028267	2.577187	96.745316	-21.522367	18.437069	94.726852	28.22875	-0.790949	87.810692	29.799589	31.516317	86.015991	29.0141695	15.362684	86.9133415	-72.0589035	21.511454	102.5403625
-37.923019	3.147997	96.721916	-21.79546	18.315985	94.660446	27.888247	-0.878884	87.435112	29.16773	31.558456	86.052582	28.5279885	15.339786	86.743847	-72.1189085	21.292184	102.577045
-38.643829	3.767361	96.756027	-22.007633	18.244453	94.577438	27.712435	-1.021293	87.207909	28.94346	31.493542	85.918007	28.3279475	15.2361245	86.562958	-72.3432135	21.2527815	102.591918
-39.29961	4.644842	96.721039	-22.274778	18.196692	94.45665	27.634171	-1.154785	87.185081	28.715446	31.377617	85.849289	28.1748085	15.111416	86.517185	-72.7243645	21.281968	102.396115
-39.599438	5.242356	96.685524	-22.400049	18.123569	94.394585	27.615885	-1.2794	87.343201	28.631786	31.308937	85.889778	28.1238355	15.0147685	86.6164895	-72.9239335	21.2323695	102.1726805
-39.80143	5.8298	96.617661	-22.492867	18.080736	94.325089	27.673691	-1.426789	87.563271	28.55632	31.203991	86.046616	28.1150055	14.888601	86.8049435	-73.1007395	21.272871	101.8452345
-39.831364	6.392833	96.471771	-22.549238	17.9783	94.25515	27.713102	-1.591554	87.902588	28.532219	31.046835	86.364723	28.1226605	14.7276405	87.1336555	-73.2211365	21.2289595	101.3766445
-39.665989	6.999142	96.250397	-22.605885	17.851072	94.267998	27.774685	-1.807523	88.382019	28.608805	30.867533	86.942162	28.191745	14.530005	87.6620905	-73.403515	21.172139	100.8739055
-39.459934	7.585515	96.081787	-22.732397	17.703386	94.354424	27.826271	-2.06905	89.039726	28.732601	30.663363	87.849182	28.279436	14.2971565	88.444454	-73.74423	21.1096155	100.264394
-39.122169	8.161825	95.946465	-22.88048	17.487865	94.589722	27.839729	-2.360945	89.93985	28.888479	30.452051	89.206566	28.364104	14.045553	89.573208	-74.125064	20.930177	99.606236
-38.410469	8.959436	96.015968	-23.176054	17.162531	95.346191	27.990791	-2.837163	91.541817	29.290501	30.200911	91.692101	28.640646	13.681874	91.616959	-74.992754	20.643188	99.075423
-37.767262	9.549949	96.336815	-23.338179	16.987787	95.978325	27.991209	-3.105311	92.722084	29.549423	30.030563	93.200035	28.770316	13.462626	92.9610595	-75.446674	20.512948	98.9955905
-37.089848	10.123473	96.645584	-23.433033	16.854717	96.530571	28.026608	-3.327848	93.748131	29.709391	29.85593	94.370636	28.8679995	13.264041	94.0593835	-75.7340655	20.445393	99.0017585
-36.273682	10.646072	96.896133	-23.480257	16.793552	96.971924	28.085464	-3.448477	94.558708	29.785046	29.69087	95.224655	28.935255	13.1211965	94.8916815	-75.895769	20.4659075	99.0521665
-35.424976	11.255777	97.109802	-23.498531	16.786829	97.219826	28.121296	-3.54088	95.290092	29.820644	29.579529	95.881065	28.97097	13.0193245	95.5855785	-75.968032	20.5543335	98.8540735
-34.453949	11.824288	97.206306	-23.551861	16.763397	97.395569	28.157654	-3.626202	96.014648	29.842407	29.467216	96.545456	29.0000305	12.920507	96.280052	-76.1037525	20.606287	98.511086
-33.52597	12.252623	97.183449	-23.665588	16.690979	97.596718	28.205412	-3.814958	96.927521	29.89946	29.362747	97.424797	29.052436	12.7738945	97.176159	-76.383612	20.6080635	98.017277
-32.051464	12.977827	97.564514	-23.88789	16.477627	98.23819	28.355003	-4.176283	98.826736	30.002436	29.214371	99.573227	29.1787195	12.519044	99.1999815	-76.9544995	20.43621	97.2763985
-31.08884	13.445798	98.131813	-23.918055	16.138344	98.929314	28.44364	-4.439866	100.463974	30.184464	29.14114	101.558723	29.314052	12.350637	101.0113485	-77.150162	19.926051	96.8472795
-29.894197	13.807016	98.887863	-24.086184	15.930978	99.885811	28.567665	-4.759439	102.35125	30.362494	29.044565	103.915527	29.4650795	12.142563	103.1333885	-77.6374475	19.719393	96.6382335
-28.962254	14.251316	99.927155	-24.290977	15.718801	101.044044	28.739019	-5.216463	104.512451	30.551798	28.911308	106.457077	29.6454085	11.8474225	105.484764	-78.2273625	19.5901795	96.603324
-28.336906	14.76579	101.288559	-24.478775	15.497081	102.213791	28.936274	-5.58442	106.733322	30.73959	28.695034	108.864883	29.837932	11.555307	107.7991025	-78.795482	19.438855	96.6284795
-28.052223	14.805508	102.30751	-24.713451	15.374388	103.291962	29.078733	-5.852769	108.469536	30.880943	28.539181	110.754631	29.979838	11.343206	109.6120835	-79.40674	19.40557	96.9718405
-28.617052	14.625534	102.801407	-24.873087	15.317	104.037071	29.03273	-5.984449	109.641182	30.920181	28.443703	111.984871	29.9764555	11.229627	110.8130265	-79.7226295	19.404373	97.2611155
-29.590876	14.470514	103.305969	-24.939734	15.286745	104.496811	29.058039	-6.096147	110.405457	31.001818	28.350267	112.782959	30.0299285	11.12706	111.594208	-79.9093965	19.44643	97.399414
-30.260256	14.3829	103.184639	-25.065332	15.422278	104.530739	29.066736	-6.062718	110.488487	31.055523	28.385746	112.767265	30.0611295	11.161514	111.627876	-80.1917935	19.683042	97.433602
-30.912882	14.376074	103.010811	-24.987598	15.442952	104.421494	29.16564	-6.029683	110.345253	31.108368	28.432734	112.56665	30.137004	11.2015255	111.4559515	-80.1122	19.6843785	97.3870365
-31.660307	14.281982	102.805779	-24.91762	15.483722	104.308823	29.286715	-5.962349	110.218643	31.250992	28.494278	112.235023	30.2688535	11.2659645	111.226833	-80.1040935	19.7014795	97.390813
-32.44622	14.196274	102.640175	-24.809942	15.521089	104.212509	29.437483	-5.927564	110.044334	31.37224	28.553804	111.885986	30.4048615	11.31312	110.96516	-80.0247455	19.729058	97.459858
-33.216923	14.172882	102.553116	-24.632381	15.501648	104.140541	29.575972	-5.884308	109.918846	31.440889	28.565151	111.524879	30.5084305	11.3404215	110.7218625	-79.7731925	19.6628745	97.5592195
-34.072834	14.171597	102.554283	-24.521635	15.485415	104.167809	29.737696	-5.907518	109.831284	31.523142	28.532764	111.184776	30.630419	11.312623	110.50803	-79.673689	19.658207	97.827588
-35.467476	14.191871	102.72921	-24.334139	15.382908	104.369644	29.841351	-5.88243	109.830307	31.60742	28.458738	110.829453	30.7243855	11.288154	110.32988	-79.3926635	19.477662	98.409408
-36.481255	14.248148	102.868019	-24.248383	15.294496	104.539238	29.952642	-5.978144	109.802689	31.630146	28.373945	110.680023	30.791394	11.1979005	110.241356	-79.28816	19.3910915	98.83712
-37.43774	14.364347	103.039742	-24.214142	15.227607	104.71785	30.01932	-6.080737	109.880173	31.671242	28.301781	110.526466	30.845281	11.110522	110.2033195	-79.273565	19.344692	99.2323805
-38.521797	14.543586	103.204361	-24.171696	15.162656	104.84803	30.076092	-6.138741	109.846405	31.692509	28.282881	110.368958	30.8843005	11.07207	110.1076815	-79.2276925	19.253242	99.5883785
-39.534389	14.759646	103.230461	-24.153357	15.092042	104.852364	30.100653	-6.176717	109.684822	31.759373	28.293524	109.972672	30.930013	11.0584035	109.828747	-79.236727	19.1256805	99.875981
-40.603264	15.036466	103.149918	-24.051237	15.030338	104.70356	30.122763	-6.210769	109.211716	31.883886	28.268353	109.108818	31.0033245	11.028792	109.160267	-79.1057985	19.031884	100.246853
-41.596058	15.357402	102.939735	-23.890924	14.997956	104.266403	30.18589	-6.139444	108.162415	32.005905	28.178818	107.590363	31.0958975	11.019687	107.876389	-78.8777455	18.976225	100.656417
-42.992054	15.974002	102.392975	-23.339903	15.015723	102.995071	30.238199	-6.045388	105.392715	31.671753	28.047859	104.070259	30.954976	11.0012355	104.731487	-77.634782	19.0302105	101.258655
-43.808002	16.454508	101.871284	-22.921295	15.061796	101.827324	30.266644	-5.825077	102.678513	31.08762	28.003794	101.279922	30.677132	11.0893585	101.9792175	-76.519722	19.0342335	101.6754305
-44.559338	17.038471	101.4375	-22.503067	15.006609	100.690147	30.008682	-5.792167	100.342468	30.456484	28.01075	98.620407	30.232583	11.1092915	99.4814375	-75.238717	18.9039265	101.8988565
-45.237915	17.690178	101.244827	-22.28618	14.90261	99.951607	29.927349	-5.724678	98.343384	29.983494	27.883678	96.611458	29.9554215	11.0795	97.477421	-74.5277815	18.72572	102.425793
-45.855003	18.435629	101.147636	-22.199247	14.712932	99.430473	29.700205	-5.804216	96.735229	29.614285	27.924616	95.289696	29.657245	11.0602	96.0124625	-74.055739	18.365664	102.8484835
-46.355846	19.173704	101.06102	-22.112722	14.508167	98.942802	29.217571	-5.882652	95.631699	29.371082	27.901134	94.313736	29.2943265	11.009241	94.9727175	-73.5197705	18.007093	102.9128865
-46.706886	20.019634	100.948502	-22.109749	14.31817	98.604012	28.993448	-5.946365	94.796341	29.227272	27.788296	93.605171	29.11036	10.9209655	94.200756	-73.329858	17.7153745	103.007268
-46.996506	21.412191	100.842583	-22.251516	14.12127	98.289192	28.817707	-5.896617	93.962685	28.993113	27.687819	93.286171	28.90541	10.895601	93.624428	-73.408442	17.346939	102.953956
-47.034081	22.379677	100.863052	-22.333229	14.034811	98.234558	28.645664	-5.834826	93.613091	28.842709	27.740541	93.402412	28.7441865	10.9528575	93.5077515	-73.4106445	17.1167645	102.9613645
-46.889217	23.377251	100.883545	-22.44183	14.001571	98.237389	28.511509	-5.805581	93.309998	28.787867	27.881298	93.552917	28.649688	11.0378585	93.4314575	-73.533348	16.9652835	103.0433205
-46.623909	24.388086	100.932083	-22.570227	13.960831	98.161552	28.395718	-5.672278	93.000717	28.777037	28.026644	93.663139	28.5863775	11.177183	93.331928	-73.7268315	16.744479	102.991176
-46.180038	25.4291	100.918625	-22.683956	14.023301	98.070717	28.320742	-5.561015	92.699234	28.753439	28.175295	93.778076	28.5370905	11.30714	93.238655	-73.9050025	16.739462	102.902779
-45.663586	26.424057	100.883713	-22.792625	14.057477	98.020348	28.169567	-5.403217	92.491531	28.72327	28.312662	93.913483	28.4464185	11.4547225	93.202507	-74.0316685	16.6602315	102.838189
-44.961868	27.425142	100.833305	-22.89686	14.169839	98.001328	27.958027	-5.22974	92.363213	28.706888	28.343391	94.066521	28.3324575	11.5568255	93.214867	-74.1261775	16.7828525	102.787789
-43.732571	28.877842	100.659157	-23.154312	14.337831	97.917824	27.708241	-4.984654	92.192413	28.618038	28.336788	94.341255	28.1631395	11.676067	93.266834	-74.4717635	16.999595	102.568814
-42.762096	29.769157	100.478004	-23.333317	14.457114	97.819572	27.53492	-4.885467	92.131866	28.580597	28.324806	94.496674	28.0577585	11.7196695	93.31427	-74.7243925	17.1945585	102.324874
-41.722534	30.654182	100.163841	-23.567974	14.576812	97.590866	27.394241	-4.824235	92.061859	28.547483	28.324413	94.65419	27.970862	11.750089	93.3580245	-75.10681	17.403535	101.8237075
-40.540867	31.492155	99.72049	-23.804775	14.67509	97.347038	27.254852	-4.759912	92.077789	28.487009	28.352266	94.875862	27.8709305	11.796177	93.4768255	-75.4804805	17.554003	101.2172505
-39.273251	32.215645	99.155273	-24.126776	14.791725	96.985779	27.104372	-4.687724	92.191658	28.46162	28.392012	95.127556	27.782996	11.852144	93.659607	-76.036548	17.731306	100.311951
-37.967388	32.914097	98.482986	-24.461761	14.915111	96.590874	26.992672	-4.649277	92.420914	28.385141	28.478575	95.435806	27.6889065	11.914649	93.92836	-76.6124285	17.915573	99.253388
-36.60471	33.572666	97.71106	-24.802975	15.025902	96.200974	26.898226	-4.608701	92.819954	28.231913	28.560417	95.880424	27.5650695	11.975858	94.350189	-77.1710195	18.075946	98.051759
-34.351955	34.316219	96.615692	-25.39069	15.125148	95.610008	26.81852	-4.662933	93.763367	28.012484	28.637949	96.739799	27.415502	11.987508	95.251583	-78.196882	18.262788	95.968433
-32.837284	34.748058	96.057381	-25.719585	15.124329	95.291069	26.751284	-4.765626	94.65258	27.857054	28.624653	97.56517	27.304169	11.9295135	96.108875	-78.743339	18.3191445	94.473263
-31.323851	35.028667	95.799408	-26.08819	15.040986	95.202782	26.720631	-4.965441	95.646774	27.745619	28.644794	98.577591	27.233125	11.8396765	97.1121825	-79.409505	18.2422955	93.2933815
-29.722769	35.258469	95.81781	-26.4352	14.935747	95.265701	26.751152	-5.118879	96.612595	27.717247	28.495716	99.783562	27.2341995	11.6884185	98.1980785	-80.1045995	18.1830755	92.3333235
-28.118029	35.326195	96.175537	-26.674721	14.745024	95.490364	26.684221	-5.28183	97.652519	27.731419	28.301065	101.079575	27.20782	11.5096175	99.366047	-80.557262	17.9804305	91.614681
-26.474138	35.327724	96.857758	-26.83913	14.509271	95.877609	26.626041	-5.478984	98.564072	27.82234	28.017572	102.404869	27.2241905	11.269294	100.4844705	-80.9024505	17.749248	91.2707475
-24.882271	35.17469	97.691475	-26.953772	14.277868	96.328308	26.594141	-5.724587	99.365768	27.988705	27.755514	103.784668	27.291423	11.0154635	101.575218	-81.198967	17.5402725	91.081398
-22.496138	34.824665	99.041489	-27.098465	13.978849	97.022552	26.47864	-6.132939	100.43174	28.363022	27.427132	105.595863	27.420831	10.6470965	103.0138015	-81.617761	17.3106015	91.0313025
-21.008457	34.51601	99.767853	-27.149942	13.906087	97.424812	26.383348	-6.444221	101.132584	28.535007	27.237431	106.583313	27.4591775	10.396605	103.8579485	-81.7590615	17.415569	90.9916755
-19.50267	34.149906	100.351669	-27.245844	13.936353	97.792412	26.31012	-6.67015	101.967255	28.585867	27.101707	107.518753	27.4479935	10.2157785	104.743004	-81.9396815	17.6569275	90.84182
-18.143482	33.70929	100.909332	-27.396049	14.08511	98.157417	26.258394	-6.895467	102.902969	28.607321	26.998144	108.533371	27.4328575	10.0513385	105.71817	-82.2249555	18.1188815	90.596664
-16.875834	33.201645	101.534187	-27.55901	14.204094	98.499077	26.170462	-7.0474	103.910744	28.621874	26.903051	109.510277	27.396168	9.9278255	106.7105105	-82.514188	18.4803625	90.2876435
-15.750083	32.616077	102.141739	-27.745739	14.356318	98.870117	26.078331	-7.158312	104.886284	28.616697	26.883736	110.520485	27.347514	9.862712	107.7033845	-82.838992	18.849924	90.0368495
-14.678696	31.905197	102.710686	-27.890047	14.524217	99.185829	26.028225	-7.172932	105.707809	28.614288	26.974955	111.446854	27.3212565	9.9010115	108.5773315	-83.1013505	19.1474225	89.7943265
-13.256171	30.700693	103.347244	-28.039732	14.786821	99.501205	25.989902	-7.088035	106.458534	28.603661	27.181732	112.450539	27.2967815	10.0468485	109.4545365	-83.3762455	19.5267935	89.5478735
-12.40735	29.76132	103.581703	-28.074274	14.931064	99.63018	26.025873	-6.995804	106.617867	28.620064	27.273283	112.817764	27.3229685	10.1387395	109.7178155	-83.4715165	19.7233885	89.5425445
-11.64291	28.745705	103.62841	-28.046581	15.068386	99.618729	26.070456	-6.892238	106.551407	28.650242	27.348402	112.903008	27.360349	10.228082	109.7272075	-83.453511	19.90869	89.5102505
-10.996881	27.677769	103.448608	-27.995821	15.196666	99.59478	26.139742	-6.748723	106.314262	28.684347	27.421146	112.676636	27.4120445	10.3362115	109.495449	-83.4036865	20.0571205	89.694111
-10.425365	26.523405	103.090904	-27.878506	15.332089	99.424591	26.251427	-6.570011	105.932358	28.655142	27.538511	112.281677	27.4532845	10.48425	109.1070175	-83.2102965	20.179928	89.7421645
-9.933027	25.2689	102.603218	-27.759937	15.493645	99.216049	26.377556	-6.395842	105.484268	28.728941	27.659166	111.691437	27.5532485	10.631662	108.5878525	-83.0731225	20.355628	89.8442455
-9.59477	23.964247	102.011017	-27.578703	15.669659	99.019196	26.492926	-6.232112	105.031441	28.769144	27.779207	111.08168	27.631035	10.7735475	108.0565605	-82.788441	20.5657705	89.9818315
-9.242105	21.782055	101.247498	-27.292807	15.864296	98.802177	26.62826	-6.123084	104.515633	28.827736	27.835501	110.210213	27.727998	10.8562085	107.362923	-82.313612	20.8723835	90.241431
-9.159631	20.248646	100.740959	-27.111467	15.988981	98.737373	26.694292	-6.151448	104.344154	28.897282	27.796322	109.72879	27.795787	10.822437	107.036472	-82.018721	21.155525	90.438274
-9.186112	18.551277	100.383499	-26.994431	16.055891	98.72364	26.721806	-6.234023	104.364227	28.98348	27.741173	109.266838	27.852643	10.753575	106.8155325	-81.841505	21.358207	90.6317475
-9.353814	16.864882	100.099579	-26.870438	16.150568	98.724785	26.745028	-6.385736	104.459656	29.102806	27.618563	108.820869	27.923917	10.6164135	106.6402625	-81.664793	21.6847225	90.8093075
-9.610551	15.100157	99.830498	-26.772224	16.198893	98.722649	26.717175	-6.564338	104.594864	29.186127	27.478027	108.402824	27.951651	10.4568445	106.498844	-81.496099	21.9409415	90.946454
-9.969967	13.323016	99.691399	-26.650917	16.21439	98.748085	26.704741	-6.76757	104.805588	29.318577	27.295109	108.012093	28.011659	10.2637695	106.4088405	-81.313493	22.1650105	91.0873295
-10.440962	11.521248	99.658897	-26.538908	16.196625	98.861374	26.731434	-7.004847	105.025436	29.469019	27.106369	107.691238	28.1002265	10.050761	106.358337	-81.1780425	22.342489	91.364411
-11.29018	8.888599	99.755173	-26.341204	16.199837	98.997269	26.804171	-7.204356	105.308189	29.619852	26.897577	107.219826	28.2120115	9.8466105	106.2640075	-80.8944195	22.5530635	91.7305305
-11.950109	7.186704	99.806656	-26.195621	16.258476	99.094566	26.896158	-7.255648	105.46228	29.692236	26.855703	106.915367	28.294197	9.8000275	106.1888235	-80.685439	22.7169245	92.0003085
-12.670986	5.533216	99.938896	-26.091745	16.308521	99.141792	26.984114	-7.264958	105.615822	29.786959	26.866404	106.62899	28.3855365	9.800723	106.122406	-80.5690265	22.816319	92.161178
-13.498974	3.922116	100.068451	-25.965393	16.380606	99.184532	27.062395	-7.256787	105.773521	29.903463	26.853851	106.354782	28.482929	9.798532	106.0641515	-80.413715	22.96268	92.3049125
-14.370124	2.411459	100.260887	-25.872103	16.398085	99.277702	27.145681	-7.281633	105.927147	30.026659	26.822752	106.096283	28.58617	9.7705595	106.011715	-80.330376	23.0256105	92.543689
-15.307021	0.915036	100.514015	-25.696787	16.387753	99.378815	27.253283	-7.296402	106.140862	30.158079	26.801601	105.88665	28.705681	9.7525995	106.013756	-80.099255	23.0229065	92.743874
-16.255653	-0.463338	100.820969	-25.50005	16.371469	99.544121	27.400694	-7.315945	106.484077	30.309423	26.769785	105.654099	28.8550585	9.72692	106.069088	-79.8551585	23.016018	93.019154
-17.769733	-2.396628	101.42083	-25.107388	16.304779	99.814285	27.762436	-7.258568	107.138863	30.366016	26.812807	105.067993	29.064226	9.7771195	106.103428	-79.279002	22.8324385	93.525142
-18.805258	-3.488029	101.77774	-24.781395	16.354652	99.81472	28.154446	-7.114641	107.296608	30.215794	26.881817	104.319427	29.18512	9.883588	105.8080175	-78.74791	22.825716	93.8214225
-19.891729	-4.419134	102.185669	-24.444796	16.455688	99.671478	28.546501	-6.792202	107.19825	30.028652	26.981279	103.679169	29.2875765	10.0945385	105.4387095	-78.1771685	22.8168375	93.9042465
-21.040001	-5.301691	102.524986	-24.304087	16.490538	99.662834	28.913038	-6.490814	107.242073	30.112261	27.132406	103.308121	29.5126495	10.320796	105.275097	-78.1208235	22.66028	94.050571
-22.278837	-6.034539	102.790215	-24.228085	16.409393	99.803223	29.115545	-6.349133	107.375359	30.322794	27.216513	103.205444	29.7191695	10.43369	105.2904015	-78.1753395	22.385096	94.3160445
-23.532082	-6.677436	102.79808	-24.181309	16.193888	99.905792	29.19105	-6.41604	107.259941	30.459728	27.179068	103.220116	29.825389	10.381514	105.2400285	-78.188007	22.006262	94.5715555
-24.776993	-7.231306	102.547142	-24.155258	15.939379	99.929337	29.229025	-6.640985	106.983498	30.531048	27.069109	103.16658	29.8800365	10.214062	105.075039	-78.1905525	21.664696	94.783635
-26.742939	-7.818059	102.015099	-24.169718	15.529243	99.846825	29.250446	-6.846438	106.41729	30.544149	26.956898	103.031143	29.8972975	10.05523	104.7242165	-78.2367335	21.003256	94.9694335
-28.018808	-7.97578	101.779617	-24.175945	15.320722	99.844833	29.300037	-6.973247	106.055725	30.512497	26.91926	102.977737	29.906267	9.9730065	104.516731	-78.258157	20.6684375	95.172935
-29.323349	-8.006386	101.603378	-24.207266	15.188924	99.918533	29.350311	-6.966964	105.792358	30.470541	26.94364	102.955795	29.910426	9.988338	104.3740765	-78.324958	20.38951	95.4629895
-30.653223	-7.888342	101.494827	-24.187206	15.067673	100.000473	29.408213	-6.951464	105.54969	30.433746	27.001774	102.937401	29.9209795	10.025155	104.2435455	-78.2953915	20.110191	95.7574005
-31.927881	-7.601108	101.434113	-24.185036	14.949797	100.119629	29.498631	-6.899327	105.236115	30.412579	27.064375	102.875992	29.955605	10.082524	104.0560535	-78.325677	19.81707	96.1832045
-33.238998	-7.294378	101.343033	-24.13567	14.824617	100.226234	29.566896	-6.829472	104.954468	30.387199	27.09483	102.771164	29.9770475	10.132679	103.862816	-78.2483875	19.516555	96.589652
-34.523685	-6.847894	101.303246	-24.081919	14.709846	100.365433	29.63508	-6.839561	104.652382	30.3853	27.086344	102.722885	30.01019	10.1233915	103.6876335	-78.174028	19.2963005	97.0432325
-36.424072	-6.00745	101.363907	-23.999386	14.487741	100.641525	29.697067	-6.937378	104.350868	30.496975	27.040546	102.663979	30.097021	10.051584	103.5074235	-78.095793	18.923898	97.7756265
-37.612675	-5.327135	101.482681	-23.929668	14.351873	100.846458	29.76363	-7.053479	104.160393	30.535736	26.981312	102.635002	30.149683	9.9639165	103.3976975	-78.009019	18.7398295	98.2952185
-38.778824	-4.564037	101.669327	-23.875246	14.228584	101.074005	29.791948	-7.052005	104.059532	30.549198	26.914883	102.600502	30.170573	9.931439	103.330017	-77.921065	18.525729	98.817993
-39.955963	-3.733663	101.834236	-23.7988	14.112142	101.304329	29.849764	-7.106259	103.981819	30.563534	26.864056	102.599968	30.206649	9.8788985	103.2908935	-77.804249	18.3453855	99.3177645
-41.049828	-2.816424	102.037727	-23.736885	14.024546	101.504112	29.904314	-7.158401	103.922211	30.605558	26.824062	102.581573	30.254936	9.8328305	103.251892	-77.728706	18.2162615	99.756332
-42.106594	-1.832307	102.224815	-23.671093	13.923037	101.649879	29.953775	-7.202981	103.848587	30.652258	26.788374	102.535561	30.3030165	9.7926965	103.192074	-77.6452025	18.0533775	100.107684
-43.120644	-0.802297	102.314903	-23.628912	13.833928	101.759575	30.03208	-7.266022	103.759537	30.691477	26.753082	102.494576	30.3617785	9.74353	103.1270565	-77.6196025	17.924326	100.3920935
-44.538326	0.89247	102.476791	-23.546175	13.702621	101.91848	30.105518	-7.320621	103.631783	30.758821	26.73369	102.480743	30.4321695	9.7065345	103.056263	-77.5245195	17.6987075	100.780697
-45.423241	2.056607	102.558983	-23.502041	13.59122	102.05777	30.109497	-7.312872	103.565956	30.777699	26.703352	102.50441	30.443598	9.69524	103.035183	-77.44768	17.4872	101.080357
-46.218639	3.311449	102.63636	-23.496389	13.459328	102.192215	30.135643	-7.396203	103.512573	30.771118	26.687914	102.560059	30.4533805	9.6458555	103.036316	-77.4461585	17.2728005	101.348114
-46.998867	4.604507	102.818237	-23.470997	13.329926	102.363144	30.169657	-7.41888	103.463242	30.769524	26.666508	102.662781	30.4695905	9.623814	103.0630115	-77.4115845	17.036038	101.6632765
-47.716496	5.916617	102.976654	-23.483879	13.201245	102.567604	30.151859	-7.388988	103.417717	30.758329	26.669424	102.794197	30.455094	9.640218	103.105957	-77.422852	16.762272	102.029251
-48.366295	7.297113	103.181503	-23.491879	13.065663	102.785873	30.2104	-7.418037	103.304634	30.752563	26.701477	102.887299	30.4814815	9.64172	103.0959665	-77.4652395	16.489606	102.4757795
-48.965725	8.73456	103.402374	-23.443224	12.947963	102.960526	30.217215	-7.364552	103.139969	30.767902	26.699511	102.955917	30.4925585	9.6674795	103.047943	-77.3790065	16.2284465	102.873109
-49.727779	10.921178	103.685532	-23.396204	12.781893	103.168823	30.270649	-7.3017	102.79393	30.834352	26.669003	103.029129	30.5525005	9.6836515	102.9115295	-77.3449085	15.8801345	103.4261165
-50.120575	12.466112	103.85363	-23.390493	12.69113	103.278801	30.251005	-7.300238	102.461304	30.904411	26.585468	103.049973	30.577708	9.642615	102.7556385	-77.358694	15.739645	103.8019635
-50.474049	13.956957	103.967834	-23.356873	12.597818	103.301941	30.205622	-7.300654	102.012215	30.927786	26.464289	103.0224	30.566704	9.5818175	102.5173075	-77.28045	15.6138185	104.0865745
-50.803722	15.482818	104.068031	-23.392179	12.556993	103.203667	30.068993	-7.292954	101.445793	30.926476	26.283478	102.876892	30.4977345	9.495262	102.1613425	-77.2820925	15.618724	104.2459915
-51.036865	17.019501	104.031548	-23.45488	12.485422	103.014053	29.884689	-7.213974	100.662758	30.898777	26.122232	102.561203	30.391733	9.454129	101.6119805	-77.301493	15.516715	104.4161255
-51.122475	18.56081	103.94416	-23.587908	12.530832	102.609108	29.586479	-7.141393	99.751434	30.775801	26.019556	102.068268	30.18114	9.4390815	100.909851	-77.356956	15.6225825	104.308365
-51.350128	19.983772	103.642166	-23.674816	12.593204	102.041817	29.271257	-6.95173	98.716675	30.583721	25.979149	101.4534	29.927489	9.5137095	100.0850375	-77.277121	15.6726985	103.9985965
-51.403229	22.206497	103.133667	-23.943241	12.834939	101.130447	28.712044	-6.577672	97.21563	30.230383	26.128124	100.668465	29.4712135	9.775226	98.9420475	-77.3576955	15.894652	103.3188465
-51.331104	23.595024	102.853226	-24.133938	13.084806	100.620316	28.377892	-6.258828	96.449974	30.020329	26.306402	100.286575	29.1991105	10.023787	98.3682745	-77.4669865	16.145825	102.8723575
-51.029343	24.783897	102.608177	-24.377581	13.342339	100.217041	28.079853	-5.933817	95.837875	29.764561	26.548492	100.063919	28.922207	10.3073375	97.950897	-77.677369	16.3773405	102.483185
-50.902355	26.15428	102.585922	-24.61475	13.612068	99.903908	27.819916	-5.542803	95.309052	29.497524	26.903585	99.932045	28.65872	10.680391	97.6205485	-77.88822	16.543745	102.1872675
-50.53857	27.275091	102.528397	-24.818087	13.901851	99.692924	27.550114	-5.103544	94.879128	29.226288	27.236441	99.854347	28.388201	11.0664485	97.3667375	-78.024375	16.7372535	102.0191105
-50.136017	28.240734	102.568031	-25.024969	14.176854	99.544212	27.30147	-4.699166	94.542953	28.963316	27.548471	99.825706	28.132393	11.4246525	97.1843295	-78.182331	16.9290555	101.9040945
-49.653046	29.119263	102.60627	-25.266516	14.439116	99.418236	27.094959	-4.313069	94.296471	28.730518	27.878607	99.830925	27.9127385	11.782769	97.063698	-78.4457705	17.095463	101.772774
-48.741604	30.236349	102.561401	-25.583729	14.851302	99.310539	26.834444	-3.798774	94.044067	28.399176	28.313011	99.847	27.61681	12.2571185	96.9455335	-78.784268	17.4454855	101.6755445
-48.069946	30.817232	102.465843	-25.788933	15.087345	99.199707	26.676905	-3.518511	93.940628	28.176334	28.566425	99.836555	27.4266195	12.523957	96.8885915	-79.0044855	17.650733	101.5108225
-47.321297	31.202787	102.268692	-25.898254	15.304118	99.076538	26.524061	-3.257394	93.883842	27.984636	28.765369	99.808876	27.2543485	12.7539875	96.846359	-79.0508565	17.8542485	101.306717
-46.433262	31.529137	102.076103	-26.037411	15.479547	98.979424	26.391825	-3.073952	93.851616	27.861908	28.953541	99.786652	27.1268665	12.9397945	96.819134	-79.2016885	18.0192995	101.139714
-45.520397	31.722084	101.848648	-26.187643	15.657325	98.892609	26.290264	-2.941615	93.913086	27.78194	29.077244	99.80732	27.036102	13.0678145	96.860203	-79.411388	18.2468355	100.925015
-44.57655	31.741995	101.632652	-26.303097	15.782391	98.837288	26.213846	-2.868341	94.017601	27.699392	29.186695	99.85759	26.956619	13.159177	96.9375955	-79.562813	18.405605	100.7369805
-43.538086	31.650797	101.508209	-26.388554	15.846952	98.783325	26.169983	-2.836403	94.131775	27.637854	29.274416	99.908844	26.9039185	13.2190065	97.0203095	-79.6810265	18.4748975	100.5463405
-41.896229	31.176495	101.158951	-26.50289	15.93372	98.783714	26.0688	-2.804312	94.364868	27.561987	29.374418	99.960762	26.8153935	13.285053	97.162815	-79.8211735	18.582387	100.404613
-40.722797	30.753548	100.937614	-26.551796	15.968969	98.819992	26.044119	-2.785285	94.62796	27.519344	29.463163	99.987556	26.7817315	13.338939	97.307758	-79.8853235	18.598999	100.332226
-39.576313	30.182331	100.731407	-26.607502	16.01063	98.917809	26.108355	-2.805995	95.06321	27.486464	29.595045	100.099289	26.7974095	13.394525	97.5812495	-80.0124135	18.626735	100.2543685
-38.3521	29.489195	100.528702	-26.664555	16.046431	99.129814	26.220522	-2.879698	95.764603	27.499687	29.710493	100.350639	26.8601045	13.4153975	98.057621	-80.1892145	18.6774645	100.202007
-37.103237	28.68298	100.356743	-26.770973	16.042526	99.399612	26.372293	-3.001887	96.803421	27.533609	29.873579	100.853523	26.952951	13.435846	98.828472	-80.494897	18.649206	99.970752
-35.890038	27.790981	100.233307	-26.873762	16.08363	99.803696	26.591936	-3.138706	98.129311	27.532434	30.022993	101.690865	27.062185	13.4421435	99.910088	-80.809709	18.7251165	99.697304
-34.600452	26.826471	100.264107	-26.968718	16.082169	100.281616	26.820356	-3.318841	99.730766	27.59693	30.114376	102.808823	27.208643	13.3977675	101.2697945	-81.146079	18.7665705	99.2934375
-32.743671	25.230715	100.513588	-27.165472	16.027475	101.103081	27.21361	-3.638462	102.181816	27.829494	30.150043	104.474876	27.521552	13.2557905	103.328346	-81.852496	18.7991595	98.877816
-31.480957	24.116936	100.79039	-27.173557	15.967427	101.535965	27.349489	-3.798772	103.523659	27.950499	30.130753	105.384277	27.649994	13.1659905	104.453968	-81.997108	18.7688635	98.617962
-30.226252	22.993341	100.967896	-27.204741	15.894193	101.883354	27.470282	-4.040325	104.647598	28.15069	30.032864	106.022682	27.810486	12.9962695	105.33514	-82.219968	18.7921165	98.431568
-29.018576	21.862814	101.121918	-27.194235	15.810345	102.123688	27.546913	-4.223104	105.478989	28.361357	29.952272	106.363235	27.954135	12.864584	105.921112	-82.342605	18.756106	98.326264
-27.782434	20.737534	101.212952	-27.159994	15.766914	102.200745	27.593208	-4.323471	106.035339	28.485161	29.877132	106.405792	28.0391845	12.7768305	106.2205655	-82.3591725	18.7569975	98.1809245
-26.619625	19.684589	101.225426	-27.086929	15.76413	102.219559	27.695824	-4.35328	106.396378	28.505733	29.839039	106.325897	28.1007785	12.7428795	106.3611375	-82.2746365	18.7853805	98.0779805
-25.581417	19.263563	101.414383	-26.995462	15.745497	102.194786	27.799463	-4.334449	106.688965	28.553873	29.831902	106.141457	28.176668	12.7487265	106.415211	-82.167592	18.7422675	97.974361
-24.013958	19.027739	101.332878	-26.911089	15.681285	102.202782	27.954695	-4.260105	107.003487	28.607065	29.865417	105.946648	28.28088	12.802656	106.4750675	-82.103058	18.559914	97.9304965
-22.945629	18.812994	101.36409	-26.842821	15.604295	102.218864	28.06646	-4.228042	107.17939	28.63644	29.914141	105.887207	28.35145	12.8430495	106.5332985	-82.037092	18.3655405	97.9044295
-21.784609	18.663551	101.327362	-26.797426	15.541512	102.239159	28.142357	-4.135876	107.305702	28.645605	29.984879	105.86084	28.393981	12.9245015	106.583271	-81.988833	18.1585225	97.895047
-20.820984	18.625196	101.483711	-26.751127	15.468061	102.250267	28.248947	-4.115855	107.385323	28.633892	30.070797	105.858459	28.4414195	12.977471	106.621891	-81.9436735	17.958651	97.878643
-19.892168	18.603682	101.537468	-26.76585	15.402731	102.272377	28.309015	-4.005672	107.475235	28.596479	30.182856	105.904449	28.452747	13.088592	106.689842	-81.984447	17.71687	97.854912
-18.943197	18.647081	101.637993	-26.780935	15.369344	102.367615	28.349613	-3.858119	107.578262	28.57815	30.296486	106.02256	28.4638815	13.2191835	106.800411	-82.0257515	17.5195045	97.934819
-18.014946	18.707602	101.752243	-26.789852	15.327196	102.446556	28.39255	-3.745626	107.68045	28.58214	30.442814	106.215431	28.487345	13.348594	106.9479405	-82.067049	17.305798	97.9451715
-16.639563	18.970331	102.034233	-26.819923	15.339867	102.642914	28.458754	-3.650808	107.766602	28.608931	30.673717	106.535233	28.5338425	13.5114545	107.1509175	-82.1736885	17.1682795	98.1349105
-15.772374	19.179001	102.222404	-26.816269	15.379826	102.764824	28.469219	-3.443791	107.800964	28.621964	30.845415	106.802498	28.5455915	13.700812	107.301731	-82.1781295	17.05884	98.227917
-14.926602	19.454536	102.475548	-26.851105	15.450356	102.93734	28.531551	-3.276875	107.812866	28.640839	31.030771	107.166519	28.586195	13.876948	107.4896925	-82.288405	17.023764	98.3849875
-14.106609	19.734331	102.760361	-26.856058	15.526184	103.16317	28.566137	-3.111747	107.858444	28.6789	31.227736	107.593002	28.6225185	14.0579945	107.725723	-82.3346345	16.9943735	98.600617
-13.280818	20.076269	103.096138	-26.845303	15.63868	103.386856	28.578705	-2.969703	107.864655	28.752195	31.412781	108.046547	28.66545	14.221539	107.955601	-82.356056	17.055821	98.818111
-12.519747	20.439207	103.382912	-26.858696	15.732183	103.606651	28.548912	-2.84507	107.758438	28.851593	31.573189	108.460274	28.7002525	14.3640595	108.109356	-82.4176445	17.1003065	99.103946
-11.775331	20.777243	103.663025	-26.859999	15.862041	103.771935	28.51178	-2.69459	107.617699	28.96438	31.729382	108.806419	28.73808	14.517396	108.212059	-82.458078	17.206686	99.331811
-10.699274	21.28249	104.035248	-26.874615	16.075649	104.002853	28.492203	-2.400608	107.265282	29.080517	32.041084	109.252129	28.78636	14.820238	108.2587055	-82.53559	17.33106	99.7470005
-10.007551	21.582525	104.219116	-26.86742	16.23284	104.137039	28.46526	-2.147249	107.015541	29.123507	32.276577	109.484444	28.7943835	15.064664	108.2499925	-82.5292235	17.401016	100.0240855
-9.27472	21.85059	104.413567	-26.873375	16.386909	104.22908	28.468752	-1.889193	106.775238	29.163677	32.486214	109.696663	28.8162145	15.2985105	108.2359505	-82.5629645	17.4753075	100.2222095
-8.668973	22.105644	104.528297	-26.895384	16.530991	104.214134	28.454247	-1.639294	106.574142	29.199636	32.673244	109.873947	28.8269415	15.516975	108.2240445	-82.6177095	17.545007	100.2042235
-8.057399	22.287676	104.55899	-26.921591	16.680738	104.076477	28.46027	-1.413489	106.400208	29.196024	32.832207	110.042023	28.828147	15.709359	108.2211155	-82.671329	17.652117	99.9318385
-7.473902	22.397873	104.489197	-26.990906	16.837002	103.829597	28.434315	-1.23195	106.231102	29.182911	32.974453	110.195351	28.808613	15.8712515	108.2132265	-82.790425	17.8027525	99.4459675
-6.901998	22.400764	104.292068	-27.006239	16.951912	103.42437	28.408709	-1.077769	106.065277	29.159815	33.096451	110.254036	28.784262	16.009341	108.1596565	-82.79674	17.894483	98.6890835
-6.121298	22.306187	103.779732	-27.072418	17.155275	102.62735	28.334301	-0.954606	105.74913	29.074913	33.182777	110.259865	28.704607	16.1140855	108.0044975	-82.849443	18.1964645	97.2502025
-5.678321	22.15897	103.391266	-27.096292	17.288925	102.012482	28.291899	-0.918394	105.619904	29.038027	33.217384	110.1409	28.664963	16.149495	107.880402	-82.857547	18.428355	96.144562
-5.259028	21.896132	102.994446	-27.095409	17.455564	101.459267	28.250385	-0.876718	105.486885	29.019531	33.231483	110.002289	28.634958	16.1773825	107.744587	-82.825776	18.7337455	95.173947
-4.876567	21.584393	102.614021	-27.059196	17.595282	100.940346	28.236399	-0.870917	105.334534	29.01897	33.247192	109.817635	28.6276845	16.1881375	107.5760845	-82.7460765	19.0024265	94.3046075
-4.583328	21.216042	102.264725	-26.970833	17.740389	100.513855	28.240364	-0.8256	105.092445	29.039421	33.225845	109.547569	28.6398925	16.2001225	107.320007	-82.5815585	19.2806555	93.707703
-4.410716	20.761747	101.960228	-26.850132	17.871145	100.219345	28.273603	-0.762254	104.760017	29.064999	33.150665	109.3349	28.669301	16.1942055	107.0474585	-82.369565	19.5480845	93.3912315
-4.265558	20.252819	101.715744	-26.736181	18.001356	100.034538	28.325399	-0.708265	104.506973	29.144386	33.119434	109.225044	28.7348925	16.2055845	106.8660085	-82.2072545	19.7971275	93.2030675
-4.230123	19.389353	101.510391	-26.590431	18.279354	99.96376	28.403574	-0.603738	104.246101	29.305235	33.171402	109.240601	28.8544045	16.283832	106.743351	-82.0352665	20.274876	93.184169
-4.415211	18.749395	101.438866	-26.492479	18.506632	99.972176	28.450966	-0.52188	104.249786	29.381153	33.230202	109.299042	28.9160595	16.354161	106.774414	-81.9010175	20.659103	93.169938
-4.665815	18.047874	101.362846	-26.456839	18.721073	99.99205	28.473007	-0.486753	104.322029	29.465052	33.307194	109.329117	28.9690295	16.4102205	106.825573	-81.8827075	21.0319255	93.158527
-5.051806	17.292286	101.212814	-26.447777	18.965998	99.961411	28.464231	-0.482597	104.452827	29.528877	33.353771	109.242714	28.996554	16.435587	106.8477705	-81.892108	21.496409	93.0750515
-5.486205	16.490778	101.033127	-26.405113	19.191895	99.920204	28.430241	-0.519244	104.548157	29.577482	33.340855	109.112656	29.0038615	16.4108055	106.8304065	-81.8140875	21.9729845	93.0100015
-6.007193	15.653547	100.879181	-26.348137	19.318729	99.911186	28.380363	-0.598386	104.603218	29.627142	33.286648	108.926834	29.0037525	16.344131	106.765026	-81.7000265	22.293327	93.057346
-6.634311	14.733089	100.781822	-26.291164	19.379662	99.96244	28.374313	-0.682754	104.601685	29.722017	33.20787	108.764923	29.048165	16.262558	106.683304	-81.630493	22.496766	93.241576
-7.653149	13.293658	100.622643	-26.171885	19.45265	100.144089	28.414654	-0.746372	104.537415	29.851841	33.118866	108.653831	29.1332475	16.186247	106.595623	-81.4770175	22.719053	93.692555
-8.406429	12.322631	100.516426	-26.135344	19.462276	100.293663	28.444174	-0.738566	104.454926	29.907421	33.102928	108.614395	29.1757975	16.182181	106.5346605	-81.4464855	22.742371	94.0526655
-9.268204	11.282767	100.455772	-26.111013	19.46398	100.43988	28.485373	-0.722165	104.338852	29.94096	33.101124	108.596611	29.2131665	16.1894795	106.4677315	-81.4351925	22.7384805	94.4120285
-10.198275	10.220325	100.326881	-26.089918	19.457634	100.589417	28.519306	-0.694268	104.287926	29.955595	33.115204	108.588661	29.2374505	16.210468	106.4382935	-81.4172865	22.7048	94.7405405
-11.131408	9.126225	100.264297	-26.084509	19.444666	100.725388	28.560108	-0.694812	104.277931	29.940802	33.127171	108.598671	29.250455	16.2161795	106.438301	-81.419473	22.6731525	95.012475
-12.193904	8.001901	100.219215	-26.091818	19.44206	100.809418	28.553083	-0.707823	104.298065	29.910887	33.10741	108.56395	29.231985	16.1997935	106.4310075	-81.415621	22.6843265	95.1878285
-13.28036	6.807881	100.099197	-26.118425	19.419119	100.896416	28.53392	-0.76946	104.32299	29.888163	33.047287	108.487274	29.2110415	16.1389135	106.405132	-81.4478915	22.6993245	95.3877
-15.038753	5.013367	100.014008	-26.111603	19.353748	101.066315	28.533979	-0.879564	104.34108	29.875051	32.914413	108.315361	29.204515	16.0174245	106.3282205	-81.427721	22.6900715	95.8044095
-16.255928	3.726525	99.957016	-26.052004	19.293179	101.199738	28.546869	-0.963418	104.365471	29.871386	32.836857	108.158813	29.2091275	15.9367195	106.262142	-81.3131355	22.6496385	96.137334
-17.449902	2.465001	99.990173	-26.011108	19.214746	101.371254	28.581863	-1.028722	104.361191	29.876909	32.735149	107.915245	29.229386	15.8532135	106.138218	-81.251602	22.5762785	96.60429
-18.764622	1.153239	100.106621	-25.965809	19.131807	101.505646	28.651407	-1.0933	104.369148	29.879061	32.636578	107.567474	29.265234	15.771639	105.968311	-81.196852	22.491975	97.042981
-20.133574	-0.11252	100.379654	-25.873575	19.085545	101.66893	28.751553	-1.112097	104.462585	29.881489	32.558372	106.942078	29.316521	15.7231375	105.7023315	-81.063671	22.4479525	97.6355285
-21.535398	-1.380288	100.806	-25.662243	19.123156	101.720634	28.959326	-1.019347	104.531006	29.815514	32.428322	105.82901	29.38742	15.7044875	105.180008	-80.711906	22.5418245	98.26126
-22.898006	-2.577132	101.387611	-25.351868	19.21665	101.56089	29.245344	-0.821934	104.441681	29.466349	32.30938	104.109932	29.3558465	15.743723	104.2758065	-80.0595825	22.689577	98.8459735
-24.996264	-4.123744	102.521156	-24.776394	19.433155	100.782051	29.815346	-0.440275	103.962669	28.818041	32.048027	100.830635	29.3166935	15.803876	102.396652	-78.8694815	23.062434	99.16745
-26.368147	-5.010955	103.491005	-24.502249	19.475574	100.283707	30.210775	-0.374109	103.807243	28.521078	31.708548	98.848846	29.3659265	15.6672195	101.3280445	-78.3704245	23.2839285	99.2393695
-27.747616	-5.755333	104.445862	-24.275646	19.302954	99.938469	30.461853	-0.557366	103.77092	28.398375	31.209009	97.315056	29.430114	15.3258215	100.542988	-77.981406	23.2800865	99.33395
-29.127375	-6.465672	105.052773	-24.092264	18.90287	99.719368	30.622295	-0.904051	103.77182	28.387455	30.52454	96.143127	29.504875	14.8102445	99.9574735	-77.689403	22.9954955	99.4812625
-30.465269	-7.068851	105.446861	-23.914331	18.385288	99.5373	30.748363	-1.407614	103.660904	28.402153	29.803192	95.3591	29.575258	14.197789	99.510002	-77.40392	22.572787	99.564598
-31.743166	-7.494304	105.69696	-23.781603	17.810448	99.437653	30.843786	-1.845529	103.551865	28.442389	29.183727	94.78466	29.6430875	13.669099	99.1682625	-77.2062935	21.951797	99.7070435
-33.005074	-7.73175	105.841087	-23.67186	17.297882	99.384171	30.95808	-2.226239	103.451981	28.48107	28.729469	94.469887	29.719575	13.251615	98.960934	-77.063295	21.344149	99.807408
-34.787533	-7.684787	105.82515	-23.662125	16.59325	99.390884	31.026888	-2.623006	103.370239	28.539234	28.272169	94.247719	29.783061	12.8245815	98.808979	-77.107311	20.3619185	99.972789
-35.97258	-7.344173	105.728004	-23.701853	16.251167	99.410538	31.090429	-2.830903	103.288521	28.50725	28.067732	94.155502	29.7988395	12.6184145	98.7220115	-77.2025455	19.8839195	100.0990645
-37.022778	-6.764695	105.60553	-23.713005	15.943818	99.436966	31.08461	-2.975818	103.209511	28.444233	27.904373	94.06414	29.7644215	12.4642775	98.6368255	-77.1904315	19.4233585	100.2371065
-38.038357	-5.970178	105.441597	-23.801062	15.664366	99.469315	31.039879	-3.132004	103.149452	28.379309	27.737335	94.00769	29.709594	12.3026655	98.578571	-77.311718	19.0260665	100.360059
-39.024261	-4.952206	105.197098	-23.866924	15.441136	99.529915	30.979378	-3.322345	103.154884	28.2983	27.568146	94.035843	29.638839	12.1229005	98.5953635	-77.372687	18.7593715	100.4644665
-39.922981	-3.715517	104.906403	-23.960045	15.226263	99.651283	30.907312	-3.51204	103.194954	28.240692	27.394911	94.137207	29.574002	11.9414355	98.6660805	-77.494092	18.5110905	100.6364855
-40.776756	-2.232253	104.587852	-24.008789	15.036535	99.796722	30.838961	-3.707661	103.275589	28.192112	27.239632	94.319519	29.5155365	11.7659855	98.797554	-77.5331145	18.3070845	100.79589
-41.88245	0.319859	104.001678	-24.095392	14.835567	100.034073	30.741096	-3.975204	103.377106	28.175549	27.065357	94.675072	29.4583225	11.5450765	99.026089	-77.6491065	18.1260575	101.042057
-42.494595	2.327637	103.592529	-24.104258	14.722002	100.208916	30.678404	-4.163645	103.392159	28.198057	26.98315	94.977249	29.4382305	11.4097525	99.184704	-77.6467465	18.0342515	101.233128
-43.077477	4.484707	103.106201	-24.128433	14.574695	100.411652	30.610651	-4.359527	103.383598	28.292498	26.912733	95.353203	29.4515745	11.276603	99.3684005	-77.7084405	17.872787	101.4549035
-43.518173	6.8989	102.685287	-24.143902	14.441188	100.655197	30.559069	-4.603554	103.324821	28.399797	26.859182	95.819481	29.479433	11.127814	99.572151	-77.767237	17.754562	101.738243
-43.912617	9.428823	102.27388	-24.166519	14.310688	100.943733	30.499866	-4.810782	103.216614	28.549042	26.8309	96.362694	29.524454	11.010059	99.789654	-77.857492	17.611317	102.097812
-44.206341	12.163341	101.937485	-24.136463	14.204752	101.270508	30.454477	-5.007973	103.020775	28.726295	26.839199	96.981552	29.590386	10.915613	100.0011635	-77.863312	17.493891	102.5398525
-44.344849	15.046726	101.758194	-24.131828	14.092369	101.557907	30.405006	-5.132609	102.779388	28.962627	26.855152	97.616776	29.6838165	10.8612715	100.198082	-77.9474725	17.3234665	102.917732
-44.339935	19.662167	101.596237	-24.072823	13.986837	101.907921	30.312988	-5.32771	102.170654	29.368526	26.930136	98.645645	29.840757	10.801213	100.4081495	-77.986403	17.172461	103.4076925
-44.232109	22.892086	101.700401	-24.017908	13.890142	102.014992	30.184809	-5.395773	101.524376	29.651758	26.946333	99.197922	29.9182835	10.77528	100.361149	-77.9540995	17.005004	103.668835
-44.043671	26.145294	101.93689	-23.992712	13.859485	102.021278	30.054945	-5.433552	100.623001	29.869932	26.97463	99.671112	29.9624385	10.770539	100.1470565	-77.9478625	16.948431	103.8954995
-43.773701	29.430208	102.546051	-23.992809	13.841878	101.853004	29.799831	-5.347129	99.406631	30.072987	27.030581	100.018738	29.936409	10.841726	99.7126845	-77.922027	16.84203	103.9933235
-43.4711	32.694202	103.4328	-24.01573	13.891181	101.585754	29.554432	-5.063407	98.13298	30.225977	27.196985	100.229225	29.8902045	11.066789	99.1811025	-77.9216645	16.715573	103.9904055
-43.070896	35.890053	104.55011	-24.089937	14.15962	101.273666	29.378948	-4.570918	96.708694	30.345531	27.584538	100.356613	29.8622395	11.50681	98.5326535	-78.0421135	16.81243	104.0146785
-42.596317	38.949211	105.791237	-24.102245	14.615655	100.863716	29.105877	-3.626375	95.217743	30.322397	28.231829	100.150314	29.714137	12.302727	97.6840285	-77.918627	16.928583	104.0434035
-41.749607	43.2976	107.624176	-24.012548	15.514229	100.064873	28.724751	-1.916878	92.824753	30.049055	29.438377	99.534714	29.386903	13.7607495	96.1797335	-77.411999	17.2677085	103.9500125
-41.082951	46.031147	108.757446	-24.02688	16.197645	99.613449	28.428358	-0.640734	91.906013	29.958767	30.296459	99.236038	29.1935625	14.8278625	95.5710255	-77.2473225	17.5674275	103.6558725
-40.345032	48.562996	109.804916	-24.087938	16.898598	99.474541	28.451273	0.301865	91.423737	29.851162	31.021961	99.434464	29.1512175	15.661913	95.4291005	-77.3270935	18.135283	103.5199815
-39.363705	50.83474	110.635498	-24.098757	17.5177	99.501244	28.391468	0.993404	91.295502	29.892281	31.580261	99.811203	29.1418745	16.2868325	95.5533525	-77.3393885	18.7485675	103.4491355
-38.463791	52.900845	111.503578	-24.14188	17.95458	99.529404	28.326256	1.380489	91.243065	29.924267	31.862059	100.016472	29.1252615	16.621274	95.6297685	-77.4090215	19.287886	103.4290395
-38.463791	52.900845	111.503578	-24.162092	18.281197	99.604897	28.552713	1.342621	91.170403	30.01185	31.911507	100.385239	29.2822815	16.627064	95.777821	-77.6064655	19.93533	103.431973
-36.761665	54.49345	112.472702	-24.242128	18.476746	99.779572	28.17326	1.425385	91.668564	30.134737	31.819778	100.822006	29.1539985	16.6225815	96.245285	-77.6382545	20.3309105	103.313859
-35.572159	54.678917	112.100723	-24.387383	18.70369	100.019302	28.395784	1.049603	92.047981	30.171881	31.738354	101.265358	29.2838325	16.3939785	96.6566695	-78.0585985	21.0134015	103.3819345
-34.589462	54.43	111.551201	-24.453703	18.843809	100.085152	28.018559	1.1591	92.480591	30.084368	31.722181	101.354477	29.0514635	16.4406405	96.917534	-77.9588695	21.2469775	103.25277
-33.644623	53.860527	110.792198	-24.565207	18.95203	100.122261	27.950222	1.007618	92.7724	30.284939	31.586266	101.21077	29.1175805	16.296942	96.991585	-78.2479945	21.607118	103.252937
-32.593109	53.020298	109.971977	-24.701572	19.004541	100.155083	27.845713	0.782742	93.111427	29.904583	31.640697	101.320671	28.875148	16.2117195	97.216049	-78.278292	21.7973625	103.094117
-31.522095	52.001255	109.112801	-24.846666	19.00423	100.215233	27.762362	0.468074	93.524643	29.813566	31.49494	101.259697	28.787964	15.981507	97.39217	-78.481296	22.026953	103.038296
-30.224918	50.649635	108.047173	-24.973736	19.010586	100.228203	27.717012	0.144526	93.974724	29.729101	31.346146	101.231384	28.7230565	15.745336	97.603054	-78.6705285	22.275836	102.853352
-29.221249	49.271973	107.092056	-25.067547	18.964314	100.237358	27.677044	-0.147335	94.369392	29.675215	31.159163	101.156631	28.6761295	15.505914	97.7630115	-78.8112235	22.422714	102.7117045
-27.417513	46.737236	105.665543	-25.17469	18.849564	100.217751	27.61924	-0.504213	94.901215	29.574564	31.029064	100.881592	28.596902	15.2624255	97.8914035	-78.946282	22.4367025	102.5440985
-26.354277	44.918118	104.680267	-25.210499	18.824972	100.18219	27.587053	-0.699267	95.29007	29.465754	30.991232	100.694275	28.5264035	15.1459825	97.9921725	-78.9474015	22.5039615	102.3722075
-25.084272	42.883209	103.677979	-25.291273	18.819088	100.159218	27.645361	-0.905033	95.782532	29.350037	30.992804	100.639702	28.497699	15.0438855	98.211117	-79.080245	22.5942905	102.107319
-23.959587	40.81641	102.751968	-25.407118	18.841778	100.181488	27.696953	-1.136907	96.397888	29.202362	31.022272	100.824066	28.4496575	14.9426825	98.610977	-79.2638935	22.7408735	101.751999
-22.720478	38.606583	101.960716	-25.504595	18.855425	100.196434	27.706236	-1.37133	97.101685	29.08367	30.962292	101.126038	28.394953	14.795481	99.1138615	-79.404143	22.915369	101.2790065
-21.47611	36.270908	101.341354	-25.695654	18.872292	100.302147	27.663389	-1.664562	97.883614	29.016644	30.816576	101.528893	28.3400165	14.576007	99.7062535	-79.7313245	23.168577	100.8980405
-20.208246	33.830936	100.910378	-25.852867	18.837704	100.32766	27.550613	-2.007559	98.76593	28.99641	30.557421	101.994385	28.2735115	14.274931	100.3801575	-79.9792455	23.400477	100.2751625
-18.341991	29.995907	100.416016	-26.14286	18.805141	100.320923	27.447092	-2.575306	100.13549	28.965347	30.101934	102.738319	28.2062195	13.763314	101.4369045	-80.4919395	23.846968	99.2049415
-17.12269	27.374441	100.180969	-26.304754	18.816214	100.204643	27.344095	-2.910159	100.806297	29.009897	29.861282	103.181778	28.176996	13.4755615	101.9940375	-80.786504	24.1568665	98.4152485
-15.907678	24.727873	99.775406	-26.441988	18.822983	99.948044	27.226412	-3.122047	101.33783	29.038864	29.674276	103.460182	28.132638	13.2761145	102.399006	-81.016614	24.3698515	97.497082
-14.682113	22.084002	99.478378	-26.545588	18.881767	99.619064	27.142126	-3.288448	101.719154	29.057932	29.566425	103.642143	28.100029	13.1389885	102.6806485	-81.191205	24.6245455	96.5574795
-13.578455	19.407667	99.281647	-26.556921	18.874453	99.376083	27.131536	-3.406851	102.015396	29.134834	29.544338	103.811195	28.133185	13.0687435	102.9132955	-81.247027	24.6801625	95.8388705
-12.495544	16.696653	99.064461	-26.579166	18.915562	99.117249	27.162409	-3.503819	102.306999	29.252625	29.506329	103.920898	28.207517	13.001255	103.1139485	-81.365849	24.829869	95.1205495
-11.476131	14.047694	99.09893	-26.538063	18.917944	98.959991	27.15295	-3.570257	102.462517	29.376936	29.455582	103.907097	28.264943	12.9426625	103.184807	-81.341069	24.8932255	94.735175
-9.958717	9.941622	99.053833	-26.394796	18.8333	98.846184	27.233875	-3.781526	102.619659	29.637613	29.334629	103.783737	28.435744	12.7765515	103.201698	-81.225336	24.8900485	94.49067
-9.047379	7.244608	99.228943	-26.280045	18.774574	98.846619	27.345627	-3.951585	102.806702	29.828907	29.279379	103.8088	28.587267	12.663897	103.307751	-81.147357	24.885251	94.385487
-8.21228	4.528194	99.436455	-26.196209	18.719069	98.879227	27.407726	-4.07035	103.035034	30.05056	29.187435	103.84079	28.729143	12.5585425	103.437912	-81.121561	24.8795955	94.320542
-7.435662	1.873886	99.724747	-26.086903	18.631533	98.934296	27.465275	-4.259778	103.245125	30.238974	29.061832	103.952721	28.8521245	12.401027	103.598923	-81.0259305	24.862039	94.269669
-6.7021	-0.806453	100.07206	-25.970646	18.521233	99.02562	27.534056	-4.415448	103.710464	30.491978	28.983599	104.395332	29.013017	12.2840755	104.052898	-80.954309	24.7583905	93.998342
-6.066777	-3.403952	100.818657	-25.83156	18.397453	99.316025	27.67227	-4.707494	104.597733	30.851152	28.867138	105.22966	29.261711	12.079822	104.9136965	-80.924831	24.715084	93.7183535
-5.529843	-6.009635	101.968491	-25.639317	18.278784	99.781128	27.790646	-4.918924	106.143082	31.128002	28.71382	106.592216	29.459324	11.897448	106.367649	-80.737958	24.66012	93.194607
-4.980744	-9.815235	104.656509	-25.292068	18.082813	101.058304	28.179764	-5.365895	109.38089	31.395042	28.24955	109.408379	29.787403	11.4418275	109.3946345	-80.371539	24.7237985	92.7219735
-4.814509	-12.248126	106.690559	-25.062233	17.931019	101.942741	28.351408	-5.636583	111.659012	31.585875	27.933655	111.330078	29.9686415	11.148536	111.494545	-80.0931075	24.713502	92.390937
-4.711259	-14.57973	108.654129	-24.844425	17.789892	102.726616	28.515211	-5.916545	113.638535	31.94311	27.726782	112.85331	30.2291605	10.9051185	113.2459225	-79.9180105	24.6746655	92.2073095
-4.776586	-16.710377	110.164902	-24.657227	17.657408	103.244629	28.639898	-6.15293	114.862648	32.30204	27.60235	113.745155	30.470969	10.72471	114.3039015	-79.785423	24.590106	92.1853565
-4.770908	-19.065664	111.065247	-24.476324	17.512644	103.385498	28.698307	-6.32849	115.336319	32.592922	27.474031	113.867966	30.6456145	10.5727705	114.6021425	-79.5982625	24.4525175	92.1688535
-6.079738	-19.510067	110.967514	-24.251509	17.355742	103.283081	28.860395	-6.418511	115.324387	32.841965	27.351337	113.480309	30.85118	10.466413	114.402348	-79.354198	24.245071	92.163814
-7.371533	-19.9876	110.933266	-24.044592	17.230366	103.158531	29.149813	-6.414656	115.097595	33.02729	27.33596	112.91629	31.0885515	10.460652	114.0069425	-79.1777355	24.00008	92.3101195
-9.338047	-20.400967	110.582054	-23.790997	17.034431	103.088287	29.567442	-6.326635	114.623093	33.326992	27.388123	112.077118	31.447217	10.530744	113.3501055	-79.029211	23.538118	92.8264685
-10.818346	-20.569365	110.437119	-23.649687	16.887491	103.137329	29.814035	-6.271553	114.408447	33.502193	27.421438	111.715378	31.658114	10.5749425	113.0619125	-78.957488	23.2000395	93.2127455
-12.13121	-20.625246	110.113144	-23.521849	16.711546	103.316307	30.106178	-6.285292	114.26313	33.678169	27.443195	111.522552	31.8921735	10.5789515	112.892841	-78.9358715	22.8441405	93.739773
-13.974051	-20.428566	110.089401	-23.34984	16.521841	103.58522	30.35725	-6.286142	114.144691	33.926228	27.437288	111.345825	32.141739	10.575573	112.745258	-78.841419	22.468109	94.425182
-15.603094	-20.129818	109.780136	-23.173708	16.333281	103.86467	30.623377	-6.336055	113.977112	34.170467	27.387327	111.156128	32.396922	10.525636	112.56662	-78.744338	22.140926	95.16272
-17.289608	-19.771818	109.531471	-22.964088	16.105097	104.203163	30.940809	-6.416897	113.727104	34.388657	27.331003	110.990097	32.664733	10.457053	112.3586005	-78.592909	21.753141	96.0477255
-19.089077	-19.244019	109.219185	-22.718929	15.840949	104.504921	31.28392	-6.516586	113.31282	34.673969	27.233681	110.633942	32.9789445	10.3585475	111.973381	-78.4168025	21.3233505	97.036461
-21.807634	-18.250977	108.699249	-22.236439	15.471257	104.838333	31.831837	-6.669071	112.384621	35.015629	27.05859	109.72438	33.423733	10.1947595	111.0545005	-77.896611	20.7477545	98.6221655
-23.672749	-17.393394	108.376602	-21.921421	15.287922	104.928185	32.215069	-6.732234	111.392044	35.166485	26.990063	108.785545	33.690777	10.1289145	110.0887945	-77.533619	20.4469295	99.7675755
-25.533951	-16.445738	108.076797	-21.583889	15.128729	104.815315	32.551468	-6.734721	110.074547	35.386719	27.056736	107.438637	33.9690935	10.1610075	108.756592	-77.1368715	20.0964505	100.874038
-27.390121	-15.329367	107.608345	-21.253008	14.999695	104.480186	32.79594	-6.659514	108.242485	35.550411	27.115047	105.608009	34.1731755	10.2277665	106.925247	-76.6791915	19.7716235	102.035125
-29.236429	-14.092736	106.966995	-20.916412	14.936272	103.842888	32.945984	-6.547616	105.879822	35.531448	27.14687	103.380653	34.238716	10.299627	104.6302375	-76.07154	19.572917	103.0555385
-31.036304	-12.753564	106.231964	-20.639805	14.957102	102.988525	32.940609	-6.276031	103.305412	35.224922	27.065584	100.757027	34.0827655	10.3947765	102.0312195	-75.3623755	19.5194275	103.9458305
-32.56609	-11.368823	105.351387	-20.355726	15.086526	102.054443	32.869102	-5.876722	100.804733	34.495049	27.134613	98.236504	33.6820755	10.6289455	99.5206185	-74.3935275	19.5441065	104.5882675
-35.200275	-8.657001	104.305611	-20.093149	15.395439	100.657997	32.488899	-5.123569	97.639175	33.225235	27.500212	95.0187	32.857067	11.1883215	96.3289375	-73.043365	19.6025565	104.9870565
-36.739609	-6.920997	103.483162	-20.088711	15.559687	99.95163	32.078644	-4.778219	96.197357	32.413109	27.541456	93.588455	32.2458765	11.3816185	94.892906	-72.4232985	19.7377555	105.010354
-38.185642	-5.043891	102.684425	-20.225273	15.67172	99.341698	31.709412	-4.621376	95.066307	31.886452	27.656469	92.69455	31.797932	11.5175465	93.8804285	-72.248478	19.8258935	104.8029675
-39.554684	-3.174567	101.740196	-20.419592	15.708526	98.77227	31.227865	-4.64574	94.120827	31.500578	27.693331	92.050323	31.3642215	11.5237955	93.085575	-72.2034055	19.8932565	104.458965
-40.821491	-1.225091	100.933205	-20.631699	15.768322	98.227089	30.605625	-4.761945	93.272606	31.211191	27.727804	91.427078	30.908408	11.4829295	92.349842	-72.171806	20.0537145	104.104336
-41.866962	0.719204	100.141609	-20.894434	15.822222	97.669693	30.058807	-4.907084	92.305832	30.978918	27.746397	90.884003	30.5188625	11.4196565	91.5949175	-72.3077305	20.2247875	103.7444685
-42.796009	2.737549	99.411804	-21.133814	15.857638	97.207878	29.436117	-4.799692	91.51133	30.882135	27.794674	90.816528	30.159126	11.497491	91.163929	-72.426754	20.217785	103.251827
-43.946262	5.694086	98.498466	-21.573353	15.921526	96.833839	28.402407	-4.325643	90.947929	31.180695	27.972115	91.670471	29.791551	11.823236	91.3092	-72.938257	20.019816	102.358478
-44.467987	7.586329	98.084	-21.909487	16.075016	96.638512	28.034739	-4.045823	90.727791	31.252188	28.170645	92.320976	29.6434635	12.062411	91.5243835	-73.4624375	20.087621	101.7526405
-44.855915	9.481579	97.771881	-22.167133	16.312092	96.466476	27.770496	-3.668936	90.623596	31.053566	28.404926	92.724434	29.412031	12.367995	91.674015	-73.746297	20.256189	101.258937
-45.01619	11.211422	97.52948	-22.40452	16.548065	96.278114	27.56221	-3.395173	90.573387	30.903393	28.5987	93.081352	29.2328015	12.6017635	91.8273695	-74.0418415	20.4943665	100.7288585
-45.133194	12.861193	97.410461	-22.652639	16.800468	96.152069	27.385214	-3.191999	90.615639	30.820986	28.811403	93.429131	29.1031	12.809702	92.022385	-74.408378	20.791234	100.281753
-44.905239	14.628777	97.503403	-22.79911	16.990614	96.17131	27.25366	-3.081241	90.754242	30.736525	28.949896	93.720451	28.9950925	12.9343275	92.2373465	-74.5933125	21.0469005	100.1052735
-44.956562	15.962574	97.561111	-22.959818	17.15793	96.286568	27.176968	-3.049307	91.113792	30.627352	29.008755	94.034645	28.90216	12.979724	92.5742185	-74.821796	21.336136	99.9989175
-44.580467	18.062607	97.864014	-23.191133	17.250488	96.649025	27.267275	-3.199239	92.021194	30.560375	29.046875	94.791428	28.913825	12.923818	93.406311	-75.296091	21.577158	99.891739
-44.121403	19.376196	98.194435	-23.300463	17.207354	96.994492	27.331558	-3.402978	92.802765	30.60113	29.005634	95.45813	28.966344	12.801328	94.1304475	-75.56727	21.61338	99.8585365
-43.59684	20.581745	98.452431	-23.4135	17.117632	97.413727	27.408127	-3.678783	93.703606	30.702602	28.916458	96.203819	29.0553645	12.6188375	94.9537125	-75.8823645	21.6164265	99.8737415
-43.013611	21.751633	98.757927	-23.517452	16.987474	97.825775	27.435913	-3.945104	94.631805	30.814928	28.753483	96.958672	29.1254205	12.4041895	95.7952385	-76.1603245	21.5707585	99.8563115
-42.397491	22.846468	98.960678	-23.650448	16.882185	98.202629	27.50802	-4.286234	95.57415	30.894741	28.528627	97.724251	29.2013805	12.1211965	96.6492005	-76.5022765	21.6431735	99.7560575
-41.619091	23.905457	99.121567	-23.762966	16.726961	98.583145	27.619297	-4.631523	96.512451	30.995087	28.304106	98.472	29.307192	11.8362915	97.4922255	-76.833124	21.6176305	99.6740645
-40.859207	24.892668	99.302658	-23.86511	16.57583	98.926743	27.692139	-4.89853	97.35955	31.167025	28.110876	99.208038	29.429582	11.606173	98.283794	-77.159802	21.545487	99.569692
-39.498257	26.299789	99.411415	-24.021168	16.343115	99.281425	27.705046	-5.269034	98.360855	31.36603	27.861544	100.281952	29.535538	11.296255	99.3214035	-77.577874	21.389975	99.2414465
-38.625347	27.2306	99.530067	-24.143147	16.232693	99.453873	27.631832	-5.449076	98.86853	31.426516	27.716196	100.896988	29.529174	11.13356	99.882759	-77.815468	21.331826	99.024987
-37.666409	28.074242	99.622574	-24.29026	16.13228	99.585472	27.548527	-5.593246	99.270584	31.454855	27.641054	101.574203	29.501691	11.023904	100.4223935	-78.082211	21.240656	98.7485505
-36.674194	28.946388	99.762192	-24.438984	16.068872	99.717308	27.457148	-5.686657	99.628311	31.508684	27.626606	102.236298	29.482916	10.9699745	100.9323045	-78.360884	21.1677695	98.5023115
-35.749779	29.781425	99.841019	-24.581606	16.067183	99.836555	27.355934	-5.698308	99.984596	31.531599	27.659506	102.849579	29.4437665	10.980599	101.4170875	-78.6069785	21.153767	98.2560225
-34.728714	30.548265	99.968163	-24.772089	16.113667	99.922874	27.304577	-5.657959	100.316963	31.485956	27.763823	103.387917	29.3952665	11.052932	101.85244	-78.9394445	21.174402	97.993308
-33.759205	31.342607	100.119781	-24.893267	16.175226	99.977028	27.26778	-5.562095	100.59948	31.380335	27.881124	103.88578	29.3240575	11.1595145	102.24263	-79.1105915	21.1909375	97.711426
-32.239071	32.359863	100.304047	-25.120321	16.325809	100.061073	27.20162	-5.359564	100.984589	31.267241	28.099676	104.500107	29.2344305	11.370056	102.742348	-79.4750725	21.281562	97.379798
-31.199091	33.012276	100.502182	-25.217415	16.411232	100.193214	27.164577	-5.230342	101.236191	31.208647	28.270155	104.891205	29.186612	11.5199065	103.063698	-79.621442	21.3025575	97.32273
-30.254179	33.598907	100.674782	-25.314081	16.522343	100.283585	27.163961	-5.082756	101.515541	31.148533	28.456629	105.240784	29.156247	11.6869365	103.3781625	-79.784409	21.3577495	97.1890075
-29.304604	34.077736	100.819374	-25.415457	16.609262	100.4235	27.167141	-4.961553	101.766335	31.097767	28.632212	105.521164	29.132454	11.8353295	103.6437495	-79.963368	21.3831945	97.2032505
-28.24671	34.592911	100.972816	-25.469368	16.710758	100.55275	27.118143	-4.860804	102.019836	31.054411	28.759071	105.733719	29.086277	11.9491335	103.8767775	-80.025013	21.4723825	97.2287225
-27.320047	35.016068	101.058701	-25.566153	16.812462	100.621735	27.062262	-4.788791	102.278961	31.003719	28.880934	105.885567	29.0329905	12.0460715	104.082264	-80.1652965	21.5788525	97.161206
-26.427246	35.36541	101.138626	-25.656542	16.918341	100.695648	27.005318	-4.67527	102.490906	30.913967	28.998646	106.006088	28.9596425	12.161688	104.248497	-80.2727265	21.674994	97.142799
-24.990242	35.872639	101.266693	-25.778887	17.079512	100.835655	26.917124	-4.524078	102.804794	30.778355	29.217648	106.213593	28.8477395	12.346785	104.5091935	-80.4055135	21.812239	97.1621165
-24.161417	36.1049	101.403046	-25.891331	17.189438	100.910332	26.845131	-4.377554	102.964851	30.71269	29.344229	106.333778	28.7789105	12.4833375	104.6493145	-80.5615725	21.8955385	97.1713495
-23.290773	36.300312	101.492378	-25.972891	17.281891	100.946281	26.783487	-4.244886	103.073311	30.640989	29.489847	106.494545	28.712238	12.6224805	104.783928	-80.65802	21.9413015	97.108634
-22.433743	36.516438	101.636086	-26.068228	17.413616	100.991394	26.703629	-4.083802	103.153564	30.579075	29.633533	106.671097	28.641352	12.7748655	104.9123305	-80.777808	22.0523665	97.0704575
-21.647844	36.59705	101.759064	-26.212206	17.555506	100.949417	26.604286	-3.917568	103.216209	30.503872	29.773277	106.919495	28.554079	12.9278545	105.067852	-80.978491	22.1831575	96.830982
-20.859159	36.707462	101.85833	-26.32131	17.738195	100.891258	26.480392	-3.76919	103.255127	30.440784	29.913568	107.186234	28.460588	13.072189	105.2206805	-81.103208	22.404201	96.5618355
-20.055548	36.72258	101.972473	-26.433525	17.922779	100.803284	26.353853	-3.612142	103.249702	30.368164	30.033871	107.45636	28.3610085	13.2108645	105.353031	-81.2280585	22.6346935	96.253537
-18.954683	36.676849	102.163651	-26.603762	18.218864	100.705841	26.102629	-3.401377	103.227554	30.291445	30.194143	107.801819	28.197037	13.396383	105.5146865	-81.404561	23.041345	95.8969955
-18.282104	36.544792	102.252403	-26.754814	18.407513	100.654648	25.959343	-3.294782	103.185287	30.213388	30.29184	108.013428	28.0863655	13.498529	105.5993575	-81.5959935	23.316497	95.7099385
-17.618069	36.300423	102.333626	-26.849392	18.633368	100.643967	25.829437	-3.167726	103.137817	30.13941	30.395487	108.14035	27.9844235	13.6138805	105.6390835	-81.6832075	23.6528555	95.6488505
-16.99482	36.074924	102.448906	-26.961363	18.860415	100.631401	25.702202	-3.031585	103.08683	30.058395	30.510712	108.210495	27.8802985	13.7395635	105.6486625	-81.8030245	23.9812665	95.6141395
-16.464497	35.747025	102.469017	-27.041542	19.066307	100.64373	25.59763	-2.890351	103.026917	29.99708	30.615314	108.243958	27.797355	13.8624815	105.6354375	-81.880439	24.2701325	95.6520225
-15.944517	35.316643	102.445541	-27.114004	19.251835	100.648132	25.503096	-2.745297	102.978386	29.918322	30.762287	108.253227	27.710709	14.008495	105.6158065	-81.938717	24.495175	95.6804575
-15.442183	34.766243	102.450325	-27.206793	19.419022	100.695442	25.451982	-2.589802	102.933823	29.838308	30.899889	108.237007	27.645145	14.1550435	105.585415	-82.058731	24.6830005	95.805469
-14.769536	33.913776	102.416977	-27.281725	19.639641	100.776695	25.335371	-2.351881	102.952812	29.70879	31.10396	108.130859	27.5220805	14.3760395	105.5418355	-82.0855305	24.9032425	96.0115545
-14.441788	33.192341	102.341484	-27.328058	19.789694	100.885307	25.278637	-2.230096	102.974335	29.634403	31.227964	108.016991	27.45652	14.498934	105.495663	-82.112636	25.080454	96.274951
-14.030112	32.372318	102.256432	-27.364073	19.883499	101.015381	25.24271	-2.154571	102.974953	29.569387	31.316572	107.870018	27.4060485	14.5810005	105.4224855	-82.1341945	25.1859975	96.6082765
-13.730449	31.562698	102.210213	-27.379793	19.951992	101.136314	25.222296	-2.105205	102.971138	29.518171	31.385283	107.687912	27.3702335	14.640039	105.329525	-82.1298195	25.263945	96.943103
-13.441793	30.659643	102.163139	-27.370327	20.013964	101.302925	25.213436	-2.06425	102.983948	29.481834	31.41728	107.48558	27.347635	14.676515	105.234764	-82.088289	25.351413	97.371086
-13.239553	29.690275	102.109818	-27.322567	20.059521	101.51577	25.20772	-2.043736	103.034851	29.471058	31.452374	107.292221	27.339389	14.704319	105.163536	-81.984523	25.414723	97.868004
-12.950926	28.615171	102.122963	-27.322876	20.095678	101.755989	25.233984	-2.040114	103.099632	29.478937	31.4596	107.095673	27.3564605	14.709743	105.0976525	-82.0022125	25.481613	98.4143255
-12.584016	26.97616	102.201653	-27.226082	20.044336	102.150002	25.275093	-2.089361	103.256653	29.483986	31.446829	106.877968	27.3795395	14.678734	105.0673105	-81.8317035	25.409938	99.2326935
-12.409866	25.797234	102.237854	-27.169973	19.99864	102.403297	25.313726	-2.124673	103.408028	29.491747	31.415861	106.763077	27.4027365	14.645594	105.0855525	-81.7426825	25.351686	99.7210415
-12.18027	24.616013	102.269684	-27.152035	19.990175	102.536858	25.34079	-2.174929	103.561577	29.499886	31.393629	106.677292	27.420338	14.60935	105.1194345	-81.724408	25.371	99.9542815
-12.000113	23.406549	102.196846	-27.190235	19.988941	102.574493	25.350302	-2.191201	103.713142	29.478287	31.398514	106.58754	27.4142945	14.6036565	105.150341	-81.7947645	25.3742255	99.998645
-11.888258	22.190025	102.045784	-27.212261	19.99531	102.528069	25.347086	-2.209343	103.861214	29.44187	31.409529	106.517174	27.394478	14.600093	105.189194	-81.819	25.390527	99.866944
-11.67981	20.901953	101.911507	-27.246878	19.981165	102.373848	25.338545	-2.183031	104.005203	29.386055	31.461472	106.43177	27.3623	14.6392205	105.2184865	-81.856056	25.3231095	99.5292095
-11.522438	19.676027	101.732826	-27.316856	19.947456	102.170876	25.352196	-2.146161	104.099106	29.332006	31.515158	106.406609	27.342101	14.6844985	105.2528575	-81.975813	25.2104135	99.0888945
-11.346168	17.739973	101.406227	-27.388672	19.932022	101.742729	25.372967	-2.076651	104.257523	29.250595	31.631029	106.465172	27.311781	14.777189	105.3613475	-82.089125	25.086855	98.1241105
-11.200042	16.479574	101.113937	-27.435938	19.933453	101.307335	25.366783	-2.009941	104.368271	29.212421	31.713816	106.483368	27.289602	14.8519375	105.4258195	-82.161478	25.0149685	97.1888505
-11.137745	15.215675	100.77282	-27.491966	19.939075	100.807808	25.371746	-1.933935	104.464088	29.148176	31.817156	106.471237	27.259961	14.9416105	105.4676625	-82.243893	24.9365395	96.1479535
-11.09103	13.913041	100.416275	-27.565224	19.96438	100.338089	25.357246	-1.867008	104.494629	29.058044	31.926901	106.408607	27.207645	15.0299465	105.451618	-82.338093	24.8988135	95.22456
-11.049582	12.64786	100.158485	-27.594822	19.987991	99.973991	25.337944	-1.754643	104.493584	28.99333	32.01688	106.31958	27.165637	15.1311185	105.406582	-82.355281	24.8448635	94.5414
-11.064548	11.39472	100.002922	-27.570078	20.028776	99.705536	25.387005	-1.619167	104.519508	28.98114	32.127605	106.22097	27.1840725	15.254219	105.370239	-82.3242285	24.803333	94.040833
-11.123385	10.120603	99.782898	-27.542683	20.099813	99.45536	25.450897	-1.473838	104.485115	28.977692	32.268429	106.060745	27.2142945	15.3972955	105.27293	-82.2996605	24.8023305	93.63779
-11.233291	8.285244	99.570442	-27.410137	20.17347	99.197952	25.576925	-1.214253	104.3862	28.979746	32.422573	105.777153	27.2783355	15.60416	105.0816765	-82.0986095	24.74278	93.3142275
-11.440813	7.042568	99.538139	-27.267435	20.218491	99.134659	25.710791	-1.085084	104.447044	29.014334	32.534958	105.661598	27.3625625	15.724937	105.054321	-81.8974325	24.712045	93.214997
-11.62982	5.825687	99.680473	-27.177593	20.243954	99.168236	25.821218	-0.97871	104.580772	29.073837	32.633133	105.550934	27.4475275	15.8272115	105.065853	-81.8027135	24.6606965	93.270619
-11.889168	4.628133	99.852463	-27.108973	20.246468	99.272369	25.92161	-0.956502	104.728661	29.127222	32.691162	105.423439	27.524416	15.86733	105.07605	-81.742362	24.625606	93.468688
-12.265227	3.465376	100.058273	-27.027216	20.236059	99.365837	26.023626	-0.984437	104.861473	29.171532	32.691463	105.279991	27.597579	15.853513	105.070732	-81.652011	24.618605	93.660942
-12.619024	2.277396	100.30687	-26.94157	20.152134	99.500664	26.110512	-1.00309	104.980446	29.225647	32.642769	105.068817	27.6680795	15.8198395	105.0246315	-81.5512195	24.4844285	93.9766965
-13.029467	1.185047	100.658142	-26.837074	20.056295	99.684975	26.207253	-1.065862	105.09478	29.277742	32.549286	104.847382	27.7424975	15.741712	104.971081	-81.4166455	24.370878	94.398869
-13.769892	-0.327105	101.231728	-26.697735	19.832373	100.066719	26.379526	-1.23526	105.233406	29.342226	32.369476	104.534866	27.860876	15.567108	104.884136	-81.256346	24.097638	95.249302
-14.245157	-1.348547	101.635025	-26.556488	19.65769	100.369522	26.478231	-1.398659	105.349243	29.418077	32.174484	104.34198	27.948154	15.3879125	104.8456115	-81.06113	23.9274675	95.8934325
-14.72279	-2.218542	102.126106	-26.440229	19.476347	100.716713	26.581043	-1.563563	105.483818	29.489773	31.99197	104.176674	28.035408	15.2142035	104.830246	-80.915866	23.7384905	96.60318
-15.228459	-3.001892	102.668236	-26.336367	19.300642	101.061676	26.707956	-1.712759	105.684639	29.552628	31.827038	104.014992	28.130292	15.0571395	104.8498155	-80.803026	23.5441445	97.2735365
-15.845123	-3.57669	103.234375	-26.251883	19.210272	101.360237	26.824009	-1.761622	105.907181	29.594395	31.670738	103.816589	28.209202	14.954558	104.861885	-80.712968	23.465986	97.858589
-16.340652	-4.246509	103.720924	-26.146465	19.095383	101.615189	26.964199	-1.893622	106.083321	29.60651	31.533878	103.569817	28.2853545	14.820128	104.826569	-80.5782845	23.370638	98.403809
-16.839691	-4.781351	104.216957	-26.030966	19.001234	101.799759	27.084579	-1.925368	106.248352	29.610353	31.400787	103.270813	28.347466	14.7377095	104.7595825	-80.409398	23.2647585	98.8399355
-17.554729	-5.265148	104.80336	-25.881264	18.853378	101.995338	27.301392	-1.986439	106.425117	29.603369	31.249365	102.903893	28.4523805	14.631463	104.664505	-80.2149085	23.075293	99.326171
-18.109783	-5.38129	105.069099	-25.763231	18.729496	102.113518	27.450523	-2.013305	106.512222	29.633322	31.180712	102.728966	28.5419225	14.5837035	104.620594	-80.0683845	22.8752885	99.606442
-18.489985	-5.468196	105.239914	-25.627962	18.618538	102.233681	27.590376	-2.039755	106.54026	29.673729	31.156715	102.643547	28.6320525	14.55848	104.5919035	-79.8879765	22.678596	99.8754585
-18.948982	-5.378607	105.342903	-25.502443	18.521534	102.319885	27.748671	-2.050403	106.570503	29.756332	31.141499	102.588394	28.7525015	14.545548	104.5794485	-79.7573875	22.49752	100.0603215
-19.38393	-5.163256	105.36702	-25.370014	18.439598	102.379868	27.887642	-2.045601	106.535149	29.860422	31.155291	102.566254	28.874032	14.554845	104.5507015	-79.61406	22.324351	100.2090345
-19.712013	-4.871422	105.319145	-25.228983	18.371424	102.425316	28.004784	-2.033305	106.481636	29.968325	31.197617	102.548325	28.9865545	14.582156	104.5149805	-79.4445205	22.160692	100.3356515
-19.995523	-4.368299	105.209282	-25.132826	18.34301	102.443825	28.131889	-2.048273	106.398079	30.083906	31.256306	102.575912	29.1078975	14.6040165	104.4869955	-79.3735495	22.0820035	100.4006545
-20.474228	-3.379321	104.995285	-24.947615	18.300306	102.526184	28.268606	-2.007417	106.336823	30.281925	31.359917	102.774178	29.2752655	14.67625	104.5555005	-79.1704955	21.924362	100.4968675
-20.739948	-2.586976	104.953171	-24.836958	18.288523	102.636192	28.374681	-2.059568	106.341644	30.448174	31.464756	103.069817	29.4114275	14.702594	104.7057305	-79.0853435	21.874452	100.5666535
-20.959055	-1.717446	104.873276	-24.679413	18.23694	102.864838	28.507746	-2.203372	106.414368	30.67359	31.513817	103.521896	29.590668	14.6552225	104.968132	-78.949494	21.8186575	100.761544
-21.111618	-0.709629	104.90403	-24.571764	18.145048	103.269485	28.613413	-2.332075	106.587151	30.965322	31.603622	104.299713	29.7893675	14.6357735	105.443432	-78.9328955	21.6543225	101.095538
-21.296606	0.388919	104.881966	-24.442152	17.998644	103.824318	28.756237	-2.569698	106.840195	31.376553	31.621174	105.308601	30.066395	14.525738	106.074398	-78.950699	21.47155	101.574238
-21.415115	1.50452	104.924622	-24.306713	17.805138	104.465652	28.869823	-2.80615	107.079865	31.7913	31.506586	106.446251	30.3305615	14.350218	106.763058	-78.9439875	21.260058	102.168246
-21.514229	2.727441	104.912743	-24.185375	17.589924	104.958321	28.944775	-2.981665	107.059921	32.163506	31.366051	107.380119	30.5541405	14.192193	107.22002	-78.9248905	20.987655	102.696622
-21.55151	4.640568	104.476532	-24.020662	17.397507	105.252815	28.943066	-2.879097	106.480286	32.45319	31.350643	108.403084	30.698128	14.235773	107.441685	-78.739452	20.559241	103.063945
-21.595886	5.904263	104.306091	-24.074905	17.306044	105.358353	29.020742	-2.770723	106.225655	32.649803	31.546732	109.159744	30.8352725	14.3880045	107.6926995	-78.9850825	20.2240835	103.0240065
-21.60215	7.18242	104.155418	-24.184422	17.299015	105.429459	29.044188	-2.537968	106.163658	32.805882	31.840351	109.915878	30.925035	14.6511915	108.039768	-79.293879	19.9468385	102.81915
-21.754869	8.548075	104.06337	-24.352253	17.340208	105.358147	28.99889	-2.403585	106.065109	32.885807	32.100285	110.53772	30.9423485	14.84835	108.3014145	-79.6468545	19.832066	102.4148795
-21.692757	9.60462	103.849098	-24.498489	17.361324	105.222	28.87318	-2.373498	105.923378	32.931438	32.239662	110.938644	30.902309	14.933082	108.431011	-79.899287	19.789566	102.012989
-21.673323	10.678579	103.678391	-24.658566	17.382122	105.03167	28.715044	-2.41406	105.801331	32.935856	32.249104	111.091957	30.82545	14.917522	108.446644	-80.142582	19.846722	101.616696
-21.702831	11.713116	103.57634	-24.801292	17.425568	104.854736	28.584438	-2.462655	105.676559	32.851486	32.206692	111.125587	30.717962	14.8720185	108.401073	-80.320546	19.9791175	101.308399
-21.816172	13.097322	103.557991	-24.923319	17.459471	104.702103	28.473646	-2.510736	105.560219	32.749599	32.121815	111.178268	30.6116225	14.8055395	108.3692435	-80.4582605	20.1134025	101.0349625
-21.883007	13.858475	103.533279	-24.956099	17.410343	104.635254	28.454096	-2.62532	105.518356	32.752121	32.011833	111.218216	30.6031085	14.6932565	108.368286	-80.5153065	20.1274295	100.902222
-21.915419	14.545143	103.503716	-24.972326	17.311028	104.50808	28.464403	-2.751563	105.446747	32.740818	31.864574	111.215767	30.6026105	14.5565055	108.331257	-80.5472625	20.0655505	100.684903
-21.775686	15.134346	103.427979	-24.781376	17.120289	104.361023	28.518188	-2.927869	105.322853	32.734425	31.642107	111.192009	30.6263065	14.357119	108.257431	-80.1890585	19.883459	100.464615
-21.392321	15.006834	103.569496	-24.723137	16.989506	104.20961	28.587845	-3.05021	105.219269	32.734074	31.442865	111.153435	30.6609595	14.1963275	108.186352	-80.1072335	19.7826845	100.232868
-21.026192	15.148109	103.432884	-24.826994	16.914963	104.067406	28.655746	-3.132491	105.119514	32.752331	31.312084	111.124023	30.7040385	14.0897965	108.1217685	-80.3580265	19.7401295	100.0130435
-20.754139	15.487282	103.14785	-24.768894	16.836178	103.859833	28.740835	-3.191655	105.019211	32.775696	31.230736	111.088074	30.7582655	14.0195405	108.0536425	-80.2960535	19.6528155	99.6660235
-20.336931	15.381577	102.720009	-24.643805	16.777967	103.442154	28.846676	-3.25476	104.856911	32.815044	31.202209	110.928795	30.83086	13.9737245	107.892853	-80.11847	19.5822095	98.991455
-20.037977	15.192162	102.384903	-24.58745	16.760849	103.093956	28.893345	-3.284001	104.729553	32.838043	31.19894	110.777878	30.865694	13.9574695	107.7537155	-80.040594	19.5642285	98.4341965
-19.802048	14.877497	102.04911	-24.540798	16.769428	102.790543	28.930586	-3.314489	104.594208	32.840679	31.164265	110.664978	30.8856325	13.924888	107.629593	-79.9672285	19.613968	97.951493
-19.56551	14.482297	101.7472	-24.499746	16.77993	102.526093	28.945059	-3.341655	104.503677	32.859726	31.082165	110.564682	30.9023925	13.870255	107.5341795	-79.9018845	19.689605	97.5180065
-19.340853	14.059099	101.487991	-24.481293	16.778057	102.293571	28.942114	-3.362434	104.408737	32.859985	31.01305	110.524643	30.9010495	13.825308	107.46669	-79.8636355	19.730806	97.120452
-19.200335	13.561628	101.233353	-24.486614	16.82444	102.043625	28.948677	-3.376501	104.312943	32.83004	30.978203	110.546097	30.8893585	13.800851	107.42952	-79.8625865	19.848029	96.65773
-19.133268	13.053909	100.951576	-24.519373	16.859968	101.828094	28.910929	-3.359285	104.219414	32.784523	30.976671	110.56292	30.847726	13.808693	107.391167	-79.886472	19.911243	96.265021
-19.070742	12.097128	100.503075	-24.537033	16.927465	101.5429	28.864658	-3.327174	104.12738	32.681499	31.006706	110.572792	30.7730785	13.839766	107.350086	-79.8471445	20.015164	95.735714
-19.250389	11.337572	100.222694	-24.607573	16.991093	101.349655	28.818983	-3.287867	104.096367	32.608204	31.038815	110.575798	30.7135935	13.875474	107.3360825	-79.9287395	20.106712	95.3632275
-19.355988	10.472306	99.98555	-24.66139	17.044374	101.204552	28.769796	-3.254947	104.035591	32.525208	31.057178	110.569908	30.647502	13.9011155	107.3027495	-79.970282	20.1876325	95.1063545
-19.583532	9.527921	99.758057	-24.705704	17.083414	101.099457	28.744072	-3.233566	103.996536	32.451546	31.061405	110.529831	30.597809	13.9139195	107.2631835	-80.009217	20.2529085	94.9357305
-19.854662	8.577942	99.535538	-24.730074	17.122761	101.000465	28.744095	-3.215413	103.96109	32.391499	31.068941	110.412453	30.567797	13.926764	107.1867715	-80.027945	20.318758	94.8141585
-20.152267	7.497054	99.27256	-24.690166	17.167564	100.86734	28.744204	-3.186541	103.913971	32.326534	31.108908	110.195877	30.535369	13.9611835	107.054924	-79.915701	20.3739445	94.679756
-20.536346	6.310407	99.111298	-24.676104	17.250946	100.767342	28.775333	-3.139655	103.874985	32.253773	31.165213	109.803261	30.514553	14.012779	106.839123	-79.866761	20.489113	94.695561
-21.233433	4.535557	98.845116	-24.540005	17.376945	100.489685	28.88121	-3.011037	103.797356	32.019417	31.255341	108.780632	30.4503135	14.122152	106.288994	-79.5303235	20.631738	94.690376
-21.744129	3.220261	98.778862	-24.427191	17.490721	100.295403	28.983486	-2.859514	103.667297	31.743729	31.373602	108.12825	30.3636075	14.257044	105.8977735	-79.2179895	20.724398	94.6930325
-22.276525	1.888497	98.904381	-24.317507	17.588821	100.149742	29.111	-2.758724	103.657936	31.451357	31.46505	107.425102	30.2811785	14.353163	105.541519	-78.9161925	20.824479	94.757965
-22.856728	0.598497	99.22583	-24.244314	17.633705	100.125435	29.240414	-2.721777	103.790703	31.367138	31.414518	106.68515	30.303776	14.3463705	105.2379265	-78.792404	20.9210395	95.0129435
-23.541233	-0.747444	99.708542	-24.176374	17.624346	100.204407	29.322147	-2.764588	104.04847	31.274706	31.335608	106.009171	30.2984265	14.28551	105.0288205	-78.6511745	20.963182	95.3799935
-24.208614	-2.051974	100.340584	-24.107603	17.571291	100.265297	29.391489	-2.929817	104.339996	31.191889	31.146454	105.353127	30.291689	14.1083185	104.8465615	-78.506895	21.0342635	95.6840325
-24.927427	-3.251252	101.024178	-24.067501	17.505615	100.319962	29.431421	-3.116705	104.640701	31.110424	30.916018	104.688751	30.2709225	13.8996565	104.664726	-78.4059245	21.1115735	95.975198
-26.087698	-4.971215	102.081047	-23.981949	17.370394	100.378883	29.487064	-3.351638	104.999306	30.98373	30.456062	103.592773	30.235397	13.552212	104.2960395	-78.199295	21.188576	96.4617265
-26.823383	-5.938582	102.82531	-23.91855	17.280739	100.410736	29.539808	-3.446702	105.179237	30.827696	30.212133	102.946472	30.183752	13.3827155	104.0628545	-78.020852	21.1787625	96.7586175
-27.57378	-6.727002	103.513206	-23.88026	17.155066	100.481239	29.594452	-3.564351	105.33625	30.777145	29.976282	102.36248	30.1857985	13.2059655	103.849365	-77.9463185	21.1041665	97.113113
-28.292965	-7.453539	104.027794	-23.84683	16.963467	100.544884	29.642904	-3.679938	105.425392	30.752388	29.752815	101.830551	30.197646	13.0364385	103.6279715	-77.891306	20.8904955	97.4617965
-29.017662	-8.035774	104.522095	-23.773643	16.73667	100.594864	29.746624	-3.777331	105.448593	30.682606	29.515568	101.309097	30.214615	12.8691185	103.378845	-77.761901	20.6042215	97.810883
-29.675299	-8.450768	104.964218	-23.73712	16.529659	100.66478	29.864523	-3.790374	105.435059	30.554184	29.366774	100.787888	30.2093535	12.7882	103.1114735	-77.6835935	20.271118	98.2180865
-30.22905	-8.658033	105.406906	-23.690504	16.35095	100.726173	30.002302	-3.745693	105.42028	30.423407	29.272097	100.244713	30.2128545	12.763202	102.8324965	-77.5938625	19.938698	98.6198495
-31.060242	-8.569849	105.999252	-23.6786	16.113047	100.831963	30.148823	-3.663135	105.416763	30.132229	29.078493	99.545982	30.140526	12.707679	102.4813725	-77.497726	19.518415	99.1825535
-31.712147	-8.291771	106.273567	-23.758127	15.968238	100.925156	30.210594	-3.645826	105.497833	29.954708	28.897772	99.116989	30.082651	12.625973	102.307411	-77.598905	19.310503	99.542901
-32.232891	-7.870931	106.47123	-23.805475	15.771092	100.977669	30.224346	-3.662011	105.473175	29.805746	28.69313	98.709198	30.015046	12.5155595	102.0911865	-77.625996	19.0266245	99.8641515
-32.770435	-7.329434	106.438957	-23.837624	15.582167	101.021324	30.193932	-3.722609	105.386497	29.603218	28.467358	98.351929	29.898575	12.3723745	101.869213	-77.573823	18.7919595	100.173435
-33.225563	-6.63568	106.335892	-23.888216	15.407027	101.059814	30.155287	-3.806304	105.261909	29.424969	28.293467	98.13694	29.790128	12.2435815	101.6994245	-77.56656	18.5704725	100.4202035
-33.695568	-5.753977	106.110466	-23.953756	15.239254	101.141205	30.091366	-3.909724	105.221245	29.333241	28.183609	98.117058	29.7123035	12.1369425	101.6691515	-77.6198155	18.3415655	100.6132585
-34.173218	-4.669133	105.823311	-24.020123	15.094326	101.24762	30.021931	-4.042666	105.220291	29.332859	28.146706	98.272827	29.677395	12.05202	101.746559	-77.717641	18.136632	100.748681
-34.782619	-2.766259	105.346939	-24.118727	14.909156	101.372849	29.930052	-4.268827	105.191948	29.331326	28.141865	98.69014	29.630689	11.936519	101.941044	-77.868143	17.881793	100.804654
-35.244961	-1.318948	104.797958	-24.210304	14.807479	101.460007	29.832798	-4.375008	105.173256	29.325262	28.194183	99.152222	29.57903	11.9095875	102.162739	-77.999638	17.7053705	100.757275
-35.601131	0.301833	104.29628	-24.322512	14.733789	101.630112	29.733929	-4.572718	105.210182	29.343828	28.273386	99.853287	29.5388785	11.850334	102.5317345	-78.1839025	17.617244	100.7284895
-36.001225	1.998541	103.76062	-24.464338	14.632401	101.920357	29.589466	-4.679907	105.386864	29.454058	28.430187	100.916969	29.521762	11.87514	103.1519165	-78.450438	17.389662	100.6887975
-36.412052	3.923367	103.39016	-24.606306	14.513644	102.312592	29.480589	-4.865196	105.721077	29.742563	28.596046	102.23217	29.611576	11.865425	103.9766235	-78.824188	17.161863	100.6485605
-36.716843	5.89702	103.003395	-24.801464	14.40142	102.763748	29.358637	-5.08795	105.993423	30.121422	28.719902	103.69117	29.7400295	11.815976	104.8422965	-79.3429575	16.986864	100.6851995
-37.071213	8.041893	102.717636	-24.986547	14.307038	103.135506	29.222458	-5.220114	106.077957	30.484358	28.80773	105.000854	29.853408	11.793808	105.5394055	-79.826502	16.820268	100.7316065
-37.490204	11.404247	102.47438	-25.164759	14.3614	103.448471	28.999413	-5.158355	105.728043	30.744633	28.867908	106.236061	29.872023	11.8547765	105.982052	-80.201541	16.8680235	100.91489
-37.753563	13.692602	102.494598	-25.236282	14.480484	103.468559	28.884703	-4.983417	105.226311	30.790133	28.993031	106.624481	29.837418	12.004807	105.925396	-80.309982	16.956161	101.011722
-37.989937	16.029497	102.413002	-25.300312	14.696351	103.422142	28.738997	-4.701532	104.663254	30.806747	29.191399	106.755409	29.772872	12.2449335	105.7093315	-80.373496	17.1477685	101.1349525
-38.24752	18.273039	102.494324	-25.341362	14.915236	103.290047	28.606182	-4.394191	104.039742	30.770144	29.443001	106.721855	29.688163	12.524405	105.3807985	-80.370887	17.306067	101.1992955
-38.493076	20.513136	102.487984	-25.434	15.121996	103.153931	28.476662	-4.103807	103.47438	30.676052	29.671673	106.664948	29.576357	12.783933	105.069664	-80.444357	17.460059	101.238198
-38.711349	22.725628	102.62635	-25.484825	15.327722	103.086388	28.358322	-3.869764	103.018318	30.588076	29.853502	106.573845	29.473199	12.991869	104.7960815	-80.442849	17.663575	101.3766945
-38.902351	24.866028	102.833961	-25.537638	15.486286	103.091118	28.214899	-3.661462	102.657364	30.511717	30.019587	106.508804	29.363308	13.1790625	104.583084	-80.438584	17.7935095	101.599152
-39.181564	27.961679	103.468323	-25.6171	15.704586	103.275238	28.02792	-3.383978	102.322029	30.379534	30.223557	106.477608	29.203727	13.4197895	104.3998185	-80.437927	17.9893825	102.1506575
-39.345543	29.90135	103.921272	-25.679701	15.792079	103.532234	27.919743	-3.210337	102.180611	30.292707	30.360832	106.420898	29.106225	13.5752475	104.3007545	-80.465627	18.0089105	102.7637135
-39.500149	31.870184	104.469215	-25.755655	15.941223	103.800163	27.822617	-3.033826	102.048347	30.232292	30.519476	106.295456	29.0274545	13.742825	104.1719015	-80.5387645	18.139621	103.4284245
-39.533352	33.697422	104.931198	-25.751513	16.070322	104.003632	27.749985	-2.855936	101.879417	30.132515	30.68445	106.112564	28.94125	13.914257	103.9959905	-80.444276	18.226387	104.0112735
-39.639812	35.546623	105.287491	-25.784836	16.208372	104.213379	27.692467	-2.662357	101.718498	30.059988	30.847305	105.781792	28.8762275	14.092474	103.750145	-80.4458995	18.32427	104.676613
-39.640232	37.294422	105.513382	-25.779142	16.366337	104.243103	27.60796	-2.44265	101.47905	29.931713	31.007212	105.369095	28.7698365	14.282281	103.4240725	-80.3281205	18.450393	105.0621335
-39.616291	38.991524	105.593529	-25.794769	16.478321	104.127327	27.535728	-2.210743	101.170029	29.77947	31.15353	104.835472	28.657599	14.4713935	103.0027505	-80.247137	18.4852485	105.2519035
-39.483063	41.497681	105.394875	-25.857368	16.695742	103.746284	27.411404	-1.812975	100.575974	29.469135	31.379234	104.044449	28.4402695	14.7831295	102.3102115	-80.1550055	18.6083545	105.1823565
-39.378094	43.008839	105.191269	-25.902313	16.883009	103.374306	27.313379	-1.522722	100.135063	29.242113	31.589874	103.541145	28.277746	15.033576	101.838104	-80.082372	18.732442	104.910508
-39.290943	44.584663	104.795227	-25.973415	17.086615	102.898117	27.230892	-1.210344	99.735123	29.040182	31.848122	103.087112	28.135537	15.318889	101.4111175	-80.082367	18.854341	104.3851165
-39.076477	46.065037	104.423508	-26.088024	17.298771	102.430939	27.148624	-0.868832	99.364624	28.841576	32.150944	102.764854	27.9951	15.641056	101.064739	-80.171148	18.956486	103.797139
-38.863937	47.404331	104.100273	-26.209555	17.533356	101.9478	27.061329	-0.497735	99.010986	28.642803	32.505829	102.503334	27.852066	16.004047	100.75716	-80.271176	19.062665	103.13844
-38.572536	48.747192	103.917374	-26.33559	17.7456	101.559509	26.974001	-0.126426	98.685349	28.423611	32.839458	102.379784	27.698806	16.356516	100.5325665	-80.369986	19.134684	102.5864515
-38.220455	50.016232	103.954948	-26.490826	17.972439	101.28933	26.869751	0.268192	98.345978	28.214241	33.171909	102.355751	27.541996	16.7200505	100.3508645	-80.523648	19.2248275	102.2277955
-37.677105	51.68531	104.455879	-26.638332	18.257212	100.96328	26.701265	0.948964	97.678368	27.860958	33.547161	102.338173	27.2811115	17.2480625	100.0082705	-80.5577755	19.2663615	101.9182895
-37.319885	52.684391	104.897499	-26.763359	18.468147	100.742706	26.540291	1.458546	97.033493	27.578762	33.708008	102.274994	27.0595265	17.583277	99.6542435	-80.5862445	19.353017	101.8311685
-36.82235	53.606651	105.450821	-26.865513	18.703777	100.501953	26.302559	1.991759	96.249275	27.37023	33.811588	102.128174	26.8363945	17.9016735	99.1887245	-80.5674205	19.5058805	101.8151815
-36.353977	54.403095	106.212112	-26.996405	18.976406	100.21151	26.001749	2.503868	95.379234	27.255592	34.000404	102.000748	26.6286705	18.252136	98.689991	-80.6214805	19.700676	101.733029
-36.000763	55.157829	106.935951	-27.185253	19.260817	99.859634	25.652302	2.973194	94.495522	27.163368	34.226696	101.875618	26.407835	18.599945	98.18557	-80.778341	19.921689	101.533698
-35.418995	55.746002	107.367958	-27.295212	19.663069	99.572563	25.348934	3.387773	93.775124	27.078819	34.482746	101.811348	26.2138765	18.9352595	97.793236	-80.8043005	20.3908785	101.35189
-34.845581	56.311852	107.503487	-27.46979	20.100574	99.345619	25.087679	3.772833	93.297592	27.024042	34.791294	101.801392	26.0558605	19.2820635	97.549492	-80.9954405	20.9190845	101.141746
-33.485912	56.800747	107.402161	-27.643642	20.816721	99.249329	24.867859	4.236581	93.125984	26.926201	35.262413	101.817085	25.89703	19.749497	97.4715345	-81.184314	21.883945	101.0271235
-32.834557	56.96711	107.302284	-27.724384	21.268406	99.257919	24.814344	4.491912	93.224686	26.864212	35.569447	101.835373	25.839278	20.0306795	97.5300295	-81.288046	22.5061325	100.9858085
-32.014347	56.988598	106.987823	-27.818569	21.60116	99.238739	24.769156	4.716002	93.377403	26.798773	35.861233	101.856056	25.7839645	20.2886175	97.6167295	-81.4211025	22.9137025	100.8607485
-31.033674	56.600998	106.659317	-27.872021	21.871716	99.248749	24.723051	4.898685	93.537384	26.738527	36.109116	101.851906	25.730789	20.5039005	97.694645	-81.474831	23.2395315	100.802853
-30.320438	56.179817	106.340813	-27.944061	22.103182	99.269226	24.688442	5.049236	93.734558	26.686972	36.289074	101.89563	25.687707	20.669155	97.815094	-81.575829	23.537209	100.723358
-29.294025	55.513756	105.960167	-27.990732	22.192848	99.280632	24.699249	5.113259	93.983307	26.668606	36.470657	101.990532	25.6839275	20.791958	97.9869195	-81.6653915	23.593738	100.5743445
-28.549068	54.703407	105.775131	-28.058096	22.26466	99.311798	24.725285	5.116848	94.268661	26.658422	36.615387	102.1203	25.6918535	20.8661175	98.1944805	-81.8080455	23.6632025	100.4291155
-27.514128	53.288372	105.117989	-28.171837	22.33308	99.312607	24.781464	5.092977	94.807045	26.621918	36.860104	102.351044	25.701691	20.9765405	98.5790445	-82.045365	23.6896195	100.0461695
-26.628546	52.118389	104.680504	-28.204542	22.405075	99.329796	24.861166	5.10225	95.34639	26.637369	36.687183	102.593231	25.7492675	20.8947165	98.9698105	-82.1583515	23.9154335	99.6897815
-25.933594	50.93885	103.926697	-28.264162	22.506411	99.472923	24.991005	5.12894	96.097839	26.521461	37.26321	102.814041	25.756233	21.196075	99.45594	-82.284557	23.816747	99.489906
-25.081665	49.521942	103.278641	-28.318626	22.646925	99.678329	25.155289	5.066293	97.012642	26.450666	37.446766	103.060493	25.8029775	21.2565295	100.0365675	-82.4402295	24.0373205	99.3200905
-24.194914	48.052849	102.653038	-28.372097	22.739592	99.969269	25.283592	4.938643	97.956474	26.371241	37.554871	103.259972	25.8274165	21.246757	100.608223	-82.5716105	24.232427	99.330315
-23.440487	46.58419	102.604988	-28.396675	22.80537	100.209877	25.355934	4.767302	98.897858	26.327667	37.549477	103.405212	25.8418005	21.1583895	101.151535	-82.6351505	24.4523505	99.268219
-22.62392	45.104794	101.692535	-28.436268	22.845381	100.430771	25.426071	4.554605	99.855888	26.287334	37.479065	103.474365	25.8567025	21.016835	101.6651265	-82.7292385	24.673927	99.1964155
-21.43722	42.731674	101.368546	-28.473469	22.786556	100.823593	25.579878	4.201897	101.061417	26.348406	36.914383	103.58567	25.964142	20.55814	102.3235435	-82.91108	25.014972	99.3236425
