# Supplementary material for: How to jointly control a ball trajectory on a moving board: Methodological insights into Motor Learning and Rehabilitation
Source: PLoS One. 2025 Oct 15;20(10):e0334588. doi: 10.1371/journal.pone.0334588 (PMC12527165; doi:10.1371/journal.pone.0334588)
Supplement: S2 Data — (ZIP) [file pone.0334588.s002.zip › D5_016.csv]

Ball_X	Ball_Y	Ball_Z	BoardCentre_X	BoardCentre_Y	BoardCentre_Z	P1LeftHand_X	P1LeftHand_Y	P1LeftHand_Z	P1RightHand_X	P1RightHand_Y	P1RightHand_Z	P1MidHands_X	P1MidHands_Y	P1MidHands_Z	P2MidHands_X	P2MidHands_Y	P2MidHands_Z
-1.620656	3.052171	94.787689	-17.685797	16.511679	94.683632	37.430019	-1.769671	97.887978	34.087025	37.021545	95.379791	35.758522	17.625937	96.6338845	-71.130116	15.397421	92.7333795
-1.149053	3.64047	94.747864	-17.74324	16.499275	94.672989	37.394253	-1.750636	97.997879	34.102856	37.089367	95.600334	35.7485545	17.6693655	96.7991065	-71.2350345	15.3291845	92.5468715
-0.647325	4.285548	94.731514	-17.79047	16.495428	94.690598	37.38324	-1.731971	98.069855	34.128365	37.161736	95.823799	35.7558025	17.7148825	96.946827	-71.3367425	15.2759735	92.434369
-0.158505	4.912611	94.697884	-17.81601	16.513317	94.666077	37.356262	-1.704117	98.098633	34.134113	37.235107	96.013817	35.7451875	17.765495	97.056225	-71.3772075	15.261139	92.275929
0.288655	5.553846	94.591301	-17.848885	16.523706	94.645828	37.309174	-1.663339	98.036446	34.131451	37.32682	96.144424	35.7203125	17.8317405	97.090435	-71.4180825	15.2156715	92.201221
0.647929	6.130832	94.607712	-17.913727	16.562998	94.611015	37.254189	-1.605209	97.926292	34.112988	37.384602	96.215111	35.6835885	17.8896965	97.0707015	-71.5110425	15.2362995	92.1513285
1.171129	6.935209	94.321426	-17.997057	16.592131	94.522705	37.112049	-1.423084	97.7314	34.003864	37.472675	96.276268	35.5579565	18.0247955	97.003834	-71.5520705	15.1594665	92.041576
1.499482	7.580697	94.206856	-18.076347	16.620949	94.444855	37.018372	-1.340176	97.607864	33.895821	37.543167	96.327744	35.4570965	18.1014955	96.967804	-71.6097905	15.1404025	91.921906
1.844866	8.221679	94.109047	-18.157251	16.645634	94.381729	36.912666	-1.268882	97.548401	33.774227	37.607254	96.373749	35.3434465	18.169186	96.961075	-71.6579485	15.122082	91.802383
2.12699	8.827171	94.053352	-18.259802	16.650253	94.336685	36.855103	-1.244548	97.490059	33.663071	37.648251	96.394775	35.259087	18.2018515	96.942417	-71.778691	15.0986545	91.730953
2.410633	9.439817	93.95459	-18.381569	16.672512	94.292305	36.762283	-1.23049	97.485062	33.548851	37.664162	96.421257	35.155567	18.216836	96.9531595	-71.918705	15.128188	91.6314505
2.679615	10.000148	94.022293	-18.469248	16.63378	94.237427	36.661545	-1.269224	97.501762	33.448059	37.652981	96.444641	35.054802	18.1918785	96.9732015	-71.993298	15.0756815	91.5016525
2.922774	10.521933	93.964622	-18.569794	16.591719	94.199631	36.575539	-1.317979	97.5494	33.403625	37.601818	96.469902	34.989582	18.1419195	97.009651	-72.12917	15.0415185	91.389611
3.303807	11.395913	93.937012	-18.693438	16.501736	94.124451	36.453362	-1.45918	97.671577	33.341675	37.498863	96.56041	34.8975185	18.0198415	97.1159935	-72.2843945	14.9836305	91.1329085
3.581148	11.976745	93.962425	-18.755955	16.453838	94.070587	36.404072	-1.565663	97.770592	33.329319	37.389633	96.644417	34.8666955	17.911985	97.2075045	-72.3786055	14.995691	90.9336695
3.860539	12.525356	93.998978	-18.800623	16.382984	94.005241	36.380737	-1.699963	97.885475	33.339237	37.300674	96.746368	34.859987	17.8003555	97.3159215	-72.461233	14.9656125	90.6945605
4.093826	13.074777	93.920921	-18.816502	16.318613	93.902794	36.387028	-1.830464	98.004326	33.365028	37.19566	96.846634	34.876028	17.682598	97.42548	-72.509032	14.954628	90.380108
4.412315	13.589044	93.947098	-18.795441	16.239506	93.792053	36.428001	-2.024495	98.091019	33.415184	37.071442	96.934906	34.9215925	17.5234735	97.5129625	-72.5124745	14.9555385	90.0711435
4.751538	14.094628	93.909737	-18.762268	16.181396	93.668915	36.438515	-2.171656	98.153778	33.508625	36.95837	96.989845	34.97357	17.393357	97.5718115	-72.498106	14.969435	89.7660185
5.056693	14.66887	93.8302	-18.707945	16.103605	93.51358	36.455009	-2.313919	98.187294	33.607296	36.821968	97.005554	35.0311525	17.2540245	97.596424	-72.4470425	14.9531855	89.430736
5.523962	15.533718	93.735764	-18.616333	16.045553	93.30938	36.490692	-2.523869	98.241074	33.764774	36.598335	96.971497	35.127733	17.037233	97.6062855	-72.360399	15.053873	89.0124745
5.794096	16.120308	93.662209	-18.541586	16.026356	93.172905	36.526127	-2.662854	98.262924	33.827389	36.452347	96.942253	35.176758	16.8947465	97.6025885	-72.25993	15.1579655	88.7432215
5.98707	16.718264	93.563896	-18.475719	16.026159	93.090317	36.542088	-2.804768	98.257759	33.894932	36.274994	96.94136	35.21851	16.735113	97.5995595	-72.169948	15.317205	88.5810745
6.006899	17.258158	93.567497	-18.432083	16.008625	93.042709	36.53231	-2.930918	98.227989	34.000366	36.133377	96.943176	35.266338	16.6012295	97.5855825	-72.130504	15.4160205	88.4998355
5.98076	17.873901	93.538147	-18.414215	15.988335	93.018547	36.500095	-3.055923	98.195992	34.098232	36.011772	97.016716	35.2991635	16.4779245	97.606354	-72.1275935	15.4987455	88.43074
5.879482	18.532372	93.520645	-18.420544	15.945205	93.015419	36.450401	-3.160784	98.174278	34.174572	35.914906	97.103722	35.3124865	16.377061	97.639	-72.1535745	15.513349	88.391838
5.774984	19.199348	93.551201	-18.438784	15.955729	93.038658	36.388977	-3.259874	98.207382	34.232349	35.829876	97.234055	35.310663	16.285001	97.7207185	-72.188231	15.626457	88.3565975
5.554173	20.205256	93.706322	-18.524738	15.988935	93.133514	36.317623	-3.346924	98.30854	34.261509	35.758972	97.490227	35.289566	16.206024	97.8993835	-72.339042	15.771846	88.3676445
5.360682	20.863703	93.753242	-18.610491	16.061438	93.197754	36.247498	-3.370014	98.385292	34.263927	35.778084	97.65715	35.2557125	16.204035	98.021221	-72.4766945	15.918841	88.374287
5.026617	21.4762	93.855827	-18.691595	16.124231	93.255859	36.154972	-3.36009	98.463928	34.251461	35.826675	97.781685	35.2032165	16.2332925	98.1228065	-72.5864065	16.0151695	88.3889115
4.646382	22.098694	93.87085	-18.770971	16.229544	93.287468	36.077549	-3.325575	98.50264	34.210251	35.876007	97.854439	35.1439	16.275216	98.1785395	-72.685842	16.183872	88.3963965
4.226457	22.783159	93.884361	-18.853577	16.31094	93.316093	35.991463	-3.25033	98.523399	34.125183	35.928364	97.913002	35.058323	16.339017	98.2182005	-72.765477	16.282863	88.4139855
3.740987	23.444881	93.875786	-18.922215	16.374954	93.355247	35.93618	-3.20345	98.507355	34.062557	35.9697	97.938202	34.9993685	16.383125	98.2227785	-72.8437985	16.366783	88.4877155
3.27162	24.125019	93.931786	-18.986404	16.432983	93.392349	35.893902	-3.166891	98.473984	34.025547	36.009228	97.957588	34.9597245	16.4211685	98.215786	-72.9325325	16.4447975	88.568912
2.579729	25.099173	93.927353	-19.019642	16.498215	93.44899	35.854782	-3.123398	98.422668	33.994862	36.051949	97.988388	34.924822	16.4642755	98.205528	-72.964106	16.5321545	88.692452
2.257573	25.719929	93.955696	-19.001036	16.523401	93.504974	35.848541	-3.105137	98.409447	33.989029	36.070717	97.990959	34.918785	16.48279	98.200203	-72.920857	16.564012	88.809745
1.909819	26.332245	93.980827	-18.985495	16.530832	93.61367	35.868992	-3.098763	98.406815	33.982338	36.067841	97.985008	34.925665	16.484539	98.1959115	-72.896655	16.577125	89.0314285
1.491507	27.041796	94.010719	-18.955425	16.530184	93.719307	35.897701	-3.114412	98.424187	33.994427	36.050831	97.957161	34.946064	16.4682095	98.190674	-72.856914	16.5921585	89.24794
1.103107	27.643639	94.076538	-18.933313	16.511696	93.857361	35.937344	-3.151649	98.444244	34.017418	36.008781	97.896011	34.977381	16.428566	98.1701275	-72.844007	16.594826	89.5445945
0.68876	28.310066	94.093086	-18.904079	16.471811	94.02681	35.959808	-3.210533	98.448807	34.0481	35.934246	97.793182	35.003954	16.3618565	98.1209945	-72.812112	16.5817655	89.9326255
0.254297	28.887579	94.118561	-18.846052	16.410696	94.196495	35.97068	-3.29379	98.462967	34.072128	35.834267	97.687271	35.021404	16.2702385	98.075119	-72.713508	16.5511535	90.317871
-0.58487	29.642555	94.161835	-18.786243	16.313887	94.473145	36.007771	-3.446355	98.496292	34.114704	35.659477	97.555298	35.0612375	16.106561	98.025795	-72.6337235	16.521213	90.920495
-1.214522	30.193918	94.201904	-18.743805	16.195202	94.647446	36.017151	-3.561591	98.50946	34.159115	35.528862	97.509445	35.088133	15.9836355	98.0094525	-72.575743	16.4067685	91.2854395
-1.779724	30.715742	94.361366	-18.723331	16.119013	94.805923	36.011318	-3.674025	98.506142	34.193981	35.409481	97.517159	35.1026495	15.867728	98.0116505	-72.5493115	16.370298	91.6001955
-2.369021	31.257442	94.419495	-18.703344	15.993985	94.91407	35.9935	-3.769867	98.491684	34.237175	35.293297	97.615242	35.1153375	15.761715	98.053463	-72.5220255	16.226255	91.774677
-2.995415	31.623253	94.558273	-18.705547	15.91728	95.00676	35.984127	-3.860677	98.470161	34.278633	35.216152	97.776344	35.13138	15.6777375	98.1232525	-72.542474	16.1568225	91.8902675
-3.71578	31.960175	94.685219	-18.716522	15.825127	95.076714	35.977966	-3.929325	98.476768	34.305645	35.187687	97.986565	35.1418055	15.629181	98.2316665	-72.5748495	16.021073	91.9217615
-4.433459	32.363449	94.794456	-18.758936	15.805468	95.142654	35.940712	-3.97121	98.498611	34.335125	35.18401	98.199203	35.1379185	15.6064	98.348907	-72.6557905	16.004536	91.936401
-5.525642	32.941525	95.039726	-18.836134	15.817763	95.246887	35.874741	-3.998223	98.564537	34.336643	35.185631	98.451141	35.105692	15.593704	98.507839	-72.77796	16.041822	91.985935
-6.223772	33.311314	95.100365	-18.903334	15.84471	95.295128	35.857494	-3.998249	98.621269	34.262264	35.194534	98.566185	35.059879	15.5981425	98.593727	-72.866547	16.0912775	91.996529
-6.884524	33.61768	95.214272	-18.988924	15.890503	95.352821	35.834682	-3.979485	98.681984	34.183926	35.200291	98.654114	35.009304	15.610403	98.668049	-72.987152	16.170603	92.037593
-7.566839	33.840458	95.284332	-19.060305	15.877235	95.411064	35.815128	-3.965668	98.754578	34.104324	35.214279	98.732346	34.959726	15.6243055	98.743462	-73.080336	16.1301645	92.078666
-8.27936	34.071983	95.287361	-19.128094	15.881318	95.474266	35.786739	-3.945975	98.836067	34.015514	35.244347	98.810165	34.9011265	15.649186	98.823116	-73.1573145	16.11345	92.125416
-9.019167	34.274303	95.331696	-19.179394	15.883231	95.548538	35.767872	-3.942693	98.898438	33.951874	35.262188	98.889259	34.859873	15.6597475	98.8938485	-73.218661	16.1067145	92.2032275
-9.740591	34.456028	95.438393	-19.239925	15.840623	95.642242	35.7477	-3.950569	98.927994	33.894035	35.273098	98.958221	34.8208675	15.6612645	98.9431075	-73.3007175	16.0199815	92.3413765
-10.811436	34.694481	95.572502	-19.322844	15.739007	95.799706	35.696812	-3.974441	99.043427	33.822708	35.229492	99.013672	34.75976	15.6275255	99.0285495	-73.405448	15.8504885	92.5708625
-11.458954	34.884293	95.636269	-19.351727	15.672916	95.927589	35.717476	-4.031603	99.124542	33.794338	35.187801	99.045952	34.755907	15.578099	99.085247	-73.459361	15.767733	92.769931
-12.057044	35.113297	95.72683	-19.364002	15.618436	96.063705	35.743229	-4.105434	99.239021	33.767639	35.140427	99.089088	34.755434	15.5174965	99.1640545	-73.483438	15.7193755	92.9633555
-12.70726	35.330368	95.78299	-19.363667	15.485435	96.205559	35.788498	-4.193129	99.350166	33.770103	35.071899	99.121803	34.7793005	15.439385	99.2359845	-73.5066345	15.531485	93.1751335
-13.361955	35.595291	95.865395	-19.342892	15.392163	96.339233	35.836956	-4.268792	99.440704	33.772594	34.98737	99.155022	34.804775	15.359289	99.297863	-73.490559	15.425037	93.380603
-13.971351	35.81871	95.931038	-19.324738	15.276665	96.416916	35.899151	-4.346023	99.52504	33.784889	34.897465	99.188202	34.84202	15.275721	99.356621	-73.491496	15.277609	93.477211
-14.57994	36.043785	95.963112	-19.283932	15.126488	96.501015	35.964699	-4.431398	99.582718	33.809418	34.811287	99.208031	34.8870585	15.1899445	99.3953745	-73.4549225	15.0630315	93.6066555
-15.310767	36.315674	96.131592	-19.231548	14.997214	96.613373	36.081131	-4.581683	99.640434	33.856991	34.672729	99.302002	34.969061	15.045523	99.471218	-73.432157	14.948905	93.755528
-15.714237	36.476337	96.127907	-19.171171	14.872043	96.648178	36.155144	-4.660281	99.663239	33.950562	34.618858	99.43071	35.052853	14.9792885	99.5469745	-73.395195	14.7647975	93.7493815
-16.151705	36.619942	96.237602	-19.10334	14.774047	96.651421	36.236282	-4.737084	99.63842	34.064674	34.547188	99.620209	35.150478	14.905052	99.6293145	-73.357158	14.643042	93.6735275
-16.568249	36.772728	96.301445	-19.02125	14.687072	96.613106	36.297832	-4.80055	99.596664	34.178799	34.491325	99.844589	35.2383155	14.8453875	99.7206265	-73.2808155	14.5287565	93.5055855
-17.064054	37.005371	96.404739	-18.987217	14.628638	96.568359	36.353405	-4.838701	99.509438	34.313866	34.454773	100.097359	35.3336355	14.808036	99.8033985	-73.3080695	14.44924	93.3333195
-17.514919	37.157749	96.600746	-18.949934	14.571664	96.527657	36.385757	-4.853644	99.383377	34.445702	34.456638	100.361275	35.4157295	14.801497	99.872326	-73.3155975	14.341831	93.182988
-17.951561	37.307457	96.809105	-18.890465	14.541648	96.477875	36.397301	-4.829541	99.256203	34.548134	34.479454	100.641037	35.4727175	14.8249565	99.94862	-73.2536475	14.2583395	93.00713
-18.597805	37.474102	97.163879	-18.862576	14.586641	96.45472	36.48835	-4.704217	99.043198	34.637863	34.604496	101.073036	35.5631065	14.9501395	100.058117	-73.2882585	14.2231425	92.851323
-19.057283	37.599388	97.405182	-18.863813	14.656636	96.481232	36.557613	-4.534787	98.942268	34.634285	34.792343	101.401054	35.595949	15.128778	100.171661	-73.323575	14.184494	92.790803
-19.475565	37.762718	97.617119	-18.835051	14.740801	96.543655	36.617344	-4.31231	98.900078	34.644917	34.945614	101.603195	35.6311305	15.316652	100.2516365	-73.3012325	14.16495	92.8356735
-19.967731	37.863708	97.788177	-18.806005	14.845148	96.601196	36.70599	-4.126659	98.866043	34.624805	35.091461	101.753235	35.6653975	15.482401	100.309639	-73.2774075	14.207895	92.892753
-20.449158	37.912266	97.865593	-18.787193	14.973661	96.655777	36.614918	-4.556526	99.146393	34.553684	35.246243	101.869011	35.584301	15.3448585	100.507702	-73.158687	14.6024635	92.803852
-20.94809	37.911308	97.93486	-18.719561	15.075042	96.736076	36.87479	-3.802795	98.856773	34.546818	35.34235	101.86422	35.710804	15.7697775	100.3604965	-73.149926	14.3803065	93.1116555
-21.502678	37.882538	97.969017	-18.672285	15.137185	96.801353	36.958649	-3.676337	98.885216	34.576717	35.473038	101.861214	35.767683	15.8983505	100.373215	-73.112253	14.3760195	93.229491
-22.283184	37.650368	97.975121	-18.591967	15.196736	96.847496	37.1017	-3.581309	98.936722	34.643505	35.575752	101.900574	35.8726025	15.9972215	100.418648	-73.0565365	14.3962505	93.276344
-22.765953	37.43718	98.024452	-18.52359	15.200439	96.897835	37.19371	-3.562443	98.96772	34.71077	35.598537	101.926399	35.95224	16.018047	100.4470595	-72.99942	14.382831	93.3486105
-23.177185	37.115112	98.009872	-18.46456	15.172277	96.938278	37.272503	-3.528396	99.015968	34.798248	35.601406	101.949707	36.0353755	16.036505	100.4828375	-72.9644955	14.308049	93.3937185
-23.568247	36.648674	98.026787	-18.353916	15.113868	97.011993	37.395885	-3.547654	99.069145	34.873886	35.589123	101.982132	36.1348855	16.0207345	100.5256385	-72.8427175	14.2070015	93.4983475
-24.021008	36.122219	98.031944	-18.307472	15.086475	97.074265	37.537621	-3.577833	99.17292	34.957737	35.582932	102.022133	36.247679	16.0025495	100.5975265	-72.862623	14.1704005	93.5510035
-24.437664	35.494873	97.995605	-18.182457	15.024779	97.192764	37.680016	-3.605519	99.286636	35.032352	35.567432	102.056328	36.356184	15.9809565	100.671482	-72.721098	14.0686015	93.714046
-24.915501	34.8204	97.991508	-18.084127	14.952474	97.294884	37.813366	-3.636552	99.369057	35.108299	35.539177	102.070366	36.4608325	15.9513125	100.7197115	-72.6290865	13.9536355	93.8700565
-25.559429	33.775692	97.903809	-17.940626	14.862938	97.390297	38.007477	-3.677234	99.440369	35.207119	35.494167	102.01683	36.607298	15.9084665	100.7285995	-72.48855	13.8174095	94.0519945
-25.877131	32.989628	97.882164	-17.833527	14.796904	97.4384	38.127602	-3.690423	99.446167	35.299091	35.454971	101.924217	36.7133465	15.882274	100.685192	-72.3804005	13.711534	94.191608
-26.251019	32.123787	97.785805	-17.710791	14.729481	97.438377	38.251884	-3.715438	99.431206	35.380833	35.426159	101.819885	36.8163585	15.8553605	100.6255455	-72.2379405	13.6036015	94.2512085
-26.520624	31.117609	97.600876	-17.577543	14.628201	97.416031	38.390598	-3.769318	99.432045	35.467045	35.380627	101.732704	36.9288215	15.8056545	100.5823745	-72.0839075	13.4507475	94.2496875
-26.827209	30.154709	97.430351	-17.453503	14.548177	97.355492	38.528408	-3.842895	99.440613	35.567318	35.32386	101.650917	37.047863	15.7404825	100.545765	-71.954869	13.3558715	94.165219
-27.157015	29.192251	97.225128	-17.386475	14.494042	97.271927	38.649689	-3.921974	99.487198	35.660942	35.257084	101.545189	37.1553155	15.667555	100.5161935	-71.9282655	13.320529	94.0276605
-27.329546	28.341314	97.163338	-17.280222	14.39266	97.270546	38.784019	-3.997954	99.538841	35.711056	35.180397	101.453293	37.2475375	15.5912215	100.496067	-71.8079815	13.1940985	94.045025
-27.881399	26.956892	97.039261	-17.110418	14.290132	97.325859	38.987701	-4.113007	99.680641	35.807278	35.069321	101.34256	37.3974895	15.478157	100.5116005	-71.6183255	13.102107	94.1401175
-28.105343	26.001558	96.963608	-16.972548	14.232707	97.398911	39.137482	-4.195189	99.757866	35.899147	35.003738	101.247169	37.5183145	15.4042745	100.5025175	-71.4634105	13.0611395	94.2953045
-28.333668	25.16781	96.925827	-16.836374	14.195076	97.476753	39.282913	-4.265314	99.836212	36.010315	34.945915	101.131332	37.646614	15.3403005	100.483772	-71.319362	13.0498515	94.469734
-28.274551	24.461885	97.210449	-16.734436	14.185274	97.554474	39.408867	-4.315127	99.850281	36.118053	34.887375	100.97467	37.76346	15.286124	100.4124755	-71.232332	13.084424	94.6964725
-28.130806	23.723759	97.063622	-16.568913	14.161857	97.628677	39.522152	-4.362032	99.763885	36.221931	34.825279	100.692436	37.8720415	15.2316235	100.2281605	-71.0098675	13.0920905	95.0291935
-28.076223	22.979031	97.051598	-16.423906	14.151703	97.642937	39.576019	-4.375347	99.539124	36.285812	34.752007	100.24617	37.9309155	15.18833	99.892647	-70.7787275	13.115076	95.393227
-27.899921	22.194561	97.068108	-16.271936	14.124499	97.553268	39.626179	-4.3758	99.200058	36.287262	34.655437	99.695976	37.9567205	15.1398185	99.448017	-70.5005925	13.1091795	95.658519
-27.705267	21.132177	96.819321	-16.064436	14.09867	97.332703	39.675819	-4.407856	98.539009	36.191925	34.516151	98.819008	37.933872	15.0541475	98.6790085	-70.062744	13.1431925	95.9863975
-27.563187	20.46909	96.672562	-15.936706	14.069491	97.149101	39.681564	-4.435335	98.103371	36.147945	34.403355	98.255142	37.9147545	14.98401	98.1792565	-69.7881665	13.154972	96.1189455
-27.412128	19.815971	96.562889	-15.857575	14.024056	96.999001	39.665821	-4.46953	97.776344	36.132668	34.299477	97.799316	37.8992445	14.9149735	97.78783	-69.6143945	13.1331385	96.210172
-27.222628	19.132402	96.431282	-15.780255	13.956004	96.889427	39.66428	-4.498991	97.550072	36.108318	34.186043	97.519562	37.886299	14.843526	97.534817	-69.446809	13.068482	96.244037
-27.076023	18.448812	96.326904	-15.782963	13.906668	96.829498	39.661308	-4.507919	97.465256	36.062408	34.110329	97.434418	37.861858	14.801205	97.449837	-69.427784	13.012131	96.209159
-26.79933	17.681364	96.22422	-15.800974	13.880123	96.803268	39.685535	-4.50266	97.444168	36.055531	34.091953	97.504715	37.870533	14.7946465	97.4744415	-69.472481	12.9655995	96.1320945
-26.580774	17.029251	96.220932	-15.820444	13.867547	96.748558	39.69746	-4.469327	97.445412	36.044872	34.155472	97.661415	37.871166	14.8430725	97.5534135	-69.512054	12.8920215	95.9437025
-26.289623	16.008503	96.052818	-15.869456	13.902696	96.660522	39.715672	-4.375592	97.418839	36.065296	34.316971	97.909996	37.890484	14.9706895	97.6644175	-69.629396	12.8347025	95.6566265
-26.025444	15.539193	95.918365	-15.922156	13.990938	96.568329	39.708069	-4.277453	97.361107	36.09132	34.411343	98.053017	37.8996945	15.066945	97.707062	-69.7440065	12.914931	95.429596
-25.742737	14.906256	95.830902	-15.926636	14.057877	96.508392	39.691269	-4.17942	97.311691	36.094898	34.509502	98.142075	37.8930835	15.165041	97.726883	-69.7463555	12.950713	95.289901
-25.387678	14.350137	95.680542	-15.954166	14.152676	96.469589	39.678043	-4.097948	97.2658	36.093357	34.581909	98.231361	37.8857	15.2419805	97.7485805	-69.794032	13.0633715	95.1905975
-24.988531	13.745029	95.641212	-15.955109	14.261578	96.426025	39.658569	-4.022245	97.255066	36.104996	34.64502	98.339317	37.8817825	15.3113875	97.7971915	-69.7920005	13.2117685	95.0548585
-24.627754	13.120636	95.565674	-15.966697	14.388241	96.404495	39.681557	-3.9583	97.245255	36.138664	34.713799	98.444237	37.9101105	15.3777495	97.844746	-69.8435045	13.3987325	94.964244
-24.309561	12.463209	95.478905	-15.938942	14.469758	96.420906	39.70253	-3.923756	97.248665	36.193188	34.75322	98.57383	37.947859	15.414732	97.9112475	-69.825743	13.524784	94.9305645
-23.63419	11.504914	95.436462	-15.949507	14.59594	96.42263	39.727432	-3.88422	97.219147	36.303932	34.82021	98.69857	38.015682	15.467995	97.9588585	-69.914696	13.723885	94.8864015
-23.007015	10.680941	95.311157	-15.938652	14.645359	96.429245	39.739258	-3.842171	97.186157	36.369091	34.851162	98.761192	38.0541745	15.5044955	97.9736745	-69.9314785	13.7862225	94.8848155
-22.773951	10.095195	95.319611	-15.899833	14.701237	96.425354	39.758507	-3.788885	97.154388	36.35836	34.891769	98.83004	38.0584335	15.551442	97.992214	-69.8580995	13.851032	94.858494
-22.089914	9.155967	95.097794	-15.913971	14.776863	96.376404	39.792938	-3.721115	97.112137	36.341503	34.959621	98.861603	38.0672205	15.619253	97.98687	-69.8951625	13.934473	94.765938
-21.864882	8.584049	95.135742	-15.899859	14.81283	96.357758	39.814026	-3.62273	97.092171	36.348213	35.04578	98.812523	38.0811195	15.711525	97.952347	-69.8808375	13.914135	94.763169
-21.223358	7.69167	95.013771	-15.890924	14.89027	96.303917	39.829372	-3.523438	97.082222	36.31332	35.137768	98.752472	38.071346	15.807165	97.917347	-69.853194	13.973375	94.690487
-20.703768	6.840196	94.856903	-15.869781	14.961054	96.246567	39.840672	-3.401865	97.093941	36.283897	35.229198	98.673378	38.0622845	15.9136665	97.8836595	-69.8018465	14.0084415	94.6094745
-19.949181	5.540195	94.76712	-15.911741	15.082911	96.187653	39.875214	-3.230486	97.134659	36.220531	35.412209	98.509956	38.0478725	16.0908615	97.8223075	-69.8713545	14.0749605	94.5529985
-19.38496	4.64025	94.758148	-15.91723	15.15819	96.145401	39.901012	-3.100997	97.154305	36.172813	35.528927	98.378258	38.0369125	16.213965	97.7662815	-69.8713725	14.102415	94.5245205
-18.831667	3.70178	94.671494	-15.913905	15.237957	96.117165	39.912682	-2.979714	97.180794	36.123024	35.654003	98.233101	38.017853	16.3371445	97.7069475	-69.845663	14.1387695	94.5273825
-18.201296	2.782397	94.672791	-15.936139	15.29438	96.075699	39.923962	-2.834363	97.196686	36.061882	35.766384	98.061951	37.992922	16.4660105	97.6293185	-69.8652	14.1227495	94.5220795
-17.699417	1.785525	94.629654	-15.917671	15.362461	96.025673	39.925087	-2.7004	97.209694	35.974922	35.878201	97.865646	37.9500045	16.5889005	97.53767	-69.7853465	14.1360215	94.513676
-17.064411	0.828961	94.648811	-15.924954	15.467885	95.957504	39.932899	-2.514194	97.232674	35.887028	36.009769	97.616753	37.9099635	16.7477875	97.4247135	-69.7598715	14.1879825	94.4902945
-16.431894	-0.149979	94.664803	-15.923307	15.545055	95.89621	39.93251	-2.310286	97.271423	35.756748	36.148235	97.288857	37.844629	16.9189745	97.28014	-69.691243	14.1711355	94.51228
-15.52426	-1.523589	94.895477	-15.910045	15.791699	95.743248	39.967892	-1.965506	97.368065	35.440426	36.401436	96.732903	37.704159	17.217965	97.050484	-69.524249	14.365433	94.436012
-14.93054	-2.441817	95.075989	-15.927394	15.994316	95.630684	40.003616	-1.742125	97.493782	35.231476	36.60915	96.270821	37.617546	17.4335125	96.8823015	-69.472334	14.5551195	94.3790665
-14.363384	-3.358822	95.30584	-15.961787	16.185991	95.534523	40.003216	-1.55218	97.669228	35.046181	36.790951	95.796272	37.5246985	17.6193855	96.73275	-69.4482725	14.7525965	94.336296
-13.823727	-4.211406	95.694839	-16.012096	16.347589	95.442101	39.989475	-1.41311	97.837921	34.81992	36.939819	95.384186	37.4046975	17.7633545	96.6110535	-69.4288895	14.9318235	94.2731485
-13.250923	-5.065946	96.027008	-16.068174	16.495844	95.308205	39.926277	-1.346228	98.039177	34.638458	37.012196	94.95253	37.2823675	17.832984	96.4958535	-69.4187155	15.158704	94.1205565
-12.693934	-5.844604	96.352234	-16.129673	16.571541	95.170059	39.806549	-1.313921	98.22245	34.521866	37.036087	94.544762	37.1642075	17.861083	96.383606	-69.4235535	15.281999	93.956512
-12.164643	-6.551809	96.609421	-16.245087	16.61854	95.058868	39.652542	-1.331085	98.35672	34.43943	37.006184	94.180817	37.045986	17.8375495	96.2687685	-69.53616	15.3995305	93.8489675
-11.332069	-7.514092	96.872681	-16.402557	16.590071	94.850876	39.378593	-1.34967	98.483017	34.283539	36.92128	93.793198	36.831066	17.785805	96.1381075	-69.63618	15.394337	93.5636445
-10.80712	-8.010538	96.959808	-16.548304	16.580261	94.694977	39.214954	-1.346244	98.526344	34.18272	36.882702	93.586143	36.698837	17.768229	96.0562435	-69.795445	15.392293	93.3337105
-10.269077	-8.427454	97.0616	-16.661314	16.575932	94.569916	39.049534	-1.276724	98.559097	34.069153	36.905891	93.446716	36.5593435	17.8145835	96.0029065	-69.8819715	15.3372805	93.1369255
-9.708175	-8.743635	97.098526	-16.816614	16.587601	94.509972	38.892944	-1.166922	98.615623	33.936409	36.965389	93.355408	36.4146765	17.8992335	95.9855155	-70.0479045	15.2759685	93.0344285
-9.120541	-8.936079	97.20459	-16.973673	16.643038	94.484573	38.782776	-1.055141	98.674248	33.765667	37.06234	93.313499	36.2742215	18.0035995	95.9938735	-70.2215675	15.2824765	92.9752725
-8.548869	-9.004047	97.341064	-17.128418	16.671844	94.466995	38.660851	-0.930622	98.752197	33.581921	37.188328	93.286713	36.121386	18.128853	96.019455	-70.378222	15.214835	92.914535
-7.99106	-9.008718	97.42926	-17.307354	16.684851	94.506905	38.539463	-0.776675	98.839478	33.404633	37.323143	93.260933	35.972048	18.273234	96.0502055	-70.586756	15.096468	92.9636045
-7.231427	-8.744363	97.568565	-17.528772	16.712952	94.595459	38.364243	-0.524985	99.017433	33.177349	37.517128	93.296127	35.770796	18.4960715	96.15678	-70.82834	14.9298325	93.034138
-6.648366	-8.377161	97.706192	-17.696745	16.729721	94.690582	38.286705	-0.368647	99.189957	33.024834	37.67411	93.353683	35.6557695	18.6527315	96.27182	-71.0492595	14.8067105	93.109344
-6.05851	-7.852994	97.838135	-17.823702	16.749235	94.788589	38.241596	-0.217735	99.357101	32.852154	37.836956	93.446747	35.546875	18.8096105	96.401924	-71.194279	14.6888595	93.175254
-5.451696	-7.23239	97.953194	-17.962936	16.772263	94.921097	38.175011	-0.060596	99.554321	32.693718	37.985004	93.581146	35.4343645	18.962204	96.5677335	-71.3602365	14.582322	93.2744605
-4.912223	-6.532016	98.035469	-18.090252	16.761105	95.040062	38.103153	0.065847	99.75367	32.59045	38.133987	93.75634	35.3468015	19.099917	96.755005	-71.5273055	14.422293	93.325119
-4.370081	-5.762292	98.07901	-18.211588	16.748201	95.166885	38.063702	0.155063	99.922005	32.494869	38.276657	93.991577	35.2792855	19.21586	96.956791	-71.7024615	14.280542	93.376979
-3.801174	-4.84163	98.026764	-18.328114	16.702356	95.280579	37.995659	0.247158	100.070747	32.46172	38.390396	94.245773	35.2286895	19.318777	97.15826	-71.8849175	14.085935	93.402898
-2.91556	-3.278259	97.903809	-18.46566	16.637941	95.413383	37.881775	0.310328	100.203453	32.442822	38.536243	94.700882	35.1622985	19.4232855	97.4521675	-72.0936185	13.8525965	93.3745985
-2.391848	-2.140358	97.69799	-18.525995	16.586269	95.479988	37.783123	0.317093	100.222847	32.494801	38.594437	94.993217	35.138962	19.455765	97.608032	-72.190952	13.716773	93.351944
-1.84273	-0.871622	97.457115	-18.614084	16.523726	95.515167	37.665016	0.292116	100.209557	32.553795	38.614006	95.240631	35.1094055	19.453061	97.725094	-72.3375735	13.594391	93.30524
-1.240252	0.479753	97.175163	-18.686226	16.498037	95.502968	37.563011	0.277996	100.119034	32.581352	38.629005	95.463768	35.0721815	19.4535005	97.791401	-72.4446335	13.5425735	93.214535
-0.713375	1.91746	96.828186	-18.737186	16.464691	95.453819	37.428951	0.282731	99.962563	32.55117	38.618504	95.646095	34.9900605	19.4506175	97.804329	-72.4644325	13.4787645	93.103309
-0.133784	3.452255	96.418938	-18.800205	16.42355	95.379929	37.29147	0.307486	99.703743	32.494629	38.629677	95.798645	34.8930495	19.4685815	97.751194	-72.4934595	13.3785185	93.008664
0.473872	5.052161	96.017006	-18.887817	16.419319	95.236641	37.134567	0.364843	99.423767	32.413418	38.673244	95.93441	34.7739925	19.5190435	97.6790885	-72.5496265	13.3195945	92.7941935
1.293278	7.618006	95.422462	-19.039921	16.396877	94.997528	36.96656	0.4605	99.028786	32.245186	38.780354	96.205147	34.605873	19.620427	97.6169665	-72.685715	13.173327	92.3780895
1.878311	9.351406	95.182861	-19.136349	16.377827	94.83567	36.859585	0.557996	98.905121	32.131966	38.871517	96.469566	34.4957755	19.7147565	97.6873435	-72.7684735	13.0408975	91.9839965
2.418019	11.177838	94.962921	-19.267605	16.4116	94.695641	36.784466	0.632974	98.867264	32.02771	38.979847	96.799995	34.406088	19.8064105	97.8336295	-72.941298	13.0167895	91.5576525
2.976647	13.103594	94.929115	-19.407389	16.409481	94.610664	36.70005	0.709856	98.928322	31.91507	39.08107	97.283112	34.30756	19.895463	98.105717	-73.122338	12.923499	91.115611
3.473649	14.955659	94.985176	-19.544945	16.433554	94.569061	36.688824	0.722584	99.166779	31.846455	39.221348	97.949425	34.2676395	19.971966	98.558102	-73.3575295	12.895142	90.58002
4.016775	16.880966	95.216194	-19.655426	16.426344	94.60215	36.665348	0.732895	99.514046	31.84697	39.357574	98.747185	34.256159	20.0452345	99.1306155	-73.567011	12.8074535	90.0736845
4.494658	18.770294	95.566246	-19.779797	16.45961	94.71077	36.674786	0.739714	99.917137	31.915268	39.492924	99.572487	34.295027	20.116319	99.744812	-73.854621	12.802901	89.676728
5.185441	21.729647	96.141129	-19.884501	16.5823	94.838753	36.716225	0.822243	100.493988	32.05769	39.642967	100.596474	34.3869575	20.232605	100.545231	-74.1559595	12.931995	89.132275
5.603001	23.64241	96.368927	-19.886454	16.661554	94.812614	36.742973	0.932326	100.763771	32.112827	39.765125	101.083885	34.4279	20.3487255	100.923828	-74.200808	12.9743825	88.7014
6.011451	25.631693	96.465202	-19.866831	16.807554	94.662163	36.79385	1.083906	100.882019	32.106628	39.90659	101.36483	34.450239	20.495248	101.1234245	-74.183901	13.11986	88.2009015
6.375	27.564283	96.434021	-19.792053	16.929213	94.46563	36.837433	1.271904	100.825058	32.108574	40.028412	101.411972	34.4730035	20.650158	101.118515	-74.0571095	13.208268	87.812745
6.71658	29.579445	96.30101	-19.709431	17.104116	94.253433	36.857792	1.487216	100.697258	32.139736	40.177353	101.359032	34.498764	20.8322845	101.028145	-73.917626	13.3759475	87.478721
7.030973	31.47431	96.250992	-19.596153	17.269157	94.049995	36.922375	1.66777	100.535568	32.169155	40.351601	101.310684	34.545765	21.0096855	100.923126	-73.738071	13.5286285	87.176864
7.321356	33.382107	96.203316	-19.495087	17.426128	93.905754	37.003071	1.839792	100.412331	32.245762	40.520123	101.282379	34.6244165	21.1799575	100.847355	-73.6145905	13.6722985	86.964153
7.631899	36.194302	96.375999	-19.365282	17.623974	93.83709	37.086437	2.02574	100.306892	32.362808	40.748348	101.439819	34.7246225	21.387044	100.8733555	-73.4551865	13.860904	86.8008245
7.824796	37.984024	96.572723	-19.315657	17.719252	93.899178	37.122841	2.098785	100.325623	32.484959	40.894444	101.746162	34.8039	21.4966145	101.0358925	-73.435214	13.9418895	86.7624635
7.917247	39.718369	97.02684	-19.256144	17.786215	93.999084	37.14743	2.112474	100.409187	32.648567	40.970306	102.127991	34.8979985	21.54139	101.268589	-73.4102865	14.03104	86.729579
7.936203	41.430275	97.415581	-19.233883	17.841934	94.134506	37.161198	2.11907	100.551857	32.783161	41.037121	102.605591	34.9721795	21.5780955	101.578724	-73.4399455	14.1057725	86.690288
7.908572	43.20726	97.919373	-19.204662	17.866579	94.308327	37.180565	2.106098	100.749245	32.88102	41.128883	103.267761	35.0307925	21.6174905	102.008503	-73.4401165	14.1156675	86.608151
7.862621	44.733326	98.65065	-19.205055	17.878078	94.538055	37.200176	2.105961	101.041809	33.088936	40.765774	104.017616	35.144556	21.4358675	102.5297125	-73.554666	14.3202885	86.5463975
7.750832	46.275612	99.347694	-19.222998	17.90344	94.800041	37.225334	2.111981	101.316902	33.205994	40.871857	104.642738	35.215664	21.491919	102.97982	-73.66166	14.314961	86.620262
7.080232	48.096584	100.265274	-19.254715	17.954285	95.125542	37.217636	2.179375	101.550232	33.337151	40.941376	105.393684	35.2773935	21.5603755	103.471958	-73.7868235	14.3481945	86.779126
6.246895	48.896645	100.501724	-19.273714	17.989485	95.254906	37.183235	2.260497	101.556053	33.361877	41.009678	105.657837	35.272556	21.6350875	103.606945	-73.819984	14.3438825	86.902867
5.246502	49.643402	100.628044	-19.312405	18.062344	95.324478	37.163738	2.36379	101.477036	33.327625	41.07885	105.755219	35.2456815	21.72132	103.6161275	-73.8704915	14.403368	87.0328285
4.584445	50.252747	100.434853	-19.335785	18.120298	95.380333	37.125656	2.526186	101.340034	33.268021	41.190086	105.720291	35.1968385	21.858136	103.5301625	-73.8684085	14.38246	87.2305035
3.175583	51.001595	100.676468	-19.37368	18.212772	95.442307	37.093403	2.685395	101.194939	33.195438	41.303978	105.653206	35.1444205	21.9946865	103.4240725	-73.8917805	14.4308575	87.4605415
2.079926	51.510513	100.661674	-19.399033	18.282467	95.51548	37.070442	2.848535	101.091133	33.079166	41.823433	105.602898	35.074804	22.335984	103.3470155	-73.87287	14.22895	87.6839445
0.858179	51.92691	100.630737	-19.437475	18.372128	95.654236	37.063084	2.980286	101.029221	33.00182	41.949867	105.543968	35.032452	22.4650765	103.2865945	-73.907402	14.2791795	88.0218775
-1.124931	52.475948	100.653694	-19.488375	18.476	95.887733	37.039627	3.164361	101.034821	32.913445	42.123234	105.504372	34.976536	22.6437975	103.2695965	-73.953286	14.3082025	88.5058695
-2.426736	52.735764	100.55162	-19.536179	18.555386	96.067688	37.008114	3.242498	101.036263	32.857315	42.225517	105.472061	34.9327145	22.7340075	103.254162	-74.0050725	14.3767645	88.881214
-3.81802	52.870506	100.499847	-19.566677	18.613884	96.258484	36.971031	3.282351	101.017784	32.830013	42.245979	105.449638	34.900522	22.764165	103.233711	-74.033876	14.463603	89.283257
-5.299504	52.979946	100.561234	-19.610559	18.706755	96.447968	36.921547	3.286228	100.957367	32.84444	42.261604	105.46228	34.8829935	22.773916	103.2098235	-74.1041115	14.639594	89.6861125
-6.743332	52.982002	100.654617	-19.625107	18.772142	96.673241	36.859177	3.247159	100.813171	32.905796	42.257599	105.463409	34.8824865	22.752379	103.13829	-74.1327005	14.791905	90.208192
-8.262631	52.938087	100.714966	-19.651342	18.829201	96.854668	36.747704	3.203793	100.58007	33.002438	42.198868	105.410172	34.875071	22.7013305	102.995121	-74.177755	14.9570715	90.714215
-9.793978	52.800594	100.80925	-19.649994	18.892536	96.964661	36.596661	3.183062	100.208244	33.180531	42.128757	105.239197	34.888596	22.6559095	102.7237205	-74.188584	15.1291625	91.2056015
-12.147002	52.480679	100.707039	-19.736418	19.034767	96.928581	36.311253	3.242453	99.272224	33.71912	41.825901	104.136024	35.0151865	22.534177	101.704124	-74.4880225	15.535357	92.153038
-13.749475	52.203053	100.363243	-19.791164	19.187988	96.703583	36.017963	3.362257	98.346504	33.208717	41.802597	103.221718	34.61334	22.582427	100.784111	-74.195668	15.793549	92.623055
-15.321914	51.900776	99.743851	-19.823177	19.388165	96.363029	35.662663	3.58288	97.274284	32.778988	41.675182	102.037048	34.2208255	22.629031	99.655666	-73.8671795	16.147299	93.070392
-16.930458	51.490231	99.101746	-19.856131	19.577234	96.06073	35.314976	3.785809	96.220757	32.316448	41.593132	100.840881	33.815712	22.6894705	98.530819	-73.527974	16.4649975	93.590641
-18.514149	50.965984	98.606239	-19.946526	19.743128	95.824677	34.93594	3.953436	95.388428	31.940191	41.516109	99.833778	33.4380655	22.7347725	97.611103	-73.3311175	16.7514835	94.038251
-20.067167	50.366394	98.303764	-20.080685	19.875486	95.777458	34.580711	3.996666	94.862877	31.61237	41.430683	99.117889	33.0965405	22.7136745	96.990383	-73.2579105	17.0372975	94.564533
-21.626982	49.654892	98.141502	-20.293055	19.922964	95.83902	34.310959	3.912357	94.625084	31.380922	41.35622	98.638	32.8459405	22.6342885	96.631542	-73.4320505	17.2116395	95.046498
-23.747877	48.527824	98.165253	-20.547329	19.969452	96.023033	33.966038	3.684093	94.602364	31.122223	41.165604	98.2631	32.5441305	22.4248485	96.432732	-73.6387885	17.5140555	95.613334
-25.123873	47.709511	98.185089	-20.755962	19.947191	96.149948	33.799427	3.488598	94.684364	30.939207	40.991596	98.213478	32.369317	22.240097	96.448921	-73.881241	17.654285	95.850975
-26.445747	46.811413	98.22541	-20.876667	19.852118	96.341408	33.62505	3.272249	94.797951	30.820442	40.806011	98.271042	32.222746	22.03913	96.5344965	-73.97608	17.665106	96.1483195
-27.757587	45.888409	98.297279	-21.005754	19.706179	96.519821	33.475033	3.047367	94.949402	30.790047	40.617218	98.356888	32.13254	21.8322925	96.653145	-74.144048	17.5800655	96.386497
-28.988531	44.843464	98.264084	-21.108826	19.58222	96.631195	33.401825	2.80916	95.100967	30.773788	40.407803	98.483124	32.0878065	21.6084815	96.7920455	-74.3054585	17.5559585	96.4703445
-30.237427	43.833805	98.228729	-21.149078	19.438787	96.716667	33.361671	2.564373	95.251938	30.749458	40.197239	98.619614	32.0555645	21.380806	96.935776	-74.3537205	17.496768	96.497558
-31.303852	42.847939	98.257324	-21.206242	19.289248	96.752502	33.314785	2.31783	95.341011	30.787918	39.987549	98.677444	32.0513515	21.1526895	97.0092275	-74.4638355	17.4258065	96.4957765
-32.806488	41.310627	97.944832	-21.217302	19.094172	96.702576	33.207966	1.979772	95.317909	30.836647	39.64389	98.56752	32.0223065	20.811831	96.9427145	-74.4569105	17.376513	96.4624375
-33.740589	40.268909	98.035301	-21.208744	18.978462	96.663063	33.138584	1.764909	95.195633	30.810238	39.402649	98.385536	31.974411	20.583779	96.7905845	-74.391899	17.373145	96.5355415
-34.667675	39.188156	97.887489	-21.176682	18.840683	96.608376	33.073586	1.568196	95.027145	30.797556	39.147766	98.108223	31.935571	20.357981	96.567684	-74.288935	17.323385	96.649068
-35.596268	38.050171	97.854454	-21.155636	18.736195	96.611366	32.9972	1.385117	94.866501	30.753767	38.925915	97.82917	31.8754835	20.155516	96.3478355	-74.1867555	17.316874	96.8748965
-36.402809	36.978729	97.890869	-21.129702	18.614948	96.650841	32.952087	1.218742	94.712708	30.689457	38.727398	97.594795	31.820772	19.97307	96.1537515	-74.080176	17.256826	97.1479305
-37.142605	35.901062	97.874626	-21.103546	18.49403	96.753983	32.934364	1.035346	94.612419	30.659733	38.555042	97.374046	31.7970485	19.795194	95.9932325	-74.0041405	17.192866	97.5147335
-37.910931	34.746384	98.13903	-21.097549	18.39983	96.905746	32.906441	0.883821	94.546829	30.645735	38.406563	97.213196	31.776088	19.645192	95.8800125	-73.971186	17.154468	97.9314795
-38.886765	33.055069	98.344864	-21.056894	18.271582	97.201729	32.891853	0.642641	94.533501	30.621338	38.1814	97.150597	31.7565955	19.4120205	95.842049	-73.8703835	17.1311435	98.561409
-39.490353	31.821875	98.64138	-21.062943	18.19956	97.464577	32.876717	0.471828	94.589958	30.635742	38.043198	97.225479	31.7562295	19.257513	95.9077185	-73.8821155	17.141607	99.0214355
-40.012192	30.557722	98.969711	-21.039366	18.088022	97.733231	32.866703	0.279014	94.739052	30.685741	37.886059	97.363426	31.776222	19.0825365	96.051239	-73.854954	17.0935075	99.415223
-40.459801	29.328505	99.341621	-21.053249	17.992649	98.055397	32.911072	0.055029	94.960022	30.714756	37.718792	97.600449	31.812914	18.8869105	96.2802355	-73.919412	17.0983875	99.8305585
-40.790024	28.072712	99.556824	-21.066828	17.925945	98.374969	32.971695	-0.170063	95.248238	30.756289	37.564774	97.906555	31.863992	18.6973555	96.5773965	-73.997648	17.1545345	100.1725415
-41.160793	26.785538	99.805229	-21.0576	17.820496	98.69912	33.055614	-0.410388	95.575523	30.847553	37.400852	98.240746	31.9515835	18.495232	96.9081345	-74.0667835	17.14576	100.4901055
-41.424919	25.55616	100.073433	-21.06237	17.742882	98.94957	33.160786	-0.625767	95.846123	30.970329	37.248028	98.553841	32.0655575	18.3111305	97.199982	-74.1902975	17.1746335	100.699158
-41.681278	23.654476	99.974701	-20.964018	17.606157	99.123917	33.28503	-0.939299	96.09874	31.201691	37.011169	98.823204	32.2433605	18.035935	97.460972	-74.1713965	17.176379	100.786862
-41.790016	22.33182	99.823631	-20.919231	17.504103	99.052742	33.330982	-1.136863	96.113243	31.327179	36.820541	98.794395	32.3290805	17.841839	97.453819	-74.1675425	17.166367	100.651665
-41.898949	21.008659	99.650177	-20.860376	17.390213	98.91423	33.34745	-1.317246	95.959892	31.387341	36.614388	98.599602	32.3673955	17.648571	97.279747	-74.0881475	17.131855	100.548713
-41.920486	19.650288	99.181023	-20.810465	17.30731	98.644707	33.296597	-1.466656	95.734062	31.391344	36.399776	98.301338	32.3439705	17.46656	97.0177	-73.9649005	17.14806	100.271714
-41.8694	18.228418	98.755737	-20.810146	17.157488	98.311974	33.21273	-1.611764	95.464691	31.3351	36.200554	98.003296	32.273915	17.294395	96.7339935	-73.894207	17.020581	99.8899545
-41.813572	16.786423	98.335335	-20.854429	17.058025	97.954361	33.133739	-1.766003	95.22583	31.259493	36.008804	97.776062	32.196616	17.1214005	96.500946	-73.905474	16.9946495	99.407776
-41.696243	15.443728	97.906136	-20.971472	16.949255	97.58139	33.048195	-1.901725	95.116058	31.201548	35.831379	97.655037	32.1248715	16.964827	96.3855475	-74.0678155	16.933683	98.7772325
-41.267635	13.421561	97.036415	-21.120996	16.824259	97.055222	32.975941	-2.138822	95.137375	31.180965	35.652618	97.61795	32.078453	16.756898	96.3776625	-74.320445	16.89162	97.7327815
-41.055744	12.107322	96.497383	-21.252737	16.793005	96.700348	32.898773	-2.299533	95.237717	31.176033	35.5854	97.571213	32.037403	16.6429335	96.404465	-74.542877	16.9430765	96.996231
-40.745842	10.787858	96.146439	-21.302217	16.792744	96.465996	32.839851	-2.477008	95.357941	31.146154	35.480625	97.454468	31.9930025	16.5018085	96.4062045	-74.5974365	17.0836795	96.5257875
-40.27549	9.428264	95.872971	-21.363285	16.838894	96.262764	32.792427	-2.655264	95.497459	31.122622	35.332676	97.223511	31.9575245	16.338706	96.360485	-74.6840945	17.339082	96.165043
-39.772873	8.14231	95.733597	-21.376602	16.850843	96.093178	32.765942	-2.87701	95.638191	31.120327	35.1357	96.855804	31.9431345	16.129345	96.2469975	-74.6963385	17.572341	95.9393585
-39.210354	6.911433	95.746216	-21.380396	16.847525	95.945786	32.680492	-3.017344	95.723015	31.085083	34.874931	96.370132	31.8827875	15.9287935	96.0465735	-74.6435795	17.7662565	95.8449985
-38.596031	5.604978	95.670113	-21.326572	16.800335	95.785027	32.58744	-3.122109	95.707703	31.000996	34.610992	95.858307	31.794218	15.7444415	95.783005	-74.447362	17.8562285	95.787049
-37.651287	3.794994	95.573677	-21.279938	16.736069	95.388046	32.494118	-3.359252	95.517883	30.915359	34.254253	94.981079	31.7047385	15.4475005	95.249481	-74.2646145	18.0246375	95.526611
-36.95076	2.601323	95.46714	-21.243519	16.636858	95.085167	32.430904	-3.559975	95.310089	30.872362	33.980339	94.314209	31.651633	15.210182	94.812149	-74.138671	18.063534	95.358185
-36.226116	1.422776	95.294525	-21.211142	16.520056	94.801338	32.386242	-3.766121	95.034668	30.745932	33.713818	93.726517	31.566087	14.9738485	94.3805925	-73.988371	18.0662635	95.2220835
-35.500187	0.34016	95.202316	-21.195639	16.397457	94.559326	32.314854	-3.933664	94.795952	30.649719	33.463337	93.22406	31.4822865	14.7648365	94.010006	-73.8735645	18.0300775	95.108646
-34.707775	-0.715065	95.031227	-21.200397	16.240648	94.376289	32.272236	-4.065877	94.568649	30.605967	33.279396	92.831566	31.4391015	14.6067595	93.7001075	-73.8398955	17.8745365	95.0524705
-33.882095	-1.730689	94.880997	-21.210863	16.107077	94.223885	32.257877	-4.165904	94.329689	30.52047	33.163597	92.597321	31.3891735	14.4988465	93.463505	-73.8108995	17.7153075	94.984265
-32.989861	-2.699555	94.698799	-21.243139	15.993857	94.102074	32.227333	-4.224729	94.158554	30.473392	33.1269	92.466461	31.3503625	14.4510855	93.3125075	-73.8366405	17.5366285	94.8916405
-31.684488	-3.997139	94.533577	-21.348467	15.862884	93.942039	32.192223	-4.263506	93.949287	30.426826	33.15778	92.435852	31.3095245	14.447137	93.1925695	-74.0064585	17.278631	94.6915085
-30.774311	-4.833598	94.296799	-21.434822	15.805366	93.834892	32.157131	-4.232354	93.8619	30.37616	33.207699	92.529839	31.2666455	14.4876725	93.1958695	-74.1362895	17.1230595	94.4739145
-29.665895	-5.748575	93.958275	-21.513821	15.768644	93.69648	32.131721	-4.176573	93.810654	30.340286	33.27985	92.664474	31.2360035	14.5516385	93.237564	-74.2636455	16.9856495	94.155396
-28.863373	-6.38701	93.620834	-21.584806	15.721424	93.476021	32.135509	-4.137389	93.777687	30.330774	33.347328	92.84726	31.2331415	14.6049695	93.3124735	-74.4027535	16.8378785	93.6395685
-27.917894	-7.102229	93.159782	-21.637051	15.700108	93.211441	32.137783	-4.129266	93.754303	30.325991	33.4114	93.05645	31.231887	14.641067	93.4053765	-74.505989	16.759149	93.0175055
-26.92602	-7.821462	92.718864	-21.673517	15.692075	92.891319	32.137619	-4.163578	93.771088	30.394638	33.433296	93.234222	31.2661285	14.634859	93.502655	-74.6131625	16.749291	92.279983
-25.909513	-8.511422	92.322029	-21.682577	15.677746	92.544624	32.191448	-4.279994	93.827682	30.496077	33.396412	93.354744	31.3437625	14.558209	93.591213	-74.7089165	16.797283	91.498035
-24.399611	-9.452013	91.777191	-21.652048	15.600318	91.957123	32.279091	-4.514671	93.93399	30.625286	33.21035	93.411621	31.4521885	14.3478395	93.6728055	-74.7562845	16.8527965	90.2414405
-23.399023	-10.155066	91.463196	-21.616898	15.538652	91.548416	32.299477	-4.721827	93.956192	30.714788	33.036499	93.357506	31.5071325	14.157336	93.656849	-74.7409285	16.919968	89.439983
-22.412092	-10.772361	91.147697	-21.564331	15.392826	91.138748	32.29628	-4.9403	93.916878	30.825087	32.815773	93.205963	31.5606835	13.9377365	93.5614205	-74.6893455	16.8479155	88.7160755
-21.435062	-11.385862	90.966705	-21.487621	15.250261	90.759956	32.289185	-5.156008	93.848465	30.923382	32.553223	93.020859	31.6062835	13.6986075	93.434662	-74.5815255	16.8019145	88.08525
-20.473799	-11.999681	90.794724	-21.410061	15.057211	90.395798	32.343204	-5.412471	93.800217	31.018444	32.280968	92.809525	31.680824	13.4342485	93.304871	-74.500946	16.6801735	87.486725
-19.515383	-12.574412	90.764175	-21.309965	14.903073	90.0942	32.403133	-5.669387	93.836472	31.099516	32.024525	92.579292	31.7513245	13.177569	93.207882	-74.3712545	16.628577	86.980518
-18.565392	-13.07105	90.81057	-21.220943	14.736273	89.828232	32.49752	-5.90696	93.910591	31.204346	31.788803	92.318436	31.850933	12.9409215	93.1145135	-74.292819	16.5316245	86.5419505
-17.218122	-13.824287	91.103241	-21.034857	14.47718	89.578972	32.662807	-6.212876	94.132439	31.322256	31.481228	92.018303	31.9925315	12.634176	93.075371	-74.0622455	16.320184	86.082573
-16.338438	-14.199654	91.31778	-20.92383	14.325571	89.483643	32.756039	-6.367414	94.304466	31.441769	31.304274	91.873413	32.098904	12.46843	93.0889395	-73.946564	16.182712	85.8783465
-15.503909	-14.493008	91.56321	-20.828827	14.162019	89.446869	32.873051	-6.532384	94.482246	31.572783	31.155378	91.763863	32.222917	12.311497	93.1230545	-73.880571	16.012541	85.7706835
-14.672014	-14.730707	91.773331	-20.72172	14.03068	89.446167	32.980057	-6.662082	94.660957	31.696262	31.046137	91.689568	32.3381595	12.1920275	93.1752625	-73.7815995	15.8693325	85.7170715
-13.84907	-14.870511	91.945015	-20.61729	13.904715	89.491188	33.09824	-6.806661	94.812653	31.805313	30.961859	91.659508	32.4517765	12.077599	93.2360805	-73.6863565	15.731831	85.7462955
-13.087574	-14.920202	92.209503	-20.542923	13.817596	89.557167	33.209305	-6.829051	94.962196	31.89423	30.932709	91.666283	32.5517675	12.051829	93.3142395	-73.6376135	15.583363	85.8000945
-12.284279	-14.903897	92.368187	-20.466244	13.782008	89.62693	33.306374	-6.804631	95.085419	31.971609	30.969059	91.698143	32.6389915	12.082214	93.391781	-73.5714795	15.481802	85.862079
-11.260087	-14.706029	92.533798	-20.388933	13.81533	89.669975	33.393078	-6.693686	95.240196	32.059151	31.087011	91.743645	32.7261145	12.1966625	93.4919205	-73.5039805	15.4339975	85.8480295
-10.615182	-14.409531	92.629738	-20.35471	13.86696	89.686523	33.437374	-6.572791	95.320908	32.104187	31.219599	91.782463	32.7707805	12.323404	93.5516855	-73.4802005	15.410516	85.8213605
-9.943944	-13.964979	92.660507	-20.333418	13.943206	89.725288	33.467781	-6.45952	95.420914	32.135895	31.33947	91.843605	32.801838	12.439975	93.6322595	-73.468674	15.446437	85.8183165
-9.290581	-13.507136	92.657288	-20.295757	14.045874	89.739929	33.514679	-6.342834	95.501312	32.159111	31.472673	91.944366	32.836895	12.5649195	93.722839	-73.428409	15.5268285	85.757019
-8.65034	-12.939332	92.706505	-20.288183	14.143641	89.762794	33.528942	-6.226957	95.563942	32.216442	31.624302	92.066284	32.872692	12.6986725	93.815113	-73.449058	15.5886095	85.710475
-8.072065	-12.303078	92.668472	-20.255678	14.231793	89.787773	33.523987	-6.096182	95.6297	32.317059	31.771544	92.176315	32.920523	12.837681	93.9030075	-73.431879	15.625905	85.6725385
-7.516014	-11.592586	92.641983	-20.23407	14.33498	89.842903	33.537529	-5.98196	95.691269	32.409523	31.914547	92.281868	32.973526	12.9662935	93.9865685	-73.441666	15.7036665	85.6992375
-6.700995	-10.34807	92.638039	-20.180153	14.498241	89.962852	33.583271	-5.762901	95.796425	32.452396	32.137283	92.430725	33.0178335	13.187191	94.113575	-73.3781395	15.809291	85.812129
-6.150002	-9.41567	92.624992	-20.143806	14.610645	90.048882	33.658974	-5.60849	95.841011	32.459171	32.311146	92.506607	33.0590725	13.351328	94.173809	-73.3466845	15.869962	85.923955
-5.605967	-8.357218	92.592056	-20.120396	14.721136	90.107063	33.708736	-5.422758	95.847534	32.482769	32.469604	92.550667	33.0957525	13.523423	94.1991005	-73.3365445	15.918849	86.0150255
-5.070067	-7.310621	92.485855	-20.066235	14.825204	90.172707	33.741138	-5.234592	95.794975	32.506001	32.640911	92.582062	33.1235695	13.7031595	94.1885185	-73.2560395	15.9472485	86.1568955
-4.547154	-6.173392	92.315025	-20.026659	14.891727	90.199562	33.780838	-5.05235	95.694267	32.516335	32.824703	92.61882	33.1485865	13.8861765	94.1565435	-73.2019045	15.8972775	86.2425805
-4.008938	-4.948265	92.104126	-19.962219	14.977253	90.203384	33.823063	-4.88093	95.538307	32.52462	33.011974	92.648865	33.1738415	14.065522	94.093586	-73.0982795	15.888984	86.313182
-3.490255	-3.629872	91.874458	-19.943035	15.048973	90.215019	33.857929	-4.715362	95.366135	32.554485	33.192245	92.667206	33.206207	14.2384415	94.0166705	-73.092277	15.8595045	86.4133675
-2.70518	-1.61161	91.44812	-19.871565	15.152429	90.225815	33.885239	-4.460721	95.008644	32.576153	33.444107	92.727684	33.230696	14.491693	93.868164	-72.973826	15.813165	86.583466
-2.169424	-0.202966	91.151428	-19.818027	15.20967	90.217751	33.900963	-4.233112	94.713486	32.584213	33.615173	92.825089	33.242588	14.6910305	93.7692875	-72.878642	15.7283095	86.6662145
-1.647689	1.260513	90.826996	-19.78569	15.238582	90.197876	33.931934	-4.159421	94.377121	32.62812	33.804329	92.947838	33.280027	14.822454	93.6624795	-72.851407	15.65471	86.7332725
-1.134279	2.797175	90.526352	-19.773855	15.266784	90.185097	33.915943	-3.876463	94.088921	32.647243	34.015736	93.119049	33.281593	15.0696365	93.603985	-72.829303	15.4639315	86.766209
-0.595478	4.32095	90.367195	-19.774195	15.32868	90.179253	33.937885	-3.689065	93.822739	32.639755	34.242992	93.342354	33.28882	15.2769635	93.5825465	-72.83721	15.3803965	86.7759595
-0.109481	5.916841	90.236557	-19.824594	15.428961	90.167404	33.918793	-3.482174	93.63459	32.606388	34.485977	93.603104	33.2625905	15.5019015	93.618847	-72.9117785	15.3560205	86.715961
0.399515	7.530371	90.166267	-19.910591	15.513783	90.146484	33.890881	-3.270494	93.542961	32.592659	34.723835	93.87516	33.24177	15.7266705	93.7090605	-73.062952	15.3008955	86.5839075
1.148196	9.951849	90.159866	-20.019318	15.653595	90.14608	33.87672	-2.99497	93.505402	32.547523	35.068237	94.324699	33.2121215	16.0366335	93.9150505	-73.2507575	15.2705565	86.3771095
1.654778	11.524119	90.195236	-20.08474	15.722134	90.13578	33.907394	-2.839637	93.522278	32.510689	35.271229	94.622826	33.2090415	16.215796	94.072552	-73.3785215	15.228472	86.199008
2.137505	13.069156	90.264641	-20.151442	15.82526	90.143181	33.922756	-2.674793	93.562714	32.463661	35.473164	94.87381	33.1932085	16.3991855	94.218262	-73.4960925	15.2513345	86.0681
2.614525	14.692457	90.347771	-20.178015	15.873882	90.170525	33.941422	-2.528504	93.604683	32.447086	35.641499	95.051842	33.194254	16.5564975	94.3282625	-73.550284	15.1912665	86.0127875
3.139859	16.228542	90.464821	-20.174084	15.933638	90.199677	33.9664	-2.368464	93.639	32.41573	35.795734	95.22213	33.191065	16.713635	94.430565	-73.539233	15.153641	85.968789
3.62963	17.78199	90.604309	-20.197899	15.991113	90.264526	33.983822	-2.233604	93.692902	32.385323	35.930397	95.369278	33.1845725	16.8483965	94.53109	-73.5803705	15.1338295	85.997962
4.116045	19.259727	90.740479	-20.183554	16.069759	90.315559	34.032032	-2.122951	93.750381	32.367832	36.037174	95.492226	33.199932	16.9571115	94.6213035	-73.56704	15.1824065	86.0098145
4.910281	21.437622	90.871399	-20.127739	16.169462	90.355209	34.118729	-1.978611	93.889442	32.34671	36.191357	95.70607	33.2327195	17.106373	94.797756	-73.4881975	15.232551	85.912662
5.450035	22.904724	91.047623	-20.075768	16.235561	90.37162	34.176941	-1.943732	94.054741	32.405182	36.280853	95.912025	33.2910615	17.1685605	94.983383	-73.4425975	15.3025615	85.759857
5.977445	24.256735	91.196114	-20.028557	16.301449	90.37822	34.228439	-1.91856	94.27021	32.513763	36.31192	96.155235	33.371101	17.19668	95.2127225	-73.428215	15.406218	85.5437175
6.481505	25.643719	91.380524	-19.937321	16.302677	90.383186	34.325615	-1.959487	94.570557	32.622711	36.349216	96.547791	33.474163	17.1948645	95.559174	-73.348805	15.4104895	85.207198
6.984851	26.999542	91.717316	-19.845636	16.321552	90.435257	34.431347	-2.033243	94.959419	32.772495	36.372253	97.096252	33.601921	17.169505	96.0278355	-73.293193	15.473599	84.8426785
7.456991	28.273529	92.074081	-19.772003	16.351089	90.512405	34.539047	-2.13294	95.391998	33.010586	36.37801	97.63942	33.7748165	17.122535	96.515709	-73.3188225	15.579643	84.509101
7.902409	29.571146	92.483498	-19.712032	16.357891	90.599037	34.6661	-2.233272	95.924194	33.199982	36.429585	98.381081	33.933041	17.0981565	97.1526375	-73.357105	15.6176255	84.0454365
8.485055	31.437515	93.464165	-19.561172	16.360577	90.86084	34.90683	-2.404275	96.874741	33.496208	36.472641	99.854698	34.201519	17.034183	98.3647195	-73.323863	15.686971	83.3569605
8.819765	32.608234	94.136215	-19.489244	16.391457	90.967407	35.107906	-2.583446	97.525726	33.802101	36.439003	100.741516	34.4550035	16.9277785	99.133621	-73.4334915	15.8551355	82.801193
9.10148	33.810745	94.529739	-19.400944	16.459843	90.882233	35.268116	-2.64448	98.062813	34.061794	36.447636	101.440453	34.664955	16.901578	99.751633	-73.466843	16.018108	82.012833
9.299722	35.036556	94.730789	-19.261343	16.561872	90.516296	35.366837	-2.605451	98.447189	34.226063	36.492092	101.926437	34.79645	16.9433205	100.186813	-73.319136	16.1804235	80.845779
9.45315	36.183514	94.652321	-19.075258	16.679171	89.944481	35.484592	-2.578239	98.537949	34.329609	36.509369	102.185486	34.9071005	16.965565	100.3617175	-73.0576165	16.392777	79.5272445
9.605827	37.294689	94.386093	-18.833309	16.812498	89.257339	35.571377	-2.468683	98.424782	34.455284	36.511421	102.18531	35.0133305	17.021369	100.305046	-72.6799485	16.603627	78.209632
9.589772	38.461533	93.995834	-18.562122	16.937683	88.538086	35.641785	-2.325336	98.173729	34.620457	36.549339	102.028549	35.131121	17.1120015	100.101139	-72.255365	16.7633645	76.975033
9.454742	40.073586	93.493446	-18.132963	17.185104	87.607681	35.881443	-2.08665	97.610023	34.847054	36.655647	101.769241	35.3642485	17.2844985	99.689632	-71.6301745	17.0857095	75.52573
9.234537	41.102009	93.158661	-17.844326	17.345596	87.122452	36.054588	-1.885705	97.246758	35.045685	36.752926	101.494583	35.5501365	17.4336105	99.3706705	-71.2387885	17.2575815	74.8742335
8.913626	42.134418	92.819412	-17.598635	17.549484	86.727615	36.244064	-1.626341	96.861115	35.215328	36.868942	101.163628	35.729696	17.6213005	99.0123715	-70.926966	17.4776675	74.4428585
8.386651	43.201481	92.543396	-17.376949	17.744274	86.438416	36.438515	-1.356648	96.408051	35.301479	36.980545	100.840652	35.869997	17.8119485	98.6243515	-70.623895	17.6765995	74.2524805
7.759676	44.085918	92.281853	-17.19986	17.910593	86.219872	36.575169	-1.090865	95.939247	35.36034	37.182587	100.560234	35.9677545	18.045861	98.2497405	-70.3674745	17.775325	74.1900035
7.033611	44.965015	92.078003	-17.05377	18.103708	86.095253	36.676685	-0.855443	95.56723	35.418091	37.371826	100.33268	36.047388	18.2581915	97.949955	-70.154928	17.9492245	74.240551
6.158404	45.828499	91.901329	-16.978104	18.280323	86.061516	36.782917	-0.639141	95.300003	35.455902	37.55909	100.161789	36.1194095	18.4599745	97.730896	-70.0756175	18.1006715	74.392136
4.555761	47.047173	91.793076	-16.915583	18.529243	86.188232	36.873863	-0.350055	95.049828	35.497673	37.805759	99.964142	36.185768	18.727852	97.506985	-70.016934	18.330634	74.869479
3.392466	47.751339	91.772774	-16.907999	18.672379	86.36171	36.894192	-0.219309	94.863472	35.522926	37.903202	99.848961	36.208559	18.8419465	97.3562165	-70.024557	18.5028115	75.3672035
2.136074	48.389217	91.772064	-16.88143	18.757734	86.609543	36.879383	-0.122863	94.633461	35.578278	37.945625	99.738998	36.2288305	18.911381	97.1862295	-69.9916905	18.604087	76.0328565
0.695093	48.996666	91.894035	-16.866571	18.822922	86.952209	36.84753	-0.037198	94.380272	35.666397	37.96236	99.628029	36.2569635	18.962581	97.0041505	-69.9901055	18.683263	76.9002675
-0.778112	49.507259	92.127144	-16.867598	18.905397	87.420181	36.83638	0.035877	94.117851	35.757931	37.962418	99.516174	36.2971555	18.9991475	96.8170125	-70.0323515	18.8116465	78.0233495
-2.332342	50.012363	92.373512	-16.838236	18.969301	87.988594	36.802204	0.137328	93.861763	35.878643	37.954338	99.345207	36.3404235	19.045833	96.603485	-70.0168955	18.892769	79.373703
-3.956497	50.42271	92.686821	-16.814331	19.0427	88.597664	36.760788	0.180073	93.560364	36.028355	37.964718	99.077446	36.3945715	19.0723955	96.318905	-70.0232335	19.0130045	80.876423
-6.452215	50.965191	93.150536	-16.787685	19.18395	89.519753	36.622902	0.325451	92.989243	36.159351	37.921516	98.423889	36.3911265	19.1234835	95.706566	-69.9664965	19.2444165	83.33294
-8.212696	51.219387	93.562111	-16.77709	19.252529	90.153107	36.452465	0.465478	92.534775	36.154095	37.838089	97.809776	36.30328	19.1517835	95.1722755	-69.85746	19.3532745	85.1339385
-9.955517	51.464355	93.872711	-16.779072	19.364334	90.717087	36.216038	0.644701	92.077408	36.08102	37.806625	97.101669	36.148529	19.225663	94.5895385	-69.706673	19.503005	86.8446355
-11.716696	51.601536	94.331291	-16.837856	19.48513	91.18528	35.98711	0.803171	91.595146	35.938267	37.806057	96.475067	35.9626885	19.304614	94.0351065	-69.6384005	19.665646	88.3354535
-13.484756	51.700546	94.785568	-16.886696	19.547777	91.64975	35.73711	0.973727	91.149551	35.714661	37.820583	96.023544	35.7258855	19.397155	93.5865475	-69.4992775	19.698399	89.7129525
-15.203515	51.739765	95.275856	-17.021727	19.631554	92.125687	35.444454	1.148097	90.81485	35.461483	37.859001	95.782402	35.4529685	19.503549	93.298626	-69.4964225	19.759559	90.952748
-16.972212	51.672382	95.8638	-17.207359	19.702211	92.626259	35.144035	1.285027	90.628616	35.204971	37.927608	95.781555	35.174503	19.6063175	93.2050855	-69.589221	19.7981045	92.0474325
-19.50028	51.458351	96.704239	-17.560762	19.797716	93.302719	34.740246	1.420779	90.553452	34.938427	38.063587	96.013115	34.8393365	19.742183	93.2832835	-69.9608605	19.853249	93.3221545
-21.198013	51.200424	97.258453	-17.793524	19.845657	93.629646	34.4589	1.486939	90.599976	34.816193	38.145107	96.238068	34.6375465	19.816023	93.419022	-70.2245945	19.875291	93.84027
-22.83695	50.927914	97.711723	-18.078606	19.839479	93.867271	34.243919	1.512071	90.650566	34.65292	38.192421	96.500534	34.4484195	19.852246	93.57555	-70.6056315	19.826712	94.158992
-24.401089	50.530148	97.971519	-18.331188	19.854633	93.999428	34.035091	1.492296	90.69426	34.444805	38.207191	96.808121	34.239948	19.8497435	93.7511905	-70.902324	19.8595225	94.2476655
-25.930336	50.054817	98.219337	-18.573975	19.842127	94.07206	33.823437	1.47867	90.745155	34.245201	38.179958	97.082817	34.034319	19.829314	93.913986	-71.182269	19.85494	94.230134
-27.439505	49.512527	98.370361	-18.850914	19.836325	94.118568	33.607742	1.436405	90.793427	34.086926	38.160305	97.349686	33.847334	19.798355	94.0715565	-71.549162	19.874295	94.1655795
-28.793468	48.894016	98.398193	-19.109055	19.840187	94.160118	33.424889	1.398289	90.861923	33.908325	38.125332	97.630905	33.666607	19.7618105	94.246414	-71.884717	19.9185635	94.073822
-30.951265	47.768688	98.468437	-19.459389	19.78161	94.189278	33.137218	1.298972	90.97979	33.678806	38.095074	97.9823	33.408012	19.697023	94.481045	-72.32679	19.866197	93.897511
-32.226967	46.922581	98.377304	-19.645395	19.799694	94.227066	32.985519	1.218298	91.053085	33.538307	38.016407	98.111046	33.261913	19.6173525	94.5820655	-72.552703	19.9820355	93.8720665
-33.410187	45.944141	98.220078	-19.785378	19.746538	94.271126	32.850182	1.097317	91.110924	33.415413	37.911919	98.163719	33.1327975	19.504618	94.6373215	-72.7035535	19.988458	93.9049305
-34.882431	44.976135	98.252045	-19.908663	19.685198	94.375977	32.726089	0.943391	91.161446	33.319534	37.801655	98.127831	33.0228115	19.372523	94.6446385	-72.8401375	19.997873	94.1073155
-35.939949	43.79731	98.09903	-19.996157	19.635344	94.556175	32.59914	0.757978	91.244202	33.243809	37.659843	98.048904	32.9214745	19.2089105	94.646553	-72.9137885	20.0617775	94.465797
-37.0452	42.564621	98.041168	-20.064745	19.574162	94.679291	32.489677	0.569318	91.336113	33.167946	37.46714	97.978821	32.8288115	19.018229	94.657467	-72.9583015	20.130095	94.701115
-38.190319	41.248158	97.910683	-20.127594	19.48102	94.797096	32.414562	0.34163	91.45945	33.127445	37.270275	97.916573	32.7710035	18.8059525	94.6880115	-73.0261915	20.1560875	94.9061805
-39.755428	39.137253	97.51683	-20.173357	19.354082	94.860092	32.348858	-0.017144	91.66275	33.129585	37.009476	97.780457	32.7392215	18.496166	94.7216035	-73.0859355	20.211998	94.9985805
-40.806488	37.627018	97.286148	-20.199234	19.240955	94.87339	32.308681	-0.231156	91.819908	33.123596	36.848442	97.675087	32.7161385	18.308643	94.7474975	-73.1146065	20.173267	94.9992825
-41.774048	36.043694	97.003189	-20.218958	19.15554	94.896057	32.298656	-0.446231	91.985748	33.08548	36.705765	97.571053	32.692068	18.129767	94.7784005	-73.129984	20.181313	95.0137135
-42.727451	34.36964	96.81308	-20.274256	19.029209	94.93795	32.3083	-0.664875	92.147896	33.025742	36.57336	97.424324	32.667021	17.9542425	94.78611	-73.215533	20.1041755	95.08979
-43.69352	32.656025	96.630737	-20.324539	18.901924	95.020462	32.28157	-0.840234	92.273148	32.923019	36.455467	97.225502	32.6022945	17.8076165	94.749325	-73.2513725	19.9962315	95.291599
-44.525387	30.859604	96.615646	-20.352547	18.771849	95.119354	32.213623	-0.990776	92.356743	32.772087	36.35627	96.935013	32.492855	17.682747	94.645878	-73.197949	19.860951	95.59283
-45.378963	29.048538	96.721413	-20.302465	18.65823	95.284119	32.117374	-1.1181	92.359268	32.542755	36.230297	96.482758	32.3300645	17.5560985	94.421013	-72.9349945	19.7603615	96.147225
-46.446114	26.232826	97.097435	-20.21582	18.537294	95.468117	31.941833	-1.257743	92.171051	32.049728	36.064877	95.48349	31.9957805	17.403567	93.8272705	-72.4274205	19.671021	97.1089635
-47.226917	24.343073	97.374763	-20.160389	18.451429	95.568153	31.794643	-1.316367	91.917679	31.624973	35.921738	94.732269	31.709808	17.3026855	93.324974	-72.030586	19.6001725	97.811332
-47.800323	22.461807	97.819313	-20.154198	18.346342	95.675064	31.648382	-1.415984	91.578033	31.230726	35.740238	93.922577	31.439554	17.162127	92.750305	-71.74795	19.530557	98.599823
-48.439388	20.596466	98.052994	-20.204155	18.248331	95.676422	31.5256	-1.562437	91.217476	30.908001	35.559116	93.132042	31.2168005	16.9983395	92.174759	-71.6251105	19.4983225	99.178085
-48.940472	18.713728	98.253319	-20.307964	18.135929	95.616547	31.373316	-1.715502	90.86956	30.602577	35.357265	92.449478	30.9879465	16.8208815	91.659519	-71.6038745	19.4509765	99.573575
-49.479752	16.856123	98.291237	-20.454042	18.039946	95.477943	31.202438	-1.879259	90.528915	30.329931	35.194603	91.901436	30.7661845	16.657672	91.2151755	-71.6742685	19.42222	99.7407105
-49.924454	14.994742	98.11879	-20.621744	17.915062	95.256737	31.015331	-2.016012	90.195068	30.102432	35.047661	91.451439	30.5588815	16.5158245	90.8232535	-71.8023695	19.3142995	99.6902205
-50.428795	12.250457	97.644257	-20.908182	17.716621	94.768211	30.709501	-2.116578	89.747879	29.794672	34.855446	90.960297	30.2520865	16.369434	90.354088	-72.0684505	19.063808	99.182334
-50.756073	10.423003	97.111351	-21.133736	17.612867	94.391312	30.59152	-2.203346	89.493797	29.581297	34.798084	90.75692	30.0864085	16.297369	90.1253585	-72.3538805	18.928365	98.6572655
-50.937618	8.592275	96.611404	-21.356058	17.477219	94.020149	30.481207	-2.268798	89.288033	29.415512	34.758957	90.612892	29.9483595	16.2450795	89.9504625	-72.6604755	18.7093585	98.0898355
-51.085091	6.786181	96.034523	-21.587294	17.349115	93.643555	30.376743	-2.362176	89.163277	29.257044	34.733181	90.511688	29.8168935	16.1855025	89.8374825	-72.9914815	18.5127275	97.4496275
-51.165627	4.937564	95.457878	-21.82095	17.240852	93.263725	30.294653	-2.462194	89.11721	29.136871	34.65416	90.450645	29.715762	16.095983	89.7839275	-73.357662	18.385721	96.7435225
-51.145184	3.148304	94.939575	-22.030304	17.112017	92.920059	30.226061	-2.615219	89.099571	29.026499	34.548683	90.387917	29.62628	15.966732	89.743744	-73.686888	18.257302	96.096374
-51.092155	1.330358	94.560204	-22.174408	16.946199	92.653397	30.079111	-2.818066	89.105209	28.882902	34.376099	90.280579	29.4810065	15.7790165	89.692894	-73.8298225	18.1133815	95.6139
-50.75946	-1.310472	94.426956	-22.366312	16.713781	92.380035	29.862801	-3.237978	89.031059	28.632303	34.003777	89.914787	29.247552	15.3828995	89.472923	-73.980176	18.0446625	95.287147
-50.335033	-3.168094	94.450638	-22.411695	16.546185	92.195168	29.722218	-3.574904	88.916054	28.446316	33.708195	89.552963	29.084267	15.0666455	89.2345085	-73.907657	18.0257245	95.1558275
-50.091751	-4.782386	94.654121	-22.418858	16.339846	92.069664	29.594606	-3.946115	88.74028	28.258873	33.368259	89.09317	28.9267395	14.711072	88.916725	-73.7644555	17.96862	95.222603
-49.614937	-6.488915	94.860641	-22.420111	16.160954	91.980072	29.470798	-4.262544	88.597267	28.120911	32.993443	88.581779	28.7958545	14.3654495	88.589523	-73.6360765	17.9564585	95.370621
-49.166992	-8.16188	95.105492	-22.45467	15.951797	91.881859	29.386833	-4.578632	88.512146	28.02692	32.623955	88.055077	28.7068765	14.0226615	88.2836115	-73.6162165	17.8809325	95.4801065
-48.507004	-9.796444	95.367996	-22.493006	15.762581	91.780876	29.313585	-4.87948	88.472252	27.911913	32.284847	87.584229	28.612749	13.7026835	88.0282405	-73.598761	17.8224785	95.5335115
-47.770672	-11.414808	95.546379	-22.557104	15.595913	91.688995	29.25005	-5.148895	88.49099	27.758631	32.006702	87.179306	28.5043405	13.4289035	87.835148	-73.6185485	17.7629225	95.542842
-46.739399	-13.665688	95.703835	-22.671471	15.358912	91.447418	29.230183	-5.512313	88.603737	27.620605	31.640423	86.670128	28.425394	13.064055	87.6369325	-73.768336	17.653769	95.2579035
-45.846581	-15.154078	95.584961	-22.785429	15.204261	91.230598	29.241619	-5.711197	88.682968	27.545183	31.442564	86.440384	28.393401	12.8656835	87.561676	-73.964259	17.5428385	94.89952
-45.044006	-16.585232	95.414566	-22.897608	15.030445	90.996346	29.250484	-5.858177	88.798401	27.507278	31.291693	86.30632	28.378881	12.716758	87.5523605	-74.174097	17.344132	94.4403315
-43.983162	-17.942343	95.167374	-22.991108	14.876101	90.744629	29.270897	-5.975426	88.894691	27.508173	31.206142	86.271957	28.389535	12.615358	87.583324	-74.371751	17.136844	93.905934
-42.921017	-19.246929	94.900566	-23.044508	14.739916	90.520676	29.294979	-6.064896	89.032372	27.551226	31.140345	86.310028	28.4231025	12.5377245	87.6712	-74.5121185	16.9421075	93.370152
-41.826385	-20.463108	94.717857	-23.068878	14.60203	90.317924	29.357773	-6.155625	89.225723	27.619091	31.093657	86.417702	28.488432	12.469016	87.8217125	-74.626188	16.735044	92.8141355
-40.592106	-21.63015	94.536591	-23.080593	14.453462	90.162453	29.481443	-6.230644	89.496796	27.69787	31.064548	86.541344	28.5896565	12.416952	88.01907	-74.7508425	16.489972	92.305836
-38.678387	-23.160048	94.656792	-23.089251	14.341673	89.982964	29.707802	-6.27705	90.025238	27.728601	31.03912	86.735329	28.7182015	12.381035	88.3802835	-74.8967035	16.302311	91.5856445
-37.282135	-24.033951	94.953041	-23.066347	14.250096	89.935776	29.853052	-6.313918	90.47184	27.751163	31.045944	86.832733	28.8021075	12.366013	88.6522865	-74.9348015	16.134179	91.2192655
-35.802261	-24.807171	95.390625	-23.054482	14.194653	89.889694	29.939392	-6.259114	90.97139	27.846554	30.977571	86.827301	28.892973	12.3592285	88.8993455	-75.001937	16.0300775	90.8800425
-34.585487	-24.739599	95.879547	-23.024714	14.090885	89.866623	30.074776	-6.288889	91.476295	27.876034	30.841684	86.791359	28.975405	12.2763975	89.133827	-75.024833	15.9053725	90.599419
-33.338978	-24.371866	96.220001	-22.996332	13.956179	89.875481	30.168524	-6.34035	91.896507	27.892853	30.653652	86.76088	29.0306885	12.156651	89.3286935	-75.0233525	15.755707	90.4222685
-32.068481	-23.976046	96.402565	-22.940796	13.775176	89.92569	30.243954	-6.463999	92.252838	27.947727	30.443415	86.776665	29.0958405	11.989708	89.5147515	-74.9774325	15.560644	90.3366285
-30.738846	-23.410568	96.479576	-22.892336	13.525085	89.967667	30.320858	-6.59747	92.530693	28.078354	30.233734	86.840958	29.199606	11.818132	89.6858255	-74.984278	15.232038	90.2495085
-28.638565	-22.438261	96.299347	-22.845707	13.174999	90.070877	30.42761	-6.859717	92.919701	28.26775	29.944891	87.076111	29.34768	11.542587	89.997906	-75.039094	14.807411	90.143848
-27.19355	-21.629044	96.079033	-22.796368	12.96159	90.177124	30.542601	-7.020648	93.095032	28.39312	29.798407	87.315163	29.4678605	11.3888795	90.2050975	-75.0605965	14.5343005	90.1491505
-25.755125	-20.693399	95.840187	-22.761036	12.781273	90.257164	30.600506	-7.10481	93.198524	28.488466	29.721254	87.618767	29.544486	11.308222	90.4086455	-75.066558	14.254324	90.1056825
-24.26405	-19.63158	95.358536	-22.706053	12.638439	90.349548	30.639675	-7.166835	93.273376	28.63209	29.704784	87.992569	29.6358825	11.2689745	90.6329725	-75.0479885	14.0079035	90.0661235
-22.67662	-18.497143	94.816055	-22.68132	12.49868	90.447578	30.709505	-7.206432	93.276596	28.788141	29.746468	88.509987	29.748823	11.270018	90.8932915	-75.111463	13.727342	90.0018645
-21.178421	-17.177538	94.15551	-22.66757	12.424484	90.546051	30.76021	-7.203176	93.299606	29.013384	29.896152	89.270363	29.886797	11.346488	91.2849845	-75.221937	13.50248	89.8071175
-19.56209	-15.859765	93.478706	-22.664265	12.339135	90.705467	30.803713	-7.195284	93.39138	29.393478	30.047279	90.240776	30.0985955	11.4259975	91.816078	-75.4271255	13.2522725	89.594856
-17.174295	-13.668209	92.531525	-22.716255	12.243861	90.951721	30.849024	-7.198752	93.625603	30.16716	30.285662	92.066032	30.508092	11.543455	92.8458175	-75.940602	12.944267	89.0576245
-15.573959	-12.146781	91.786484	-22.756001	12.204157	91.002625	30.846416	-7.195073	93.835846	30.624887	30.442671	93.403496	30.7356515	11.623799	93.619671	-76.2476535	12.784515	88.385579
-13.925536	-10.565311	91.207939	-22.793337	12.211525	90.996727	30.85634	-7.169186	93.958237	30.97995	30.608547	94.619926	30.918145	11.7196805	94.2890815	-76.504819	12.7033695	87.7043725
-12.319728	-8.921292	90.781036	-22.829163	12.302247	90.915329	30.818689	-7.041289	94.078224	31.183411	30.712112	95.608833	31.00105	11.8354115	94.8435285	-76.659376	12.7690825	86.9871295
-10.700139	-7.327055	90.499039	-22.918884	12.42207	90.792473	30.759418	-6.90707	94.244156	31.156441	30.794292	96.49987	30.9579295	11.943611	95.372013	-76.7956975	12.900529	86.212933
-9.139417	-5.686198	90.547974	-22.942745	12.577399	90.74115	30.755085	-6.771689	94.580261	31.057873	30.893263	97.321144	30.906479	12.060787	95.9507025	-76.791969	13.094011	85.5315975
-7.616426	-4.105454	90.798691	-22.982679	12.719334	90.817566	30.828997	-6.671712	95.155785	31.063059	30.966595	98.056602	30.946028	12.1474415	96.6061935	-76.911386	13.2912265	85.0289385
-5.394614	-1.823354	91.551163	-22.886671	12.891544	91.147247	31.048702	-6.58341	96.407906	31.137871	31.134876	99.338013	31.0932865	12.275733	97.8729595	-76.8666285	13.507355	84.4215345
-3.992701	-0.298614	92.293884	-22.768564	12.939328	91.512009	31.334797	-6.539569	97.297401	31.316257	31.270195	100.264229	31.325527	12.365313	98.780815	-76.862655	13.513343	84.243203
-2.590861	1.180063	92.904465	-22.612688	12.971849	91.897537	31.639212	-6.425346	97.966957	31.56823	31.454723	101.028633	31.603721	12.5146885	99.497795	-76.829097	13.4290095	84.297279
-1.263011	2.607483	93.440605	-22.395512	12.972757	92.160805	31.908882	-6.240854	98.398293	31.773149	31.649143	101.649391	31.8410155	12.7041445	100.023842	-76.6320395	13.2413695	84.297768
0.014172	3.956181	93.75605	-22.194515	12.987391	92.306557	32.146175	-6.060122	98.660675	31.93804	31.804144	102.18322	32.0421075	12.872011	100.4219475	-76.4311375	13.102771	84.1911665
1.238922	5.290216	94.05526	-22.009684	13.008099	92.338715	32.379047	-5.88121	98.82074	32.152756	31.971836	102.522049	32.2659015	13.045313	100.6713945	-76.2852695	12.970885	84.0060355
2.365863	6.610824	94.178749	-21.849962	13.048182	92.259682	32.601563	-5.659626	98.915947	32.320518	32.1717	102.692566	32.4610405	13.256037	100.8042565	-76.1609645	12.840327	83.7151075
3.993943	8.49868	94.277374	-21.602482	13.255411	91.926651	32.888481	-5.236033	98.973915	32.422817	32.484501	102.582047	32.655649	13.624234	100.777981	-75.860613	12.886588	83.075321
4.96249	9.790749	94.24453	-21.389114	13.432166	91.617378	33.136658	-4.942053	98.944977	32.439728	32.714275	102.36319	32.788193	13.886111	100.6540835	-75.566421	12.978221	82.5806725
5.885577	10.96814	94.14537	-21.182735	13.627858	91.283073	33.369514	-4.668565	98.928162	32.485813	32.960602	102.076767	32.9276635	14.1460185	100.5024645	-75.2931335	13.1096975	82.0636815
6.768351	12.092731	94.058907	-20.93523	13.822116	90.955811	33.643738	-4.374197	98.872528	32.569767	33.196827	101.756134	33.1067525	14.411315	100.314331	-74.9772125	13.232917	81.597291
7.56076	13.210882	93.912628	-20.662886	14.021283	90.647202	33.918648	-4.09186	98.796585	32.670807	33.471642	101.436905	33.2947275	14.689891	100.116745	-74.6204995	13.352675	81.177659
8.277206	14.317964	93.746712	-20.357481	14.240402	90.356949	34.214447	-3.773879	98.720894	32.808754	33.753689	101.150063	33.5116005	14.989905	99.9354785	-74.2265625	13.490899	80.7784195
8.902227	15.333192	93.6381	-20.02663	14.450002	90.167549	34.556362	-3.473528	98.674286	32.981186	34.009773	100.878593	33.768774	15.2681225	99.7764395	-73.822034	13.6318815	80.5586585
9.785642	16.851543	93.591743	-19.531399	14.841225	90.117294	35.042336	-3.076308	98.625694	33.359314	34.402134	100.578453	34.200825	15.662913	99.6020735	-73.263623	14.019537	80.6325145
10.226931	17.807535	93.638283	-19.200857	15.101142	90.242836	35.350487	-2.818575	98.617912	33.666363	34.639278	100.438141	34.508425	15.9103515	99.5280265	-72.910139	14.2919325	80.9576455
10.582981	18.82168	93.713882	-18.911283	15.354736	90.471985	35.629688	-2.577708	98.629044	33.973419	34.880245	100.358238	34.8015535	16.1512685	99.493641	-72.6241195	14.5582035	81.450329
10.866557	19.779831	93.846199	-18.659241	15.653394	90.758919	35.867237	-2.334662	98.647705	34.277569	35.120564	100.28653	35.072403	16.392951	99.4671175	-72.390885	14.913837	82.0507205
11.054415	20.736803	93.949287	-18.472351	15.970222	91.057808	36.054138	-2.10252	98.665436	34.551376	35.351517	100.212349	35.302757	16.6244985	99.4388925	-72.247459	15.3159455	82.6767235
11.204656	21.663666	94.048897	-18.325123	16.234135	91.343269	36.181393	-1.867973	98.674965	34.754353	35.563503	100.137032	35.467873	16.847765	99.4059985	-72.118119	15.620505	83.2805395
11.265023	22.663294	94.176498	-18.228788	16.502228	91.59819	36.250412	-1.618827	98.694244	34.907726	35.792255	100.063942	35.579069	17.086714	99.379093	-72.036645	15.917742	83.817287
11.189879	24.078606	94.327667	-18.174221	16.906792	91.964653	36.352352	-1.265201	98.723915	34.99411	36.118641	100.019455	35.673231	17.42672	99.371685	-72.021673	16.386864	84.557621
11.092054	25.046587	94.404472	-18.149109	17.154404	92.170792	36.375462	-1.024674	98.763481	35.015018	36.355789	99.994812	35.69524	17.6655575	99.3791465	-71.993458	16.6432505	84.9624375
10.930315	25.965002	94.48867	-18.154167	17.389219	92.358429	36.390614	-0.797484	98.793648	35.027676	36.581669	100.004593	35.709145	17.8920925	99.3991205	-72.017479	16.8863455	85.3177375
10.750868	26.883999	94.586456	-18.149809	17.603613	92.522888	36.424076	-0.581529	98.805298	35.038979	36.806442	100.082985	35.7315275	18.1124565	99.4441415	-72.0311455	17.0947695	85.6016345
10.4864	27.83724	94.749161	-18.165318	17.77949	92.698677	36.437664	-0.368392	98.862915	35.064842	37.055908	100.227783	35.751253	18.343758	99.545349	-72.081889	17.215222	85.852005
10.179395	28.780321	94.941879	-18.187639	17.954584	92.903374	36.459717	-0.161841	98.950844	35.088173	37.29211	100.440804	35.773945	18.5651345	99.695824	-72.149223	17.3440335	86.110924
9.812374	29.675203	95.155777	-18.205109	18.120079	93.158539	36.500126	0.030842	99.091606	35.118885	37.506943	100.684654	35.8095055	18.7688925	99.88813	-72.2197235	17.4712655	86.428948
9.182622	30.94779	95.512039	-18.203337	18.334738	93.507561	36.60207	0.308142	99.380104	35.155621	37.851864	101.057205	35.8788455	19.080003	100.2186545	-72.2855195	17.589473	86.7964675
8.753238	31.846825	95.70311	-18.205124	18.443121	93.714027	36.692589	0.491009	99.571732	35.168129	38.088081	101.255455	35.930359	19.289545	100.4135935	-72.340607	17.596697	87.0144605
8.288085	32.745087	95.809975	-18.202669	18.57963	93.863007	36.783222	0.688563	99.748154	35.174335	38.307838	101.368401	35.9787785	19.4982005	100.5582775	-72.3841165	17.6610595	87.1677365
7.766006	33.612354	95.865921	-18.143351	18.674797	93.970886	36.897182	0.845464	99.895302	35.15987	38.494278	101.412857	36.028526	19.669871	100.6540795	-72.315228	17.679723	87.2876925
7.257715	34.462193	95.842949	-18.105511	18.739796	94.027786	37.005535	1.022012	99.980179	35.127132	38.651783	101.416573	36.0663335	19.8368975	100.698376	-72.2773555	17.6426945	87.357196
6.73405	35.301975	95.808945	-18.046431	18.7913	94.038818	37.107365	1.157706	100.059677	35.116932	38.789356	101.400528	36.1121485	19.973531	100.7301025	-72.2050105	17.609069	87.3475335
6.202461	36.14978	95.738266	-17.98229	18.839235	94.046822	37.203445	1.252887	100.092361	35.123676	38.895527	101.376091	36.1635605	20.074207	100.734226	-72.1281405	17.604263	87.359418
5.248101	37.45974	95.715004	-17.85795	18.856304	94.048569	37.325657	1.417319	100.075165	35.203014	39.050274	101.425697	36.2643355	20.2337965	100.750431	-71.9802355	17.4788115	87.346707
4.626627	38.292938	95.749161	-17.772917	18.873507	94.073341	37.433868	1.496319	100.043091	35.284836	39.158707	101.520432	36.359352	20.327513	100.7817615	-71.905186	17.419501	87.3649205
3.989307	39.144344	95.820244	-17.71323	18.891262	94.113503	37.535645	1.596407	100.004997	35.354797	39.277023	101.62532	36.445221	20.436715	100.8151585	-71.871681	17.345809	87.4118475
3.260571	39.996944	95.875015	-17.652023	18.962166	94.150711	37.622738	1.674333	99.947006	35.42112	39.377892	101.718666	36.521929	20.5261125	100.832836	-71.825975	17.3982195	87.468586
2.489186	40.874012	95.96347	-17.598047	19.001335	94.194984	37.674885	1.779298	99.888107	35.472008	39.483223	101.774529	36.5734465	20.6312605	100.831318	-71.7695405	17.3714095	87.55865
1.722419	41.673637	96.030632	-17.557896	19.023384	94.286385	37.719402	1.854581	99.787628	35.491467	39.582241	101.833252	36.6054345	20.718411	100.81044	-71.7212265	17.328357	87.76233
0.953607	42.531147	96.181976	-17.522148	19.091372	94.383316	37.739197	1.944461	99.6745	35.497242	39.656876	101.908508	36.6182195	20.8006685	100.791504	-71.6625155	17.3820755	87.975128
-0.319543	43.784576	96.448395	-17.468912	19.134052	94.634964	37.777622	2.015416	99.537933	35.547813	39.714005	101.994835	36.6627175	20.8647105	100.766384	-71.6005415	17.4033935	88.503544
-1.181231	44.521748	96.639603	-17.456934	19.1493	94.810349	37.794609	1.993613	99.402855	35.594429	39.734741	102.049721	36.694519	20.864177	100.726288	-71.608387	17.434423	88.89441
-2.020092	45.289871	96.894943	-17.44252	19.160923	95.008812	37.790455	1.958431	99.281471	35.631813	39.729137	102.089188	36.711134	20.843784	100.6853295	-71.596174	17.478062	89.3322945
-2.922093	46.032063	97.176689	-17.435717	19.182577	95.265976	37.780483	1.931956	99.102547	35.667183	39.682941	102.12439	36.723833	20.8074485	100.6134685	-71.595267	17.5577055	89.9184835
-3.863862	46.737968	97.529381	-17.42597	19.176868	95.556984	37.7393	1.934491	98.932983	35.676243	39.621891	102.162102	36.7077715	20.778191	100.5475425	-71.5597115	17.575545	90.5664255
-4.759957	47.388477	97.908142	-17.442741	19.207399	95.848625	37.676064	1.945036	98.789276	35.66375	39.607365	102.219322	36.669907	20.7762005	100.504299	-71.555389	17.6385975	91.192951
-5.654829	48.013771	98.293221	-17.510065	19.222673	96.198143	37.656872	1.919667	98.666641	35.63921	39.6129	102.309952	36.648041	20.7662835	100.4882965	-71.668171	17.6790625	91.9079895
-7.030182	48.919544	98.901352	-17.591167	19.245037	96.676132	37.533569	1.873322	98.576881	35.598011	39.584751	102.441856	36.56579	20.7290365	100.5093685	-71.748124	17.7610375	92.8428955
-7.940351	49.447315	99.331459	-17.639471	19.239912	96.985092	37.431793	1.860114	98.521095	35.567661	39.53463	102.543411	36.499727	20.697372	100.532253	-71.778669	17.782452	93.437931
-8.784247	49.934704	99.743378	-17.711315	19.225471	97.229935	37.361649	1.836899	98.452698	35.512451	39.464947	102.698769	36.43705	20.650923	100.5757335	-71.85968	17.800019	93.8841365
-9.609297	50.364502	100.185707	-17.782059	19.196524	97.471985	37.281685	1.818156	98.396286	35.464333	39.421074	102.870262	36.373009	20.619615	100.633274	-71.937127	17.773433	94.310696
-10.437055	50.731392	100.597908	-17.842043	19.167048	97.649307	37.209938	1.79997	98.319832	35.435539	39.373421	103.057907	36.3227385	20.5866955	100.6888695	-72.0068245	17.7474005	94.6097445
-11.284336	51.028706	101.030991	-17.893318	19.120485	97.825554	37.130745	1.793246	98.248032	35.417782	39.348644	103.307152	36.2742635	20.570945	100.777592	-72.0608995	17.670025	94.873516
-12.039285	51.27681	101.438126	-17.932461	19.084999	97.989021	37.081963	1.779006	98.200287	35.419632	39.313068	103.568794	36.2507975	20.546037	100.8845405	-72.1157195	17.623961	95.0935015
-13.125226	51.526283	102.085388	-17.981997	19.02688	98.211655	36.990921	1.736734	98.117027	35.506065	38.871853	103.958687	36.248493	20.3042935	101.037857	-72.212487	17.7494665	95.385453
-13.819284	51.596291	102.41716	-18.0203	19.033293	98.305992	36.921806	1.691994	98.045059	35.544476	38.811779	104.141472	36.233141	20.2518865	101.0932655	-72.273741	17.8146995	95.5187185
-14.503014	51.637737	102.670372	-18.05088	19.021717	98.414688	36.860813	1.633935	97.959373	35.530937	39.0578	104.273842	36.195875	20.3458675	101.1166075	-72.297635	17.6975665	95.7127685
-15.165323	51.570099	102.880157	-18.093302	19.027126	98.488045	36.770191	1.5946	97.899094	35.547821	38.620396	104.389275	36.159006	20.107498	101.1441845	-72.34561	17.946754	95.8319055
-15.856707	51.422958	103.01992	-18.165348	19.055281	98.550125	36.680515	1.546771	97.835663	35.508778	38.541279	104.449883	36.0946465	20.044025	101.142773	-72.4253425	18.066537	95.957477
-16.502132	51.227028	103.114441	-18.227873	19.066357	98.605446	36.565475	1.479149	97.792046	35.457203	38.46632	104.472244	36.011339	19.9727345	101.132145	-72.467085	18.1599795	96.078747
-17.122784	50.930183	103.112373	-18.289829	19.052441	98.631012	36.481457	1.412406	97.745773	35.396034	38.380142	104.471298	35.9387455	19.896274	101.1085355	-72.5184035	18.208608	96.1534885
-18.101177	50.357342	103.008476	-18.387592	19.021482	98.684616	36.337528	1.250895	97.791763	35.297287	38.240154	104.481461	35.8174075	19.7455245	101.136612	-72.5925915	18.2974395	96.23262
-18.680084	49.826324	102.87603	-18.485598	19.022421	98.741165	36.276264	1.09257	97.847153	35.186821	38.486851	104.437386	35.7315425	19.7897105	101.1422695	-72.7027385	18.2551315	96.3400605
-19.322935	49.22657	102.720749	-18.557335	18.969679	98.790543	36.187218	0.93786	97.981972	35.146923	37.974476	104.399559	35.6670705	19.456168	101.1907655	-72.7817405	18.48319	96.3903205
-19.973164	48.553078	102.465462	-18.623646	18.921925	98.832008	36.137753	0.718531	98.146309	35.080269	37.827309	104.350258	35.609011	19.27292	101.2482835	-72.856303	18.57093	96.4157325
-20.578423	47.803829	102.176094	-18.671066	18.860836	98.923965	36.113712	0.468681	98.334236	34.978668	37.999664	104.252495	35.54619	19.2341725	101.2933655	-72.888322	18.4874995	96.5545645
-21.224691	46.99226	101.870193	-18.679098	18.799547	98.9935	36.069801	0.228539	98.581497	34.946487	37.820904	104.154274	35.508144	19.0247215	101.3678855	-72.86634	18.5743725	96.6191145
-21.821547	46.077145	101.553345	-18.703838	18.728893	99.117592	36.08102	-0.034651	98.877914	34.915134	37.647392	104.09639	35.498077	18.8063705	101.487152	-72.905753	18.6514155	96.748032
-22.793373	44.591953	101.055038	-18.797754	18.639816	99.209358	36.095505	-0.402851	99.375542	34.852936	37.40789	104.014221	35.4742205	18.5025195	101.6948815	-73.0697285	18.7771125	96.7238345
-23.505121	43.597729	100.712265	-18.841612	18.534889	99.308327	36.06263	-0.636707	99.701385	34.77433	37.244682	103.912476	35.41848	18.3039875	101.8069305	-73.101704	18.7657905	96.8097235
-24.069796	42.464603	100.398613	-18.906921	18.427185	99.379974	36.046947	-0.811334	99.989594	34.677273	37.06369	103.815887	35.36211	18.126178	101.9027405	-73.175952	18.728192	96.8572075
-24.915247	41.41029	100.164246	-18.951363	18.28227	99.390121	36.002506	-0.984844	100.230003	34.608906	36.860474	103.72438	35.305706	17.937815	101.9771915	-73.208432	18.626725	96.8030505
-25.575832	40.246685	99.769272	-19.015041	18.145836	99.336586	35.974648	-1.185434	100.398727	34.542961	36.656944	103.619514	35.2588045	17.735755	102.0091205	-73.2888865	18.555917	96.6640515
-26.257225	39.07383	99.381699	-19.043097	17.969673	99.229637	35.941982	-1.373031	100.458313	34.512581	36.443886	103.497124	35.2272815	17.5354275	101.9777185	-73.3134755	18.4039185	96.4815555
-26.956596	37.882427	99.085968	-19.085955	17.777237	99.067284	35.855328	-1.586486	100.46595	34.476398	36.211578	103.342224	35.165863	17.312546	101.904087	-73.337773	18.241928	96.230481
-28.172926	36.103516	98.909836	-19.141201	17.459158	98.93499	35.737003	-1.940376	100.335846	34.402172	35.847027	103.103653	35.0695875	16.9533255	101.7197495	-73.3519895	17.9649905	96.1502305
-28.849167	34.860142	98.812744	-19.154783	17.230335	98.924347	35.66906	-2.116616	100.189232	34.334064	35.604076	103.004578	35.001562	16.74373	101.596905	-73.311128	17.71694	96.251789
-29.595694	33.670826	98.821815	-19.181229	17.013054	98.936615	35.603523	-2.260755	100.076805	34.302849	35.413284	102.953568	34.953186	16.5762645	101.5151865	-73.315644	17.4498435	96.3580435
-30.419889	32.429035	98.884544	-19.161484	16.818092	98.988525	35.575954	-2.406754	99.957214	34.279915	35.265148	102.899567	34.9279345	16.429197	101.4283905	-73.2509025	17.206987	96.5486595
-31.266285	31.225267	98.927315	-19.163366	16.650082	99.035362	35.543953	-2.50294	99.828201	34.252922	35.10358	102.846268	34.8984375	16.30032	101.3372345	-73.2251695	16.999844	96.7334895
-31.993624	30.003372	98.968086	-19.174971	16.526995	99.068649	35.533066	-2.586338	99.674698	34.18734	34.973469	102.763725	34.860203	16.1935655	101.2192115	-73.210145	16.8604245	96.9180865
-32.812164	28.749844	98.969368	-19.174818	16.398623	99.067017	35.517769	-2.615681	99.461693	34.117874	34.920895	102.656685	34.8178215	16.152607	101.059189	-73.1674575	16.644639	97.074845
-34.080971	26.899475	98.992851	-19.19997	16.232187	99.032257	35.465614	-2.623665	99.013611	33.965393	34.795208	102.367973	34.7155035	16.0857715	100.690792	-73.1154435	16.3786025	97.373722
-34.865326	25.675327	98.952736	-19.172028	16.161306	98.972855	35.407551	-2.624345	98.614349	33.840199	34.725182	102.033997	34.623875	16.0504185	100.324173	-72.967931	16.2721935	97.621537
-35.699352	24.422411	98.893745	-19.196278	16.106091	98.846832	35.335957	-2.669214	98.100349	33.727531	34.612854	101.532677	34.531744	15.97182	99.816513	-72.9243	16.240362	97.877151
-36.494671	23.159847	98.798325	-19.112267	16.056004	98.742241	35.241123	-2.689811	97.530922	33.609222	34.481647	100.845062	34.4251725	15.895918	99.187992	-72.6497065	16.21609	98.29649
-37.228123	21.856691	98.796196	-19.040255	16.040615	98.624977	35.161324	-2.717829	97.014977	33.452934	34.316757	100.134705	34.307129	15.799464	98.574841	-72.387639	16.281766	98.675113
-37.9706	20.532551	98.814682	-18.96726	16.039921	98.559731	35.107754	-2.787317	96.586601	33.26405	34.19117	99.550919	34.185902	15.7019265	98.06876	-72.120422	16.3779155	99.050702
-38.717823	19.239548	98.954514	-18.901106	15.980172	98.576546	35.036739	-2.848827	96.301857	33.161427	34.074226	99.051414	34.099083	15.6126995	97.6766355	-71.901295	16.3476445	99.4764565
-39.731632	17.267189	98.998512	-18.885813	15.971587	98.591393	34.989491	-2.98449	96.008774	33.108173	33.943417	98.569557	34.048832	15.4794635	97.2891655	-71.820458	16.4637105	99.8936205
-40.46983	15.969944	99.006325	-18.882032	15.933204	98.558762	34.934921	-3.03923	95.914978	33.079269	33.886204	98.383041	34.007095	15.423487	97.1490095	-71.771159	16.442921	99.9685145
-41.043739	14.604963	98.923248	-18.932541	15.940334	98.503578	34.910244	-3.098381	95.83371	33.059414	33.825459	98.296463	33.984829	15.363539	97.0650865	-71.849911	16.517129	99.9420695
-41.606693	13.327924	98.887337	-19.009567	15.90041	98.431412	34.834442	-3.124771	95.779594	33.035843	33.826889	98.269676	33.9351425	15.351059	97.024635	-71.9542765	16.449761	99.838189
-42.295013	11.997599	98.858849	-19.046284	15.868094	98.412613	34.785267	-3.109481	95.726532	33.007259	33.88084	98.237053	33.896263	15.3856795	96.9817925	-71.988831	16.3505085	99.8434335
-42.766685	10.671675	98.89843	-19.108711	15.852831	98.45076	34.717289	-3.039681	95.676056	32.954742	33.941441	98.178406	33.8360155	15.45088	96.927231	-72.0534375	16.254782	99.974289
-43.282978	9.310547	99.096886	-19.163458	15.892018	98.543694	34.671314	-2.937692	95.633194	32.873287	34.032455	98.067162	33.7723005	15.5473815	96.850178	-72.0992165	16.2366545	100.23721
-44.020767	7.333615	99.669548	-19.110512	15.949483	98.852547	34.617378	-2.814206	95.532143	32.703896	34.139683	97.693947	33.660637	15.6627385	96.613045	-71.881661	16.2362275	101.092049
-44.328251	6.033287	100.33699	-19.061666	16.026093	99.143616	34.538414	-2.744486	95.405136	32.582756	34.175014	97.27018	33.560585	15.715264	96.337658	-71.683917	16.336922	101.949574
-44.6791	4.751019	101.181877	-18.972271	16.123814	99.477798	34.452084	-2.682364	95.215408	32.440826	34.173836	96.739273	33.446455	15.745736	95.9773405	-71.390997	16.501892	102.9782555
-44.954834	3.502009	102.049545	-18.874334	16.173178	99.845741	34.347382	-2.629752	95.040482	32.254917	34.149494	96.120598	33.3011495	15.759871	95.58054	-71.0498175	16.586485	104.110942
-45.105968	2.264487	103.020264	-18.806452	16.274996	100.147591	34.269066	-2.583997	94.907272	31.997746	34.103889	95.485802	33.133406	15.759946	95.196537	-70.74631	16.790046	105.098645
-45.279034	1.080108	103.764511	-18.762224	16.386486	100.334129	34.178066	-2.521364	94.796768	31.661819	34.084927	94.861015	32.9199425	15.7817815	94.8288915	-70.4443905	16.9911905	105.8393665
-45.421375	-0.055787	104.308685	-18.755507	16.496716	100.374565	34.047707	-2.414332	94.684479	31.255657	34.148769	94.26194	32.651682	15.8672185	94.4732095	-70.162696	17.1262135	106.2759205
-45.330727	-1.698188	104.919365	-18.797491	16.692524	100.205376	33.863796	-2.175763	94.50148	30.579563	34.311928	93.322945	32.2216795	16.0680825	93.9122125	-69.8166615	17.3169655	106.4985395
-45.260883	-2.700209	105.028511	-18.9142	16.815891	99.984268	33.785378	-1.976001	94.42099	30.27339	34.378307	92.631058	32.029384	16.201153	93.526024	-69.857784	17.430629	106.442512
-45.085155	-3.712082	104.989326	-19.049118	16.907301	99.723778	33.744225	-1.762723	94.379921	29.961924	34.481335	92.094391	31.8530745	16.359306	93.237156	-69.9513105	17.455296	106.2104
-44.913925	-4.638873	104.7379	-19.221424	16.968575	99.399582	33.709534	-1.545775	94.345581	29.660719	34.640865	91.736816	31.6851265	16.547545	93.0411985	-70.1279745	17.389605	105.7579655
-44.571507	-5.494282	104.447708	-19.429504	16.969101	99.058197	33.627129	-1.340321	94.319214	29.442266	34.829254	91.462791	31.5346975	16.7444665	92.8910025	-70.3937055	17.1937355	105.2253915
-44.155842	-6.338395	104.016151	-19.641899	16.958775	98.686127	33.532116	-1.123595	94.290833	29.225107	35.05164	91.304848	31.3786115	16.9640225	92.7978405	-70.6624095	16.9535275	104.5744135
-43.690807	-7.062737	103.528687	-19.913431	16.938368	98.309258	33.40638	-0.926683	94.285103	28.982548	35.259716	91.211754	31.194464	17.1665165	92.7484285	-71.021326	16.7102195	103.8700875
-42.784351	-8.081264	102.933441	-20.306286	16.867563	97.90094	33.16922	-0.689184	94.266441	28.619444	35.512276	91.099556	30.894332	17.411546	92.6829985	-71.506904	16.32358	103.1188815
-42.076729	-8.616118	102.637817	-20.554384	16.814388	97.682152	32.985817	-0.585458	94.266838	28.412491	35.610081	91.019455	30.699154	17.5123115	92.6431465	-71.807922	16.1164645	102.7211575
-41.306885	-9.096029	102.410851	-20.772657	16.77228	97.508156	32.805046	-0.48504	94.300934	28.172461	35.668137	90.917389	30.4887535	17.5915485	92.6091615	-72.0340675	15.9530115	102.4071505
-40.410004	-9.510073	102.215805	-20.986044	16.795691	97.342598	32.662403	-0.394211	94.350639	27.936083	35.722015	90.778526	30.299243	17.663902	92.5645825	-72.271331	15.92748	102.1206135
-39.41489	-9.860568	102.039192	-21.187185	16.801184	97.205559	32.522102	-0.298002	94.384247	27.715549	35.77541	90.633728	30.1188255	17.738704	92.5089875	-72.4931955	15.863664	101.9021305
-38.340469	-10.078783	101.928101	-21.370455	16.817186	97.092018	32.371159	-0.18445	94.434448	27.519745	35.858643	90.5112	29.945452	17.8370965	92.472824	-72.686362	15.7972755	101.711212
-37.198807	-10.247672	101.769173	-21.534586	16.811666	97.014671	32.276669	-0.082372	94.516685	27.322399	35.935665	90.425003	29.799534	17.9266465	92.470844	-72.868706	15.6966855	101.558498
-35.224377	-10.414989	101.569641	-21.743797	16.866337	96.905525	32.190117	0.085866	94.759438	27.140442	36.052849	90.272812	29.6652795	18.0693575	92.516125	-73.1528735	15.6633165	101.294925
-33.839951	-10.34931	101.430443	-21.876286	16.908108	96.849289	32.167889	0.200625	95.023941	26.968061	36.163078	90.382538	29.567975	18.1818515	92.7032395	-73.320547	15.6343645	100.9953385
-32.362373	-10.278584	101.294754	-21.997086	16.902117	96.832382	32.188652	0.304674	95.421349	26.915342	36.307602	90.656425	29.551997	18.306138	93.038887	-73.546169	15.498096	100.625877
-30.759453	-10.089214	101.034714	-22.115137	16.926142	96.81855	32.262665	0.419308	95.936043	26.932699	36.491489	91.148064	29.597682	18.4553985	93.5420535	-73.827956	15.3968855	100.0950465
-29.18762	-9.789058	100.681305	-22.266951	16.93475	96.801804	32.326145	0.547281	96.588097	27.059519	36.749298	91.881927	29.692832	18.6482895	94.235012	-74.226734	15.2212105	99.368596
-27.515083	-9.507891	100.186386	-22.437246	16.921219	96.744171	32.429623	0.642328	97.334442	27.330986	37.032909	92.776604	29.8803045	18.8376185	95.055523	-74.7547965	15.0048195	98.432819
-25.765488	-9.067941	99.657616	-22.634838	16.94249	96.640366	32.496895	0.802466	98.134216	27.610922	37.373844	93.871193	30.0539085	19.088155	96.0027045	-75.3235845	14.796825	97.2780275
-23.128035	-8.309047	98.908096	-22.928043	17.008873	96.432487	32.610229	1.069216	99.335915	27.990278	37.961296	95.682053	30.3002535	19.515256	97.508984	-76.1563395	14.50249	95.35599
-21.341778	-7.660643	98.405838	-23.085457	17.086367	96.222733	32.667442	1.266906	100.062057	28.181679	38.320927	96.816444	30.4245605	19.7939165	98.4392505	-76.5954745	14.3788175	94.0062155
-19.564499	-6.942767	97.872032	-23.173418	17.178831	95.892838	32.733356	1.480589	100.632523	28.290743	38.661034	97.773857	30.5120495	20.0708115	99.20319	-76.8588855	14.2868505	92.582486
-17.713985	-6.159283	97.336021	-23.223057	17.30007	95.487808	32.770531	1.758123	101.063477	28.360828	38.902554	98.456726	30.5656795	20.3303385	99.7601015	-77.0117935	14.2698015	91.2155145
-15.900867	-5.320031	96.82695	-23.203375	17.496773	94.978455	32.829002	2.039701	101.373688	28.3596	39.167946	98.925262	30.594301	20.6038235	100.149475	-77.001051	14.3897225	89.807435
-14.112255	-4.365844	96.351173	-23.133335	17.687885	94.436768	32.913498	2.329386	101.530968	28.366539	39.474976	99.207764	30.6400185	20.902181	100.369366	-76.9066885	14.473589	88.50417
-12.346838	-3.401541	95.969566	-23.060631	17.890011	93.966286	32.95266	2.629575	101.550415	28.390541	39.743626	99.388824	30.6716005	21.1866005	100.4696195	-76.7928625	14.5934215	87.4629525
-9.825676	-1.910991	95.63562	-22.954556	18.077698	93.598625	33.057308	2.961497	101.622879	28.381014	40.072514	99.771225	30.719161	21.5170055	100.697052	-76.628273	14.6383905	86.500198
-8.227146	-0.927615	95.70153	-22.943289	18.110767	93.572891	33.101841	3.138071	101.872459	28.37879	40.262856	100.257347	30.7403155	21.7004635	101.064903	-76.6268935	14.5210705	86.080879
-6.747794	0.129748	95.908844	-22.945501	18.122471	93.699715	33.203022	3.202335	102.199066	28.412502	40.460464	100.862694	30.807762	21.8313995	101.53088	-76.698764	14.4135425	85.86855
-5.318278	1.176939	96.220863	-22.960552	18.164671	93.848747	33.266777	3.285813	102.561554	28.522623	40.650314	101.37719	30.8947	21.9680635	101.969372	-76.815804	14.3612785	85.728122
-3.958875	2.256023	96.518097	-22.935835	18.222206	93.973305	33.314941	3.381834	102.881554	28.603065	40.791531	101.687218	30.959003	22.0866825	102.284386	-76.830673	14.3577295	85.662224
-2.694255	3.381509	96.80526	-22.913397	18.32271	94.074707	33.364658	3.525196	103.141808	28.617138	40.90099	101.803253	30.990898	22.213093	102.4725305	-76.817692	14.432327	85.6768835
-1.494909	4.54361	97.089203	-22.897217	18.436371	94.163712	33.434399	3.699346	103.33197	28.603241	41.034836	101.791382	31.01882	22.367091	102.561676	-76.813254	14.505651	85.765748
0.139531	6.352189	97.401474	-22.847769	18.595881	94.212036	33.507179	3.962243	103.543922	28.553322	41.219376	101.604584	31.0302505	22.5908095	102.574253	-76.7257885	14.6009525	85.849819
1.14938	7.583469	97.481804	-22.846901	18.696924	94.208435	33.562473	4.141924	103.604759	28.542778	41.374176	101.462532	31.0526255	22.75805	102.5336455	-76.7464275	14.635798	85.8832245
2.124438	8.827996	97.504677	-22.807533	18.784988	94.160439	33.60392	4.330241	103.669151	28.520626	41.489513	101.341125	31.062273	22.909877	102.505138	-76.677339	14.660099	85.81574
2.994529	10.163159	97.497406	-22.77409	18.860687	94.076248	33.657791	4.486919	103.735924	28.48815	41.6469	101.269981	31.0729705	23.0669095	102.5029525	-76.6211505	14.6544645	85.6495435
3.813906	11.548545	97.472672	-22.758753	18.982969	93.972328	33.707436	4.688705	103.78479	28.470623	41.832539	101.228943	31.0890295	23.260622	102.5068665	-76.6065355	14.705316	85.4377895
4.569701	12.981887	97.419327	-22.681751	19.115788	93.837486	33.75943	4.891133	103.87558	28.478571	42.016479	101.186241	31.1190005	23.453806	102.5309105	-76.4825025	14.77777	85.1440615
5.26414	14.453308	97.347038	-22.606512	19.27153	93.689255	33.852898	5.077533	103.935051	28.512224	42.197605	101.155457	31.182561	23.637569	102.545254	-76.395585	14.905491	84.833256
6.199527	16.791113	97.196808	-22.425463	19.53857	93.453796	33.980606	5.339832	104.049072	28.655127	42.456532	101.074234	31.3178665	23.898182	102.561653	-76.1687925	15.178958	84.345939
6.754252	18.39535	97.079117	-22.253258	19.71196	93.361305	34.077354	5.485814	104.09436	28.784779	42.59948	101.122116	31.4310665	24.042647	102.608238	-75.9375825	15.381273	84.114372
7.216963	20.072426	97.030785	-22.064808	19.874374	93.389252	34.184719	5.557176	104.138054	28.967894	42.707294	101.330986	31.5763065	24.132235	102.73452	-75.7059225	15.616513	84.043984
7.609526	21.809891	97.094734	-21.874794	20.046595	93.576195	34.320362	5.642376	104.152084	29.226679	42.82711	101.716194	31.7735205	24.234743	102.934139	-75.5231085	15.858447	84.218251
7.897451	23.595507	97.274605	-21.694771	20.203136	93.85688	34.459755	5.724726	104.123161	29.505795	43.006279	102.242851	31.982775	24.3655025	103.183006	-75.372317	16.0407695	84.530754
8.148732	25.481636	97.447052	-21.548302	20.377878	94.173134	34.568439	5.891346	104.030083	29.777681	43.234081	102.791069	32.17306	24.5627135	103.410576	-75.269664	16.1930425	84.935692
8.297013	27.383867	97.674248	-21.462481	20.604359	94.507553	34.651276	6.151391	103.818199	30.016291	43.166977	103.287804	32.3337835	24.659184	103.5530015	-75.2587455	16.549534	85.4621045
8.332907	30.331669	98.041367	-21.428244	20.972961	94.919342	34.745293	6.665487	103.363297	30.031391	44.020996	103.901886	32.388342	25.3432415	103.6325915	-75.24483	16.6026805	86.2060925
8.277149	32.347721	98.257431	-21.459196	21.213726	95.138496	34.754589	7.102499	102.997612	29.942125	44.368301	104.161812	32.348357	25.7354	103.579712	-75.266749	16.692052	86.69728
8.092576	34.331337	98.462723	-21.509666	21.473976	95.282761	34.755943	7.538623	102.632782	29.804277	44.727047	104.299187	32.28011	26.132835	103.4659845	-75.299442	16.815117	87.0995375
7.90803	36.281864	98.673622	-21.583527	21.746555	95.417091	34.72559	7.924575	102.295776	29.639717	45.041649	104.371796	32.1826535	26.483112	103.333786	-75.3497075	17.009998	87.500396
7.660146	38.162846	98.878082	-21.629179	21.947639	95.640739	34.684483	8.222426	101.976944	29.491669	45.252892	104.420593	32.088076	26.737659	103.1987685	-75.346434	17.157619	88.0827095
7.38839	39.940285	99.175781	-21.639427	22.114922	95.932144	34.642689	8.477022	101.653275	29.403961	45.381542	104.481903	32.023325	26.929282	103.067589	-75.302179	17.300562	88.796699
7.08176	41.678078	99.5317	-21.63344	22.225847	96.267052	34.614296	8.619567	101.41777	29.389217	45.509331	104.641869	32.0017565	27.064449	103.0298195	-75.2686365	17.387245	89.5042845
6.561711	44.087311	100.335953	-21.597368	22.321693	96.815475	34.60463	8.833558	101.181053	29.433504	45.63958	105.085159	32.019067	27.236569	103.133106	-75.213803	17.406817	90.497844
6.203616	45.611172	100.979103	-21.593151	22.338551	97.223953	34.596737	8.957915	101.09874	29.449171	45.727451	105.539787	32.022954	27.342683	103.3192635	-75.209256	17.334419	91.1286425
5.769567	47.041149	101.868149	-21.614246	22.341736	97.703323	34.589409	9.101576	101.120781	29.463736	45.831982	106.161987	32.0265725	27.466779	103.641384	-75.2550645	17.216693	91.765262
5.345952	48.304234	102.831734	-21.657242	22.32802	98.206558	34.62521	9.247902	101.25058	29.48111	45.948181	106.909386	32.05316	27.5980415	104.079983	-75.367644	17.0579985	92.333133
4.857825	49.499481	103.887093	-21.700552	22.325491	98.662514	34.632458	9.376178	101.468002	29.488935	46.063469	107.760834	32.0606965	27.7198235	104.614418	-75.4618005	16.9311585	92.71061
4.377424	50.581635	104.942535	-21.745937	22.312002	99.130386	34.621532	9.516592	101.738289	29.47924	46.152939	108.653465	32.050386	27.8347655	105.195877	-75.54226	16.7892385	93.064895
3.915107	51.462128	106.017746	-21.771677	22.296591	99.607048	34.606258	9.597724	102.109718	29.412498	46.164928	109.536507	32.009378	27.881326	105.8231125	-75.552732	16.711856	93.3909835
3.186779	52.595974	107.338348	-21.79545	22.281776	100.276039	34.68103	9.596725	102.718178	29.366732	46.126385	110.728004	32.023881	27.861555	106.723091	-75.614781	16.701997	93.828987
2.687584	53.233707	108.089127	-21.841751	22.304388	100.673508	34.699894	9.534109	103.133034	29.352337	46.104668	111.49379	32.0261155	27.8193885	107.313412	-75.7096175	16.7893875	94.033604
2.199671	53.693371	108.69352	-21.895699	22.298563	100.934891	35.031097	9.287063	103.326973	29.377226	46.048752	112.101448	32.2041615	27.6679075	107.7142105	-75.9955595	16.9292185	94.1555715
1.684775	54.058434	109.161186	-21.916706	22.292692	101.159431	35.027367	9.229521	103.559219	29.36154	45.973927	112.601646	32.1944535	27.601724	108.0804325	-76.0278655	16.98366	94.2384295
1.153652	54.275723	109.568192	-21.891945	22.292088	101.325317	34.710045	9.353605	103.856598	29.355028	45.913414	112.954697	32.0325365	27.6335095	108.4056475	-75.8164265	16.9506665	94.2449865
0.606146	54.367352	109.895706	-21.929161	22.333986	101.420067	35.050781	9.19614	103.744576	29.332321	45.880116	113.26947	32.191551	27.538128	108.507023	-76.049873	17.129844	94.333111
0.00223	54.302193	110.171974	-21.903435	22.356016	101.547913	35.062569	9.228494	103.747498	29.313469	45.848778	113.525047	32.188019	27.538636	108.6362725	-75.994889	17.173396	94.4595535
-1.039794	54.008537	110.500183	-21.987427	22.406712	101.599159	34.737572	9.458636	103.831245	29.297989	45.837528	113.848099	32.0177805	27.648082	108.839672	-75.9926345	17.165342	94.358646
-1.786021	53.573208	110.592438	-22.00915	22.404299	101.630547	34.714436	9.455362	103.735947	29.28628	45.778744	113.988243	32.000358	27.617053	108.862095	-76.018658	17.191545	94.398999
-2.45394	52.990871	110.474739	-22.034462	22.401609	101.66227	34.676392	9.384371	103.638123	29.291435	45.671673	114.044464	31.9839135	27.528022	108.8412935	-76.0528375	17.275196	94.4832465
-3.250568	52.322495	110.294807	-22.038431	22.414953	101.691231	34.627914	9.238703	103.585838	29.344046	45.542568	114.010872	31.98598	27.3906355	108.798355	-76.062842	17.4392705	94.584107
-4.025766	51.51186	109.846283	-22.045359	22.428782	101.716736	34.605003	8.977667	103.681183	29.355495	45.345139	113.865318	31.980249	27.161403	108.7732505	-76.070967	17.696161	94.6602215
-4.847877	50.571121	109.210876	-22.037451	22.447605	101.764091	34.615868	8.663561	103.878143	29.34174	45.1637	113.616135	31.978804	26.9136305	108.747139	-76.053706	17.9815795	94.781043
-5.692643	49.530144	108.486214	-21.986698	22.460041	101.87709	34.678482	8.316352	104.146072	29.377392	44.977097	113.207756	32.027937	26.6467245	108.676914	-76.001333	18.2733575	95.077266
-6.93201	47.213554	107.291557	-21.834921	22.431225	102.04377	34.858139	7.79794	104.553375	29.464632	44.619228	112.346924	32.1613855	26.208584	108.4501495	-75.8312275	18.653866	95.6373905
-7.981617	46.283646	106.406693	-21.654684	22.378681	102.068832	35.041603	7.44505	104.80368	29.548698	44.347145	111.624733	32.2951505	25.8960975	108.2142065	-75.6045185	18.8612645	95.9234575
-8.938284	44.831829	105.482742	-21.436062	22.298903	102.141441	35.238358	7.089476	104.97509	29.587067	44.063725	110.772789	32.4127125	25.5766005	107.8739395	-75.2848365	19.0212055	96.4089425
-9.928014	43.234024	104.629669	-21.155823	22.213224	102.07341	35.442928	6.781522	105.047539	29.667568	43.797535	109.813049	32.555248	25.2895285	107.430294	-74.866894	19.1369195	96.716526
-11.052686	41.623047	103.793587	-20.886007	22.104948	101.981529	35.63028	6.467041	104.957108	29.676188	43.544418	108.797249	32.653234	25.0057295	106.8771785	-74.425248	19.2041665	97.0858795
-12.172799	39.938637	102.957619	-20.636799	21.983997	101.817871	36.141403	5.992167	104.482475	29.641235	43.259846	107.62664	32.891319	24.6260065	106.0545575	-74.164917	19.3419875	97.5811845
-13.382085	38.192577	102.144577	-20.420616	21.842865	101.566788	35.87661	5.895898	104.155113	29.663435	42.979671	106.440056	32.7700225	24.4377845	105.2975845	-73.6112545	19.2479455	97.8359915
-15.290827	35.584812	101.153099	-20.274097	21.587692	101.126228	35.875286	5.448082	103.32811	29.554956	42.487614	104.67775	32.715121	23.967848	104.00293	-73.263315	19.207536	98.249526
-16.629702	33.780075	100.494934	-20.229509	21.371634	100.763008	35.821911	5.145886	102.684784	29.435337	42.147728	103.490623	32.628624	23.646807	103.0877035	-73.087642	19.096461	98.4383125
-17.989973	32.035168	99.845596	-20.271486	21.183126	100.306526	35.961124	4.694156	101.797356	29.312759	41.873871	102.250244	32.6369415	23.2840135	102.0238	-73.1799135	19.0822385	98.589252
-19.30027	30.245909	99.128677	-20.331944	21.001402	99.784264	35.421841	4.613404	101.178535	29.118443	41.629173	101.013885	32.270142	23.1212885	101.09621	-72.93403	18.8815155	98.472318
-20.716051	28.496447	98.57029	-20.396099	20.792978	99.258514	35.255367	4.341725	100.288223	28.878376	41.380291	99.776909	32.0668715	22.861008	100.032566	-72.8590695	18.724948	98.484462
-22.025589	26.736021	97.998001	-20.420738	20.515676	98.720299	34.956028	4.078816	99.458282	28.722454	41.102222	98.555771	31.839241	22.590519	99.0070265	-72.680717	18.440833	98.4335715
-23.308744	25.009235	97.612099	-20.47471	20.272749	98.296997	34.767853	3.771671	98.660019	28.53632	40.732174	97.519402	31.6520865	22.2519225	98.0897105	-72.6015065	18.2935755	98.5042835
-25.201908	22.497454	97.249016	-20.53294	19.859274	97.912453	34.539322	3.258094	97.721283	28.305975	40.151775	96.215752	31.4226485	21.7049345	96.9685175	-72.4885285	18.0136135	98.8563885
-26.449018	20.859329	97.208679	-20.554649	19.622953	97.720757	34.458775	2.798477	97.210678	28.242599	39.738861	95.457649	31.350687	21.268669	96.3341635	-72.459985	17.977237	99.1073505
-27.638885	19.300781	97.187492	-20.560894	19.389738	97.594261	34.393913	2.350803	96.906708	28.201653	39.321308	94.781342	31.297783	20.8360555	95.844025	-72.419571	17.9434205	99.344497
-28.748962	17.767607	97.28759	-20.576216	19.166454	97.546249	34.779793	1.650428	96.545937	28.088215	38.916157	94.275734	31.434004	20.2832925	95.4108355	-72.586436	18.0496155	99.6816625
-29.852444	16.290314	97.475372	-20.616604	18.925056	97.561867	34.824093	1.185477	96.451088	27.960384	38.549648	93.890419	31.3922385	19.8675625	95.1707535	-72.6254465	17.9825495	99.9529805
-30.909338	14.873258	97.661469	-20.624344	18.681229	97.616486	34.774029	0.83363	96.539589	27.862347	38.232967	93.620972	31.318188	19.5332985	95.0802805	-72.566876	17.8291595	100.1526915
-31.878519	13.51566	97.856018	-20.669231	18.480566	97.635536	34.759212	0.520244	96.583267	27.792841	37.98769	93.458427	31.2760265	19.253967	95.020847	-72.6144885	17.707165	100.250225
-33.250015	11.584425	98.015488	-20.688236	18.146172	97.60463	34.646305	0.223991	96.654175	27.779297	37.691914	93.42244	31.212801	18.9579525	95.0383075	-72.589273	17.3343915	100.1709525
-34.077816	10.381169	98.096748	-20.733629	17.986124	97.588707	34.627346	0.028779	96.651184	27.811256	37.514008	93.453445	31.219301	18.7713935	95.0523145	-72.686559	17.2008545	100.1250995
-34.850727	9.274289	98.20108	-20.751101	17.798285	97.583916	34.275585	0.026146	96.766022	27.811024	37.3349	93.517586	31.0433045	18.680523	95.141804	-72.5455065	16.916047	100.026028
-35.616253	8.234063	98.309074	-20.753357	17.610762	97.599113	34.466625	-0.331986	96.597656	27.871088	37.144764	93.567108	31.1688565	18.406389	95.082382	-72.6755705	16.815135	100.115844
-36.313148	7.222334	98.460144	-20.755249	17.43601	97.637726	34.360168	-0.568819	96.486252	27.942711	36.924927	93.602318	31.1514395	18.178054	95.044285	-72.6619375	16.693966	100.231167
-36.917633	6.310574	98.669258	-20.75906	17.296806	97.701683	34.195396	-0.823679	96.374283	28.002537	36.670448	93.574562	31.0989665	17.9233845	94.9744225	-72.6170865	16.6702275	100.4289435
-37.528316	5.504143	98.927841	-20.767555	17.140226	97.780273	33.424675	-0.812956	96.540573	28.089085	36.35574	93.458641	30.75688	17.771392	94.999607	-72.29199	16.50906	100.560939
-38.297947	4.401928	99.339554	-20.765186	16.947111	97.88694	33.364788	-1.369838	96.159271	28.125359	35.86776	93.225349	30.7450735	17.248961	94.69231	-72.2754455	16.645261	101.08157
-38.723095	3.769037	99.56601	-20.741304	16.844105	97.960213	33.171402	-1.641773	96.022652	28.154541	35.553665	93.064034	30.6629715	16.955946	94.543343	-72.1455795	16.732264	101.377083
-39.053951	3.161063	99.756531	-20.758818	16.706064	98.034134	32.99477	-1.889418	95.902458	28.178429	35.270901	92.974167	30.5865995	16.6907415	94.4383125	-72.1042355	16.7213865	101.6299555
-39.320343	2.618749	99.912079	-20.770626	16.602259	98.098282	32.839386	-2.11307	95.803223	28.171898	35.03336	92.98835	30.505642	16.460145	94.3957865	-72.046894	16.744373	101.8007775
-39.560257	2.159938	99.995895	-20.815199	16.468412	98.137527	32.648014	-2.321103	95.767502	28.196503	34.822166	93.072136	30.4222585	16.2505315	94.419819	-72.0526565	16.6862925	101.855235
-39.769054	1.740312	100.016975	-20.891146	16.381533	98.175064	32.484646	-2.497134	95.787079	28.224573	34.664524	93.25737	30.3546095	16.083695	94.5222245	-72.1369015	16.679371	101.8279035
-39.919125	1.385165	100.047241	-20.965609	16.266144	98.227753	32.357147	-2.683064	95.809258	28.274027	34.522236	93.530968	30.315587	15.919586	94.670113	-72.246805	16.612702	101.785393
-40.006863	0.953833	100.010208	-21.060789	16.062786	98.309555	32.183067	-3.003145	95.884933	28.460451	34.338074	94.013504	30.321759	15.6674645	94.9492185	-72.443337	16.4581075	101.6698915
-39.977924	0.755656	100.014244	-21.111727	15.979581	98.406136	32.143497	-3.234573	95.904892	28.582243	34.183567	94.335266	30.36287	15.474497	95.120079	-72.586324	16.484665	101.692193
-39.902115	0.580318	100.04789	-21.165543	15.857473	98.506966	32.089661	-3.460405	95.942146	28.644127	34.019775	94.697205	30.366894	15.279685	95.3196755	-72.69798	16.435261	101.6942565
-39.739372	0.463071	100.053108	-21.140966	15.722849	98.637024	32.035248	-3.675936	95.939537	28.753546	33.860252	94.979477	30.394397	15.092158	95.459507	-72.676329	16.35354	101.814541
-39.457939	0.274084	100.04274	-21.14609	15.62604	98.711655	32.001591	-3.878936	95.889633	28.876072	33.71471	95.239182	30.4388315	14.917887	95.5644075	-72.7310115	16.334193	101.8589025
-39.233799	0.085072	99.937424	-21.131746	15.529543	98.734734	31.943157	-4.024313	95.815872	28.961584	33.587158	95.496262	30.4523705	14.7814225	95.656067	-72.7158625	16.2776635	101.813401
-38.895355	-0.111861	99.726418	-21.144318	15.43377	98.705032	31.95624	-4.156692	95.697372	29.05718	33.503838	95.772301	30.50671	14.673573	95.7348365	-72.795346	16.193967	101.6752275
-38.212543	-0.390024	99.369331	-21.168945	15.342119	98.6604	31.93512	-4.326754	95.616295	29.156864	33.494499	96.251091	30.545992	14.5838725	95.933693	-72.883882	16.1003655	101.387107
-37.615479	-0.59518	99.18457	-21.231565	15.338331	98.653328	31.920485	-4.40275	95.600853	29.279671	33.495975	96.558624	30.600078	14.5466125	96.0797385	-73.063208	16.1300495	101.2269175
-37.009609	-0.740455	98.999321	-21.270382	15.34999	98.654213	31.91283	-4.452832	95.616341	29.396967	33.503819	96.832481	30.6548985	14.5254935	96.224411	-73.1956625	16.1744865	101.084015
-36.279991	-0.895267	98.78952	-21.32777	15.401777	98.646896	31.908604	-4.474486	95.684196	29.455589	33.49966	97.099358	30.6820965	14.512587	96.391777	-73.3376365	16.290967	100.902015
-35.542782	-1.005971	98.632477	-21.38957	15.459834	98.645271	31.932167	-4.467105	95.75415	29.521633	33.511795	97.295288	30.7269	14.522345	96.524719	-73.50604	16.397323	100.765823
-34.674595	-1.075079	98.445473	-21.421942	15.510717	98.620201	31.937456	-4.420041	95.874329	29.56074	33.560917	97.426491	30.749098	14.570438	96.65041	-73.592982	16.450996	100.589992
-33.735497	-1.169099	98.217491	-21.470211	15.604445	98.577499	31.960579	-4.323312	96.011078	29.56953	33.632469	97.543106	30.7650545	14.6545785	96.777092	-73.7054765	16.5543115	100.377906
-32.169212	-1.314339	97.948898	-21.514935	15.715907	98.45816	32.089355	-4.101591	96.289742	29.554367	33.803043	97.684441	30.821861	14.850726	96.9870915	-73.851731	16.581088	99.9292285
-31.092644	-1.379446	97.815407	-21.543991	15.830429	98.340248	32.211872	-3.930386	96.584808	29.502552	33.970627	97.741302	30.857212	15.0201205	97.163055	-73.945194	16.6407375	99.517441
-30.001369	-1.35639	97.594818	-21.576775	15.917108	98.211357	32.373665	-3.704453	96.936127	29.38616	34.182606	97.796753	30.8799125	15.2390765	97.36644	-74.0334625	16.5951395	99.056274
-28.793663	-1.425637	97.434608	-21.626091	16.03838	98.087677	32.504063	-3.381787	97.370216	29.23381	34.428055	97.86792	30.8689365	15.523134	97.619068	-74.1211185	16.553626	98.556286
-27.610401	-1.439023	97.454216	-21.671824	16.148529	97.995338	32.688793	-3.075383	97.923409	29.099878	34.64856	97.983414	30.8943355	15.7865885	97.9534115	-74.2379835	16.5104695	98.0372645
-26.410999	-1.387029	97.581284	-21.691885	16.258257	97.990952	32.897324	-2.818085	98.657265	28.95752	34.867424	98.276077	30.927422	16.0246695	98.466671	-74.311192	16.4918445	97.515233
-25.177256	-1.330593	97.785156	-21.781284	16.371574	98.040024	33.093044	-2.671771	99.641617	28.886303	35.091785	98.755798	30.9896735	16.210007	99.1987075	-74.5522415	16.533141	96.8813405
-23.200636	-1.205375	98.397072	-21.912224	16.463232	98.232185	33.386864	-2.606537	101.129005	29.037052	35.282722	99.54113	31.211958	16.3380925	100.3350675	-75.036406	16.5883715	96.1293025
-22.017118	-1.054695	98.746521	-21.969059	16.493883	98.312531	33.469749	-2.580764	102.039108	29.20895	35.354179	99.977531	31.3393495	16.3867075	101.0083195	-75.2774675	16.6010585	95.6167425
-20.745262	-0.860547	98.880249	-22.001999	16.483963	98.294952	33.544125	-2.601463	102.76445	29.332844	35.371086	100.328598	31.4384845	16.3848115	101.546524	-75.4424825	16.5831145	95.04338
-19.459976	-0.60386	98.986877	-22.049799	16.433359	98.18734	33.585487	-2.632246	103.302696	29.43325	35.360054	100.641212	31.5093685	16.363904	101.971954	-75.6089665	16.502814	94.402726
-18.226711	-0.292363	98.964081	-22.100445	16.363089	98.03743	33.551899	-2.630549	103.660439	29.540802	35.381622	100.895401	31.5463505	16.3755365	102.27792	-75.7472405	16.3506415	93.79694
-17.034159	0.046823	98.845963	-22.155653	16.283186	97.903374	33.488255	-2.616996	103.862823	29.615747	35.411667	101.102005	31.552001	16.3973355	102.482414	-75.863307	16.1690365	93.324334
-15.932457	0.526458	98.916229	-22.211533	16.219217	97.814629	33.458176	-2.590801	103.996109	29.666134	35.450661	101.287689	31.562155	16.42993	102.641899	-75.985221	16.008504	92.987359
-14.211557	1.245176	98.882713	-22.250299	16.188503	97.761093	33.467728	-2.508671	104.203461	29.737217	35.526176	101.463448	31.6024725	16.5087525	102.8334545	-76.1030705	15.8682535	92.6887315
-13.103336	1.865371	98.945755	-22.251682	16.205505	97.778816	33.482342	-2.439286	104.302254	29.762518	35.594337	101.545486	31.62243	16.5775255	102.92387	-76.125794	15.8334845	92.633762
-12.022898	2.572909	99.007195	-22.236616	16.218992	97.788658	33.477608	-2.372394	104.330299	29.799011	35.654049	101.551422	31.6383095	16.6408275	102.9408605	-76.1115415	15.7971565	92.6364555
-10.962727	3.260878	99.001549	-22.220917	16.232489	97.790047	33.468155	-2.31286	104.299583	29.823828	35.709469	101.518097	31.6459915	16.6983045	102.90884	-76.0878255	15.7666735	92.671254
-9.958595	4.08087	98.965179	-22.217239	16.242085	97.793587	33.444958	-2.258582	104.25618	29.855511	35.743649	101.49469	31.6502345	16.7425335	102.875435	-76.0847125	15.7416365	92.711739
-8.927647	4.908789	98.902298	-22.210398	16.257471	97.80513	33.432571	-2.201209	104.192459	29.882345	35.785896	101.496925	31.657458	16.7923435	102.844692	-76.078254	15.7225985	92.765568
-7.968641	5.871898	98.83828	-22.214224	16.237532	97.801117	33.421398	-2.133675	104.138245	29.894182	35.842869	101.567497	31.65779	16.854597	102.852871	-76.086238	15.620467	92.749363
-6.58514	7.367115	98.696724	-22.224112	16.226101	97.71701	33.446442	-1.999165	104.09024	29.898888	35.975025	101.817062	31.672665	16.98793	102.953651	-76.120889	15.464272	92.480369
-5.655203	8.403705	98.571732	-22.280653	16.244617	97.592537	33.450611	-1.84508	104.081749	29.900261	36.144684	102.010033	31.675436	17.149802	103.045891	-76.236742	15.339432	92.139183
-4.835135	9.550112	98.384079	-22.343321	16.280607	97.360016	33.439117	-1.662588	104.056717	29.874825	36.360966	102.217415	31.656971	17.349189	103.137066	-76.343613	15.212025	91.582966
-4.031505	10.73003	98.158981	-22.407709	16.30547	97.093872	33.411373	-1.449317	103.986046	29.801538	36.587486	102.37088	31.6064555	17.5690845	103.178463	-76.4218735	15.0418555	91.009281
-3.209556	11.941411	97.884491	-22.469034	16.337898	96.763023	33.384483	-1.201741	103.858864	29.714561	36.821255	102.464951	31.549522	17.809757	103.1619075	-76.48759	14.866039	90.3641385
-2.487508	13.225748	97.637253	-22.531197	16.395559	96.421463	33.384998	-0.923012	103.658615	29.600616	37.088509	102.543236	31.492807	18.0827485	103.1009255	-76.555201	14.7083695	89.7420005
-1.821359	14.535507	97.380264	-22.561872	16.460119	96.051964	33.376648	-0.627517	103.428268	29.47278	37.353905	102.626884	31.424714	18.363194	103.027576	-76.548458	14.557044	89.076352
-0.855768	16.528929	97.029938	-22.574629	16.550095	95.50322	33.383636	-0.209324	103.034866	29.310032	37.681534	102.78299	31.346834	18.736105	102.908928	-76.496092	14.364085	88.097512
-0.322237	17.917458	96.833595	-22.554926	16.663309	95.15976	33.384594	0.053396	102.767136	29.227919	37.853355	102.867805	31.3062565	18.9533755	102.8174705	-76.4161085	14.3732425	87.5020495
0.156683	19.251209	96.687988	-22.504398	16.770632	94.839485	33.395798	0.315208	102.510582	29.172268	37.995842	102.940033	31.284033	19.155525	102.7253075	-76.292829	14.385739	86.9536625
0.589641	20.628674	96.582893	-22.460417	16.936554	94.565315	33.436844	0.56876	102.296539	29.106426	38.175465	103.112518	31.271635	19.3721125	102.7045285	-76.192469	14.5009955	86.4261015
0.938896	22.03161	96.565384	-22.389315	17.097469	94.330826	33.490868	0.802471	102.140175	29.071602	38.354198	103.334961	31.281235	19.5783345	102.737568	-76.059865	14.6166035	85.924084
1.21732	23.31451	96.6203	-22.317129	17.256502	94.134712	33.538826	1.010755	102.119789	29.112297	38.561962	103.648796	31.3255615	19.7863585	102.8842925	-75.9598195	14.7266455	85.3851315
1.436764	24.618454	96.702606	-22.257616	17.424129	93.972649	33.608757	1.176534	102.129189	29.229471	38.755779	104.121185	31.419114	19.9661565	103.125187	-75.934346	14.8821015	84.820111
1.60461	26.51108	96.955093	-22.172306	17.701717	93.80159	33.658493	1.365004	102.275345	29.571203	38.643433	104.849388	31.614848	20.0042185	103.5623665	-75.95946	15.3992155	84.0408135
1.589626	27.73484	97.075562	-22.115799	17.866674	93.6884	33.686317	1.488032	102.337814	29.717245	38.831783	105.216576	31.701781	20.1599075	103.777195	-75.933379	15.5734405	83.599605
1.52523	28.887589	97.186607	-22.049622	18.031914	93.612411	33.695923	1.594329	102.4086	29.843801	38.972153	105.451675	31.769862	20.283241	103.9301375	-75.869106	15.780587	83.2946845
1.360076	30.071568	97.225067	-22.015276	18.201586	93.577515	33.714848	1.672341	102.410316	29.898447	39.487247	105.532349	31.8066475	20.579794	103.9713325	-75.8371995	15.823378	83.1836975
1.103998	31.118542	97.27002	-21.983784	18.350645	93.527779	33.694126	1.752373	102.341438	30.006382	39.565506	105.536499	31.850254	20.6589395	103.9389685	-75.817822	16.0423505	83.1165895
0.734739	32.161472	97.208336	-21.985073	18.471329	93.521309	33.701584	1.79417	102.219894	30.023216	39.567822	105.393326	31.8624	20.680996	103.80661	-75.832546	16.261662	83.236008
0.336087	33.130253	97.143242	-21.974737	18.553293	93.541786	33.657555	1.872164	102.038536	30.018156	39.571732	105.185028	31.8378555	20.721948	103.611782	-75.7873295	16.384638	83.47179
-0.480379	34.575756	97.003235	-21.966251	18.650843	93.69146	33.638184	1.961506	101.806221	29.971827	39.55954	104.802979	31.8050055	20.760523	103.3046	-75.7375075	16.541163	84.07832
-1.132926	35.431107	96.998199	-21.963423	18.692854	93.855309	33.681965	2.030493	101.722847	29.978313	39.165508	104.6595	31.830139	20.5980005	103.1911735	-75.756985	16.7877075	84.5194445
-1.86252	36.264263	96.964386	-21.955141	18.698713	94.043648	33.714031	2.077698	101.698448	29.883381	39.595448	104.449638	31.798706	20.836573	103.074043	-75.708988	16.560853	85.013253
-2.662202	37.062115	96.917465	-21.956535	18.682354	94.218819	33.74501	2.133846	101.653206	29.895342	39.196144	104.295288	31.820176	20.664995	102.974247	-75.733246	16.699713	85.463391
-3.512998	37.865715	96.757538	-21.948122	18.65723	94.384262	33.776989	2.176528	101.549088	29.754534	39.618092	103.971863	31.7657615	20.89731	102.7604755	-75.6620055	16.41715	86.0080485
-4.466552	38.588394	96.618675	-21.908617	18.602077	94.523796	33.81163	2.180449	101.448631	29.767281	39.159595	103.700218	31.7894555	20.670022	102.5744245	-75.6066895	16.534132	86.4731675
-5.437867	39.278584	96.497131	-21.86635	18.530682	94.698814	33.867245	2.178874	101.332581	29.67655	39.501225	103.329124	31.7718975	20.8400495	102.3308525	-75.5045975	16.2213145	87.0667755
-6.971166	40.393806	96.397339	-21.748886	18.440292	95.099838	33.940777	2.140213	101.138283	29.690643	39.39949	102.936401	31.81571	20.7698515	102.037342	-75.313482	16.1107325	88.162334
-8.087352	41.0369	96.52951	-21.619888	18.379175	95.459969	34.005486	2.117094	100.983452	29.770411	39.312027	102.79657	31.8879485	20.7145605	101.890011	-75.1277245	16.0437895	89.029927
-9.218363	41.746288	96.831581	-21.502451	18.351738	95.879753	34.09967	2.116189	100.849846	29.901213	39.270325	102.76651	32.0004415	20.693257	101.808178	-75.0053435	16.010219	89.951328
-10.390265	42.475273	97.191223	-21.344883	18.335802	96.35463	34.194607	2.135046	100.701729	30.076376	39.248207	102.842155	32.1354915	20.6916265	101.771942	-74.8252575	15.9799775	90.937318
-11.601515	43.119747	97.724541	-21.224277	18.335009	96.859909	34.253761	2.176193	100.501381	30.299828	38.865269	103.017616	32.2767945	20.520731	101.7594985	-74.7253485	16.149287	91.9603195
-12.831503	43.836872	98.347946	-21.118143	18.349638	97.331306	34.300011	2.246468	100.23465	30.445078	38.875069	103.11084	32.3725445	20.5607685	101.672745	-74.6088305	16.1385075	92.989867
-14.054084	44.533497	98.895752	-21.012268	18.421797	97.766045	34.311325	2.348809	99.96579	30.561024	38.891613	103.18663	32.4361745	20.620211	101.57621	-74.4607105	16.223383	93.95588
-15.887184	45.469028	99.684219	-20.916821	18.578863	98.275917	34.301125	2.552424	99.530235	30.699215	39.022018	103.258705	32.50017	20.787221	101.39447	-74.333812	16.370505	95.157364
-17.069208	46.123158	100.138855	-20.904081	18.696329	98.580841	34.252956	2.681804	99.271393	30.755541	39.117943	103.289207	32.5042485	20.8998735	101.2803	-74.3124105	16.4927845	95.881382
-18.328358	46.725952	100.631248	-20.926805	18.846712	98.85006	34.188633	2.842741	99.048828	30.713766	39.286442	103.285004	32.4511995	21.0645915	101.166916	-74.3048095	16.6288325	96.533204
-19.530983	47.219315	101.069107	-20.936598	18.943338	99.096092	34.089901	2.971704	98.884621	30.679539	39.376316	103.346382	32.38472	21.17401	101.1155015	-74.257916	16.712666	97.0766825
-20.725409	47.718697	101.519081	-20.992298	19.075136	99.318848	34.028927	3.064558	98.721947	30.689079	39.378784	103.463982	32.359003	21.221671	101.0929645	-74.343599	16.928601	97.5447315
-21.86001	48.104069	101.964973	-21.036732	19.159321	99.533882	33.933994	3.144932	98.579086	30.648083	39.463852	103.519287	32.2910385	21.304392	101.0491865	-74.3645025	17.01425	98.0185775
-22.986479	48.434147	102.404823	-21.020103	19.178053	99.750519	33.868484	3.187071	98.405197	30.660423	39.449123	103.61853	32.2644535	21.318097	101.0118635	-74.3046595	17.038009	98.4891745
-24.641905	48.87775	103.095695	-21.02289	19.251324	99.922287	33.758831	3.21774	98.143074	30.69413	39.37925	103.753113	32.2264805	21.298495	100.9480935	-74.2722605	17.204153	98.8964805
-25.521744	48.951294	103.340294	-21.019382	19.25646	100.030586	33.691132	3.216939	97.948418	30.716213	39.348774	103.839302	32.2036725	21.2828565	100.89386	-74.2424365	17.2300635	99.167312
-26.508955	49.044716	103.736946	-21.029976	19.263481	100.12075	33.637169	3.210745	97.744308	30.754662	39.30154	103.920837	32.1959155	21.2561425	100.8325725	-74.2558675	17.2708195	99.4089275
-27.389271	49.033035	104.087486	-21.030994	19.271063	100.234734	33.58514	3.198399	97.591888	30.790546	39.221481	104.027771	32.187843	21.20994	100.8098295	-74.249831	17.332186	99.6596385
-28.438196	49.023258	104.518509	-21.025459	19.246689	100.306999	33.549603	3.171529	97.447899	30.81292	39.170258	104.143318	32.1812615	21.1708935	100.7956085	-74.2321795	17.3224845	99.8183895
-29.123228	48.787716	104.770454	-21.010784	19.249762	100.422394	33.517105	3.158335	97.303001	30.857273	39.116348	104.260979	32.187189	21.1373415	100.78199	-74.208757	17.3621825	100.062798
-30.000025	48.51466	105.078217	-20.98609	19.239639	100.521126	33.494781	3.136812	97.179688	30.911678	39.027107	104.376541	32.2032295	21.0819595	100.7781145	-74.1754095	17.3973185	100.2641375
-31.097734	47.942364	105.481865	-20.986153	19.220915	100.663185	33.486523	3.127799	97.025932	30.968922	38.959423	104.616508	32.2277225	21.043611	100.82122	-74.2000285	17.398219	100.50515
-31.77326	47.429604	105.710136	-20.977594	19.21936	100.77562	33.493626	3.131445	96.953743	30.997265	38.931541	104.789528	32.2454455	21.031493	100.8716355	-74.2006335	17.407227	100.6796045
-32.476364	46.835526	105.928276	-20.983355	19.216949	100.848412	33.479671	3.159695	96.881676	31.028187	38.922516	104.915413	32.253929	21.0411055	100.8985445	-74.220639	17.3927925	100.7982795
-33.118134	46.072025	105.995712	-20.971903	19.212263	100.944862	33.484081	3.208626	96.810059	31.054943	38.939182	105.018021	32.269512	21.073904	100.91404	-74.213318	17.350622	100.975684
-33.696972	45.218586	106.030762	-20.955198	19.217783	100.985481	33.516068	3.272909	96.775993	31.055191	38.956062	105.121109	32.2856295	21.1144855	100.948551	-74.1960255	17.3210805	101.022411
-34.322948	44.254532	105.990089	-20.926403	19.222227	101.009323	33.599457	3.326186	96.757309	31.068552	38.987961	105.233154	32.3340045	21.1570735	100.9952315	-74.1868105	17.2873805	101.0234145
-34.853245	43.187565	105.893364	-20.890894	19.216557	101.015984	33.679878	3.370631	96.761986	31.086367	39.009747	105.334831	32.3831225	21.190189	101.0484085	-74.1649105	17.242925	100.9835595
-35.576675	41.308395	105.573868	-20.821182	19.159967	100.998703	33.825916	3.428593	96.777466	31.126244	39.058788	105.484901	32.47608	21.2436905	101.1311835	-74.118444	17.0762435	100.8662225
-36.057587	39.87112	105.351051	-20.77681	19.11515	101.005814	33.908089	3.452176	96.807304	31.142246	39.060699	105.558861	32.5251675	21.2564375	101.1830825	-74.0787875	16.9738625	100.8285455
-36.489262	38.284004	105.032936	-20.724592	19.034857	100.998642	34.005169	3.453131	96.81958	31.159826	39.495506	105.548538	32.5824975	21.4743185	101.184059	-74.0316815	16.5953955	100.813225
-36.886986	36.58559	104.735184	-20.695656	18.977905	100.993965	34.106506	3.458841	96.838638	31.179024	39.505939	105.597839	32.642765	21.48239	101.2182385	-74.034077	16.47342	100.7696915
-37.274014	34.754921	104.364082	-20.651875	18.861841	100.975754	34.211021	3.463766	96.855743	31.188171	39.499004	105.634567	32.699596	21.481385	101.245155	-74.003346	16.242297	100.706353
-37.607037	32.755501	103.789162	-20.611208	18.809879	100.933289	34.318573	3.465207	96.920425	31.200153	39.497185	105.679062	32.759363	21.481196	101.2997435	-73.981779	16.138562	100.5668345
-37.94664	30.710993	103.158989	-20.564955	18.749865	100.810669	34.433601	3.423296	97.044456	31.218565	39.530346	105.686226	32.826083	21.476821	101.365341	-73.955993	16.022909	100.255997
-38.412579	27.37594	101.963982	-20.547979	18.778816	100.629662	34.594639	3.233522	97.353806	31.239969	39.132282	105.479561	32.917304	21.182902	101.4166835	-74.013262	16.37473	99.8426405
-38.721405	25.032696	101.411148	-20.513874	18.870865	100.659927	34.680923	3.07482	97.57959	31.207933	39.128239	104.982246	32.944428	21.1015295	101.280918	-73.972176	16.6402005	100.038936
-38.957901	22.504898	101.139656	-20.390202	18.94471	100.826859	34.738846	2.85842	97.860733	31.12908	39.053391	104.249908	32.933963	20.9559055	101.0553205	-73.714367	16.9335145	100.5983975
-39.164845	19.902784	101.049408	-20.193737	19.015055	100.998665	34.853363	2.661054	98.123497	31.058268	38.94746	103.177094	32.9558155	20.804257	100.6502955	-73.3432895	17.225853	101.3470345
-39.344154	17.21501	101.163147	-20.001005	19.158039	101.132584	34.980564	2.513062	98.26973	30.936119	39.201649	101.667427	32.9583415	20.8573555	99.9685785	-72.9603515	17.4587225	102.2965895
-39.472031	14.468916	101.505447	-19.756067	19.273146	101.201454	35.06517	2.445927	98.199295	30.649406	39.085316	100.060905	32.857288	20.7656215	99.1301	-72.369422	17.7806705	103.272808
-39.524914	11.687624	101.942841	-19.499481	19.358967	101.121437	35.111416	2.416896	98.016029	30.322948	38.880199	98.379555	32.717182	20.6485475	98.197792	-71.716144	18.0693865	104.045082
-39.599869	7.659206	102.5867	-19.283516	19.332466	100.827179	35.104809	2.177973	97.692871	29.884932	38.454853	96.17318	32.4948705	20.316413	96.9330255	-71.0619025	18.348519	104.7213325
-39.553429	5.010965	102.807823	-19.200581	19.206781	100.568748	35.054787	1.941369	97.471497	29.621359	38.097828	95.096817	32.338073	20.0195985	96.284157	-70.739235	18.3939635	104.853339
-39.524384	2.310801	102.917671	-19.191784	18.954144	100.260124	34.944443	1.682403	97.245255	29.420837	37.72604	94.300903	32.18264	19.7042215	95.773079	-70.566208	18.2040665	104.747169
-39.427299	-0.332463	102.865517	-19.211573	18.65729	99.934593	34.839985	1.421562	97.003021	29.299112	37.358059	93.710861	32.0695485	19.3898105	95.356941	-70.4926945	17.9247695	104.512245
-39.2943	-2.887567	102.85704	-19.292564	18.373032	99.621536	34.706005	1.203614	96.764793	29.254522	37.072598	93.288025	31.9802635	19.138106	95.026409	-70.5653915	17.607958	104.216663
-38.916584	-5.494956	102.832939	-19.386724	18.100475	99.347183	34.560974	1.033173	96.559448	29.171974	36.854408	92.957428	31.866474	18.9437905	94.758438	-70.639922	17.2571595	103.935928
-38.77002	-7.70016	102.986351	-19.506784	17.910807	99.149864	34.411957	0.916756	96.407394	29.015381	36.651047	92.608734	31.713669	18.7839015	94.508064	-70.727237	17.0377125	103.791664
-38.182945	-11.007587	103.417229	-19.758924	17.73461	98.944824	34.179134	0.868219	96.306679	28.657501	36.493187	92.052055	31.4183175	18.680703	94.179367	-70.9361655	16.788517	103.710281
-37.6329	-13.034351	103.881958	-19.926983	17.690111	98.809662	34.017311	0.880588	96.285858	28.350357	36.435055	91.656891	31.183834	18.6578215	93.9713745	-71.0378	16.7224005	103.6479495
-37.095127	-14.941816	104.317513	-20.081072	17.65749	98.69648	33.820457	0.908831	96.319672	28.051811	36.341007	91.27758	30.936134	18.624919	93.798626	-71.098278	16.690061	103.594334
-36.360191	-16.711851	104.785385	-20.210155	17.57971	98.623352	33.517963	1.005202	96.507149	27.84355	36.222149	90.960426	30.6807565	18.6136755	93.7337875	-71.1010665	16.5457445	103.5129165
-35.699493	-18.37858	105.176926	-20.365408	17.540043	98.560242	33.626919	0.900167	96.525108	27.659241	36.095695	90.736671	30.64308	18.497931	93.6308895	-71.373896	16.582155	103.4895945
-34.891777	-19.916912	105.568901	-20.456179	17.466766	98.504295	33.580704	0.881328	96.697296	27.481422	35.985775	90.577988	30.531063	18.4335515	93.637642	-71.443421	16.4999805	103.370948
-33.991817	-21.323187	105.90612	-20.528162	17.362242	98.454544	33.519985	0.873774	96.866577	27.367901	35.916924	90.488838	30.443943	18.395349	93.6777075	-71.500267	16.329135	103.2313805
-32.785934	-22.473434	106.293678	-20.631205	17.242012	98.360703	33.507217	0.868592	97.128235	27.31728	35.85759	90.444252	30.4122485	18.363091	93.7862435	-71.6746585	16.120933	102.9351625
-32.3531	-21.593079	106.047653	-20.688803	17.142139	98.307152	33.53857	0.861739	97.301018	27.219978	35.84549	90.504974	30.379274	18.3536145	93.902996	-71.75688	15.9306635	102.711308
-31.712992	-20.778805	105.823746	-20.711685	17.080345	98.243752	33.37392	0.949525	97.571861	27.254375	35.815258	90.532478	30.3141475	18.3823915	94.0521695	-71.7375175	15.7782985	102.4353345
-30.981195	-19.869087	105.508163	-20.729469	16.985672	98.207634	33.581821	0.802757	97.612007	27.272705	35.807655	90.713837	30.427263	18.305206	94.162922	-71.886201	15.666138	102.252346
-30.119377	-18.798746	105.169212	-20.766697	16.893936	98.186974	33.617203	0.729115	97.75515	27.393562	35.822807	90.945381	30.5053825	18.275961	94.3502655	-72.0387765	15.511911	102.0236825
-29.251352	-17.648483	104.823425	-20.78916	16.820332	98.191513	33.641438	0.654893	97.900078	27.55784	35.831539	91.236183	30.599639	18.243216	94.5681305	-72.177959	15.397448	101.8148955
-28.154284	-16.383625	104.33651	-20.787727	16.72011	98.229576	33.658596	0.587873	98.064438	27.745876	35.85331	91.592018	30.702236	18.2205915	94.828228	-72.27769	15.2196285	101.630924
-26.522234	-14.169977	103.608238	-20.801439	16.60285	98.378525	33.69215	0.542445	98.239502	28.047508	35.925911	92.279877	30.869829	18.234178	95.2596895	-72.472707	14.971522	101.4973605
-25.311344	-12.575028	102.929535	-20.804279	16.519728	98.509422	33.694542	0.550486	98.284874	28.238239	36.021709	92.840706	30.9663905	18.2860975	95.56279	-72.5749485	14.7533585	101.456054
-24.040886	-10.900887	102.228462	-20.841928	16.430603	98.698639	33.657875	0.589459	98.309235	28.390217	36.103596	93.554596	31.024046	18.3465275	95.9319155	-72.707902	14.5146785	101.4653625
-22.719973	-9.131207	101.394485	-20.928844	16.336233	98.907455	33.57571	0.618701	98.286293	28.618223	36.265251	94.453331	31.0969665	18.441976	96.369812	-72.9546545	14.23049	101.445098
-21.353779	-7.240744	100.571289	-21.054588	16.2332	99.045563	33.448967	0.613306	98.172676	28.857475	36.43821	95.44931	31.153221	18.525758	96.810993	-73.262397	13.940642	101.280133
-19.901884	-5.390313	99.624977	-21.206572	16.134666	99.072983	33.251511	0.67032	97.968338	29.024536	36.606724	96.3908	31.1380235	18.638522	97.179569	-73.5511675	13.63081	100.966397
-18.375204	-3.410866	98.716698	-21.41074	16.114279	98.957291	33.038555	0.822517	97.702499	29.007807	36.801468	97.185097	31.023181	18.8119925	97.443798	-73.844661	13.4165655	100.470784
-16.084343	-0.355275	97.488419	-21.880154	16.254429	98.414558	32.654602	1.245103	97.358826	28.724871	37.19577	98.11586	30.6897365	19.2204365	97.737343	-74.4500445	13.2884215	99.091773
-14.541199	1.628108	96.786026	-22.275032	16.434938	97.904251	32.36451	1.587999	97.320511	28.453094	37.547398	98.680771	30.408802	19.5676985	98.000641	-74.958866	13.3021775	97.807861
-12.851305	3.598586	96.247856	-22.713604	16.65276	97.348381	32.121113	1.863825	97.460304	28.16588	37.91951	99.23645	30.1434965	19.8916675	98.348377	-75.5707045	13.4138525	96.348385
-11.194077	5.526632	95.743286	-23.126263	16.856049	96.741386	31.874046	2.098064	97.728004	27.903244	38.231449	99.752174	29.888645	20.1647565	98.740089	-76.141171	13.5473415	94.742683
-9.504791	7.413314	95.414131	-23.471979	17.035557	96.090874	31.630356	2.244039	98.013062	27.688438	38.454449	100.194809	29.659397	20.349244	99.1039355	-76.603355	13.72187	93.0778125
-7.783306	9.25804	95.159126	-23.716801	17.111168	95.485512	31.395441	2.311774	98.279404	27.576357	38.532425	100.574287	29.485899	20.4220995	99.4268455	-76.919501	13.8002365	91.5441785
-6.11165	11.014705	95.109924	-23.853338	17.185661	95.006721	31.249241	2.28128	98.644211	27.500263	38.516151	101.143814	29.374752	20.3987155	99.8940125	-77.081428	13.9726065	90.1194295
-3.586105	13.474025	95.518944	-23.980549	17.266912	94.62014	31.153675	2.079456	99.657379	27.567764	38.389744	102.481674	29.3607195	20.2346	101.0695265	-77.3218175	14.299224	88.1707535
-1.919819	15.001078	96.165237	-23.998333	17.290905	94.60778	31.057388	1.953701	100.545929	27.692648	38.245266	103.561867	29.375018	20.0994835	102.053898	-77.371684	14.4823265	87.161662
-0.35549	16.477087	97.047165	-23.855181	17.312418	94.827835	30.958506	1.835145	101.779984	27.823193	38.06274	104.757538	29.3908495	19.9489425	103.268761	-77.1012115	14.6758935	86.386909
1.195464	17.893074	98.279739	-23.710411	17.334581	95.33036	31.072458	1.731003	103.263153	27.915672	37.961628	106.260445	29.494065	19.8463155	104.761799	-76.914887	14.8228465	85.898921
2.641542	19.237507	99.637146	-23.450346	17.35602	95.971176	31.236797	1.65782	104.826096	28.109425	37.884216	107.718872	29.673111	19.771018	106.272484	-76.573803	14.941022	85.669868
4.033578	20.551449	100.923477	-23.089869	17.392462	96.546776	31.394926	1.684654	106.32975	28.260824	37.811913	109.105469	29.827875	19.7482835	107.7176095	-76.007613	15.0366405	85.3759425
5.301799	21.880194	102.212814	-22.69194	17.417496	97.093925	31.578033	1.706026	107.87307	28.522127	37.760754	110.602509	30.05008	19.73339	109.2377895	-75.43396	15.101602	84.9500605
6.978608	23.686365	103.885139	-22.30282	17.467989	97.747818	31.86825	1.704042	109.658684	29.052124	37.878948	112.39312	30.460187	19.791495	111.025902	-75.065827	15.144483	84.469734
7.967229	24.97331	104.492912	-22.040049	17.536446	97.805634	32.019749	1.722834	110.265579	29.31971	37.993961	113.122849	30.6697295	19.8583975	111.694214	-74.7498275	15.2144945	83.917054
8.868192	26.13624	104.878059	-21.769524	17.630932	97.676277	32.197948	1.736292	110.59407	29.580107	38.046066	113.618172	30.8890275	19.891179	112.106121	-74.4280755	15.370685	83.246433
9.641942	27.291832	105.177559	-21.526285	17.736759	97.547379	32.447277	1.643289	110.750793	29.892519	38.109718	113.945328	31.169898	19.8765035	112.3480605	-74.222468	15.5970145	82.7466975
10.277872	28.390846	105.358246	-21.312567	17.897299	97.359634	32.639236	1.69387	110.776695	30.172787	38.229202	114.172157	31.4060115	19.961536	112.474426	-74.0311455	15.833062	82.244842
10.722063	29.506859	105.398033	-21.089672	18.121874	97.158119	32.816017	1.784408	110.75132	30.430538	38.341064	114.187767	31.6232775	20.062736	112.4695435	-73.8026215	16.181012	81.8466945
11.077704	30.589417	105.397141	-20.838036	18.418449	96.9674	33.055225	1.979116	110.635544	30.62615	38.5215	114.129028	31.8406875	20.250308	112.382286	-73.5167595	16.58659	81.552514
11.331414	32.198658	105.312798	-20.443308	18.87188	96.837807	33.433983	2.309168	110.285416	31.009808	38.796814	113.975731	32.2218955	20.552991	112.1305735	-73.1085115	17.190769	81.5450405
11.33132	33.16888	105.213837	-20.150732	19.143339	96.870003	33.719872	2.522864	109.934059	31.351339	38.972691	113.759911	32.5356055	20.7477775	111.846985	-72.8370695	17.5389005	81.893021
11.215372	34.129143	104.943428	-19.859142	19.448044	96.933678	34.038456	2.793077	109.475456	31.680798	39.173752	113.321999	32.859627	20.9834145	111.3987275	-72.577911	17.9126735	82.4686285
10.974433	35.075779	104.523361	-19.557884	19.751005	96.972641	34.389786	3.092211	108.824196	31.982569	39.391556	112.626358	33.1861775	21.2418835	110.725277	-72.3019455	18.2601265	83.220005
10.640064	35.953922	103.947281	-19.234499	20.034241	97.056656	34.772346	3.354006	108.049034	32.287868	39.592018	111.793671	33.530107	21.473012	109.9213525	-71.999105	18.59547	84.1919595
10.140732	36.849056	103.340744	-18.907654	20.280497	97.182678	35.143318	3.671726	107.292023	32.663326	39.819862	110.880959	33.903322	21.745794	109.086491	-71.71863	18.8152	85.278865
9.519136	37.66851	102.795746	-18.562117	20.484226	97.368973	35.525566	3.931264	106.580414	33.040199	40.05125	110.005829	34.2828825	21.991257	108.2931215	-71.4071165	18.977195	86.4448245
8.427767	38.872677	102.154907	-17.992125	20.730877	97.801994	36.156895	4.218367	105.745911	33.564693	40.323128	108.87381	34.860794	22.2707475	107.3098605	-70.845044	19.1910065	88.2941275
7.522842	39.602985	101.857056	-17.621584	20.816868	98.151169	36.540897	4.336976	105.415321	33.913258	40.411366	108.293961	35.2270775	22.374171	106.854641	-70.4702455	19.259565	89.447697
6.541323	40.275299	101.729919	-17.29788	20.857925	98.533218	36.904984	4.3795	105.224655	34.268337	40.525452	107.979836	35.5866605	22.452476	106.6022455	-70.1824205	19.263374	90.4641905
5.512341	40.968178	101.637993	-17.007946	20.834225	98.897186	37.188358	4.392416	105.179871	34.64447	40.561764	107.80941	35.916414	22.47709	106.4946405	-69.932306	19.19136	91.2997315
4.367698	41.62804	101.528358	-16.771421	20.765408	99.152824	37.450077	4.324911	105.180267	34.949032	40.553509	107.700371	36.1995545	22.43921	106.440319	-69.7423965	19.091606	91.865329
3.197222	42.267792	101.369057	-16.562344	20.689507	99.339127	37.649048	4.247237	105.174728	35.215511	40.501167	107.561493	36.4322795	22.374202	106.3681105	-69.5569675	19.004812	92.3101435
1.99033	42.924622	101.235977	-16.337616	20.591835	99.513702	37.850014	4.168408	105.117752	35.447525	40.420307	107.392052	36.6487695	22.2943575	106.254902	-69.3240015	18.8893125	92.772502
0.02382	43.914192	101.146233	-16.053131	20.495882	99.802551	38.167561	4.123907	104.973267	35.783085	40.393005	107.191261	36.975323	22.258456	106.082264	-69.081585	18.733308	93.522838
-1.312426	44.635178	101.163269	-15.857378	20.449842	100.003014	38.378578	4.218395	104.787277	36.043987	40.492214	107.122192	37.2112825	22.3553045	105.9547345	-68.9260385	18.5443795	94.0512935
-2.767299	45.332684	101.296005	-15.664373	20.453573	100.198257	38.607914	4.376256	104.452751	36.224529	40.632904	107.03241	37.4162215	22.50458	105.7425805	-68.7449675	18.402566	94.6539335
-4.208087	46.04591	101.487579	-15.530905	20.458027	100.347343	38.824383	4.608845	103.94548	36.328552	40.827599	106.860611	37.5764675	22.718222	105.4030455	-68.6382775	18.197832	95.2916405
-5.700848	46.752213	101.717255	-15.395294	20.522453	100.417671	38.986675	4.945802	103.230644	36.402245	41.117268	106.607941	37.69446	23.031535	104.9192925	-68.485048	18.013371	95.9160495
-7.223683	47.478905	102.022133	-15.275232	20.61705	100.440147	39.133133	5.413666	102.311371	36.439838	41.448391	106.230209	37.7864855	23.4310285	104.27079	-68.3369495	17.8030715	96.609504
-8.746159	48.1884	102.295837	-15.133011	20.755749	100.411949	39.235977	5.951769	101.34903	36.434731	41.833626	105.718628	37.835354	23.8926975	103.533829	-68.101376	17.6188005	97.290069
-11.001675	49.152153	102.672813	-14.944381	21.136417	100.326714	39.451767	6.778464	99.975952	36.273022	42.409107	104.840042	37.8623945	24.5937855	102.407997	-67.7511565	17.6790485	98.245431
-12.475831	49.773659	102.879951	-14.829718	21.414362	100.289536	39.550636	7.321827	99.206146	36.205952	42.828762	104.1931	37.878294	25.0752945	101.699623	-67.53773	17.7534295	98.879449
-13.87491	50.261116	103.098595	-14.735134	21.68149	100.249908	39.576591	7.789292	98.565697	36.151901	43.138443	103.62487	37.864246	25.4638675	101.0952835	-67.334514	17.8991125	99.4045325
-15.244971	50.698166	103.388123	-14.601389	21.900249	100.330116	39.548569	8.130385	98.153023	36.030327	43.376389	103.180168	37.789448	25.753387	100.6665955	-66.992226	18.047111	99.9936365
-16.557611	51.0611	103.702148	-14.537954	22.071339	100.433563	39.519981	8.396149	97.891243	35.947083	43.604324	102.916527	37.733532	26.0002365	100.403885	-66.80944	18.1424415	100.463241
-17.821465	51.326	103.952492	-14.45188	22.158869	100.606743	39.531342	8.542403	97.801201	35.864075	43.786083	102.784706	37.6977085	26.164243	100.2929535	-66.6014685	18.153495	100.9205325
-19.093388	51.484917	104.192039	-14.435394	22.25013	100.721672	39.602531	8.534601	97.771156	35.827278	43.926773	102.684761	37.7149045	26.230687	100.2279585	-66.5856925	18.269573	101.2153855
-20.855669	51.65752	104.542397	-14.352714	22.221006	100.791344	39.701176	8.529004	97.762283	35.830578	43.614857	102.664734	37.765877	26.0719305	100.2135085	-66.471305	18.3700815	101.3691795
-21.880993	51.59145	104.617989	-14.331736	22.148899	100.816551	39.735775	8.49019	97.784691	35.84259	44.064945	102.622238	37.7891825	26.2775675	100.2034645	-66.4526545	18.0202305	101.4296375
-22.917469	51.458633	104.743828	-14.324019	22.045311	100.79393	39.785931	8.416085	97.788345	35.851818	44.086483	102.66304	37.8188745	26.251284	100.2256925	-66.4669125	17.839338	101.3621675
-23.890579	51.256149	104.824532	-14.334533	21.925159	100.776482	39.818005	8.325067	97.800323	35.849457	44.064114	102.704491	37.833731	26.1945905	100.252407	-66.502797	17.6557275	101.300557
-24.808771	50.982571	104.880836	-14.370256	21.797281	100.730659	39.823093	8.192477	97.829407	35.820232	44.023113	102.79808	37.8216625	26.107795	100.3137435	-66.5621745	17.486767	101.1475745
-25.765177	50.73716	104.920128	-14.431179	21.683962	100.693977	39.780487	8.085596	97.865593	35.727886	43.962749	102.882156	37.7541865	26.0241725	100.3738745	-66.6165445	17.3437515	101.0140795
-26.403126	50.248455	104.788574	-14.552474	21.576899	100.615097	39.679562	7.955997	97.892982	35.657146	43.891018	102.905022	37.668354	25.9235075	100.399002	-66.773302	17.2302905	100.831192
-27.549088	49.496555	104.679741	-14.694919	21.416754	100.507927	39.527668	7.791574	97.868401	35.510506	43.74094	102.871681	37.519087	25.766257	100.370041	-66.908925	17.067251	100.645813
-28.414627	48.961082	104.621208	-14.79481	21.353685	100.406715	39.381824	7.711388	97.850311	35.413361	43.654564	102.807617	37.3975925	25.682976	100.328964	-66.9872125	17.024394	100.484466
-28.999287	48.254322	104.418816	-14.915109	21.321688	100.292763	39.236805	7.679121	97.84478	35.311897	43.563416	102.729263	37.274351	25.6212685	100.2870215	-67.104569	17.0221075	100.2985045
-29.632368	47.544308	104.251312	-15.010874	21.283255	100.22303	39.138836	7.606663	97.839043	35.191502	43.505901	102.687836	37.165169	25.556282	100.2634395	-67.186917	17.010228	100.1826205
-30.088367	46.683666	104.044739	-15.083243	21.198917	100.193192	39.011105	7.539021	97.863091	35.086147	43.458344	102.659729	37.048626	25.4986825	100.26141	-67.215112	16.8991515	100.124974
-30.633024	45.737614	103.945412	-15.20133	21.158188	100.182426	38.858036	7.4482	97.884537	34.994144	43.399582	102.629707	36.92609	25.423891	100.257122	-67.32875	16.892485	100.10773
-31.334585	44.788929	103.949249	-15.33251	21.129948	100.165001	38.732941	7.363676	97.887657	34.885483	43.314682	102.634094	36.809212	25.339179	100.2608755	-67.474232	16.920717	100.0691265
-31.879473	43.040695	103.69706	-15.520367	21.054779	100.175964	38.514614	7.218785	97.926682	34.738983	43.171612	102.729477	36.6267985	25.1951985	100.3280795	-67.6675325	16.9143595	100.0238485
-32.274929	41.771679	103.529289	-15.62196	21.003555	100.170967	38.397217	7.112538	97.93399	34.655403	43.065353	102.796555	36.52631	25.0889455	100.3652725	-67.77023	16.9181645	99.9766615
-32.845787	40.484341	103.395828	-15.69553	20.960239	100.145355	38.281013	7.004714	97.940872	34.60976	42.973225	102.860283	36.4453865	24.9889695	100.4005775	-67.8364465	16.9315085	99.8901325
-33.091862	39.019287	103.011024	-15.798113	20.916304	100.075699	38.144119	6.898183	97.954506	34.547638	42.872585	102.901695	36.3458785	24.885384	100.4281005	-67.9421045	16.947224	99.7232975
-33.393093	37.51239	102.545181	-15.858644	20.877193	99.957375	38.00808	6.765875	97.986755	34.510281	42.788921	102.871742	36.2591805	24.777398	100.4292485	-67.9764685	16.976988	99.4855015
-33.72998	35.945023	101.976952	-15.979544	20.866346	99.789742	37.848427	6.606685	98.054588	34.497986	42.678963	102.730881	36.1732065	24.642824	100.3927345	-68.1322945	17.089868	99.1867495
-34.067448	34.299053	101.298073	-16.101864	20.875843	99.588707	37.675159	6.398612	98.173035	34.446697	42.54903	102.483871	36.060928	24.473821	100.328453	-68.264656	17.277865	98.848961
-34.51841	31.610277	100.330864	-16.220249	20.776096	99.318001	37.461655	5.976964	98.348907	34.258884	42.240875	101.865089	35.8602695	24.1089195	100.106998	-68.3007675	17.4432725	98.529004
-34.83733	29.774071	99.724022	-16.286572	20.709095	99.100761	37.327145	5.650631	98.395332	34.117031	41.956539	101.279366	35.722088	23.803585	99.837349	-68.295232	17.614605	98.364173
-34.94738	27.835201	99.109772	-16.284769	20.585829	98.855499	37.214333	5.321166	98.376625	33.97419	41.619812	100.575874	35.5942615	23.470489	99.4762495	-68.1637995	17.701169	98.2347485
-35.304054	25.849295	98.706276	-16.30377	20.463783	98.6026	37.112629	5.004181	98.264267	33.857327	41.287971	99.786011	35.484978	23.146076	99.025139	-68.092518	17.78149	98.180061
-35.464851	23.796129	98.406891	-16.280838	20.308577	98.366898	37.034912	4.715679	97.981575	33.761509	40.925011	98.938332	35.3982105	22.820345	98.4599535	-67.9598865	17.796809	98.2738425
-35.721504	21.766933	98.165359	-16.219492	20.109753	98.128967	36.975117	4.445119	97.596878	33.667488	40.579975	98.125031	35.3213025	22.512547	97.8609545	-67.7602865	17.706959	98.3969795
-35.887691	19.640442	97.921204	-16.16081	19.920271	97.8946	36.918377	4.193532	97.247162	33.630474	40.279934	97.438499	35.2744255	22.236733	97.3428305	-67.5960455	17.603809	98.4463695
-36.195396	16.538282	97.746796	-16.14184	19.609205	97.651566	36.844917	3.831115	96.835304	33.515263	39.846466	96.756401	35.18009	21.8387905	96.7958525	-67.46377	17.3796195	98.5072795
-36.38784	14.438929	97.634491	-16.201139	19.420212	97.498528	36.759407	3.540519	96.644119	33.524807	39.59631	96.27066	35.142107	21.5684145	96.4573895	-67.544385	17.2720095	98.5396665
-36.553875	12.416906	97.566589	-16.261335	19.328938	97.309021	36.653976	3.291735	96.464386	33.488644	39.356319	95.658669	35.07131	21.324027	96.0615275	-67.59398	17.333849	98.5565145
-36.655319	10.366947	97.668228	-16.250797	19.261139	97.189102	36.542286	3.07537	96.368286	33.309444	39.06921	94.971077	34.925865	21.07229	95.6696815	-67.427459	17.449988	98.7085225
-36.833851	8.389439	97.996597	-16.255819	19.206921	97.188934	36.438484	2.833844	96.386108	33.114494	38.7514	94.299957	34.776489	20.792622	95.3430325	-67.288127	17.62122	99.0348355
-36.868172	6.47651	98.49231	-16.280754	19.198181	97.29287	36.332638	2.579612	96.525887	32.90947	38.388424	93.757126	34.621054	20.484018	95.1415065	-67.182562	17.912344	99.4442335
-36.97057	4.63107	99.126312	-16.335587	19.132702	97.463425	36.244797	2.27453	96.728661	32.746323	38.030617	93.341446	34.49556	20.1525735	95.0350535	-67.166734	18.1128305	99.8917965
-36.998402	1.984141	99.946686	-16.401369	18.990116	97.680466	36.113083	1.86947	96.96125	32.596798	37.55999	92.933838	34.3549405	19.71473	94.947544	-67.1576785	18.265502	100.413388
-36.997429	0.270206	100.313934	-16.401558	18.872932	97.731842	36.049698	1.636065	97.014	32.460423	37.299236	92.798325	34.2550605	19.4676505	94.9061625	-67.0581765	18.2782135	100.5575215
-37.023087	-1.372737	100.528763	-16.432371	18.765251	97.727791	35.992901	1.430648	97.008575	32.44173	37.084763	92.647354	34.2173155	19.2577055	94.8279645	-67.0820575	18.2727965	100.6276175
-36.915092	-2.92539	100.677444	-16.443808	18.656174	97.6884	35.955963	1.265573	96.954536	32.364113	36.900269	92.586281	34.160038	19.082921	94.7704085	-67.047654	18.229427	100.6063915
-36.847973	-4.408306	100.704491	-16.46051	18.548733	97.584686	35.901268	1.132174	96.875168	32.40234	36.761398	92.456284	34.151804	18.946786	94.665726	-67.072824	18.15068	100.503646
-36.771946	-5.812163	100.663467	-16.505878	18.48942	97.448685	35.828651	1.020962	96.766312	32.316528	36.680695	92.421654	34.0725895	18.8508285	94.593983	-67.0843455	18.1280115	100.303387
-36.577301	-7.119905	100.711128	-16.559036	18.385963	97.326744	35.732891	0.913967	96.658714	32.25312	36.633091	92.37574	33.9930055	18.773529	94.517227	-67.1110775	17.998397	100.136261
-36.242424	-8.943437	100.87339	-16.661066	18.249332	97.18647	35.558578	0.726019	96.536186	32.166824	36.542244	92.357841	33.862701	18.6341315	94.4470135	-67.184833	17.8645325	99.9259265
-36.080101	-10.059662	100.911842	-16.767797	18.121107	97.09655	35.425682	0.539643	96.512932	32.12149	36.41169	92.320923	33.773586	18.4756665	94.4169275	-67.30918	17.7665475	99.7761725
-35.829056	-11.109718	100.988342	-16.895643	17.983274	96.961365	35.276424	0.314092	96.502235	31.993771	36.296761	92.319801	33.6350975	18.3054265	94.411018	-67.4263835	17.6611215	99.511712
-35.579033	-12.061077	101.007126	-17.050194	17.830591	96.841515	35.102116	0.082069	96.506302	31.820715	36.140331	92.340431	33.4614155	18.1112	94.4233665	-67.5618035	17.549982	99.2596635
-35.295555	-12.973171	101.044312	-17.182974	17.631279	96.722351	34.941628	-0.196725	96.544792	31.706789	35.972046	92.348335	33.3242085	17.8876605	94.4465635	-67.6901565	17.3748975	98.9981385
-34.946838	-13.783677	101.108849	-17.363159	17.448261	96.579254	34.764534	-0.490531	96.5755	31.605068	35.787716	92.351166	33.184801	17.6485925	94.463333	-67.911119	17.2479295	98.695175
-34.624527	-14.525649	101.132347	-17.552853	17.242311	96.476654	34.572269	-0.784296	96.607056	31.493584	35.573154	92.344139	33.0329265	17.394429	94.4755975	-68.1386325	17.090193	98.4777105
-34.058563	-15.500395	101.24353	-17.773802	16.973946	96.333939	34.299038	-1.181167	96.695122	31.313997	35.276466	92.319519	32.8065175	17.0476495	94.5073205	-68.3541215	16.9002425	98.1605575
-33.625702	-16.033396	101.311203	-17.934681	16.825344	96.237915	34.116959	-1.41261	96.764908	31.18293	35.105484	92.31324	32.6499445	16.846437	94.539074	-68.5193065	16.804251	97.936756
-33.147858	-16.483383	101.378105	-18.088268	16.673784	96.179893	33.938122	-1.637436	96.826378	31.089973	34.970219	92.315895	32.5140475	16.6663915	94.5711365	-68.6905835	16.6811765	97.7886495
-32.626881	-16.91745	101.404213	-18.262447	16.540588	96.138588	33.777565	-1.829391	96.884727	30.999363	34.822456	92.358597	32.388464	16.4965325	94.621662	-68.913358	16.5846435	97.655514
-32.0783	-17.150997	101.348961	-18.428314	16.420109	96.091606	33.604244	-2.006056	96.940292	30.878969	34.678391	92.423347	32.2416065	16.3361675	94.6818195	-69.0982345	16.5040505	97.5013925
-31.471878	-17.299168	101.193642	-18.597885	16.307791	96.022034	33.439938	-2.160757	96.979576	30.753956	34.551327	92.49408	32.096947	16.195285	94.736828	-69.292717	16.420297	97.30724
-30.831566	-17.36203	100.953743	-18.77286	16.252888	95.928001	33.291569	-2.272104	96.992966	30.644018	34.473278	92.577751	31.9677935	16.100587	94.7853585	-69.5135135	16.405189	97.0706435
-29.721022	-17.24268	100.487282	-19.038559	16.178413	95.719574	33.059296	-2.304439	97.021065	30.484184	34.482758	92.71769	31.77174	16.0891595	94.8693775	-69.848858	16.2676665	96.5697705
-28.954014	-17.024069	100.141296	-19.254705	16.142118	95.58992	32.907513	-2.285635	97.031609	30.345747	34.530483	92.845207	31.62663	16.122424	94.938408	-70.13604	16.161812	96.241432
-28.104029	-16.699846	99.792229	-19.439787	16.13814	95.474197	32.738068	-2.246032	97.041908	30.209845	34.590073	92.971992	31.4739565	16.1720205	95.00695	-70.3535305	16.1042595	95.941444
-27.195036	-16.30208	99.476608	-19.634129	16.159899	95.377441	32.570839	-2.220958	97.041847	30.067591	34.647522	93.100555	31.319215	16.213282	95.071201	-70.587473	16.106516	95.683681
-26.252827	-15.785329	99.219528	-19.804096	16.182442	95.285133	32.437672	-2.198813	97.046272	29.956644	34.686302	93.208015	31.197158	16.2437445	95.1271435	-70.80535	16.1211395	95.4431225
-25.265738	-15.201683	98.9291	-19.973467	16.218859	95.18644	32.309219	-2.183115	97.051979	29.882589	34.727154	93.299614	31.095904	16.2720195	95.1757965	-71.042838	16.1656985	95.1970835
-24.154537	-14.594284	98.629997	-20.084826	16.242214	95.089203	32.178028	-2.181552	97.079033	29.848995	34.784996	93.384804	31.0135115	16.301722	95.2319185	-71.1831635	16.182706	94.9464875
-22.47846	-13.382713	98.18325	-20.244614	16.305351	94.93486	32.021687	-2.15285	97.113586	29.860397	34.870712	93.577217	30.941042	16.358931	95.3454015	-71.43027	16.251771	94.5243185
-21.223936	-12.566833	97.790649	-20.319214	16.317539	94.878563	31.937647	-2.117095	97.129532	29.883787	34.952507	93.778275	30.910717	16.417706	95.4539035	-71.549145	16.217372	94.3032225
-20.015469	-11.650077	97.398308	-20.401232	16.352688	94.855408	31.876776	-2.071459	97.097984	29.921997	35.04126	94.029335	30.8993865	16.4849005	95.5636595	-71.7018505	16.2204755	94.1471565
-18.664558	-10.696578	96.988525	-20.446112	16.362513	94.862717	31.800205	-1.968108	97.033997	29.934263	35.18372	94.386826	30.867234	16.607806	95.7104115	-71.759458	16.11722	94.0150225
-17.260118	-9.708655	96.493271	-20.512537	16.373987	94.866379	31.760153	-1.847607	96.956604	29.959335	35.370392	94.831154	30.859744	16.7613925	95.893879	-71.884818	15.9865815	93.838879
-15.854753	-8.611876	95.964172	-20.628586	16.39357	94.832626	31.731188	-1.673173	96.862724	30.009455	35.574684	95.254044	30.8703215	16.9507555	96.058384	-72.1274935	15.8363845	93.606868
-14.390225	-7.516679	95.442902	-20.7351	16.413458	94.752678	31.703217	-1.497808	96.743088	30.026241	35.803574	95.651466	30.864729	17.152883	96.197277	-72.334929	15.674033	93.308079
-12.149736	-5.800112	94.659172	-20.914169	16.515011	94.455498	31.601563	-1.131018	96.544495	29.988688	36.06057	96.03698	30.7951255	17.464776	96.2907375	-72.6234635	15.565246	92.6202585
-10.619083	-4.624419	94.163818	-21.0319	16.625774	94.110703	31.53236	-0.892446	96.442207	29.881435	36.260437	96.166862	30.7068975	17.6839955	96.3045345	-72.7706975	15.5675525	91.9168715
-9.086267	-3.395393	93.682076	-21.161087	16.734154	93.660919	31.45557	-0.662744	96.385284	29.779688	36.401745	96.159492	30.617629	17.8695005	96.272388	-72.939803	15.5988075	91.04945
-7.513689	-2.178454	93.219147	-21.250616	16.819611	93.127167	31.427713	-0.49163	96.374283	29.692225	36.505539	96.079765	30.559969	18.0069545	96.227024	-73.061201	15.6322675	90.02731
-5.949059	-0.963407	92.790123	-21.311703	16.882	92.477097	31.418451	-0.342933	96.399918	29.606178	36.62656	96.00518	30.5123145	18.1418135	96.202549	-73.1357205	15.6221865	88.751645
-4.405859	0.229952	92.396637	-21.336784	16.91625	91.764038	31.416193	-0.24833	96.455154	29.588091	36.73127	95.906166	30.502142	18.24147	96.18066	-73.17571	15.59103	87.347416
-2.812778	1.424078	91.990013	-21.324949	16.968195	91.007401	31.406694	-0.157476	96.538712	29.647081	36.8564	95.769501	30.5268875	18.349462	96.1541065	-73.1767855	15.586928	85.8606955
-0.496838	3.243281	91.499634	-21.233093	17.049215	90.028831	31.491148	-0.064034	96.630829	29.764023	36.961323	95.567749	30.6275855	18.4486445	96.099289	-73.0937715	15.6497855	83.958373
1.05507	4.474036	91.253426	-21.090736	17.095016	89.465851	31.593176	0.031948	96.609482	29.848438	36.975777	95.472023	30.720807	18.5038625	96.0407525	-72.902279	15.6861695	82.8909495
2.588754	5.695769	90.983215	-20.86216	17.115318	88.929024	31.775829	0.087783	96.533997	29.942646	37.012772	95.474419	30.8592375	18.5502775	96.004208	-72.5835575	15.6803585	81.85384
4.078202	6.931804	90.694939	-20.606684	17.147902	88.370171	31.935879	0.162465	96.44577	30.071581	37.108265	95.577957	31.00373	18.635365	96.0118635	-72.217098	15.660439	80.7284785
5.50431	8.171297	90.462456	-20.3512	17.163734	87.862236	32.133781	0.123651	96.359589	30.278873	37.209427	95.711998	31.206327	18.666539	96.0357935	-71.908727	15.660929	79.6886785
6.875964	9.420027	90.301674	-20.11232	17.218176	87.433716	32.348167	0.107762	96.317787	30.574757	37.271805	95.839966	31.461462	18.6897835	96.0788765	-71.686102	15.7465685	78.7885555
8.21408	10.662799	90.24472	-19.844879	17.275005	87.113403	32.509556	0.108376	96.309608	30.871223	37.345455	95.995934	31.6903895	18.7269155	96.152771	-71.3801475	15.8230945	78.074035
10.011757	12.578519	90.296364	-19.519009	17.377548	86.78849	32.766262	0.083525	96.399017	31.30629	37.429409	96.255234	32.036276	18.756467	96.3271255	-71.074294	15.998629	77.2498545
11.110529	13.839912	90.460487	-19.345667	17.466406	86.726913	32.916187	0.077193	96.531883	31.571234	37.478882	96.452126	32.2437105	18.7780375	96.4920045	-70.9350445	16.1547745	76.9618215
12.124355	15.131635	90.652153	-19.1695	17.567459	86.733284	33.063354	0.095701	96.714615	31.772535	37.551533	96.773529	32.4179445	18.823617	96.744072	-70.7569445	16.311301	76.722496
13.059552	16.436363	91.010963	-18.995705	17.651978	86.86039	33.208897	0.1255	96.936333	31.970537	37.6189	97.195831	32.589717	18.8722	97.066082	-70.581127	16.431756	76.654698
13.945452	17.696243	91.31929	-18.831041	17.695728	86.97879	33.363186	0.120637	97.123245	32.191284	37.635849	97.602829	32.777235	18.878243	97.363037	-70.439317	16.513213	76.594543
14.720289	18.977215	91.496155	-18.705589	17.760349	86.992378	33.488457	0.109041	97.225876	32.417309	37.609718	97.876587	32.952883	18.8593795	97.5512315	-70.364061	16.6613185	76.4335245
15.489906	20.233248	91.608498	-18.554216	17.804535	86.902405	33.59967	0.097896	97.256958	32.662819	37.582981	98.031464	33.1312445	18.8404385	97.644211	-70.2396765	16.7686315	76.160599
16.503546	22.128906	91.719124	-18.253036	17.904099	86.694954	33.800262	0.083864	97.229523	32.927799	37.482815	98.254814	33.3640305	18.7833395	97.7421685	-69.8701025	17.0248585	75.6477395
17.060011	23.365208	91.788063	-18.031771	17.933372	86.530457	33.953564	0.054762	97.214417	33.131897	37.436874	98.452873	33.5427305	18.745818	97.833645	-69.6062725	17.120926	75.227269
17.573372	24.559385	91.971115	-17.830137	17.987978	86.390945	34.077587	0.027095	97.238167	33.396652	37.381336	98.723503	33.7371195	18.7042155	97.980835	-69.3973935	17.2717405	74.801055
17.985155	25.755945	92.140785	-17.62237	18.0338	86.259529	34.222713	-0.009556	97.292664	33.680058	37.417831	99.099495	33.9513855	18.7041375	98.1960795	-69.1961255	17.3634625	74.3229785
18.315725	26.883066	92.271057	-17.450636	18.091633	86.114136	34.358952	-0.011371	97.338135	33.981979	37.459503	99.472618	34.1704655	18.724066	98.4053765	-69.0717375	17.4592	73.8228955
18.586945	28.143147	92.452621	-17.278423	18.187029	85.935532	34.511379	0.02176	97.33564	34.244167	37.526295	99.792007	34.377773	18.7740275	98.5638235	-68.934619	17.6000305	73.3072405
18.748499	29.30681	92.547089	-17.088417	18.292015	85.703133	34.672009	0.08726	97.280479	34.462196	37.608418	99.996689	34.5671025	18.847839	98.638584	-68.7439365	17.736191	72.767682
18.893843	31.078085	92.511803	-16.7654	18.50886	85.327469	34.937756	0.307109	97.041725	34.707645	37.724182	100.061485	34.8227005	19.0156455	98.551605	-68.3535005	18.0020745	72.103333
18.857094	32.226448	92.423126	-16.565578	18.669664	85.047379	35.129425	0.502728	96.810387	34.847099	37.822727	99.976593	34.988262	19.1627275	98.39349	-68.119418	18.1766005	71.701268
18.72732	33.351776	92.28215	-16.37002	18.80707	84.773079	35.312237	0.69752	96.556595	34.970047	37.946209	99.849281	35.141142	19.3218645	98.202938	-67.881182	18.2922755	71.34322
18.487366	34.432281	92.128311	-16.16502	18.938044	84.553223	35.502007	0.88376	96.312141	35.114319	38.04031	99.722336	35.308163	19.462035	98.0172385	-67.638203	18.414053	71.0892075
18.159348	35.498512	92.012276	-15.965794	19.068447	84.368279	35.71154	1.024851	96.096947	35.228619	38.096165	99.614555	35.4700795	19.560508	97.855751	-67.4016675	18.576386	70.880807
17.708733	36.522015	91.92524	-15.780844	19.141003	84.264206	35.927895	1.132385	95.93322	35.352974	38.111919	99.503502	35.6404345	19.622152	97.718361	-67.2021225	18.659854	70.810051
17.168989	37.496891	91.85923	-15.594788	19.195013	84.201225	36.138123	1.206554	95.806709	35.457428	38.078655	99.424271	35.7977755	19.6426045	97.61549	-66.9873515	18.7474215	70.78696
16.073925	38.935013	91.721344	-15.330317	19.222828	84.150383	36.411469	1.32628	95.625732	35.609375	38.03754	99.328369	36.010422	19.68191	97.4770505	-66.671056	18.763746	70.8237155
15.209094	39.865131	91.6222	-15.18099	19.235373	84.131195	36.600605	1.405305	95.477684	35.727966	38.030155	99.245659	36.1642855	19.71773	97.3616715	-66.5262655	18.753016	70.9007185
14.214409	40.735756	91.51902	-15.0149	19.244234	84.133667	36.785309	1.490834	95.327156	35.820915	38.072609	99.192703	36.303112	19.7817215	97.2599295	-66.332912	18.7067465	71.0074045
13.09532	41.591629	91.396019	-14.885308	19.234262	84.196037	36.979736	1.562073	95.153954	35.91843	38.104687	99.128151	36.449083	19.83338	97.1410525	-66.219699	18.635144	71.2510215
11.871209	42.371403	91.220421	-14.737656	19.212044	84.292427	37.14991	1.653559	94.963303	35.995506	38.121315	99.011162	36.572708	19.887437	96.9872325	-66.04802	18.536651	71.5976215
10.551864	43.126743	91.10334	-14.639499	19.219368	84.472351	37.346611	1.708997	94.748047	36.068771	38.100006	98.810539	36.707691	19.9045015	96.779293	-65.986689	18.5342345	72.165409
9.114528	43.888561	90.93335	-14.524108	19.21279	84.74028	37.525478	1.78881	94.493149	36.130848	38.072742	98.471558	36.828163	19.930776	96.4823535	-65.876379	18.494804	72.9982065
6.764697	44.881676	90.688683	-14.386199	19.212214	85.304436	37.792145	1.94632	94.043892	36.127716	38.028496	97.822334	36.9599305	19.987408	95.933113	-65.7323285	18.43702	74.675759
5.067228	45.494335	90.596092	-14.306602	19.225203	85.807426	37.962036	1.99977	93.744949	36.143852	38.006657	97.359146	37.052944	20.0032135	95.5520475	-65.666148	18.4471925	76.0628045
3.302449	46.040546	90.572052	-14.211462	19.230448	86.417976	38.086021	2.084279	93.458946	36.181049	37.957336	96.924423	37.133535	20.0208075	95.1916845	-65.556459	18.4400885	77.6442675
1.45299	46.559223	90.710899	-14.132603	19.215546	87.095421	38.168205	2.195354	93.223091	36.19508	37.927361	96.60482	37.1816425	20.0613575	94.9139555	-65.4468485	18.3697345	79.2768865
-0.48252	47.020603	90.977119	-14.067176	19.233639	87.826935	38.186466	2.208794	93.033188	36.220181	37.893204	96.391205	37.2033235	20.050999	94.7121965	-65.3376755	18.416279	80.9416735
-2.453672	47.445919	91.364555	-14.064704	19.227325	88.592659	38.163914	2.202079	92.885437	36.257919	37.845482	96.296448	37.2109165	20.0237805	94.5909425	-65.3403245	18.4308695	82.5943755
-4.486078	47.84127	91.889786	-14.133735	19.208645	89.340218	38.084774	2.180636	92.812004	36.306084	37.774879	96.317642	37.195429	19.9777575	94.564823	-65.462899	18.4395325	84.115613
-7.557809	48.401859	92.591026	-14.255563	19.218735	90.255508	37.89764	2.085719	92.758926	36.304958	37.70853	96.398094	37.101299	19.8971245	94.57851	-65.612425	18.5403455	85.932506
-9.65199	48.751472	92.999939	-14.40579	19.269789	90.759544	37.742744	2.054674	92.744759	36.236454	37.700157	96.409996	36.989599	19.8774155	94.5773775	-65.801179	18.6621625	86.9417105
-11.721516	49.100986	93.349937	-14.541279	19.326735	91.222366	37.571827	2.048651	92.763336	36.126881	37.683853	96.368446	36.849354	19.866252	94.565891	-65.931912	18.787218	87.878841
-13.80811	49.440773	93.65448	-14.67758	19.464977	91.627937	37.391788	2.091753	92.829849	35.944237	37.689644	96.31369	36.6680125	19.8906985	94.5717695	-66.0231725	19.0392555	88.6841045
-15.853578	49.764355	93.98941	-14.822072	19.580235	92.050728	37.171844	2.147636	92.878502	35.742264	37.74966	96.22921	36.457054	19.948648	94.553856	-66.101198	19.211822	89.5476
-17.918179	50.084805	94.368462	-15.025495	19.721535	92.458641	36.919868	2.234107	92.892784	35.552036	37.769115	96.110802	36.235952	20.001611	94.501793	-66.286942	19.441459	90.415489
-19.978027	50.421989	94.80851	-15.176455	19.857758	92.830391	36.701061	2.304508	92.830948	35.349934	37.794895	95.944992	36.0254975	20.0497015	94.38797	-66.3784075	19.6658145	91.272812
-22.9678	50.898277	95.401772	-15.358201	19.995844	93.205261	36.447445	2.394139	92.666504	35.041737	37.86911	95.644722	35.744591	20.1316245	94.155613	-66.460993	19.8600635	92.254909
-24.889833	51.166897	95.726669	-15.510471	20.094303	93.329819	36.350658	2.365391	92.521309	34.79784	37.938534	95.509644	35.574249	20.1519625	94.0154765	-66.595191	20.0366435	92.6441615
-26.810345	51.412827	96.082153	-15.669767	20.174885	93.435875	36.219685	2.403504	92.414169	34.503254	37.983067	95.426788	35.3614695	20.1932855	93.9204785	-66.7010035	20.1564845	92.9512715
-28.667286	51.651234	96.459671	-15.843469	20.209875	93.564774	36.047955	2.409945	92.334488	34.309162	38.029148	95.302544	35.1785585	20.2195465	93.818516	-66.8654965	20.2002035	93.311032
-30.479774	51.815899	96.788445	-16.008368	20.264318	93.647018	35.920967	2.359661	92.213127	34.079079	38.142685	95.232468	35.000023	20.251173	93.7227975	-67.016759	20.277463	93.5712385
-32.274509	51.934498	97.128181	-16.156704	20.348812	93.633446	35.823692	2.254227	92.084648	33.800957	38.307308	95.147743	34.8123245	20.2807675	93.6161955	-67.1257325	20.4168565	93.6506965
-33.93248	51.998562	97.442947	-16.311165	20.407728	93.591881	35.594437	2.28213	92.002029	33.540039	38.440643	95.008537	34.567238	20.3613865	93.505283	-67.189568	20.4540695	93.678479
-36.373287	52.015175	97.964111	-16.538795	20.512217	93.653831	35.261654	2.356757	91.796234	33.208469	38.538937	94.850601	34.2350615	20.447847	93.3234175	-67.3126515	20.576587	93.9842445
-37.920696	51.970024	98.331161	-16.687449	20.55127	93.680504	35.085564	2.398789	91.658302	32.943539	38.706852	94.854584	34.0145515	20.5528205	93.256443	-67.3894495	20.5497195	94.104565
-39.41391	51.840912	98.650429	-16.817921	20.567051	93.675522	34.863655	2.539189	91.543892	32.616718	38.900143	94.881371	33.7401865	20.719666	93.2126315	-67.3760285	20.414436	94.1384125
-40.880093	51.700623	98.923752	-16.938473	20.621222	93.654564	34.729752	2.666503	91.395416	32.315212	39.075066	94.861343	33.522482	20.8707845	93.1283795	-67.399428	20.3716595	94.1807485
-42.177326	51.423878	99.176979	-17.046381	20.652676	93.605934	34.643456	2.81379	91.236443	32.007072	39.215778	94.819633	33.325264	21.014784	93.028038	-67.418026	20.290568	94.18383
-43.09922	50.850468	99.338959	-17.18639	20.68486	93.504532	34.476868	2.965155	91.108665	31.623333	39.343075	94.792915	33.0501005	21.154115	92.95079	-67.4228805	20.215605	94.058274
-44.522614	50.774418	99.030861	-17.314394	20.690845	93.333382	34.368782	3.002586	90.922424	31.17226	39.542721	94.800797	32.770521	21.2726535	92.8616105	-67.399309	20.1090365	93.8051535
-45.001282	49.760338	98.403709	-17.52956	20.703657	93.05069	34.525993	2.752502	90.517891	30.418932	39.800163	94.804916	32.4724625	21.2763325	92.6614035	-67.5315825	20.1309815	93.4399765
-44.840195	48.757549	98.008362	-17.705111	20.724892	92.867157	34.362488	2.62093	90.444572	30.026525	39.808464	94.650154	32.1945065	21.214697	92.547363	-67.6047285	20.235087	93.186951
-45.262974	48.065529	97.52993	-17.913553	20.770103	92.721123	34.188686	2.442182	90.412125	29.792877	39.69537	94.358948	31.9907815	21.068776	92.3855365	-67.8178875	20.47143	93.0567095
-45.721455	47.339317	97.044662	-18.11237	20.795948	92.667145	33.883114	2.163715	90.429344	29.680038	39.500893	93.989128	31.781576	20.832304	92.209236	-68.006316	20.759592	93.125054
-45.947819	46.380581	96.741623	-18.325243	20.842684	92.673576	33.393597	1.931996	90.475655	29.591587	39.283199	93.611969	31.492592	20.6075975	92.043812	-68.143078	21.0777705	93.30334
-46.019772	45.424305	96.674797	-18.443327	20.848503	92.744896	32.965092	1.762901	90.474236	29.43623	39.100002	93.290154	31.200661	20.4314515	91.882195	-68.087315	21.2655545	93.607597
-45.826569	44.358505	96.616295	-18.545006	20.852556	92.848099	32.660801	1.726246	90.374367	29.040485	39.069786	93.148247	30.850643	20.398016	91.761307	-67.940655	21.307096	93.934891
-45.575203	42.70335	96.496651	-18.647503	20.998884	92.952827	32.057961	1.737715	90.216133	28.982756	39.015995	92.65773	30.5203585	20.376855	91.4369315	-67.8153645	21.620913	94.4687225
-45.3657	41.529198	96.357536	-18.705427	21.061787	92.989006	31.756901	1.860211	90.088562	28.589878	39.213108	92.694122	30.1733895	20.5366595	91.391342	-67.5842435	21.5869145	94.58667
-45.095997	40.267555	96.127289	-18.797354	21.155699	93.010475	31.601501	2.118561	89.967964	28.469297	39.315006	92.634315	30.035399	20.7167835	91.3011395	-67.630107	21.5946145	94.7198105
-44.780834	38.969215	95.842079	-18.953136	21.265039	92.961189	31.43327	2.352957	89.889793	28.552446	39.332752	92.48912	29.992858	20.8428545	91.1894565	-67.89913	21.6872235	94.7329215
-44.444824	37.607342	95.537506	-19.092018	21.324703	92.936096	30.946087	2.62898	90.102654	28.508755	39.396606	92.521248	29.727421	21.012793	91.311951	-67.911457	21.636613	94.560241
-44.03849	36.151794	95.128784	-19.268534	21.387383	92.889717	30.813684	2.619036	90.332184	28.544506	39.385498	92.565575	29.679095	21.002267	91.4488795	-68.216163	21.772499	94.3305545
-43.575626	34.640755	94.813194	-19.41658	21.410938	92.891815	30.748898	2.527409	90.683441	28.511852	39.272099	92.633347	29.630375	20.899754	91.658394	-68.463535	21.922122	94.125236
-42.888721	32.31229	94.167717	-19.718977	21.386551	92.889908	30.7901	2.237839	91.421982	28.507402	39.050976	92.823883	29.648751	20.6444075	92.1229325	-69.086705	22.1286945	93.6568835
-42.390038	30.647648	93.777016	-19.884245	21.304585	92.882378	30.857082	2.020255	91.997047	28.643471	38.877029	93.042801	29.7502765	20.448642	92.519924	-69.5187665	22.160528	93.244832
-41.834156	28.94241	93.34362	-20.068451	21.158194	92.875458	30.99902	1.827754	92.642799	28.913239	38.706963	93.372704	29.9561295	20.2673585	93.0077515	-70.0930315	22.0490295	92.7431645
-41.316689	27.167835	92.878075	-20.246372	20.988422	92.901367	31.236347	1.628721	93.385765	29.026058	38.613766	94.087051	30.1312025	20.1212435	93.736408	-70.6239465	21.8556005	92.066326
-40.694229	25.350731	92.618248	-20.396767	20.767656	93.004646	31.485918	1.415093	94.188759	29.468042	38.407486	94.651199	30.47698	19.9112895	94.419979	-71.270514	21.6240225	91.589313
-40.137276	23.482243	92.443054	-20.494799	20.529865	93.162354	31.709375	1.159868	94.986107	29.900894	38.236713	95.130554	30.8051345	19.6982905	95.0583305	-71.7947325	21.3614395	91.2663775
-39.54974	21.619675	92.429474	-20.514166	20.324629	93.332161	31.889242	0.93175	95.749901	30.412813	38.051155	95.370903	31.1510275	19.4914525	95.560402	-72.1793595	21.1578055	91.10392
-38.645409	18.879005	92.36721	-20.39003	20.086025	93.49453	32.013252	0.589738	96.673721	30.854801	37.773617	95.639465	31.4340265	19.1816775	96.156593	-72.2140865	20.9903725	90.832467
-38.051769	17.102757	92.501045	-20.208574	19.934952	93.545837	32.033493	0.406235	97.051773	31.057432	37.567841	95.558289	31.5454625	18.987038	96.305031	-71.9626105	20.882866	90.786643
-37.413193	15.345255	92.700401	-20.056557	19.815269	93.577271	32.048306	0.228287	97.175179	31.110302	37.429775	95.426651	31.579304	18.829031	96.300915	-71.692418	20.801507	90.853627
-36.950535	13.592312	92.851112	-19.937927	19.695694	93.601929	32.033638	0.061807	97.138031	31.226406	37.384205	95.253494	31.630022	18.723006	96.1957625	-71.505876	20.668382	91.0080955
-36.453259	11.926641	92.990746	-19.90481	19.593243	93.623329	31.955814	-0.061884	97.04657	31.473394	37.318249	95.042114	31.714604	18.6281825	96.044342	-71.524224	20.5583035	91.202316
-36.004162	10.294147	93.176727	-19.936489	19.487312	93.67012	31.867233	-0.118543	96.930786	31.644297	37.38718	94.973824	31.755765	18.6343185	95.952305	-71.628743	20.3403055	91.387935
-35.591831	8.677805	93.390022	-20.02215	19.413277	93.742935	31.774494	-0.121544	96.793571	31.663782	37.538261	95.011169	31.719138	18.7083585	95.90237	-71.763438	20.1181955	91.5835
-34.964687	6.360629	93.47538	-20.254417	19.340061	93.814507	31.56389	-0.042414	96.593575	31.437799	37.766403	95.186874	31.5008445	18.8619945	95.8902245	-72.0096785	19.8181275	91.7387895
-34.646461	4.863759	93.537621	-20.42017	19.304049	93.829933	31.376225	0.010897	96.470276	31.1614	37.864307	95.313599	31.2688125	18.937602	95.8919375	-72.1091525	19.670496	91.7679285
-34.294418	3.448324	93.610031	-20.61306	19.247545	93.853523	31.167305	0.043569	96.3414	30.847708	37.860443	95.358658	31.0075065	18.952006	95.850029	-72.2336265	19.543084	91.857017
-33.931988	2.01071	93.681564	-20.80715	19.210423	93.857498	30.973885	0.011281	96.212074	30.525091	37.865753	95.222855	30.749488	18.938517	95.7174645	-72.363788	19.482329	91.9975315
-33.641121	0.630866	93.793503	-20.948887	19.164621	93.797379	30.76119	-0.038334	96.05265	30.229509	37.763245	94.899109	30.4953495	18.8624555	95.4758795	-72.3931235	19.4667865	92.1188785
-33.326767	-0.729612	93.907738	-21.056171	19.136896	93.731537	30.578501	-0.112152	95.842781	29.88443	37.58672	94.439217	30.2314655	18.737284	95.140999	-72.3438075	19.536508	92.322075
-32.939682	-2.042277	94.035011	-21.077904	19.049372	93.623528	30.441534	-0.178109	95.576691	29.598404	37.411366	93.898895	30.019969	18.6166285	94.737793	-72.175777	19.4821155	92.509263
-32.382233	-3.938039	94.154198	-21.110958	18.963608	93.411171	30.283312	-0.222797	95.196686	29.278368	37.141289	93.066498	29.78084	18.459246	94.131592	-72.002756	19.46797	92.69075
-32.017708	-5.146759	94.185722	-21.132925	18.891693	93.250244	30.22958	-0.222141	94.984489	29.079502	37.027645	92.592712	29.654541	18.402752	93.7886005	-71.920391	19.380634	92.7118875
-31.580723	-6.305742	94.244225	-21.12517	18.803928	93.100723	30.215612	-0.191623	94.840508	28.929832	36.966011	92.233994	29.572722	18.387194	93.537251	-71.823062	19.220662	92.664195
-31.234556	-7.40353	94.329063	-21.149687	18.773586	92.945938	30.208046	-0.179052	94.752029	28.842909	36.948418	91.945251	29.5254775	18.384683	93.34864	-71.8248515	19.162489	92.543236
-30.770683	-8.419803	94.519707	-21.185181	18.734003	92.80378	30.216822	-0.207157	94.70681	28.816235	36.912373	91.696587	29.5165285	18.352608	93.2016985	-71.8868905	19.115398	92.4058615
-30.379829	-9.346819	94.644676	-21.205082	18.689751	92.666054	30.196789	-0.276793	94.699127	28.838358	36.820213	91.461143	29.5175735	18.27171	93.080135	-71.9277375	19.107792	92.251973
-29.904238	-10.250502	94.768829	-21.252583	18.620569	92.515373	30.1604	-0.436561	94.684044	28.883093	36.685921	91.218727	29.5217465	18.12468	92.9513855	-72.0269125	19.116458	92.0793605
-29.288155	-11.454091	94.941772	-21.256374	18.431177	92.321472	30.043592	-0.712666	94.577866	28.816622	36.453255	90.881546	29.430107	17.8702945	92.729706	-71.942855	18.9920595	91.913238
-28.782192	-12.156679	95.128273	-21.261114	18.317327	92.197945	29.948109	-0.880622	94.451813	28.769264	36.270508	90.632378	29.3586865	17.694943	92.5420955	-71.8809145	18.939711	91.8537945
-28.270731	-12.774574	95.189621	-21.268757	18.197765	92.068031	29.906097	-1.043101	94.343155	28.728867	36.089043	90.35984	29.317482	17.522971	92.3514975	-71.854996	18.872559	91.7845645
-27.787994	-13.29946	95.202171	-21.282084	18.070845	91.886848	29.877359	-1.174649	94.250992	28.671923	35.906509	90.088776	29.274641	17.36593	92.169884	-71.838809	18.77576	91.603812
-27.306948	-13.744717	95.166878	-21.296341	17.972141	91.731461	29.84281	-1.287194	94.14109	28.607353	35.741737	89.812195	29.2250815	17.2272715	91.9766425	-71.8177635	18.7170105	91.4862795
-26.72489	-14.185474	95.106384	-21.328367	17.838207	91.568077	29.843245	-1.3726	93.998062	28.529274	35.602715	89.536217	29.1862595	17.1150575	91.7671395	-71.8429935	18.5613565	91.3690145
-26.152807	-14.482373	94.972572	-21.39134	17.739853	91.423233	29.760176	-1.40141	93.827698	28.43618	35.508636	89.312538	29.098178	17.053613	91.570118	-71.880858	18.426093	91.276348
-25.258469	-14.826083	94.658028	-21.516155	17.579679	91.144852	29.691463	-1.472583	93.594055	28.32416	35.433304	89.124557	29.0078115	16.9803605	91.359306	-72.0401215	18.1789975	90.930398
-24.658575	-14.969349	94.296906	-21.610882	17.450016	90.928154	29.608027	-1.499722	93.520912	28.28562	35.410637	89.106087	28.9468235	16.9554575	91.3134995	-72.1685875	17.9445745	90.5428085
-24.078236	-14.984831	93.916389	-21.727852	17.335764	90.689888	29.556185	-1.496155	93.540504	28.238695	35.445141	89.19136	28.89744	16.974493	91.365932	-72.353144	17.697035	90.013844
-23.349188	-15.03209	93.572594	-21.866632	17.223976	90.461906	29.520241	-1.469508	93.657341	28.201475	35.493904	89.328835	28.860858	17.012198	91.493088	-72.594122	17.435754	89.430724
-22.679876	-14.922214	93.217789	-21.988251	17.146412	90.223564	29.530609	-1.433844	93.840172	28.141579	35.577541	89.476997	28.836094	17.0718485	91.6585845	-72.812596	17.2209755	88.7885435
-21.85795	-14.737564	92.89888	-22.082401	17.045574	89.938011	29.547298	-1.351272	94.015259	28.093075	35.685509	89.616081	28.8201865	17.1671185	91.81567	-72.9849885	16.9240295	88.060352
-21.133148	-14.463198	92.566086	-22.140999	16.945673	89.602676	29.608335	-1.290118	94.161369	28.06707	35.73822	89.706177	28.8377025	17.224051	91.933773	-73.1197005	16.667295	87.271579
-20.011997	-13.945101	92.009338	-22.085663	16.803699	89.09877	29.734823	-1.241172	94.29306	28.058895	35.747856	89.83136	28.896859	17.253342	92.06221	-73.068185	16.354056	86.13533
-19.168558	-13.499416	91.580467	-22.010195	16.690706	88.762848	29.840931	-1.221583	94.34565	28.087065	35.702072	89.950356	28.963998	17.2402445	92.148003	-72.984388	16.1411675	85.377693
-18.520926	-12.985684	91.030273	-21.897095	16.564672	88.491997	29.967196	-1.246244	94.351463	28.179163	35.634739	90.121674	29.0731795	17.1942475	92.2365685	-72.8673695	15.9350965	84.7474255
-17.452419	-12.559096	90.661797	-21.769766	16.452915	88.240524	30.094055	-1.28172	94.327042	28.311304	35.566967	90.342957	29.2026795	17.1426235	92.3349995	-72.7422115	15.7632065	84.1460485
-16.649595	-12.022818	90.218521	-21.642988	16.336826	88.066795	30.230326	-1.317619	94.281616	28.505796	35.474178	90.537773	29.368061	17.0782795	92.4096945	-72.654037	15.5953725	83.7238955
-15.872049	-11.37826	89.835808	-21.529051	16.256697	87.92012	30.36232	-1.33175	94.194817	28.677992	35.373642	90.696487	29.520156	17.020946	92.445652	-72.578258	15.492448	83.394588
-14.786652	-10.864614	89.351036	-21.432568	16.210941	87.816635	30.436829	-1.329642	94.063187	28.800112	35.320595	90.794113	29.6184705	16.9954765	92.42865	-72.4836065	15.4264055	83.20462
-13.911412	-9.472142	89.184746	-21.285275	16.172991	87.726685	30.51053	-1.298487	93.780052	28.931063	35.295635	90.803291	29.7207965	16.998574	92.2916715	-72.2913465	15.347408	83.1616985
-13.214869	-8.623098	89.03582	-21.205725	16.215088	87.745049	30.574867	-1.268418	93.586365	29.000982	35.320274	90.766792	29.7879245	17.025928	92.1765785	-72.1993745	15.404248	83.3135195
-12.52523	-7.737569	88.981903	-21.155462	16.263264	87.83149	30.614244	-1.235189	93.444305	29.060387	35.347248	90.711632	29.8373155	17.0560295	92.0779685	-72.1482395	15.4704985	83.5850115
-11.795018	-6.790809	88.990852	-21.120893	16.30409	87.968506	30.66209	-1.197459	93.322037	29.1166	35.386448	90.683212	29.889345	17.0944945	92.0026245	-72.131131	15.5136855	83.9343875
-11.108353	-5.815885	89.06118	-21.090099	16.324593	88.127617	30.676037	-1.152861	93.23098	29.154888	35.444321	90.683975	29.9154625	17.14573	91.9574775	-72.0956605	15.503456	84.2977565
-10.468534	-4.878588	89.084312	-21.122351	16.311382	88.28241	30.679789	-1.108299	93.128448	29.155857	35.486515	90.692291	29.917823	17.189108	91.9103695	-72.162525	15.433656	84.6544505
-9.795133	-3.851461	89.089294	-21.148073	16.287291	88.427284	30.654562	-1.05631	93.033012	29.119835	35.535191	90.688072	29.8871985	17.2394405	91.860542	-72.1833445	15.3351415	84.994026
-8.797984	-2.241537	89.120903	-21.264088	16.280323	88.542297	30.558617	-0.960667	92.929497	29.010046	35.604523	90.639534	29.7843315	17.321928	91.7845155	-72.3125075	15.238718	85.3000785
-8.16579	-1.195709	89.017906	-21.379232	16.233187	88.569221	30.504032	-0.926688	92.835732	28.902939	35.648861	90.606262	29.7034855	17.3610865	91.720997	-72.4619495	15.1052875	85.417445
-7.492136	-0.094015	88.908333	-21.50123	16.170765	88.529221	30.399307	-0.8858	92.752663	28.776136	35.684883	90.581879	29.5877215	17.3995415	91.667271	-72.5901815	14.9419885	85.391171
-6.811473	0.989497	88.754852	-21.627825	16.130465	88.396538	30.308008	-0.862951	92.657669	28.645519	35.715279	90.556786	29.4767635	17.426164	91.6072275	-72.7324135	14.834766	85.1858485
-6.153181	2.127225	88.523125	-21.765194	16.057873	88.193481	30.232922	-0.853725	92.565933	28.503057	35.73772	90.543884	29.3679895	17.4419975	91.5549085	-72.8983775	14.6737485	84.8320535
-5.481522	3.265236	88.288795	-21.868008	15.993733	87.937935	30.138229	-0.846581	92.50296	28.388041	35.75111	90.540237	29.263135	17.4522645	91.5215985	-72.999151	14.5352015	84.3542715
-4.758787	4.394554	88.088379	-21.936386	15.944259	87.686462	30.083864	-0.852437	92.48793	28.30345	35.743961	90.587906	29.193657	17.445762	91.537918	-73.066429	14.442756	83.835006
-3.748686	6.209161	87.77932	-21.953407	15.900249	87.242439	30.105469	-0.929556	92.541901	28.330395	35.705685	90.686974	29.217932	17.3880645	91.6144375	-73.124746	14.4124335	82.8704405
-3.032787	7.441265	87.569466	-21.89749	15.878595	86.925545	30.153233	-0.986498	92.593552	28.433111	35.648609	90.734344	29.293172	17.3310555	91.663948	-73.088152	14.4261345	82.187142
-2.311245	8.688394	87.398598	-21.746325	15.875971	86.602142	30.234415	-1.067842	92.647652	28.586123	35.579632	90.790848	29.410269	17.255895	91.71925	-72.902919	14.496047	81.485034
-1.61639	9.924653	87.201294	-21.554562	15.852507	86.273766	30.357668	-1.146017	92.713203	28.768307	35.50045	90.892685	29.5629875	17.1772165	91.802944	-72.6721115	14.5277975	80.744588
-0.924892	11.238338	86.987541	-21.298805	15.854012	85.923943	30.533436	-1.237543	92.77224	29.03277	35.415333	91.065453	29.783103	17.088895	91.9188465	-72.380713	14.619129	79.9290395
-0.239209	12.519917	86.789909	-21.030254	15.842283	85.53318	30.73667	-1.361853	92.846352	29.356968	35.34063	91.293617	30.046819	16.9893885	92.0699845	-72.107327	14.6951775	78.9963755
0.396998	13.856297	86.563866	-20.740191	15.833677	85.116859	30.934727	-1.469319	92.901031	29.739704	35.286739	91.522049	30.3372155	16.90871	92.21154	-71.8175975	14.758644	78.022178
1.278285	15.855326	86.227936	-20.295269	15.861508	84.487755	31.286108	-1.624626	92.904022	30.295506	35.210838	91.778839	30.790807	16.793106	92.3414305	-71.381345	14.92991	76.6340795
1.777217	17.250883	85.983147	-19.986967	15.909319	84.109695	31.481848	-1.67971	92.819183	30.626356	35.161278	91.846138	31.054102	16.740784	92.3326605	-71.028036	15.077854	75.8867295
2.251494	18.649498	85.76059	-19.701172	15.95491	83.781494	31.691906	-1.674098	92.657715	30.901585	35.14146	91.835243	31.2967455	16.733681	92.246479	-70.6990895	15.176139	75.316509
2.659634	20.097494	85.569046	-19.403906	16.014637	83.5187	31.93343	-1.626235	92.429718	31.117472	35.15921	91.778221	31.525451	16.7664875	92.1039695	-70.333263	15.2627865	74.9334305
2.95967	21.540524	85.401627	-19.162607	16.119116	83.301697	32.137833	-1.507316	92.197929	31.293783	35.228966	91.682755	31.715808	16.860825	91.940342	-70.041022	15.377407	74.663052
3.209665	22.95649	85.283157	-18.935804	16.193417	83.224869	32.376625	-1.378646	91.9589	31.44561	35.343666	91.601212	31.9111175	16.98251	91.780056	-69.7827255	15.404324	74.669682
3.337531	24.465809	85.309448	-18.750322	16.237953	83.287689	32.573177	-1.239219	91.746193	31.567379	35.461918	91.556061	32.070278	17.1113495	91.651127	-69.570922	15.3645565	74.924251
3.431218	26.579193	85.587067	-18.556782	16.32181	83.618309	32.825642	-1.017208	91.514412	31.703354	35.640884	91.536064	32.264498	17.311838	91.525238	-69.378062	15.331782	75.71138
3.455065	27.934479	85.819832	-18.461483	16.371712	84.034325	32.973869	-0.909446	91.40181	31.788412	35.71402	91.525475	32.3811405	17.402287	91.4636425	-69.3041065	15.341137	76.6050075
3.375081	29.352203	86.200752	-18.362404	16.357378	84.588608	33.108463	-0.835239	91.318611	31.865698	35.755878	91.53727	32.4870805	17.4603195	91.4279405	-69.2118885	15.2544365	77.7492755
3.27235	30.66293	86.708641	-18.26433	16.310266	85.282982	33.221451	-0.797262	91.268669	31.931982	35.73634	91.675079	32.5767165	17.469539	91.471874	-69.1053765	15.150993	79.09409
3.118129	31.899149	87.282631	-18.185932	16.212528	86.046478	33.31736	-0.808302	91.330002	32.034721	35.685745	91.983261	32.6760405	17.4387215	91.6566315	-69.0479045	14.9863345	80.4363245
2.953429	33.212833	88.027863	-18.145374	16.110472	86.870964	33.406849	-0.89058	91.51403	32.175556	35.652065	92.512604	32.7912025	17.3807425	92.013317	-69.0819505	14.8402015	81.728611
2.755565	34.377663	89.035599	-18.106236	15.925052	87.807831	33.469955	-1.028778	91.872314	32.35218	35.574928	93.335464	32.9110675	17.273075	92.603889	-69.1235395	14.577029	83.011773
2.441901	36.073563	90.850937	-18.124596	15.653767	89.335922	33.604382	-1.340917	92.81517	32.691471	35.387642	95.118652	33.1479265	17.0233625	93.966911	-69.3971185	14.2841715	84.704933
2.213214	37.200077	92.30999	-18.174006	15.450245	90.409187	33.733086	-1.560118	93.640717	32.965714	35.320934	96.632561	33.3494	16.880408	95.136639	-69.697412	14.020082	85.681735
1.963212	38.178074	93.914536	-18.279812	15.265663	91.460236	33.883671	-1.751106	94.581207	33.301849	35.31535	98.314865	33.59276	16.782122	96.448036	-70.152384	13.749204	86.472436
1.700559	39.083759	95.566086	-18.341553	15.084871	92.51767	34.069122	-1.951577	95.681992	33.646103	35.309471	100.113716	33.8576125	16.678947	97.897854	-70.5407185	13.490795	87.137486
1.431525	39.958622	97.317421	-18.418692	14.957662	93.563644	34.266071	-2.082518	97.049957	33.930744	35.373299	101.974854	34.0984075	16.6453905	99.5124055	-70.9357915	13.2699335	87.6148825
1.137952	40.826546	99.012718	-18.495762	14.890904	94.616722	34.62616	-2.223341	98.707253	34.044075	35.387604	103.9608	34.3351175	16.5821315	101.3340265	-71.3266415	13.1996765	87.8994175
0.854394	41.510349	100.601242	-18.535416	14.916036	95.643188	34.97401	-2.379494	100.534775	34.105801	35.390324	105.840431	34.5399055	16.505415	103.187603	-71.6107375	13.326657	88.098773
0.456226	42.42841	102.461227	-18.437042	14.978196	97.021393	35.430126	-2.619256	103.32888	34.256161	35.285206	108.429192	34.8431435	16.332975	105.879036	-71.7172275	13.623417	88.16375
0.200479	42.979595	103.415421	-18.299603	15.003115	97.806656	35.804516	-2.866327	104.904434	34.427509	35.168465	109.884621	35.1160125	16.151069	107.3945275	-71.7152185	13.855161	88.2187845
-0.091718	43.463879	104.110977	-18.156151	15.039517	98.437386	36.088844	-3.094741	106.081894	34.655003	35.045105	110.900307	35.3719235	15.975182	108.4911005	-71.6842255	14.103852	88.3836715
-0.480076	43.843861	104.574966	-18.022547	15.038774	98.93084	36.290668	-3.248435	106.824814	34.846657	34.941795	111.701073	35.5686625	15.84668	109.2629435	-71.6137565	14.230868	88.5987365
-0.981376	44.263905	104.978119	-17.86956	15.022466	99.269577	36.454597	-3.361652	107.258858	35.047176	34.860493	112.248383	35.7508865	15.7494205	109.7536205	-71.4900065	14.2955115	88.7855335
-1.529954	44.486885	105.202866	-17.758944	15.074783	99.481392	36.582493	-3.431218	107.30867	35.253971	34.801926	112.545715	35.918232	15.685354	109.9271925	-71.43612	14.464212	89.0355915
-2.137959	44.712688	105.366753	-17.635723	15.092423	99.586494	36.632736	-3.46346	107.160126	35.480644	34.736324	112.613739	36.05669	15.636432	109.8869325	-71.328136	14.548414	89.2860555
-3.248412	44.926712	105.487358	-17.444715	15.188215	99.682137	36.737949	-3.443237	106.782318	35.756374	34.658779	112.571594	36.2471615	15.607771	109.676956	-71.1365915	14.768659	89.687318
-3.937654	44.830036	105.515686	-17.32506	15.203733	99.76413	36.809395	-3.394735	106.525505	35.914944	34.64254	112.536964	36.3621695	15.6239025	109.5312345	-71.0122895	14.7835635	89.9970255
-5.044886	44.839691	105.738106	-17.255257	15.242462	99.898323	36.907543	-3.356297	106.269882	36.009113	34.627872	112.548706	36.458328	15.6357875	109.409294	-70.968842	14.8491365	90.387352
-6.083526	44.671722	105.851768	-17.160229	15.195163	100.035393	37.000095	-3.351349	105.995712	36.07922	34.57729	112.608353	36.5396575	15.6129705	109.3020325	-70.8601155	14.7773555	90.7687535
-7.238128	44.445309	105.890022	-17.096931	15.169579	100.114311	37.052036	-3.361572	105.673874	36.187668	34.509003	112.534561	36.619852	15.5737155	109.1042175	-70.813714	14.7654425	91.1244045
-8.300791	44.026226	105.737198	-17.011612	15.152719	100.144455	37.123211	-3.401984	105.239502	36.269489	34.385242	112.317589	36.69635	15.491629	108.7785455	-70.719574	14.813809	91.5103645
-9.561817	43.612434	105.526825	-16.923887	15.125641	100.146278	37.161003	-3.454602	104.729271	36.711086	34.119942	111.684227	36.9360445	15.33267	108.206749	-70.7838185	14.918612	92.085807
-11.458027	42.738468	104.864777	-16.83812	15.15802	100.095055	37.142685	-3.457597	103.861153	36.39146	34.135601	110.817131	36.7670725	15.339002	107.339142	-70.4433125	14.977038	92.850968
-12.811215	42.129311	104.22245	-16.805033	15.231876	99.988464	37.110092	-3.426012	103.325356	36.322834	34.061878	109.942162	36.716463	15.317933	106.633759	-70.326529	15.145819	93.343169
-14.238186	41.412441	103.486504	-16.786068	15.338397	99.941284	37.052231	-3.418151	102.962509	36.308849	34.05109	108.998322	36.68054	15.3164695	105.9804155	-70.252676	15.3603245	93.9021525
-15.630907	40.6451	102.674713	-16.801378	15.442464	99.839249	36.993675	-3.427137	102.761063	36.197548	34.035187	108.095131	36.5956115	15.304025	105.428097	-70.1983675	15.580903	94.250401
-17.159117	39.772339	101.845016	-16.836967	15.564635	99.738396	36.915283	-3.463112	102.652534	36.043037	34.030697	107.178238	36.47916	15.2837925	104.915386	-70.153094	15.8454775	94.561406
-18.689528	38.818619	100.966202	-16.865606	15.633292	99.577805	36.837605	-3.504906	102.656517	35.87785	34.014572	106.355408	36.3577275	15.254833	104.5059625	-70.0889395	16.011751	94.6496475
-20.293369	37.845566	100.276741	-16.91363	15.723085	99.418808	36.763866	-3.554668	102.730881	35.724499	33.978565	105.65863	36.2441825	15.2119485	104.1947555	-70.0714425	16.2342215	94.6428605
-22.715141	36.252708	99.424477	-16.946846	15.745508	99.208977	36.671543	-3.553363	102.705704	35.517971	33.924873	104.886139	36.094757	15.185755	103.7959215	-69.988449	16.305261	94.6220325
-24.50036	35.215233	99.162811	-16.956976	15.758723	99.117767	36.633167	-3.530319	102.57859	35.429928	33.930283	104.476212	36.0315475	15.199982	103.527401	-69.9454995	16.317464	94.708133
-26.159079	34.046646	98.930428	-16.951649	15.741028	99.065933	36.611965	-3.449208	102.274239	35.395958	33.984299	104.167854	36.0039615	15.2675455	103.2210465	-69.9072595	16.2145105	94.9108195
-27.954023	32.928577	98.997238	-16.913887	15.704576	99.086128	36.620502	-3.351868	101.846626	35.436058	33.714233	103.878311	36.02828	15.1811825	102.8624685	-69.856054	16.2279695	95.3097875
-29.625835	31.746901	99.064323	-16.84334	15.667624	99.154755	36.633923	-3.218483	101.301003	35.407196	33.832458	103.481766	36.0205595	15.3069875	102.3913845	-69.7072395	16.0282605	95.9181255
-31.419712	30.609386	99.327072	-16.754934	15.677113	99.314812	36.662422	-3.044424	100.68438	35.356216	33.937706	102.863373	36.009319	15.446641	101.7738765	-69.519187	15.907585	96.8557475
-33.17812	29.462124	99.729309	-16.6616	15.756408	99.516457	36.692093	-2.874615	99.882057	35.326393	34.030987	102.00869	36.009243	15.578186	100.9453735	-69.332443	15.93463	98.0875405
-35.782009	27.76696	100.623299	-16.361383	15.906074	99.891602	36.63065	-2.601187	98.503021	35.085423	34.550453	100.255981	35.8580365	15.974633	99.379501	-68.5808025	15.837515	100.403703
-37.424717	26.597231	101.293388	-16.192467	16.042839	100.074211	36.593281	-2.46548	97.441162	34.947144	34.585072	98.933121	35.7702125	16.059796	98.1871415	-68.1551465	16.025882	101.9612805
-39.04203	25.472324	101.899704	-15.99233	16.151487	100.07048	36.403431	-2.340591	96.155457	34.854553	34.692661	97.351288	35.628992	16.176035	96.7533725	-67.613652	16.126939	103.3875875
-40.52663	24.300842	102.426064	-15.752475	16.31039	99.816551	36.007729	-2.133983	94.548782	34.5014	34.943947	95.679604	35.2545645	16.404982	95.114193	-66.7595145	16.215798	104.518909
-41.922836	23.184099	102.919472	-15.542637	16.490484	99.398979	35.457314	-1.849296	92.822281	33.729836	35.462326	94.134712	34.593575	16.806515	93.4784965	-65.678849	16.174453	105.3194615
-43.159138	22.036364	103.475227	-15.354009	16.649977	99.008728	34.849705	-1.644196	91.151962	32.498077	36.165829	92.972183	33.673891	17.2608165	92.0620725	-64.381909	16.0391375	105.9553835
-44.328671	20.948595	104.047943	-15.401222	16.747093	98.744354	34.203209	-1.475386	89.834602	31.19429	36.54847	91.902855	32.6987495	17.536542	90.8687285	-63.5011935	15.957644	106.6199795
-45.916134	19.304056	104.68705	-15.772544	16.758333	98.46431	33.778893	-1.539496	88.411804	29.930061	36.382534	90.221664	31.854477	17.421519	89.316734	-63.399565	16.095147	107.611886
-46.850391	18.260435	104.850983	-16.116573	16.801678	98.20475	33.33012	-1.516438	87.710136	29.207048	36.262871	89.278694	31.268584	17.3732165	88.494415	-63.50173	16.2301395	107.915085
-47.688354	17.252563	104.817131	-16.452513	16.80843	97.889229	32.866142	-1.481529	87.096382	28.67697	36.231434	88.567345	30.771556	17.3749525	87.8318635	-63.676582	16.2419075	107.9465945
-48.241302	16.218006	104.785988	-16.825285	16.802574	97.603546	32.378139	-1.435955	86.622742	28.201147	36.279987	88.048035	30.289643	17.422016	87.3353885	-63.940213	16.183132	107.8717035
-48.734489	15.203018	104.72361	-17.222754	16.800203	97.360901	31.96328	-1.354482	86.280533	27.722198	36.357586	87.564201	29.842739	17.501552	86.922367	-64.288247	16.098854	107.799435
-48.998463	14.243945	104.549683	-17.582499	16.746929	97.110672	31.623564	-1.304302	85.971069	27.254126	36.346401	87.067497	29.438845	17.5210495	86.519283	-64.603843	15.9728085	107.702061
-49.125797	13.250253	104.318932	-17.909107	16.674578	96.883461	31.350386	-1.27779	85.80101	26.87097	36.287945	86.681931	29.110678	17.5050775	86.2414705	-64.928892	15.8440785	107.5254515
-49.026863	11.813054	103.763023	-18.345205	16.513599	96.60318	31.086863	-1.349818	85.844582	26.537931	36.079109	86.392487	28.812397	17.3646455	86.1185345	-65.502807	15.6625525	107.0878255
-48.769234	10.873873	103.263519	-18.712019	16.370277	96.455009	31.011915	-1.437628	86.175705	26.528927	35.888023	86.500748	28.770421	17.2251975	86.3382265	-66.194459	15.5153565	106.5717915
-48.363556	9.951546	102.533546	-19.086964	16.238594	96.329643	31.016594	-1.605341	86.765167	26.733265	35.700218	86.968872	28.8749295	17.0474385	86.8670195	-67.0488575	15.4297495	105.7922665
-47.904861	9.010017	101.452362	-19.45359	16.079189	96.078171	30.72991	-1.594214	87.717781	27.079943	35.536758	87.698166	28.9049265	16.971272	87.7079735	-67.8121065	15.187106	104.4483685
-47.325714	8.139431	100.067696	-19.869484	15.912463	95.643524	30.814648	-1.806525	88.622169	27.565622	35.252327	88.52243	29.190135	16.722901	88.5722995	-68.929103	15.102025	102.7147485
-46.65929	7.260651	98.458862	-20.292599	15.719409	95.091995	30.903322	-2.05462	89.537827	27.953049	35.080128	89.567894	29.4281855	16.512754	89.5528605	-70.0133835	14.926064	100.6311295
-45.900814	6.347019	96.672005	-20.716995	15.587847	94.385902	30.938589	-2.257156	90.428902	28.307587	34.924053	90.612953	29.623088	16.3334485	90.5209275	-71.057078	14.8422455	98.2508765
-44.577587	5.027874	94.128059	-21.276724	15.40704	93.187469	30.895031	-2.533564	91.495911	28.729153	34.650784	91.854477	29.812092	16.05861	91.675194	-72.36554	14.75547	94.699744
-43.639435	4.1364	92.584427	-21.585781	15.319732	92.400742	30.75852	-2.627574	91.955559	28.718567	34.502472	92.494255	29.7385435	15.937449	92.224907	-72.9101055	14.702015	92.576577
-42.58622	3.252088	91.353729	-21.84136	15.300219	91.719971	30.630259	-2.661987	92.236694	28.611776	34.380676	92.84063	29.6210175	15.8593445	92.538662	-73.3037375	14.7410935	90.90128
-41.534142	2.337955	90.594856	-22.029835	15.280989	91.262352	30.485722	-2.540563	92.263458	28.411213	34.28392	92.897675	29.4484675	15.8716785	92.5805665	-73.5081375	14.6902995	89.9441375
-40.46006	1.386226	90.206009	-22.12808	15.321386	91.039429	30.425093	-2.390967	92.128136	28.114161	34.234905	92.770325	29.269627	15.921969	92.4492305	-73.525787	14.720803	89.6296275
-39.382206	0.457385	90.074188	-22.140848	15.384025	90.924957	30.384319	-2.218837	91.860016	27.921495	34.255466	92.437561	29.152907	16.0183145	92.1487885	-73.434603	14.7497355	89.7011255
-38.277966	-0.475649	90.051941	-22.068228	15.502669	90.804962	30.397919	-2.049993	91.479256	27.859303	34.267513	91.877487	29.128611	16.10876	91.6783715	-73.265067	14.896578	89.9315525
-36.635559	-1.92615	89.89801	-21.890854	15.692127	90.527992	30.474764	-1.899165	90.795967	27.754364	34.279518	90.857658	29.114564	16.1901765	90.8268125	-72.896272	15.1940775	90.2291715
-35.550533	-2.893099	89.840736	-21.777626	15.808826	90.333702	30.49646	-1.808961	90.327797	27.736595	34.305225	90.145706	29.1165275	16.248132	90.2367515	-72.6717795	15.36952	90.4306525
-34.410328	-3.911593	89.835197	-21.716045	15.898693	90.200356	30.491745	-1.746005	89.947136	27.710815	34.332249	89.546539	29.10128	16.293122	89.7468375	-72.53337	15.504264	90.6538745
-33.353107	-4.916395	90.004875	-21.711182	15.956511	90.186317	30.47316	-1.710694	89.724083	27.67078	34.341068	89.061722	29.07197	16.315187	89.3929025	-72.494334	15.597835	90.9797315
-32.266682	-5.931491	90.459724	-21.756264	16.094294	90.277931	30.445093	-1.717298	89.736481	27.618149	34.33247	88.592644	29.031621	16.307586	89.1645625	-72.544149	15.881002	91.3912995
-31.138891	-6.947007	91.037468	-21.810804	16.193548	90.376831	30.409512	-1.766291	89.972504	27.54248	34.232407	88.014183	28.975996	16.233058	88.9933435	-72.597604	16.154038	91.7603185
-30.071146	-7.867869	91.760704	-21.86484	16.357315	90.412415	30.403307	-1.867701	90.28804	27.367378	34.012093	87.264427	28.8853425	16.072196	88.7762335	-72.6150225	16.642434	92.0485965
-28.310469	-9.247591	92.797203	-21.975842	16.487288	90.261108	30.307261	-2.064694	90.731262	26.932167	33.529484	86.035545	28.619714	15.732395	88.3834035	-72.571398	17.242181	92.1388125
-27.184715	-10.037378	93.428925	-22.071518	16.497519	90.040825	30.199814	-2.270443	90.945526	26.82262	33.058445	85.068474	28.511217	15.394001	88.007	-72.654253	17.601037	92.07465
-25.955194	-10.781934	93.991188	-22.149937	16.421934	89.727745	30.090693	-2.482215	91.166718	26.785391	32.600658	84.078415	28.438042	15.0592215	87.6225665	-72.737916	17.7846465	91.8329235
-24.687212	-11.426219	94.560265	-22.278517	16.352551	89.444687	30.020931	-2.658672	91.503075	26.636591	32.147568	83.174843	28.328761	14.744448	87.338959	-72.885795	17.960654	91.550415
-23.391651	-11.892779	95.189461	-22.390711	16.202848	89.200752	29.954014	-2.770619	91.849937	26.431931	31.752455	82.407669	28.1929725	14.490918	87.128803	-72.9743945	17.914778	91.272701
-22.068483	-12.2505	95.589424	-22.4921	15.992112	89.029045	29.899651	-2.918767	92.118057	26.278109	31.372585	81.837296	28.08888	14.226909	86.9776765	-73.07308	17.757315	91.0804135
-20.694527	-12.554468	95.803108	-22.565479	15.740095	88.880997	29.898838	-3.112718	92.3116	26.214773	31.022751	81.504265	28.0568055	13.9550165	86.9079325	-73.1877635	17.5251735	90.8540615
-18.483553	-12.669845	95.785393	-22.624874	15.310711	88.718185	29.843695	-3.396331	92.7547	26.245823	30.64259	81.56958	28.044759	13.6231295	87.16214	-73.294507	16.9982925	90.27423
-16.95603	-12.610142	95.608543	-22.653452	15.025313	88.689339	29.853741	-3.568539	93.06073	26.316008	30.517138	81.9842	28.0848745	13.4742995	87.522465	-73.3917785	16.5763265	89.856213
-15.387887	-12.290258	95.392097	-22.7078	14.760306	88.734016	29.85586	-3.697878	93.431679	26.483023	30.536997	82.632767	28.1694415	13.4195595	88.032223	-73.5850415	16.1010525	89.435809
-13.741689	-11.816878	95.106354	-22.724834	14.537342	88.826332	29.866659	-3.765908	93.81604	26.735937	30.669794	83.513428	28.301298	13.451943	88.664734	-73.750966	15.622741	88.98793
-12.102812	-11.160312	94.760094	-22.732256	14.364661	88.934265	29.908407	-3.788273	94.296104	27.070877	30.960163	84.617424	28.489642	13.585945	89.456764	-73.954154	15.143377	88.411766
-10.397377	-10.308632	94.303284	-22.722206	14.240143	88.98378	29.985073	-3.778018	94.775703	27.458605	31.307339	85.839157	28.721839	13.7646605	90.30743	-74.166251	14.7156255	87.66013
-8.643917	-9.30836	93.796898	-22.650232	14.121832	88.931206	30.109846	-3.738214	95.306847	27.895964	31.64945	87.151291	29.002905	13.955618	91.229069	-74.303369	14.288046	86.633343
-6.015574	-7.426455	93.155151	-22.460096	13.999839	88.766296	30.314926	-3.617828	96.387863	28.534132	32.271133	89.523277	29.424529	14.3266525	92.95557	-74.344721	13.6730255	84.577022
-4.261527	-5.948419	92.934204	-22.26383	13.932822	88.685242	30.541161	-3.498538	97.300941	29.063892	32.73859	91.405441	29.8025265	14.620026	94.353191	-74.3301865	13.245618	83.017293
-2.515504	-4.339355	92.88279	-21.987698	13.936707	88.602043	30.827734	-3.342717	98.287971	29.706413	33.316418	93.441605	30.2670735	14.9868505	95.864788	-74.2424695	12.8865635	81.339298
-0.808474	-2.568244	93.059029	-21.5924	13.960073	88.575836	31.13567	-3.241775	99.553093	30.290586	33.926983	95.861397	30.713128	15.342604	97.707245	-73.897928	12.577542	79.444427
0.802759	-0.703727	93.674477	-21.130482	14.038518	88.786095	31.534763	-3.165886	101.265381	30.878199	34.563164	98.780586	31.206481	15.698639	100.0229835	-73.467445	12.378397	77.5492065
2.23573	1.314255	94.696609	-20.696344	14.164585	89.271912	31.983191	-3.118177	103.11805	31.681416	35.070515	101.646683	31.8323035	15.976169	102.3823665	-73.2249915	12.353001	76.1614575
3.580228	3.352234	95.613106	-20.233858	14.365627	89.7118	32.348885	-3.045652	104.630104	32.392128	35.521122	104.041519	32.3705065	16.237735	104.3358115	-72.8382225	12.493519	75.0877885
5.394616	6.593164	96.582336	-19.411123	14.797393	89.948952	32.831047	-2.761903	106.153931	33.107971	35.793003	106.241783	32.969509	16.51555	106.197857	-71.791755	13.079236	73.700047
6.475193	8.75105	96.884499	-18.794947	15.163706	90.020554	33.248302	-2.463987	106.663498	33.402367	35.956703	107.085953	33.3253345	16.746358	106.8747255	-70.9152285	13.581054	73.1663825
7.413498	11.017275	96.991516	-18.209332	15.539013	90.088577	33.784718	-2.151978	106.859436	33.838497	36.203041	107.50071	33.8116075	17.0255315	107.180073	-70.2302715	14.0524945	72.997081
8.211374	13.260918	96.948868	-17.609318	15.905685	90.093956	34.312115	-1.86085	106.748245	34.350216	36.506542	107.672607	34.3311655	17.322846	107.210426	-69.5498015	14.488524	72.977486
8.853345	15.555472	96.729698	-17.070272	16.235809	90.103508	34.824352	-1.604063	106.464111	34.855747	36.744484	107.700798	34.8400495	17.5702105	107.0824545	-68.9805935	14.9014075	73.1245615
9.284031	17.904833	96.597794	-16.581791	16.524332	90.164757	35.316921	-1.40042	106.111977	35.297146	36.984192	107.656654	35.3070335	17.791886	106.8843155	-68.4706155	15.256778	73.4451985
9.544209	20.189962	96.43605	-16.218376	16.773308	90.308914	35.779163	-1.167586	105.680099	35.746109	37.182529	107.481972	35.762636	18.0074715	106.5810355	-68.199388	15.5391445	74.0367925
9.62966	23.736897	96.101013	-15.749516	17.101362	90.562187	36.430321	-0.803843	104.615036	36.389324	37.426739	106.826294	36.4098225	18.311448	105.720665	-67.9088545	15.891276	75.403709
9.522903	26.131996	95.72805	-15.477536	17.31897	90.722725	36.840664	-0.488611	103.543854	36.70747	37.569611	106.126213	36.774067	18.5405	104.8350335	-67.729139	16.09744	76.6104165
9.238251	28.444439	95.474998	-15.229652	17.511631	90.985092	37.258923	-0.115344	102.354027	36.934956	37.37603	105.328217	37.0969395	18.630343	103.841122	-67.5562435	16.392919	78.129062
8.855707	30.836422	95.260963	-15.005101	17.680986	91.390114	37.67416	0.208475	101.062843	37.046986	37.916912	104.356804	37.360573	19.0626935	102.7098235	-67.370775	16.2992785	80.0704045
8.326572	33.096478	95.148087	-14.789354	17.828293	91.863121	37.974606	0.682857	99.765717	37.1838	38.117756	103.29673	37.579203	19.4003065	101.5312235	-67.157911	16.2562795	82.1950185
7.772581	35.411472	95.184029	-14.583773	17.96722	92.445183	38.260162	1.038374	98.57299	37.28233	37.832214	102.384636	37.771246	19.435294	100.478813	-66.938792	16.499146	84.411553
7.088899	37.543804	95.447853	-14.392382	17.985733	93.09037	38.397034	1.369942	97.66642	37.207291	38.402641	101.653969	37.8021625	19.8862915	99.6601945	-66.5869265	16.0851745	86.5205455
5.960854	40.731094	96.315842	-14.356455	17.980186	94.15274	38.437157	1.750062	97.042404	37.263889	38.600285	101.338104	37.850523	20.1751735	99.190254	-66.563433	15.7851985	89.115226
5.151847	42.679993	97.161125	-14.480257	17.961443	94.932098	38.44413	1.852083	97.187103	37.439247	38.387581	101.831017	37.9416885	20.119832	99.50906	-66.9022025	15.803054	90.355136
4.355603	44.633629	98.234543	-14.636045	17.937632	95.720978	38.441071	1.894651	97.680954	37.500313	38.536736	102.670685	37.970692	20.2156935	100.1758195	-67.242782	15.6595705	91.2661365
3.549132	46.439465	99.421471	-14.817582	17.961727	96.513451	38.432781	1.884056	98.425468	37.493408	39.038334	103.997887	37.9630945	20.461195	101.2116775	-67.5982585	15.462259	91.8152245
2.794492	48.23111	100.859665	-14.94374	18.018381	97.302261	38.466202	1.865418	99.324463	37.565659	39.257214	105.716942	38.0159305	20.561316	102.5207025	-67.9034105	15.475446	92.0838195
2.002258	49.834015	102.62059	-15.072742	18.096701	98.118431	38.529366	1.838499	100.390877	37.706425	39.511795	107.994843	38.1178955	20.675147	104.19286	-68.2633795	15.518255	92.044002
1.189435	51.377956	104.873062	-15.162103	18.128405	99.016151	38.642101	1.839325	101.555016	38.06781	39.721195	110.483704	38.3549555	20.78026	106.01936	-68.6791615	15.47655	92.012942
-0.042156	53.192566	108.932152	-15.181602	18.146044	100.498795	39.170891	1.600466	102.976883	39.193756	39.792068	114.019669	39.1823235	20.696267	108.498276	-69.5455275	15.595821	92.499314
-0.881518	54.272472	111.53524	-15.167621	18.288431	101.352966	39.033562	1.87384	103.95285	39.696415	39.813034	116.114021	39.3649885	20.843437	110.0334355	-69.7002305	15.733425	92.6724965
-1.749074	55.335342	113.725838	-15.072852	18.480877	102.020897	39.58448	1.900198	104.339371	40.024673	39.862324	117.861542	39.8045765	20.881261	111.1004565	-69.9502805	16.080493	92.9413375
-2.437145	55.79961	115.379333	-14.948541	18.793633	102.534225	39.476391	2.39405	104.778687	40.208099	39.970921	119.051788	39.842245	21.1824855	111.9152375	-69.739327	16.4047805	93.1532125
-2.554655	57.367325	115.989853	-14.758325	19.110888	103.000053	39.674004	2.777153	104.855263	40.433563	40.111359	119.503723	40.0537835	21.444256	112.179493	-69.5704335	16.77752	93.820613
-3.773673	56.468697	116.381393	-14.523959	19.44231	103.346458	40.198185	2.959254	104.603615	40.611988	40.318275	119.548889	40.4050865	21.6387645	112.076252	-69.4530045	17.2458555	94.616664
-4.300147	56.426292	116.039635	-14.312124	19.741352	103.621483	40.074436	3.39856	104.576576	40.793514	40.574368	119.230309	40.433975	21.986464	111.9034425	-69.058223	17.49624	95.3395235
-5.358135	56.515121	115.130676	-14.039948	20.083019	104.024384	40.283321	3.485449	104.425537	40.691177	40.926437	118.709335	40.487249	22.205943	111.567436	-68.567145	17.960095	96.481332
-5.998507	56.085308	114.519485	-13.873156	20.177483	104.388474	40.375259	3.348491	104.531006	40.840923	40.89257	118.206177	40.608091	22.1205305	111.3685915	-68.354403	18.2344355	97.4083565
-6.774496	55.40461	113.959351	-13.773711	20.194563	104.78643	40.756527	2.934769	104.595078	41.36203	40.651348	117.595825	41.0592785	21.7930585	111.0954515	-68.6067005	18.5960675	98.4774085
-7.562812	54.514278	113.384201	-13.687078	20.090317	105.098595	40.441483	2.820196	105.063782	41.105995	40.63763	117.480782	40.773739	21.728913	111.272282	-68.147895	18.451721	98.924908
-8.422822	53.424782	112.798737	-13.645535	19.965809	105.355247	40.470894	2.473023	105.449806	41.636078	40.28447	117.0392	41.053486	21.3787465	111.244503	-68.344556	18.5528715	99.465991
-9.346703	52.213608	112.212196	-13.622313	19.799393	105.513512	40.50853	2.131076	105.790375	41.768433	40.038994	116.78318	41.1384815	21.085035	111.2867775	-68.3831075	18.513751	99.7402465
-10.350603	50.871437	111.51503	-13.565032	19.652363	105.542755	40.542862	1.815682	106.024551	41.862892	39.790497	116.442062	41.202877	20.8030895	111.2333065	-68.332941	18.5016365	99.8522035
-11.813767	48.606239	110.294495	-13.482426	19.41814	105.387199	40.645058	1.456938	106.13327	41.911331	39.443233	115.795937	41.2781945	20.4500855	110.9646035	-68.2430465	18.3861945	99.8097945
-12.893072	46.951164	109.308899	-13.36734	19.222433	105.203308	40.741501	1.237988	106.089104	41.979679	39.20882	115.102768	41.36059	20.223404	110.595936	-68.09527	18.221462	99.81068
-13.980918	45.235245	108.360031	-13.255421	19.003031	104.930542	40.862858	1.094942	105.816887	41.949055	38.914402	113.987473	41.4059565	20.004672	109.90218	-67.9167985	18.00139	99.958904
-15.113393	43.381233	107.218254	-13.111474	18.844027	104.582718	40.978954	0.982237	105.136299	41.398575	38.883583	112.561356	41.1887645	19.93291	108.8488275	-67.4117125	17.755144	100.3166085
-16.235031	41.510105	105.927956	-12.901649	18.678892	104.035912	41.049694	0.926906	103.949944	41.094398	38.775139	110.318481	41.072046	19.8510225	107.1342125	-66.875344	17.5067615	100.9376115
-17.335056	39.566742	104.469749	-12.645634	18.596172	103.328636	41.095146	0.883501	102.275047	40.538441	38.593231	107.444382	40.8167935	19.738366	104.8597145	-66.1080615	17.453978	101.7975575
-18.440147	37.658737	103.193832	-12.403481	18.571657	102.478806	41.011623	0.876357	100.337624	39.772854	38.482964	104.357056	40.3922385	19.6796605	102.34734	-65.1992005	17.4636535	102.610272
-20.034317	34.711246	101.58622	-12.241138	18.479315	101.321365	40.703804	0.849603	97.713234	38.994385	38.151653	99.6035	39.8490945	19.500628	98.658367	-64.3313705	17.458002	103.984363
-21.082493	32.750336	100.84671	-12.235918	18.359833	100.671471	40.481579	0.766122	96.284897	38.250202	37.767521	97.359581	39.3658905	19.2668215	96.822239	-63.8377265	17.4528445	104.520703
-22.018858	30.771357	100.306717	-12.314104	18.116873	100.088951	40.223385	0.551412	95.407158	37.491749	37.415611	96.044731	38.857567	18.9835115	95.7259445	-63.485775	17.2502345	104.4519575
-22.907118	28.830757	99.855278	-12.495221	17.77092	99.579086	40.010956	0.236131	95.090668	37.189098	37.093964	95.2882	38.600027	18.6650475	95.189434	-63.590469	16.8767925	103.968738
-23.758709	26.856813	99.429306	-12.726243	17.46666	99.117134	39.899712	-0.000899	94.960754	37.127361	36.8783	94.938057	38.5135365	18.4387005	94.9494055	-63.9660225	16.4946195	103.2848625
-24.438105	25.028301	99.061897	-12.905531	17.252619	98.74926	39.791592	-0.105244	94.844986	37.047783	36.841064	94.801231	38.4196875	18.36791	94.8231085	-64.2307495	16.137328	102.6754115
-25.135845	23.223791	98.839218	-13.056648	17.069166	98.458778	39.733341	-0.190049	94.78524	36.934494	36.767899	94.730797	38.3339175	18.288925	94.7580185	-64.4472135	15.849407	102.1595375
-25.898525	20.605003	98.528931	-13.234901	16.800426	98.145805	39.710678	-0.296216	94.768921	36.722191	36.640167	94.762497	38.2164345	18.1719755	94.765709	-64.6862365	15.4288765	101.525901
-26.386429	18.948315	98.34758	-13.390629	16.678343	97.969872	39.679607	-0.402988	94.878456	36.714287	36.568195	94.981285	38.196947	18.0826035	94.9298705	-64.978205	15.2740825	101.0098735
-26.787281	17.286623	98.13765	-13.534847	16.570654	97.835449	39.633057	-0.516901	95.063194	36.715691	36.527924	95.374802	38.174374	18.0055115	95.218998	-65.244068	15.1357965	100.4519
-27.126757	15.710396	98.013893	-13.713959	16.47534	97.7435	39.537537	-0.600643	95.243439	36.779369	36.516743	95.808289	38.158453	17.95805	95.525864	-65.586371	14.99263	99.961136
-27.445456	14.162395	97.875404	-13.855849	16.363605	97.684601	39.42403	-0.698022	95.370537	36.849781	36.476425	96.195824	38.1369055	17.8892015	95.7831805	-65.8486035	14.8380085	99.5860215
-27.678629	12.597895	97.703537	-13.994181	16.325361	97.581024	39.320267	-0.76013	95.455719	36.862297	36.403793	96.521744	38.091282	17.8218315	95.9887315	-66.079644	14.8288905	99.1733165
-27.946484	11.145614	97.642189	-14.139613	16.261925	97.47683	39.192432	-0.808356	95.486938	36.798229	36.35865	96.804756	37.9953305	17.775147	96.145847	-66.2745565	14.748703	98.807813
-28.175747	8.892904	97.277626	-14.396805	16.206932	97.327232	38.985165	-0.825598	95.576057	36.684559	36.3773	97.127716	37.834862	17.775851	96.3518865	-66.628472	14.638013	98.3025775
-28.265705	7.40449	97.151886	-14.595545	16.213627	97.26651	38.850246	-0.80302	95.727333	36.564964	36.428711	97.322266	37.707605	17.8128455	96.5247995	-66.898695	14.6144085	98.0082205
-28.239229	6.019322	97.156738	-14.819181	16.237385	97.258919	38.685551	-0.766063	95.925453	36.424255	36.489532	97.451279	37.554903	17.8617345	96.688366	-67.193265	14.6130355	97.829472
-28.487175	4.52181	97.2118	-15.044439	16.254808	97.30584	38.510086	-0.795695	96.224236	36.280586	36.499699	97.437561	37.395336	17.852002	96.8308985	-67.484214	14.657614	97.7807815
-28.56698	3.102638	97.646965	-15.251048	16.289709	97.438362	38.324627	-0.906547	96.551094	36.133102	36.397854	97.249672	37.2288645	17.7456535	96.900383	-67.7309605	14.8337645	97.976341
-28.59593	1.788043	98.172318	-15.39233	16.263643	97.676559	38.133076	-1.096724	96.805893	35.956459	36.191689	96.91436	37.0447675	17.5474825	96.8601265	-67.8294275	14.9798035	98.4929915
-28.570112	0.44171	98.754745	-15.478687	16.236332	97.914536	37.959454	-1.348151	96.997925	35.756111	35.867496	96.487495	36.8577825	17.2596725	96.74271	-67.8151565	15.2129915	99.086362
-28.470144	-1.426804	99.664085	-15.593696	16.052465	98.19693	37.685364	-1.739379	97.230545	35.528336	35.333935	95.779846	36.60685	16.797278	96.5051955	-67.794242	15.307652	99.8886645
-28.359047	-2.635722	100.128731	-15.671977	15.876073	98.32563	37.528904	-2.001252	97.242699	35.376404	35.00399	95.272469	36.452654	16.501369	96.257584	-67.796608	15.250777	100.393676
-28.130472	-3.796401	100.491241	-15.744588	15.691803	98.333786	37.33284	-2.157811	97.062363	35.111965	34.756359	94.657883	36.2224025	16.299274	95.860123	-67.7115785	15.084332	100.807449
-27.945307	-4.892926	100.748764	-15.818482	15.549	98.193092	37.118069	-2.203813	96.701225	34.681965	34.634148	93.872658	35.900017	16.2151675	95.2869415	-67.536981	14.8828325	101.0992425
-27.601437	-5.860148	100.950172	-15.910347	15.449059	97.947472	36.971375	-2.168453	96.300659	34.015251	34.611118	93.119659	35.493313	16.2213325	94.710159	-67.314007	14.6767855	101.184785
-27.243637	-6.733942	100.940918	-16.093454	15.368095	97.694794	36.83625	-2.051144	96.084282	33.330734	34.557251	92.508522	35.083492	16.2530535	94.296402	-67.2704	14.4831365	101.093186
-26.913563	-7.527767	100.855148	-16.378294	15.286215	97.438103	36.740608	-1.928478	96.09343	32.837139	34.569817	92.115334	34.7888735	16.3206695	94.104382	-67.5454615	14.2517605	100.771824
-26.220539	-8.627063	100.61718	-16.845081	15.057743	97.070923	36.493088	-1.80893	96.171997	32.350304	34.716972	91.980843	34.421696	16.454021	94.07642	-68.111858	13.661465	100.065426
-25.723377	-9.220227	100.376297	-17.142849	14.898414	96.914757	36.271702	-1.763042	96.254036	32.154949	34.765335	92.118019	34.2133255	16.5011465	94.1860275	-68.4990235	13.2956815	99.6434865
-25.18503	-9.696951	100.099602	-17.399441	14.733195	96.802208	36.105156	-1.770982	96.3946	32.069908	34.812294	92.391975	34.087532	16.520656	94.3932875	-68.886414	12.945734	99.2111285
-24.541531	-10.085286	99.754791	-17.638422	14.600255	96.698883	35.953228	-1.756164	96.540573	32.009758	34.875271	92.74881	33.981493	16.5595535	94.6446915	-69.258337	12.6409565	98.7530745
-23.854872	-10.403496	99.355736	-17.847216	14.502891	96.554939	35.861946	-1.737637	96.668037	31.948551	34.963051	93.154457	33.9052485	16.612707	94.911247	-69.5996805	12.393075	98.198631
-23.148186	-10.632496	98.911118	-18.04928	14.471292	96.388481	35.737373	-1.681983	96.717278	31.945086	35.130466	93.553856	33.8412295	16.7242415	95.135567	-69.9397895	12.2183425	97.641395
-22.332001	-10.69863	98.485687	-18.209372	14.446199	96.174728	35.598904	-1.608927	96.699814	31.969299	35.327068	93.865288	33.7841015	16.8590705	95.282551	-70.2028455	12.0333275	97.066905
-21.052855	-10.696788	97.771294	-18.489971	14.462078	95.824013	35.38168	-1.460367	96.6642	31.909805	35.547005	94.249596	33.6457425	17.043319	95.456898	-70.6256845	11.880837	96.191128
-20.16255	-10.650567	97.274551	-18.687851	14.486898	95.518585	35.222095	-1.384824	96.664734	31.806311	35.637096	94.497993	33.514203	17.126136	95.5813635	-70.889905	11.84766	95.4558065
-19.335016	-10.533995	96.682739	-18.90646	14.499948	95.168564	35.059093	-1.348269	96.709915	31.713963	35.687916	94.731941	33.386528	17.1698235	95.720928	-71.199448	11.8300725	94.6162
-18.357121	-10.32944	96.122116	-19.123066	14.53598	94.734154	34.875698	-1.316859	96.760429	31.6043	35.761471	94.944855	33.239999	17.222306	95.852642	-71.486131	11.849654	93.615666
-17.48757	-10.088185	95.531311	-19.330044	14.579609	94.245461	34.719814	-1.272671	96.811516	31.511328	35.859901	95.111801	33.115571	17.293615	95.9616585	-71.775659	11.865603	92.5292635
-16.483616	-9.833084	95.022217	-19.499958	14.653876	93.726006	34.551411	-1.197064	96.906693	31.44244	35.968037	95.250877	32.9969255	17.3854865	96.078785	-71.9968415	11.9222655	91.373227
-15.495853	-9.51769	94.525269	-19.630068	14.724204	93.256279	34.463486	-1.122649	97.024048	31.395439	36.073174	95.375313	32.9294625	17.4752625	96.1996805	-72.1895985	11.9731455	90.3128775
-14.01458	-8.880068	93.886024	-19.784086	14.805182	92.61985	34.329762	-0.985706	97.144745	31.376991	36.248482	95.494011	32.8533765	17.631388	96.319378	-72.4215485	11.978976	88.920322
-13.030197	-8.477901	93.54071	-19.849695	14.84845	92.285912	34.2677	-0.906704	97.109344	31.345406	36.345726	95.551498	32.806553	17.719511	96.330421	-72.505943	11.977389	88.241403
-12.006289	-8.014701	93.17733	-19.851192	14.856102	92.023941	34.248589	-0.811157	96.99662	31.292725	36.433819	95.59182	32.770657	17.811331	96.29422	-72.473041	11.900873	87.753662
-10.977543	-7.472265	92.919426	-19.832895	14.871136	91.779366	34.275131	-0.694791	96.870331	31.281345	36.566647	95.585114	32.778238	17.935928	96.2277225	-72.444028	11.806344	87.3310095
-10.000887	-6.934486	92.645355	-19.798975	14.915079	91.546959	34.303032	-0.551208	96.715027	31.254465	36.701393	95.528694	32.7787485	18.0750925	96.1218605	-72.3766985	11.7550655	86.9720575
-9.004519	-6.393478	92.432991	-19.743803	14.941976	91.313469	34.330517	-0.377145	96.545616	31.192783	36.862232	95.458374	32.76165	18.2425435	96.001995	-72.249256	11.6414085	86.624943
-8.023744	-5.829862	92.23037	-19.691914	14.992978	91.151337	34.380527	-0.224215	96.411705	31.159756	37.005611	95.385239	32.7701415	18.390698	95.898472	-72.1539695	11.595258	86.404202
-6.599943	-4.845204	92.120705	-19.640522	15.046768	91.082008	34.463333	0.021339	96.297226	31.138456	37.220474	95.347092	32.8008945	18.6209065	95.822159	-72.0819385	11.4726295	86.341857
-5.74579	-4.166861	92.087082	-19.629536	15.07065	91.097137	34.482208	0.193456	96.302994	31.120358	37.373013	95.413773	32.801283	18.7832345	95.8583835	-72.060355	11.3580655	86.3358905
-4.818073	-3.53066	92.191383	-19.646715	15.099694	91.15461	34.502621	0.313089	96.400848	31.090391	37.534908	95.568665	32.796506	18.9239985	95.9847565	-72.089936	11.2753895	86.3244635
-3.991081	-2.854737	92.289055	-19.678833	15.133278	91.264709	34.499638	0.44538	96.562401	31.085405	37.68959	95.771423	32.7925215	19.067485	96.166912	-72.1501875	11.199071	86.362506
-3.189554	-2.047704	92.434425	-19.731642	15.140849	91.370911	34.462383	0.560662	96.812645	31.10483	37.809414	96.033073	32.7836065	19.185038	96.422859	-72.2468905	11.09666	86.318963
-2.453926	-1.302285	92.546692	-19.821217	15.178699	91.432266	34.454689	0.640736	97.087456	31.134165	37.933754	96.331436	32.794427	19.287245	96.709446	-72.436861	11.070153	86.155086
-1.689007	-0.481523	92.681076	-19.889395	15.215929	91.416855	34.409798	0.726201	97.370567	31.164396	38.088676	96.632889	32.787097	19.4074385	97.001728	-72.565887	11.0244195	85.831982
-0.632871	0.736503	92.714516	-19.971218	15.338339	91.259331	34.355721	0.878683	97.747147	31.251896	38.325462	97.022476	32.8038085	19.6020725	97.3848115	-72.7462445	11.0746055	85.1338505
0.004264	1.586551	92.656738	-20.000399	15.429287	91.04509	34.323086	0.973278	97.954742	31.330935	38.461697	97.27037	32.8270105	19.7174875	97.612556	-72.8278085	11.1410865	84.477624
0.635079	2.417659	92.565956	-19.990309	15.50996	90.775642	34.301548	1.01091	98.143166	31.449574	38.58799	97.437798	32.875561	19.79945	97.790482	-72.856179	11.22047	83.760802
1.252613	3.326896	92.520233	-19.938169	15.582906	90.480263	34.28965	1.048042	98.335419	31.603083	38.619465	97.49839	32.9463665	19.8337535	97.9169045	-72.8227045	11.3320585	83.0436215
1.816585	4.197631	92.469482	-19.816628	15.712699	90.193916	34.33358	1.09286	98.551491	31.716404	38.555828	97.502151	33.024992	19.824344	98.026821	-72.658248	11.601054	82.361011
2.277975	5.237099	92.331367	-19.657555	15.846407	89.941582	34.430851	1.117443	98.722725	31.795782	38.473248	97.469025	33.1133165	19.7953455	98.095875	-72.4284265	11.8974685	81.787289
2.698938	6.207064	92.236443	-19.456808	15.962276	89.659454	34.545654	1.127148	98.85833	31.945747	38.382702	97.359283	33.2457005	19.754925	98.1088065	-72.1593165	12.169627	81.2101015
3.260891	7.791937	92.051491	-19.074781	16.134933	89.320961	34.761909	1.153898	98.966179	32.227348	38.274338	97.158295	33.4946285	19.714118	98.062237	-71.6441905	12.555748	80.579685
3.567643	8.874548	91.888535	-18.835274	16.251034	89.137016	34.913479	1.20163	98.976959	32.422874	38.287647	97.011581	33.6681765	19.7446385	97.99427	-71.3387245	12.7574295	80.279762
3.806378	10.031313	91.689194	-18.641815	16.348379	88.955368	35.069149	1.204402	98.927887	32.610382	38.299938	96.840256	33.8397655	19.75217	97.8840715	-71.1233955	12.944588	80.0266645
3.960373	11.188592	91.474876	-18.473196	16.415401	88.798683	35.140045	1.229975	98.839775	32.748306	38.318069	96.669357	33.9441755	19.774022	97.754566	-70.8905675	13.05678	79.8428
4.050401	12.450694	91.238808	-18.35331	16.473522	88.682121	35.214169	1.234545	98.70266	32.850544	38.29808	96.490509	34.0323565	19.7663125	97.5965845	-70.7389765	13.1807315	79.7676575
4.059188	13.742168	91.067398	-18.277103	16.530346	88.638557	35.235355	1.250008	98.547028	32.914345	38.305084	96.332626	34.07485	19.777546	97.439827	-70.629056	13.283146	79.837287
3.961423	15.107369	90.872993	-18.240406	16.573919	88.656868	35.251091	1.293051	98.403572	32.920227	38.325954	96.210472	34.085659	19.8095025	97.307022	-70.566471	13.3383355	80.006714
3.730787	17.332973	90.777298	-18.240364	16.664215	88.88813	35.244324	1.37356	98.187851	32.890347	38.375004	96.130058	34.0673355	19.874282	97.1589545	-70.5480635	13.454148	80.6173055
3.473579	18.804974	90.805954	-18.276283	16.695395	89.17878	35.231663	1.439145	98.066284	32.841606	38.437126	96.158775	34.0366345	19.9381355	97.1125295	-70.5892005	13.4526545	81.2450305
3.149895	20.360348	90.922379	-18.33569	16.732227	89.571205	35.224613	1.51175	97.934097	32.765545	38.517033	96.241577	33.995079	20.0143915	97.087837	-70.666459	13.4500625	82.054573
2.778463	22.007927	91.109169	-18.424286	16.73974	90.064896	35.162128	1.618056	97.788589	32.666916	38.593216	96.35704	33.914522	20.105636	97.0728145	-70.763094	13.373844	83.0569775
2.347854	23.648497	91.398476	-18.500723	16.735754	90.59169	35.128803	1.70998	97.674263	32.558392	38.635357	96.541611	33.8435975	20.1726685	97.107937	-70.8450435	13.2988395	84.075443
1.903006	25.330757	91.732376	-18.592264	16.69392	91.13459	35.067974	1.784847	97.553329	32.427849	38.682663	96.818184	33.7479115	20.233755	97.1857565	-70.9324395	13.154085	85.0834235
1.405647	27.056959	92.204865	-18.733675	16.651932	91.686394	34.988525	1.87214	97.448662	32.327007	38.740353	97.195702	33.657766	20.3062465	97.322182	-71.125116	12.9976175	86.050606
0.609004	29.643759	93.026115	-18.953011	16.559372	92.521362	34.82513	2.002106	97.368034	32.129608	38.882557	98.053436	33.477369	20.4423315	97.710735	-71.383391	12.6764125	87.331989
0.069536	31.378498	93.797264	-19.148615	16.506096	93.105331	34.721394	2.053457	97.437294	32.061356	38.997498	98.851898	33.391375	20.5254775	98.144596	-71.688605	12.4867145	88.066066
-0.483185	33.058758	94.630516	-19.286621	16.467823	93.679787	34.595901	2.077635	97.658279	32.061428	39.140015	99.86731	33.3286645	20.608825	98.7627945	-71.9019065	12.326821	88.5967795
-0.967718	34.833534	95.731667	-19.437969	16.504572	94.317711	34.5037	2.055951	98.054802	32.144894	39.320328	101.248848	33.324297	20.6881395	99.651825	-72.200235	12.3210045	88.983597
-1.496458	36.400078	97.043755	-19.563139	16.535353	95.071861	34.451611	1.97234	98.68528	32.352486	39.436344	102.85865	33.4020485	20.704342	100.771965	-72.5283265	12.366364	89.371757
-1.970587	37.955471	98.554489	-19.595497	16.587301	95.895401	34.442661	1.886868	99.536095	32.691013	39.667946	104.724899	33.566837	20.777407	102.130497	-72.757831	12.397195	89.660305
-2.474168	39.422115	100.366714	-19.609781	16.691238	96.874741	34.50351	1.751794	100.706818	33.063862	39.801727	107.120766	33.783686	20.7767605	103.913792	-73.003248	12.6057155	89.83569
-3.269357	41.351723	103.54583	-19.587933	16.830992	98.633965	34.739552	1.38942	102.867798	33.976952	39.734756	110.820786	34.358252	20.562088	106.844292	-73.534118	13.099896	90.423638
-3.829705	42.626797	105.465492	-19.522099	17.014944	99.713173	34.865597	1.239437	104.050461	34.452896	39.629642	112.687767	34.6592465	20.4345395	108.369114	-73.7034445	13.5953485	91.057232
-4.386785	43.735313	106.818024	-19.441542	17.276869	100.483002	34.937355	1.266998	104.727684	34.984509	39.392502	113.806091	34.960932	20.32975	109.2668875	-73.844016	14.223988	91.6991165
-4.902743	44.829388	107.656883	-19.343767	17.567963	101.02887	35.00016	1.410342	105.034294	34.83337	39.504982	114.745285	34.916765	20.457662	109.8897895	-73.604299	14.678264	92.1679505
-5.517316	45.883804	108.293213	-19.295055	17.854662	101.463234	35.043068	1.550278	105.153717	34.983967	39.575508	115.197838	35.0135175	20.562893	110.1757775	-73.6036275	15.146431	92.7506905
-6.220311	46.780869	108.902596	-19.285404	18.134758	101.786591	35.06657	1.70633	105.220665	35.141663	39.683899	115.395096	35.1041165	20.6951145	110.3078805	-73.6749245	15.5744015	93.2653015
-6.9252	47.508816	109.275963	-19.283978	18.38839	102.127441	35.076485	1.857037	105.231117	35.2742	39.793968	115.470718	35.1753425	20.8255025	110.3509175	-73.7432985	15.9512775	93.9039645
-8.064979	48.390297	109.69191	-19.300797	18.728409	102.457008	35.428101	1.967196	104.990173	35.362453	40.02277	115.481796	35.395277	20.994983	110.2359845	-73.996871	16.461835	94.6780315
-8.877493	48.83609	109.920441	-19.282152	18.922205	102.668427	35.125496	2.358217	105.033173	35.387211	40.163136	115.524757	35.2563535	21.2606765	110.278965	-73.8206575	16.5837335	95.057889
-9.72981	49.051888	110.205826	-19.260118	19.086885	102.907471	35.135094	2.541502	104.992043	35.440556	40.294739	115.613686	35.287825	21.4181205	110.3028645	-73.808061	16.7556495	95.5120775
-10.667097	49.182491	110.488914	-19.215906	19.175795	103.166023	35.199314	2.678252	104.981758	35.503971	40.411476	115.781281	35.3516425	21.544864	110.3815195	-73.7834545	16.806726	95.9505265
-11.600104	49.1614	110.663986	-19.206898	19.315691	103.366264	35.247517	2.804395	104.969872	35.591965	40.532143	115.928139	35.419741	21.668269	110.4490055	-73.833537	16.963113	96.2835225
-12.588234	49.06554	110.660187	-19.133421	19.400932	103.550804	35.289104	2.901811	104.902878	35.681789	40.6231	115.907349	35.4854465	21.7624555	110.4051135	-73.7522885	17.0394085	96.6964945
-13.49753	48.78334	110.489502	-19.037642	19.51824	103.683075	35.334614	2.950337	104.807449	35.762753	40.687607	115.746239	35.5486835	21.818972	110.276844	-73.6239675	17.217508	97.089306
-15.068515	48.209908	109.933701	-18.912249	19.681681	103.701912	35.371613	2.963815	104.592239	35.875309	40.742229	115.268051	35.623461	21.853022	109.930145	-73.447959	17.51034	97.473679
-16.126381	47.629745	109.369133	-18.823322	19.756319	103.71431	35.377129	2.912713	104.477623	35.927307	40.738647	114.793587	35.652218	21.82568	109.635605	-73.298862	17.686958	97.793015
-17.153984	46.890163	108.822464	-18.75717	19.838667	103.720703	35.363407	2.853001	104.383614	36.369038	40.537876	114.082161	35.8662225	21.6954385	109.2328875	-73.3805625	17.9818955	98.2085185
-18.358011	46.081451	108.286987	-18.767778	19.932377	103.772285	35.343277	2.780311	104.356194	36.370621	40.454067	113.560913	35.856949	21.617189	108.9585535	-73.392505	18.247565	98.5860165
-19.429651	45.086857	107.67392	-18.661953	19.8832	103.762543	35.348541	2.684629	104.35511	36.423866	40.37336	113.062393	35.8862035	21.5289945	108.7087515	-73.2101095	18.2374055	98.8163345
-20.642233	43.976891	107.20565	-18.60145	19.894333	103.814362	35.408859	2.591272	104.371475	36.142395	40.421215	112.72699	35.775627	21.5062435	108.5492325	-72.978527	18.2824225	99.0794915
-21.94772	42.807495	106.720772	-18.551714	19.8729	103.822578	35.457859	2.542858	104.40667	36.181206	40.38969	112.247513	35.8195325	21.466274	108.3270915	-72.9229605	18.279526	99.3180645
-24.014433	40.910511	106.012413	-18.424509	19.787338	103.753212	35.55624	2.463234	104.355537	36.107681	40.358345	111.57328	35.8319605	21.4107895	107.9644085	-72.6809785	18.1638865	99.5420155
-25.157097	39.424454	105.404922	-18.336004	19.722754	103.711723	35.616295	2.373185	104.26992	36.057533	40.27747	110.997543	35.836914	21.3253275	107.6337315	-72.508922	18.1201805	99.7897145
-26.488504	37.910629	104.916779	-18.218575	19.679672	103.667244	35.658295	2.240702	104.113861	35.982761	40.153278	110.37204	35.820528	21.19699	107.2429505	-72.257678	18.162354	100.0915375
-27.845108	36.364014	104.463287	-18.127447	19.634283	103.630402	35.713188	2.051028	103.927422	35.939346	40.019642	109.657921	35.826267	21.035335	106.7926715	-72.081161	18.233231	100.4681325
-29.178852	34.761578	104.16423	-18.007956	19.603584	103.586792	35.732834	1.971831	103.6549	35.935314	39.861961	108.777237	35.834074	20.916896	106.2160685	-71.849986	18.290272	100.9575155
-30.565372	33.129517	103.937256	-17.918816	19.564789	103.592049	35.704674	1.870225	103.225983	35.896271	39.732151	107.871368	35.8004725	20.801188	105.5486755	-71.6381045	18.32839	101.6354225
-31.905025	31.475929	103.905396	-17.825109	19.515919	103.599915	35.649345	1.769623	102.691498	35.867455	39.222603	106.896004	35.7584	20.496113	104.793751	-71.408618	18.535725	102.406079
-33.957298	28.947168	103.850281	-17.730696	19.467199	103.528465	35.598476	1.596834	101.919556	35.76622	38.857998	105.409088	35.682348	20.227416	103.664322	-71.14374	18.706982	103.392608
-35.358543	27.252096	103.728065	-17.709139	19.459219	103.326416	35.533165	1.557861	101.340248	35.601273	38.714577	104.367188	35.567219	20.136219	102.853718	-70.985497	18.782219	103.799114
-36.679493	25.584951	103.487869	-17.681465	19.420805	102.979149	35.47327	1.487403	100.700775	35.320961	39.066547	103.172897	35.3971155	20.276975	101.936836	-70.7600455	18.564635	104.021462
-38.006775	23.927847	103.297447	-17.63372	19.389029	102.559998	35.394157	1.486065	99.892639	35.072582	38.950188	101.94622	35.2333695	20.2181265	100.9194295	-70.5008095	18.5599315	104.2005665
-39.204544	22.259474	103.096092	-17.546867	19.324457	102.082756	35.296761	1.477691	99.011253	34.729599	38.831192	100.630608	35.01318	20.1544415	99.8209305	-70.106914	18.4944725	104.3445815
-40.44133	20.645895	102.953087	-17.483959	19.277184	101.551437	35.260437	1.444357	98.031006	34.338753	38.731529	99.205284	34.799595	20.087943	98.618145	-69.767513	18.466425	104.484729
-41.55056	19.036331	102.790627	-17.420826	19.203896	100.89315	35.126106	1.416131	96.894043	33.958317	38.743008	97.443947	34.5422115	20.0795695	97.168995	-69.3838635	18.3282225	104.617305
-43.055794	16.765921	102.666199	-17.265268	19.152889	99.765572	34.714859	1.400387	94.980324	32.709827	38.947197	94.859787	33.712343	20.173792	94.9200555	-68.242879	18.131986	104.6110885
-43.90263	15.370432	102.662827	-17.245094	19.107004	99.106911	34.407413	1.419281	93.942383	31.687609	38.914333	93.27774	33.047511	20.166807	93.6100615	-67.537699	18.047201	104.6037605
-44.756489	14.034746	102.836082	-17.322638	18.967957	98.680252	34.154377	1.313724	93.304398	30.673943	38.754551	92.095551	32.41416	20.0341375	92.6999745	-67.059436	17.9017765	104.6605295
-45.525715	12.774195	103.001556	-17.515829	18.746475	98.432388	33.91143	1.074994	92.940414	29.945105	38.398792	91.254829	31.9282675	19.736893	92.0976215	-66.9599255	17.756057	104.7671545
-46.196747	11.602972	102.989937	-17.711916	18.499384	98.101585	33.673634	0.715183	92.563095	29.396105	38.11887	90.634033	31.5348695	19.4170265	91.598564	-66.9587015	17.5817415	104.604606
-46.676807	10.535837	102.860199	-17.882942	18.235992	97.62101	33.41259	0.383611	91.996567	28.957949	37.942387	90.124664	31.1852695	19.162999	91.0606155	-66.9511535	17.308985	104.1814045
-47.149212	9.559006	102.558151	-18.07239	17.960857	97.094353	32.984047	0.130152	91.411446	28.564423	37.786366	89.626099	30.774235	18.958259	90.5187725	-66.919015	16.963455	103.6699335
-47.619324	8.232587	102.0532	-18.469698	17.587353	96.39901	32.885067	-0.329448	90.345024	27.959896	37.511826	88.824448	30.4224815	18.591189	89.584736	-67.3618775	16.583517	103.213284
-47.778847	7.454478	101.790535	-18.746033	17.393467	96.00367	32.118858	-0.284523	90.001587	27.459208	37.434574	88.312355	29.789033	18.5750255	89.156971	-67.281099	16.2119085	102.850369
-47.763119	6.776577	101.59893	-19.008255	17.240007	95.6968	32.02206	-0.570523	89.27169	27.095774	37.44857	87.771881	29.558917	18.4390235	88.5217855	-67.575427	16.0409905	102.8718145
-47.573494	6.178813	101.405594	-19.286844	17.180534	95.403877	31.538975	-0.663333	88.744972	26.652197	37.42543	87.288765	29.095586	18.3810485	88.0168685	-67.669274	15.9800195	102.7908855
-47.226421	5.651964	101.168755	-19.501877	17.159485	95.181816	31.069115	-0.703106	88.291763	26.282192	37.359447	86.834869	28.6756535	18.3281705	87.563316	-67.6794075	15.9907995	102.800316
-46.747253	5.205922	100.86496	-19.747864	17.153654	94.963417	30.678606	-0.702441	87.882004	26.066212	37.215454	86.45639	28.372409	18.2565065	87.169197	-67.868137	16.0508015	102.757637
-46.163101	4.806962	100.410995	-19.981892	17.199514	94.720779	30.377916	-0.69123	87.546196	25.991011	36.998524	86.171547	28.1844635	18.153647	86.8588715	-68.1482475	16.245381	102.5826865
-45.06184	4.289825	99.516762	-20.31101	17.183285	94.420044	29.691505	-0.503879	87.467621	26.24535	36.577587	86.027695	27.9684275	18.036854	86.747658	-68.5904475	16.329716	102.09243
-44.170578	3.972534	98.783195	-20.547411	17.17717	94.303192	29.543341	-0.489256	87.458641	26.624342	36.297314	86.172928	28.0838415	17.904029	86.8157845	-69.1786635	16.450311	101.7905995
-43.026291	3.639226	97.969582	-20.783129	17.140171	94.233597	29.484827	-0.47218	87.611656	27.043396	36.08329	86.647362	28.2641115	17.805555	87.129509	-69.8303695	16.474787	101.337685
-41.920452	3.404377	97.145447	-21.009359	17.0667	94.275711	29.424438	-0.468372	88.080666	27.615627	35.945583	87.439468	28.5200325	17.7386055	87.760067	-70.5387505	16.3947945	100.791355
-40.643471	3.123121	96.351669	-21.249556	17.040545	94.462257	29.453949	-0.555267	88.898941	28.005302	35.858597	88.992218	28.7296255	17.651665	88.9455795	-71.2287375	16.429425	99.9789345
-39.162445	2.863302	95.616867	-21.441891	16.963963	94.706245	29.613504	-0.732212	90.06916	28.626144	35.860867	90.900375	29.119824	17.5643275	90.4847675	-72.003606	16.3635985	98.9277225
-37.655415	2.531244	95.059052	-21.605993	16.97617	95.073074	29.930439	-0.88587	91.55426	29.397839	35.797535	93.119415	29.664139	17.4558325	92.3368375	-72.876125	16.4965075	97.8093105
-35.082375	1.920847	94.716789	-21.702658	16.996567	95.852478	30.539639	-1.056823	94.163879	30.401009	35.75127	96.712555	30.470324	17.3472235	95.438217	-73.87564	16.6459105	96.266739
-33.335609	1.421471	94.692619	-21.633459	17.102795	96.385193	30.96677	-1.03484	95.627129	30.884712	35.794422	98.397598	30.925741	17.379791	97.0123635	-74.192659	16.825799	95.7580225
-31.514248	0.889796	94.690445	-21.445354	17.309055	96.653931	31.355698	-0.882162	96.575371	31.072517	35.941875	99.417496	31.2141075	17.5298565	97.9964335	-74.1048155	17.0882535	95.3114285
-29.649616	0.28276	94.613007	-21.220442	17.556149	96.667114	31.668922	-0.673622	97.157349	31.241842	36.122261	99.840256	31.455382	17.7243195	98.4988025	-73.896266	17.3879785	94.8354255
-27.79343	-0.392962	94.630089	-20.958748	17.800072	96.611069	31.941906	-0.482743	97.64415	31.469912	36.331448	99.779358	31.705909	17.9243525	98.711754	-73.623405	17.6757915	94.510384
-25.923882	-1.155708	94.929359	-20.696272	18.009554	96.606865	32.259666	-0.338501	98.15519	31.571325	36.46125	99.412003	31.9154955	18.0613745	98.7835965	-73.3080395	17.9577335	94.4301335
-24.1075	-1.944434	95.468132	-20.463808	18.210455	96.65181	32.600193	-0.163778	98.733757	31.635931	36.633568	98.872795	32.118062	18.234895	98.803276	-73.045678	18.186015	94.500344
-21.459641	-3.240797	96.738914	-20.154711	18.480328	96.795952	33.13316	0.083949	99.768982	31.60747	36.782974	98.069481	32.370315	18.4334615	98.9192315	-72.679737	18.5271945	94.6726725
-19.700872	-4.097665	97.675011	-20.039616	18.549547	96.953522	33.356838	0.097918	100.501396	31.602509	36.710258	97.611809	32.4796735	18.404088	99.0566025	-72.5589055	18.695006	94.8504415
-17.987064	-4.922445	98.571907	-19.935429	18.477774	97.139236	33.472267	-0.04622	101.172028	31.620771	36.389305	97.209755	32.546519	18.1715425	99.1908915	-72.417377	18.7840055	95.0875805
-16.325096	-5.760183	99.377289	-19.860985	18.277399	97.341858	33.510315	-0.428899	101.760124	31.651539	35.931923	97.004013	32.580927	17.751512	99.3820685	-72.302897	18.803286	95.3016475
-14.655155	-6.54877	99.971725	-19.788481	17.962393	97.471992	33.477421	-0.831169	102.246368	31.801641	35.434471	96.971878	32.639531	17.301651	99.609123	-72.216493	18.623135	95.334861
-12.975518	-7.315134	100.45723	-19.783045	17.649042	97.538132	33.456375	-1.251967	102.668892	31.961288	34.96447	97.004196	32.7088315	16.8562515	99.836544	-72.2749215	18.4418325	95.23972
-11.340211	-7.969888	100.755707	-19.750145	17.369257	97.508606	33.421154	-1.589651	102.985237	32.098076	34.576851	96.994141	32.759615	16.4936	99.989689	-72.259905	18.244914	95.027523
-8.841764	-8.661732	101.215759	-19.703712	17.092525	97.300713	33.484272	-1.930563	103.387985	32.22052	34.134209	96.695999	32.852396	16.101823	100.041992	-72.25982	18.083227	94.559434
-7.208224	-8.985002	101.405037	-19.629515	17.002556	97.079697	33.555046	-1.958016	103.471222	32.233715	33.959663	96.321182	32.8943805	16.0008235	99.896202	-72.1534105	18.0042885	94.263192
-5.530786	-9.184172	101.521477	-19.549847	16.931324	96.788925	33.599258	-1.927712	103.457474	32.281528	33.810913	95.831123	32.940393	15.9416005	99.6442985	-72.040087	17.9210475	93.9335515
-3.860472	-9.309933	101.534775	-19.436754	16.859056	96.489754	33.677586	-1.916067	103.39106	32.294483	33.674492	95.34433	32.9860345	15.8792125	99.367695	-71.8595425	17.8388995	93.611813
-2.238289	-9.238054	101.449966	-19.332352	16.768303	96.215836	33.783642	-1.907635	103.300079	32.286068	33.584572	94.975876	33.034855	15.8384685	99.1379775	-71.699559	17.6981375	93.2936945
-0.61488	-9.028123	101.397812	-19.258762	16.610462	96.04155	33.849735	-1.921723	103.346786	32.325695	33.493908	94.855873	33.087715	15.7860925	99.1013295	-71.605239	17.4348315	92.9817705
0.982479	-8.735232	101.476181	-19.169971	16.452461	96.025284	33.923206	-1.956836	103.632202	32.393749	33.418221	95.067039	33.1584775	15.7306925	99.3496205	-71.4984195	17.1742295	92.7009475
3.372087	-7.950761	101.800491	-19.110998	16.226454	96.304825	34.084606	-1.987823	104.483223	32.518822	33.41444	96.012901	33.301714	15.7133085	100.248062	-71.52371	16.7395995	92.361588
4.946802	-7.249474	102.409103	-19.044178	16.077188	96.745941	34.286991	-2.024478	105.548523	32.618263	33.485275	97.265488	33.452627	15.7303985	101.4070055	-71.540983	16.4239775	92.0848765
6.638662	-6.383933	103.084648	-19.014946	15.922083	97.36274	34.473507	-2.052986	106.77301	32.908104	33.668068	98.960518	33.6908055	15.807541	102.866764	-71.7206975	16.036625	91.858716
8.144094	-5.348403	104.031464	-18.904842	15.779471	98.098228	34.562302	-2.089499	108.330742	33.184631	33.856415	101.136246	33.8734665	15.883458	104.733494	-71.6831505	15.675484	91.462962
9.385934	-4.004545	105.341248	-18.774429	15.651205	99.048599	34.793953	-2.18256	110.181938	33.57692	34.109215	103.828773	34.1854365	15.9633275	107.0053555	-71.7342945	15.3390825	91.0918425
10.739791	-2.601537	106.549858	-18.624384	15.554846	100.013474	34.990383	-2.323946	111.885193	34.166409	34.343582	106.324997	34.578396	16.009818	109.105095	-71.827164	15.099874	90.921853
12.22886	-1.366765	107.219872	-18.318954	15.52618	100.617889	35.167068	-2.437922	112.96003	34.656052	34.39986	108.006599	34.91156	15.980969	110.4833145	-71.549468	15.071391	90.7524635
14.222667	1.052235	107.622635	-17.625322	15.602636	100.949051	35.509876	-2.538739	113.698509	35.214771	34.298008	109.573952	35.3623235	15.8796345	111.6362305	-70.6129675	15.3256375	90.2618715
15.550031	2.596668	107.91172	-17.081484	15.66609	101.294411	35.848759	-2.629759	114.116707	35.744659	34.292316	110.625229	35.796709	15.8312785	112.370968	-69.959677	15.5009015	90.217854
16.742409	4.353992	108.463303	-16.581789	15.747341	101.901604	36.22366	-2.732056	114.744011	36.266445	34.324333	112.087891	36.2450525	15.7961385	113.415951	-69.4086305	15.6985435	90.387257
17.812073	6.082263	109.359596	-16.146881	15.856701	102.725006	36.60569	-2.813305	115.647736	36.723484	34.51709	114.059937	36.664587	15.8518925	114.8538365	-68.958349	15.8615095	90.5961755
18.708969	7.981587	110.470215	-15.77477	15.96015	103.74234	36.953724	-2.832895	116.63195	37.253757	34.878536	116.276146	37.1037405	16.0228205	116.454048	-68.6532805	15.8974795	91.030632
19.503164	9.874873	111.587944	-15.472801	16.104269	104.833542	37.633141	-2.961408	117.360245	37.87088	35.234657	118.251732	37.7520105	16.1366245	117.8059885	-68.6976125	16.0719135	91.8610955
20.267708	11.745105	112.448486	-15.164105	16.216169	105.811012	38.040611	-2.960831	117.800987	38.265038	35.470016	119.959343	38.1528245	16.2545925	118.880165	-68.4810345	16.1777455	92.741859
21.216484	14.581508	113.186394	-14.84991	16.34202	106.85321	38.522415	-2.939288	117.709038	38.963203	35.589962	121.249565	38.742809	16.325337	119.4793015	-68.442629	16.358703	94.2271185
21.730223	16.510965	113.385094	-14.692558	16.406509	107.255981	38.742413	-2.841764	117.331482	39.220715	35.694225	121.715988	38.981564	16.4262305	119.523735	-68.36668	16.3867875	94.988227
22.102276	18.383947	113.64312	-14.660849	16.491274	107.596016	38.946648	-2.68632	116.88961	39.868088	35.671391	121.756554	39.407368	16.4925355	119.323082	-68.729066	16.4900125	95.86895
22.371342	20.160254	113.872551	-14.634307	16.560942	107.863167	39.129391	-2.515376	116.488579	39.664326	35.951981	122.213768	39.3968585	16.7183025	119.3511735	-68.6654725	16.4035815	96.3751605
22.510511	21.947857	114.180115	-14.578936	16.626438	108.047173	38.953953	-2.274443	116.350555	40.197365	35.879471	122.318825	39.575659	16.802514	119.33469	-68.733531	16.450362	96.759656
22.599833	23.560911	114.544693	-14.486311	16.670835	108.245872	39.119972	-2.149489	116.208611	40.057747	36.113079	122.715866	39.5888595	16.981795	119.4622385	-68.5614815	16.359875	97.0295055
22.588865	25.105309	114.910194	-14.31654	16.721392	108.457169	39.358101	-2.024359	116.090584	40.52964	36.105495	122.97374	39.9438705	17.040568	119.532162	-68.5769505	16.402216	97.382176
22.460823	27.278202	115.594948	-14.041954	16.767317	108.865143	39.73941	-1.817215	116.079506	40.519241	36.420219	123.696693	40.1293255	17.301502	119.8880995	-68.2132335	16.233132	97.8421865
22.266951	28.544559	116.011345	-13.816996	16.756113	109.126427	40.046261	-1.686294	115.990555	41.033188	36.382748	123.958122	40.5397245	17.348227	119.9743385	-68.1737165	16.163999	98.2785155
22.005356	29.744703	116.402199	-13.6414	16.755415	109.373581	40.609825	-1.684132	115.817795	41.274559	36.50951	124.229065	40.942192	17.412689	120.02343	-68.224992	16.098141	98.723732
21.651541	30.833527	116.738152	-13.485376	16.772655	109.575104	40.850811	-1.525168	115.724304	41.462681	36.628613	124.458267	41.156746	17.5517225	120.0912855	-68.127498	15.9935875	99.0589225
21.206205	31.827456	117.016792	-13.376698	16.770115	109.746506	40.77504	-1.233625	115.716461	41.603985	36.761932	124.599609	41.1895125	17.7641535	120.158035	-67.9429085	15.7760765	99.334977
20.694759	32.683708	117.226913	-13.30553	16.821846	109.903625	40.928493	-1.069056	115.619675	41.804016	36.869083	124.530197	41.3662545	17.9000135	120.074936	-67.9773145	15.7436785	99.732314
20.151577	33.462715	117.327774	-13.211775	16.81039	110.029877	41.368752	-1.018545	115.365898	41.858658	36.965405	124.536705	41.613705	17.97343	119.9513015	-68.037255	15.64735	100.1084525
19.199808	34.336205	117.37075	-13.093331	16.789606	110.142769	41.577499	-0.81357	115.278137	41.620346	37.264553	124.562851	41.5989225	18.2254915	119.920494	-67.7855845	15.3537205	100.365044
18.491058	34.843723	117.31839	-13.025859	16.818233	110.219528	41.447323	-0.555879	115.316483	42.047325	37.23584	124.241295	41.747324	18.3399805	119.778889	-67.799042	15.2964855	100.660167
17.721498	35.287086	117.158257	-12.927307	16.844385	110.180328	41.591476	-0.426683	115.246521	41.648701	37.500095	124.29454	41.6200885	18.536706	119.7705305	-67.4747025	15.152064	100.5901255
16.904409	35.662106	116.984322	-12.839852	16.862875	110.143448	41.715496	-0.267955	115.236107	42.020725	37.480907	123.94352	41.8681105	18.606476	119.5898135	-67.5478145	15.119274	100.6970825
15.995894	35.964211	116.809738	-12.770197	16.886095	110.104942	42.186737	-0.287703	115.104973	42.025829	37.625183	123.878014	42.106283	18.66874	119.4914935	-67.646677	15.10345	100.7183905
15.035036	36.055538	116.572952	-12.726349	16.875605	110.028946	42.259018	-0.221116	115.075478	42.054981	37.762897	123.794266	42.1569995	18.7708905	119.434872	-67.6096975	14.9803195	100.62302
13.994575	36.062737	116.323944	-12.669107	16.828108	109.975113	41.994972	0.064026	115.092514	42.093971	37.85677	123.680428	42.0444715	18.960398	119.386471	-67.3826855	14.695818	100.563755
12.294295	35.88398	115.91803	-12.611374	16.762774	109.836128	42.094013	0.109142	114.890251	42.124527	37.897736	123.470833	42.10927	19.003439	119.180542	-67.332018	14.522109	100.491714
11.065215	35.596493	115.57814	-12.554714	16.660109	109.734848	42.133732	0.159829	114.718903	42.162548	37.97678	123.293457	42.14814	19.0683045	119.00618	-67.257568	14.2519135	100.463516
9.773072	35.279816	115.12635	-12.598401	16.668764	109.564293	42.149776	0.245523	114.541542	42.193611	38.065331	122.963837	42.1716935	19.155427	118.7526895	-67.3684955	14.182101	100.3758965
8.397683	34.859936	114.496849	-12.608661	16.733294	109.376587	42.158245	0.362372	114.309715	42.155506	38.12875	122.3703	42.1568755	19.245561	118.3400075	-67.3741975	14.221027	100.4131665
6.965644	34.396553	113.699829	-12.61744	16.815468	109.081017	42.182358	0.482376	113.971886	42.018551	38.177998	121.590424	42.1004545	19.330187	117.781155	-67.3353345	14.300749	100.380879
5.503879	33.844975	112.771782	-12.564002	16.880398	108.751823	42.203068	0.638424	113.584007	41.837509	38.2374	120.616043	42.0202885	19.437912	117.100025	-67.1482925	14.322884	100.403621
3.935346	33.241291	111.755028	-12.521841	16.931702	108.390427	42.306595	0.784715	113.071396	41.614967	38.29763	119.454338	41.960781	19.5411725	116.262867	-67.004463	14.3222315	100.517987
1.482858	32.173626	110.168495	-12.477222	16.982574	107.742203	42.418186	1.113991	111.992393	41.153797	38.343643	117.361938	41.7859915	19.728817	114.6771655	-66.7404355	14.236331	100.8072405
-0.266826	31.378265	109.07692	-12.481609	16.977556	107.198654	42.501328	1.292523	111.073997	40.802631	38.324688	115.820099	41.6519795	19.8086055	113.447048	-66.6151975	14.1465065	100.95026
-2.04998	30.537977	107.861755	-12.465311	16.92256	106.444336	42.559475	1.425756	109.919373	40.126999	38.527058	114.384415	41.343237	19.976407	112.151894	-66.273859	13.868713	100.736778
-3.887859	29.673649	106.457344	-12.48819	16.886362	105.478416	42.486607	1.558027	108.691917	39.910694	38.636665	112.567436	41.1986505	20.097346	110.6296765	-66.1750305	13.675378	100.3271555
-5.730177	28.794933	104.908501	-12.574017	16.962658	104.370987	42.460987	1.724013	107.372871	39.596226	38.812183	110.684601	41.0286065	20.268098	109.028736	-66.1766405	13.657218	99.713238
-7.620541	27.909807	103.346237	-12.625315	17.049635	103.231346	42.343445	1.79051	106.149887	39.28883	38.911674	108.747353	40.8161375	20.351092	107.44862	-66.0667675	13.748178	99.014072
-9.518578	27.000299	101.952492	-12.665081	17.100466	102.183136	42.096741	1.824959	105.100143	39.010098	38.803642	106.638908	40.5534195	20.3143005	105.8695255	-65.8835815	13.8866315	98.4967465
-12.404258	25.625654	100.150467	-12.801853	17.13357	100.852165	41.865631	1.692388	104.125229	38.429058	38.565323	103.938423	40.1473445	20.1288555	104.031826	-65.7510505	14.1382845	97.672504
-14.329243	24.697237	99.200043	-12.901391	17.047768	100.137199	41.71468	1.509355	103.529312	38.034321	38.353867	102.43409	39.8745005	19.931611	102.981701	-65.6772825	14.163925	97.292697
-16.267258	23.781958	98.326172	-12.976689	16.856524	99.388031	41.512905	1.22443	102.894066	37.679329	38.019707	101.125931	39.596117	19.6220685	102.0099985	-65.549495	14.0909795	96.7660635
-18.180246	22.917393	97.594742	-13.109268	16.617813	98.695877	41.254375	0.892225	102.279411	37.389603	37.772583	99.934021	39.321989	19.332404	101.106716	-65.540525	13.903222	96.285038
-20.103697	22.10442	96.959846	-13.242006	16.336708	98.064651	41.085735	0.636542	101.360634	37.068874	37.445621	98.922379	39.0773045	19.0410815	100.1415065	-65.5613165	13.6323345	95.9877955
-22.05242	21.359884	96.459824	-13.335647	16.064753	97.44471	40.814613	0.415271	100.204834	36.810631	37.249081	97.938934	38.812622	18.832176	99.071884	-65.483916	13.29733	95.817536
-23.926054	20.715513	96.160202	-13.370189	15.820292	96.960899	40.468876	0.242681	99.011169	36.545158	37.033928	96.952652	38.507017	18.6383045	97.9819105	-65.247395	13.0022795	95.9398875
-26.611923	19.88588	96.162613	-13.40301	15.508643	96.650177	40.21936	0.189423	97.343536	35.984642	36.834778	95.912254	38.102001	18.5121005	96.627895	-64.908021	12.5051855	96.672459
-28.380957	19.429396	96.59169	-13.412801	15.392063	96.706131	39.965771	0.223829	96.310287	35.783028	36.82246	95.292686	37.8743995	18.5231445	95.8014865	-64.7000015	12.2609815	97.6107755
-30.068722	19.051651	97.237259	-13.411945	15.325004	96.923988	39.700012	0.281669	95.352936	35.581615	36.828499	94.561348	37.6408135	18.555084	94.957142	-64.4647035	12.094924	98.890834
-31.671721	18.682446	98.13549	-13.388796	15.333726	97.300949	39.368874	0.45117	94.458755	35.107052	36.831047	93.81337	37.237963	18.6411085	94.1360625	-64.015555	12.0263435	100.4658355
-33.255501	18.391993	99.029503	-13.448119	15.380936	97.675934	38.933941	0.670373	93.746605	34.582806	36.840107	93.068001	36.7583735	18.75524	93.407303	-63.6546115	12.006632	101.944565
-34.708031	18.13159	99.807213	-13.677711	15.48485	97.98288	38.525562	0.810128	93.174957	34.036526	36.8606	92.431351	36.281044	18.835364	92.803154	-63.636466	12.134336	103.162606
-36.106464	17.875639	100.322296	-13.908325	15.555384	98.130974	38.088207	0.928537	92.734024	33.573887	36.451519	92.044563	35.831047	18.690028	92.3892935	-63.647697	12.42074	103.8726545
-38.093224	17.509689	100.707939	-14.341296	15.605083	98.098679	37.50069	0.955436	92.357071	32.876976	36.885311	91.473663	35.188833	18.9203735	91.915367	-63.871425	12.2897925	104.281991
-39.259304	17.327089	100.722885	-14.622368	15.588984	98.038658	37.191696	0.954087	92.291252	32.555222	36.854378	91.588783	34.873459	18.9042325	91.9400175	-64.118195	12.2737355	104.1372985
-40.330128	17.109085	100.673843	-14.937716	15.520379	98.024117	36.96096	0.905945	92.386429	32.419811	36.827953	92.152199	34.6903855	18.866949	92.269314	-64.5658175	12.173809	103.77892
-41.302876	16.894388	100.841927	-15.25556	15.333443	98.252975	36.791237	0.833793	92.586754	32.435539	36.316429	93.43309	34.613388	18.575111	93.009922	-65.124508	12.091775	103.496028
-42.000446	16.590637	101.294456	-15.50494	15.004058	98.795113	36.628731	0.681097	92.851898	32.635643	36.712704	95.11837	34.632187	18.6969005	93.985134	-65.642067	11.3112155	103.605092
-42.68169	16.379848	102.0466	-15.687232	14.722255	99.481522	36.49501	0.46831	93.13604	33.199451	36.641483	96.878174	34.8472305	18.5548965	95.007107	-66.2216945	10.8896135	103.955937
-43.108868	16.193367	102.910706	-15.672009	14.617173	100.113037	36.45676	0.404903	93.199768	33.593628	36.536865	97.938385	35.025194	18.470884	95.5690765	-66.369212	10.763462	104.6569975
-43.424423	15.901202	103.910622	-15.429309	14.791123	100.715149	36.305237	0.580744	92.750343	33.737446	36.482899	98.164322	35.0213415	18.5318215	95.4573325	-65.8799595	11.0504245	105.9729655
-43.553295	15.665155	104.356155	-15.291694	15.088277	100.837898	36.112709	0.825593	92.274727	33.725483	36.638203	97.636917	34.919096	18.731898	94.955822	-65.502484	11.444656	106.719974
-43.621281	15.331999	104.556786	-15.233471	15.446512	100.81897	35.935284	1.083001	91.836304	33.580189	36.8307	96.924683	34.7577365	18.9568505	94.3804935	-65.2246785	11.9361735	107.2574465
-43.594646	14.935192	104.484383	-15.221587	15.760528	100.734756	35.831409	1.254983	91.551674	33.34679	36.96582	96.278725	34.5890995	19.1104015	93.9151995	-65.0322735	12.4106545	107.5543125
-43.484299	14.468699	104.306099	-15.262921	15.948205	100.599609	35.739597	1.321356	91.436012	33.212654	37.036438	95.868828	34.4761255	19.178897	93.65242	-65.0019675	12.717513	107.546798
-43.347542	13.879901	103.949272	-15.378256	16.048523	100.43396	35.643467	1.293492	91.421371	33.137192	37.030632	95.77916	34.3903295	19.162062	93.6002655	-65.1468415	12.934984	107.2676545
-43.113075	13.249381	103.351555	-15.558074	16.078001	100.18145	35.532158	1.220845	91.505791	33.12265	36.96603	95.880005	34.327404	19.0934375	93.692898	-65.443552	13.0625645	106.670002
-42.606236	12.063251	102.247681	-15.905505	16.115591	99.761711	35.424744	1.022193	91.790565	33.042343	36.8526	96.136124	34.2335435	18.9373965	93.9633445	-66.0445535	13.2937855	105.5600775
-42.143177	11.211589	101.44194	-16.194822	16.182888	99.383011	35.326591	0.841853	92.061943	32.94046	36.741982	96.152313	34.1335255	18.7919175	94.107128	-66.5231695	13.5738585	104.658894
-41.549129	10.299673	100.749496	-16.461777	16.252319	99.02095	35.220528	0.584596	92.345581	32.840763	36.564793	95.935936	34.0306455	18.5746945	94.1407585	-66.9541995	13.9299435	103.9011415
-40.891739	9.288214	100.074921	-16.721905	16.28841	98.687721	35.04084	0.31003	92.634758	32.719193	36.305939	95.617157	33.8800165	18.3079845	94.1259575	-67.3238265	14.2688355	103.2494845
-40.160442	8.253209	99.535477	-16.956295	16.336809	98.386452	34.87215	-0.033459	92.951843	32.586334	36.033134	95.295181	33.729242	17.9998375	94.123512	-67.641832	14.6737805	102.649392
-39.247276	7.144384	99.063789	-17.133978	16.333067	98.124298	34.72683	-0.364837	93.317574	32.49786	35.741333	95.050995	33.612345	17.688248	94.1842845	-67.880301	14.977886	102.0643115
-38.291107	5.956985	98.580292	-17.288437	16.334356	97.88858	34.63055	-0.648342	93.709213	32.429893	35.500919	94.929588	33.5302215	17.4262885	94.3194005	-68.1070955	15.2424235	101.4577595
-36.773216	4.145468	97.94104	-17.48501	16.30291	97.510185	34.57436	-0.903167	94.256775	32.355152	35.267246	94.923866	33.464756	17.1820395	94.5903205	-68.434776	15.4237805	100.4300495
-35.625645	2.870094	97.581818	-17.599415	16.346046	97.305695	34.553001	-0.952798	94.533836	32.321774	35.198872	94.846085	33.4373875	17.123037	94.6899605	-68.6362175	15.569055	99.9214295
-34.459003	1.62586	97.334999	-17.691551	16.381111	97.08725	34.55431	-0.914588	94.718452	32.243549	35.205467	94.671295	33.3989295	17.1454395	94.6948735	-68.7820315	15.6167825	99.4796265
-33.246021	0.348678	97.01989	-17.745455	16.431728	96.836456	34.567215	-0.853002	94.78997	32.187527	35.237175	94.426331	33.377371	17.1920865	94.6081505	-68.868281	15.6713695	99.0647615
-31.927589	-0.885869	96.720367	-17.783508	16.488285	96.519684	34.568794	-0.764043	94.8116	32.182617	35.297428	94.079086	33.3757055	17.2666925	94.445343	-68.9427215	15.7098775	98.594025
-30.554039	-2.131621	96.330658	-17.772366	16.545006	96.180977	34.605244	-0.678501	94.815025	32.087009	35.34547	93.809769	33.3461265	17.3334845	94.312397	-68.8908585	15.7565275	98.049557
-29.144917	-3.419249	95.901665	-17.803968	16.619133	95.790405	34.628082	-0.613273	94.861603	32.079437	35.396404	93.53125	33.3537595	17.3915655	94.1964265	-68.9616955	15.8467005	97.3843835
-27.034729	-5.267837	95.409431	-17.878166	16.706804	95.165466	34.605312	-0.519167	95.149078	32.019878	35.56398	93.209946	33.312595	17.5224065	94.179512	-69.068927	15.8912015	96.15142
-25.633303	-6.420199	95.307701	-17.972023	16.838312	94.76078	34.676723	-0.366609	95.624207	31.804022	35.742474	92.875221	33.2403725	17.6879325	94.249714	-69.1844185	15.9886915	95.271846
-24.120913	-7.507818	95.537064	-18.098295	17.090433	94.438858	34.840553	-0.062877	96.382729	31.443188	35.974674	92.405304	33.1418705	17.9558985	94.3940165	-69.3384605	16.2249675	94.4836995
-22.654436	-8.50047	96.126175	-18.242289	17.377205	94.193314	35.060577	0.390395	97.233498	30.848221	36.300125	92.084915	32.954399	18.34526	94.6592065	-69.438977	16.40915	93.7274215
-21.152758	-9.378901	96.838005	-18.392675	17.557011	93.973473	35.186153	0.758119	98.038254	30.738697	36.377834	91.553116	32.962425	18.5679765	94.795685	-69.747775	16.5460455	93.151261
-19.718624	-10.242652	97.407082	-18.49836	17.581152	93.770584	35.142986	0.947143	98.615143	30.638672	36.317924	91.193825	32.890829	18.6325335	94.904484	-69.887549	16.5297705	92.636684
-18.292839	-11.007486	97.910759	-18.598038	17.480515	93.586784	35.090237	0.865364	99.140007	30.603886	36.058815	90.871826	32.8470615	18.4620895	95.0059165	-70.0431375	16.4989405	92.1676515
-16.150984	-12.0443	98.444542	-18.645418	17.146687	93.363937	35.090092	0.501619	99.744156	30.58585	35.491348	90.507988	32.837971	17.9964835	95.126072	-70.128807	16.2968905	91.601802
-14.708246	-12.574225	98.884964	-18.654915	16.809608	93.289505	35.032116	0.224584	100.165108	30.604479	35.071056	90.356804	32.8182975	17.64782	95.260956	-70.1281275	15.971396	91.318054
-13.293695	-12.970636	99.270187	-18.6926	16.463821	93.286064	35.033878	-0.049638	100.478188	30.631441	34.722023	90.332413	32.8326595	17.3361925	95.4053005	-70.2178595	15.5914495	91.1668275
-11.849773	-13.244118	99.478279	-18.684834	16.106899	93.279778	35.075455	-0.278815	100.717651	30.59882	34.468178	90.419975	32.8371375	17.0946815	95.568813	-70.2068055	15.1191165	90.990743
-10.452374	-13.309073	99.678581	-18.683296	15.799885	93.284149	35.125401	-0.448856	101.010422	30.687449	34.260784	90.582626	32.906425	16.905964	95.796524	-70.273017	14.693806	90.771774
-9.087255	-13.296892	99.745461	-18.735752	15.502792	93.365128	35.142975	-0.645782	101.296143	30.71059	34.115612	91.054787	32.9267825	16.734915	96.175465	-70.3982865	14.270669	90.554791
-7.726703	-13.157858	99.665947	-18.753157	15.188828	93.46962	35.135929	-0.866876	101.596474	30.8536	33.985714	91.63224	32.9947645	16.559419	96.614357	-70.5010785	13.818237	90.324883
-5.762801	-12.505465	99.661346	-18.792776	14.810618	93.683395	35.118355	-1.184072	102.144218	31.14897	33.838078	92.748726	33.1336625	16.327003	97.446472	-70.7192145	13.294233	89.920318
-4.453163	-11.925568	99.633354	-18.762632	14.607912	93.874779	35.128647	-1.367183	102.705505	31.346413	33.75264	93.617592	33.23753	16.1927285	98.1615485	-70.762794	13.0230955	89.5880095
-3.212033	-11.132058	99.741211	-18.738422	14.444016	94.134491	35.157204	-1.566927	103.383888	31.507021	33.675171	94.635277	33.3321125	16.054122	99.0095825	-70.8089565	12.83391	89.2593995
-2.042928	-10.238304	99.870392	-18.706385	14.272398	94.426605	35.153721	-1.733861	104.080116	31.719599	33.660435	95.757698	33.43666	15.963287	99.918907	-70.84943	12.581509	88.934303
-0.853265	-9.239426	100.055786	-18.693548	14.183155	94.737579	35.157619	-1.846802	104.830765	31.929749	33.704067	96.997604	33.543684	15.9286325	100.9141845	-70.93078	12.4376775	88.5609735
0.181168	-7.920362	100.252411	-18.641251	14.110496	95.099152	35.226257	-1.934355	105.628708	32.124748	33.77298	98.28212	33.6755025	15.9193125	101.955414	-70.9580045	12.3016795	88.24289
1.189204	-6.552419	100.392593	-18.603941	14.094688	95.433495	35.263634	-1.969727	106.267395	32.334854	33.892071	99.456161	33.799244	15.961172	102.861778	-71.007126	12.228204	88.005212
2.617774	-4.354073	100.602913	-18.500376	14.141809	95.890663	35.398579	-1.986353	107.048737	32.631638	34.132278	101.032043	34.0151085	16.0729625	104.04039	-71.0158605	12.2106555	87.740936
3.508328	-2.690485	100.701523	-18.416561	14.222948	96.194199	35.493469	-1.905721	107.403717	32.84322	34.333866	101.840446	34.1683445	16.2140725	104.6220815	-71.0014665	12.2318235	87.7663165
4.342919	-1.01063	100.722488	-18.312677	14.35061	96.418137	35.613251	-1.770768	107.523766	33.016563	34.541199	102.330887	34.314907	16.3852155	104.9273265	-70.940261	12.3160045	87.9089475
5.091461	0.812429	100.619766	-18.244837	14.509785	96.546371	35.733986	-1.586157	107.441544	33.12915	34.744606	102.57621	34.431568	16.5792245	105.008877	-70.921242	12.4403455	88.083865
5.841744	2.619703	100.401733	-18.147625	14.663948	96.622787	35.818802	-1.370748	107.257172	33.257572	34.965431	102.749992	34.538187	16.7973415	105.003582	-70.833437	12.5305545	88.241992
6.392548	4.604608	100.193657	-18.076319	14.776314	96.72599	35.90707	-1.248871	107.020447	33.418377	35.216339	103.064896	34.6627235	16.983734	105.0426715	-70.8153615	12.568894	88.4093085
6.929754	6.590258	100.039169	-18.062622	14.881685	96.868401	35.964138	-1.194612	106.823792	33.617611	35.416199	103.61364	34.7908745	17.1107935	105.218716	-70.9161185	12.6525765	88.518086
7.510747	9.624543	100.0914	-18.005579	14.959558	97.146599	35.992626	-1.197896	106.626045	34.13728	35.688129	104.824326	35.064953	17.2451165	105.7251855	-71.076111	12.6739995	88.5680125
7.866415	11.660245	100.192978	-17.932142	15.048292	97.352768	36.032528	-1.164587	106.527504	34.480457	35.914238	105.744263	35.2564925	17.3748255	106.1358835	-71.1207765	12.7217585	88.5696525
8.085934	13.776962	100.417664	-17.837397	15.14643	97.570274	36.159286	-1.124695	106.516182	34.742687	36.105709	106.639992	35.4509865	17.490507	106.578087	-71.1257805	12.802353	88.562461
8.275655	15.891281	100.759315	-17.752619	15.324153	97.838104	36.265743	-0.874944	106.506477	34.93224	36.319687	107.505226	35.5989915	17.7223715	107.0058515	-71.1042295	12.9259345	88.6703565
8.334908	17.985239	101.168846	-17.629244	15.488683	98.09787	36.397533	-0.685631	106.543114	35.121655	36.539032	108.35421	35.759594	17.9267005	107.448662	-71.018082	13.0506655	88.747078
8.364406	20.090303	101.693474	-17.509987	15.725963	98.397652	36.539295	-0.494954	106.68911	35.354431	36.768181	109.168648	35.946863	18.1366135	107.928879	-70.966837	13.3153125	88.866425
8.284184	22.06661	102.260719	-17.384947	15.925266	98.753593	36.737125	-0.285957	106.810654	35.560837	37.006588	109.92659	36.148981	18.3603155	108.368622	-70.918875	13.4902165	89.138564
8.04716	25.01144	103.079895	-17.219952	16.218647	99.184814	36.960781	0.037135	106.968605	35.828869	37.37479	110.86705	36.394825	18.7059625	108.9178275	-70.834729	13.7313315	89.4518005
7.80056	26.810806	103.556335	-17.152428	16.375807	99.435768	37.116997	0.264789	107.0187	35.993732	37.610157	111.283791	36.5553645	18.937473	109.1512455	-70.8602205	13.814141	89.7202905
7.494871	28.576147	103.948318	-17.065329	16.489376	99.614174	37.238457	0.519153	106.979218	36.055271	37.815136	111.624573	36.646864	19.1671445	109.3018955	-70.777522	13.8116075	89.9264525
7.093739	30.221588	104.369202	-17.029907	16.545803	99.771439	37.341232	0.725556	106.92717	36.080631	37.979214	111.884544	36.7109315	19.352385	109.405857	-70.7707455	13.739221	90.137021
6.58933	31.750694	104.687691	-16.994759	16.603514	99.880112	37.418289	0.903437	106.879021	36.100681	38.097275	112.07695	36.759485	19.500356	109.4779855	-70.749003	13.706672	90.2822385
6.090509	33.211525	104.963394	-16.979141	16.659689	99.952415	37.466576	1.075551	106.764648	36.102047	38.232853	112.225616	36.7843115	19.654202	109.495132	-70.7425935	13.665176	90.409698
5.505322	34.550983	105.183502	-16.972387	16.739677	99.969849	37.50964	1.241365	106.571472	36.083199	38.340836	112.274612	36.7964195	19.7911005	109.423042	-70.7411935	13.6882535	90.516656
4.549532	36.372532	105.497215	-16.896196	16.896986	99.976448	37.59404	1.518024	106.31192	36.078999	38.549484	112.392632	36.8365195	20.033754	109.352276	-70.6289115	13.760218	90.60062
3.813495	37.525963	105.648933	-16.848423	17.044231	99.99575	37.633175	1.717741	106.13974	36.102398	38.732754	112.520447	36.8677865	20.2252475	109.3300935	-70.5646325	13.8632145	90.6614065
3.018059	38.486511	105.819466	-16.793022	17.195774	99.998787	37.66053	1.917736	105.950417	36.131226	38.869648	112.580666	36.895878	20.393692	109.2655415	-70.481922	13.997856	90.7320325
2.198161	39.34568	105.888939	-16.785683	17.346256	99.967682	37.680851	2.090289	105.714432	36.165424	38.9874	112.58297	36.9231375	20.5388445	109.148701	-70.4945035	14.1536675	90.786663
1.330078	40.124249	105.895653	-16.73218	17.491413	99.923744	37.647987	2.252296	105.500008	36.186947	39.09161	112.540451	36.917467	20.671953	109.0202295	-70.381827	14.310873	90.8272585
0.35371	40.779163	105.893456	-16.731037	17.660206	99.899033	37.620251	2.373256	105.319679	36.19994	39.180473	112.506577	36.9100955	20.7768645	108.913128	-70.3721695	14.5435475	90.884938
-0.697952	41.290508	105.910492	-16.749468	17.805979	99.900047	37.582893	2.475191	105.183647	36.209732	39.237076	112.465904	36.8963125	20.8561335	108.8247755	-70.3952485	14.7558245	90.9753185
-2.334841	41.885792	105.786598	-16.796112	18.02298	99.895592	37.4744	2.589449	105.052094	36.20187	39.335705	112.392548	36.838135	20.962577	108.722321	-70.430359	15.083383	91.068863
-3.456297	42.086159	105.66362	-16.82317	18.183697	99.914047	37.415298	2.650653	104.998756	36.192001	39.380699	112.370636	36.8036495	21.015676	108.684696	-70.4499895	15.351718	91.143398
-4.792863	42.275532	105.583282	-16.830488	18.286554	99.939461	37.371868	2.705332	105.001114	36.200291	39.433556	112.386429	36.7860795	21.069444	108.6937715	-70.4470555	15.503664	91.1851505
-6.110957	42.270447	105.47403	-16.840969	18.403513	100.003342	37.356602	2.75439	105.015144	36.215576	39.482548	112.413132	36.786089	21.118469	108.714138	-70.468027	15.688557	91.292546
-7.460921	42.142506	105.267807	-16.854816	18.514847	100.072357	37.359028	2.804979	105.081032	36.227398	39.536816	112.421867	36.793213	21.1708975	108.7514495	-70.502845	15.8587965	91.3932645
-8.912063	41.962605	104.992798	-16.824694	18.627054	100.132164	37.393356	2.835756	105.148422	36.243477	39.592678	112.347321	36.8184165	21.214217	108.7478715	-70.4678045	16.039891	91.5164565
-10.418249	41.683624	104.534019	-16.770966	18.733065	100.16301	37.409115	2.850297	105.190361	36.259815	39.63459	112.036369	36.834465	21.2424435	108.613365	-70.376397	16.2236865	91.712655
-12.676414	41.11692	103.516617	-16.62081	18.962963	100.18293	37.465382	2.778247	105.138466	36.337543	39.589779	111.16655	36.9014625	21.184013	108.152508	-70.1430825	16.741913	92.213352
-14.251173	40.658836	102.739456	-16.484221	19.078629	100.135246	37.504547	2.63923	105.00132	36.450871	39.505341	110.37674	36.977709	21.0722855	107.68903	-69.946151	17.0849725	92.581462
-15.895743	40.092712	102.038383	-16.307634	19.188257	100.117088	37.540226	2.523009	104.792145	36.56741	39.371296	109.458351	37.053818	20.9471525	107.125248	-69.669086	17.4293615	93.108928
-17.62332	39.440407	101.418007	-16.125723	19.254707	100.108124	37.616642	2.37904	104.445518	36.574173	39.266136	108.477341	37.0954075	20.822588	106.4614295	-69.3468535	17.686826	93.7548185
-19.397146	38.756542	100.898933	-16.000219	19.30131	100.057793	37.673283	2.328321	103.816864	37.006607	39.039303	107.132698	37.339945	20.683812	105.474781	-69.340383	17.918808	94.640805
-21.269789	38.018707	100.456406	-15.85901	19.360178	99.864227	37.715664	2.356896	102.888634	37.00721	39.068966	105.813751	37.361437	20.712931	104.3511925	-69.079457	18.007425	95.3772615
-23.158876	37.246468	100.111259	-15.737574	19.42354	99.61924	37.760143	2.500558	101.651886	36.323727	38.750004	104.526161	37.041935	20.625281	103.0890235	-68.517083	18.221799	96.1494565
-26.054224	36.122627	99.755699	-15.540081	19.562296	99.126106	37.733028	2.852988	99.41748	35.931839	38.985264	102.416313	36.8324335	20.919126	100.9168965	-67.9125955	18.205466	97.3353155
-28.09354	35.370586	99.814865	-15.438029	19.705776	98.906868	37.721516	3.150823	98.056931	35.569714	39.609673	100.949844	36.645615	21.380248	99.5033875	-67.521673	18.031304	98.3103485
-29.810766	34.500648	99.85511	-15.339247	19.906342	98.769173	37.698421	3.41927	96.862907	35.289608	39.862751	99.661842	36.4940145	21.6410105	98.2623745	-67.1725085	18.1716735	99.2759715
-31.664764	33.624275	100.079048	-15.215338	20.116346	98.734161	37.524475	3.756079	95.820442	35.110516	40.110825	98.440422	36.3174955	21.933452	97.130432	-66.7481715	18.29924	100.33789
-33.491447	32.798115	100.376877	-15.177681	20.368343	98.713646	37.372593	3.993181	94.986931	34.825409	40.288223	97.232727	36.099001	22.140702	96.109829	-66.454363	18.595984	101.317463
-35.270645	31.887276	100.640198	-15.167111	20.596958	98.674736	37.224094	3.740447	94.371429	34.489861	40.425938	96.140511	35.8569775	22.0831925	95.25597	-66.1911995	19.1107235	102.093502
-36.920784	30.988422	100.927696	-15.174368	20.766357	98.678932	36.905312	4.250809	93.670418	34.173698	40.503738	95.151833	35.539505	22.3772735	94.4111255	-65.888241	19.1554405	102.9467385
-39.295353	29.544867	101.502205	-15.222627	20.932039	98.699425	36.511852	4.258212	92.972183	33.708256	40.539932	93.805847	35.110054	22.399072	93.389015	-65.555308	19.465006	104.009835
-40.742878	28.581343	101.833237	-15.251677	21.035561	98.6492	36.267906	4.284599	92.422401	33.360966	40.576477	92.874664	34.814436	22.430538	92.6485325	-65.31779	19.640584	104.6498675
-42.073296	27.50445	102.073563	-15.274006	21.133005	98.493347	35.940601	4.397948	91.653984	33.010265	40.638317	91.842941	34.475433	22.5181325	91.7484625	-65.023445	19.7478775	105.2382315
-43.314587	26.493416	102.401962	-15.28626	21.139374	98.266693	35.519749	4.495657	90.698868	32.394779	40.725689	90.881989	33.957264	22.610673	90.7904285	-64.529784	19.668075	105.7429575
-44.451599	25.440466	102.630211	-15.371359	21.108154	97.936806	34.996872	4.602107	89.653709	31.974426	40.714855	89.77562	33.485649	22.658481	89.7146645	-64.228367	19.557827	106.1589475
-45.486702	24.339508	102.741302	-15.520641	20.991463	97.542664	34.296471	4.739003	88.654922	32.106976	40.48069	88.308006	33.2017235	22.6098465	88.481464	-64.2430055	19.3730795	106.603864
-46.39772	23.21777	102.607468	-15.741435	20.89208	96.962234	34.383945	4.403434	87.089691	31.130987	40.616459	87.433327	32.757466	22.5099465	87.261509	-64.240336	19.2742135	106.662959
-47.621326	21.558382	102.048019	-16.291885	20.733364	95.901291	33.258301	4.447187	85.53598	31.008509	40.194183	85.299339	32.133405	22.320685	85.4176595	-64.717175	19.146043	106.3849225
-48.276131	20.441004	101.560143	-16.720734	20.599443	95.28125	32.769497	4.265602	84.774605	30.528351	40.015762	84.310242	31.648924	22.140682	84.5424235	-65.090392	19.058204	106.0200765
-48.799786	19.271469	101.141235	-17.253181	20.489796	94.803932	32.679108	3.881225	84.085411	29.386532	40.032917	83.81308	31.03282	21.957071	83.9492455	-65.539182	19.022521	105.6586185
-49.181259	18.073055	100.803078	-17.770882	20.37281	94.436417	32.234329	3.703778	83.771904	28.785334	39.838879	83.067513	30.5098315	21.7713285	83.4197085	-66.0515955	18.9742915	105.4531255
-49.324108	16.815117	100.644196	-18.248697	20.231169	94.183037	31.854799	3.482811	83.512398	28.789017	39.435585	82.02697	30.321908	21.459198	82.769684	-66.819302	19.00314	105.59639
-49.264671	15.596949	100.477219	-18.675392	20.015741	93.952339	31.477243	3.206685	83.307503	27.727123	39.358921	81.697067	29.602183	21.282803	82.502285	-66.952967	18.748679	105.402393
-49.071018	14.346335	100.134911	-19.099138	19.801205	93.699463	31.19298	2.877151	83.176376	27.827608	38.799332	80.814278	29.510294	20.8382415	81.995327	-67.70857	18.7641685	105.403599
-48.555195	12.479266	99.519943	-19.707041	19.382277	93.33493	30.843004	2.277664	83.280281	26.87554	38.400856	80.860306	28.859272	20.33926	82.0702935	-68.273354	18.425294	104.5995665
-47.976093	11.239599	98.95607	-20.106472	19.056711	93.229172	30.287006	2.069091	83.839821	26.981289	37.924412	81.072968	28.6341475	19.9967515	82.4563945	-68.8470915	18.1166705	104.0019495
-47.289066	9.996411	98.368515	-20.507132	18.738764	93.196953	30.232044	1.651905	84.394531	26.834551	37.657291	81.980133	28.5332975	19.654598	83.187332	-69.5475615	17.82293	103.206574
-46.443203	8.776637	97.797173	-20.84469	18.437033	93.239609	30.15328	1.316999	85.101944	27.064365	37.327999	82.783615	28.6088225	19.322499	83.9427795	-70.2982025	17.551567	102.5364385
-45.370983	7.505849	97.136368	-21.171505	18.184958	93.295349	30.112911	1.046878	85.8209	27.149761	37.112141	83.769157	28.631336	19.0795095	84.7950285	-70.974346	17.2904065	101.7956695
-44.288956	6.405558	96.562607	-21.428173	18.010197	93.304024	30.062321	0.850544	86.444389	27.209461	36.955666	84.651009	28.635891	18.903105	85.547699	-71.492237	17.117289	101.060349
-43.000046	5.232228	96.003601	-21.680073	17.914982	93.268646	29.962259	0.762295	86.899857	27.166403	36.881557	85.325432	28.564331	18.821926	86.1126445	-71.924477	17.008038	100.4246475
-40.831791	3.56425	95.199837	-22.020533	17.974979	93.076828	29.793421	0.801682	87.257042	27.127773	36.928276	85.833076	28.460597	18.864979	86.545059	-72.501663	17.084979	99.608597
-39.272747	2.435119	94.647064	-22.217169	18.07671	92.999954	29.630714	0.921304	87.350739	26.972273	37.055847	86.088928	28.3014935	18.9885755	86.7198335	-72.7358315	17.1648445	99.2800745
-37.590061	1.359992	94.191566	-22.413221	18.186607	92.937759	29.46187	1.098759	87.391014	26.838163	37.22543	86.386177	28.1500165	19.1620945	86.8885955	-72.9764585	17.2111195	98.9869225
-35.843639	0.237368	93.640671	-22.588785	18.274923	92.906746	29.301197	1.281588	87.467224	26.704729	37.404602	86.746857	28.002963	19.343095	87.1070405	-73.180533	17.206751	98.7064515
-33.952145	-0.875429	93.103218	-22.796753	18.376163	92.878464	29.201777	1.482963	87.631927	26.613939	37.620464	87.152847	27.907858	19.5517135	87.392387	-73.501364	17.2006125	98.364541
-31.991949	-2.007763	92.579002	-22.96962	18.476915	92.80278	29.178726	1.690856	87.936279	26.546574	37.852848	87.510368	27.86265	19.771852	87.7233235	-73.80189	17.181978	97.8822365
-29.935488	-3.199581	92.251236	-23.158781	18.635592	92.659256	29.20635	1.927419	88.470535	26.448339	38.080303	87.593346	27.8273445	20.003861	88.0319405	-74.1449065	17.267323	97.2865715
-26.62586	-5.001686	92.324211	-23.344662	19.014132	92.272552	29.493481	2.327754	89.575058	26.035898	38.318283	87.012016	27.7646895	20.3230185	88.293537	-74.4540135	17.7052455	96.251567
-24.312956	-6.15989	92.817497	-23.376972	19.298195	91.841354	29.790863	2.561681	90.61264	25.539461	38.418751	86.321304	27.665162	20.490216	88.466972	-74.419106	18.106174	95.215736
-21.895815	-7.25984	93.696175	-23.393356	19.517488	91.301888	30.103704	2.715322	91.987236	25.173962	38.265369	85.464211	27.638833	20.4903455	88.7257235	-74.425545	18.5446305	93.8780525
-19.532064	-8.185266	94.869354	-23.428097	19.529959	90.876564	30.346731	2.716737	93.586594	25.086651	37.824593	85.097672	27.716691	20.270665	89.342133	-74.572885	18.789253	92.410995
-17.218285	-9.129824	95.987885	-23.513182	19.231195	90.721748	30.386662	2.418163	95.437004	25.318018	37.272587	85.537163	27.85234	19.845375	90.4870835	-74.878704	18.617015	90.9564125
-14.891943	-10.030256	97.162666	-23.623178	18.725338	90.848656	30.440981	1.951171	97.637413	25.831348	36.636658	86.678291	28.1361645	19.2939145	92.157852	-75.3825205	18.1567615	89.53946
-12.572238	-10.800507	98.561348	-23.640076	18.159597	91.233864	30.50642	1.473795	100.005089	26.60667	36.088501	88.632027	28.556545	18.781148	94.318558	-75.836697	17.538046	88.14917
-8.902882	-11.775682	100.871025	-23.491072	17.288292	92.227898	31.020645	0.687155	103.712753	27.416229	35.582603	92.380806	29.218437	18.134879	98.0467795	-76.200581	16.441705	86.4090165
-6.888667	-12.092861	102.602135	-23.149178	16.721605	92.793114	31.165432	0.277998	106.008972	27.980888	35.148983	94.550392	29.57316	17.7134905	100.279682	-75.871516	15.7297195	85.306546
-4.527325	-12.278686	103.983452	-22.691278	16.244871	93.159958	31.124523	0.010729	108.199524	28.08931	34.711273	96.209213	29.6069165	17.361001	102.2043685	-74.9894725	15.128741	84.1155475
-2.613902	-12.169833	105.434967	-22.145241	15.824029	93.322746	31.613699	-0.41865	109.606682	29.123459	33.939564	96.778503	30.368579	16.760457	103.1925925	-74.659061	14.887601	83.4528995
-0.401883	-11.919605	106.646011	-21.554464	15.520813	93.427353	31.719181	-0.592762	111.02433	29.352209	33.510471	97.400665	30.535695	16.4588545	104.2124975	-73.644623	14.5827715	82.6422085
1.287857	-11.354383	107.905891	-20.99758	15.247482	93.635544	32.28727	-0.874319	112.027695	30.357031	32.858772	97.597824	31.3221505	15.9922265	104.8127595	-73.3173105	14.5027375	82.4583285
3.073344	-10.655118	108.634865	-20.522528	14.958371	93.883194	32.620018	-1.063043	112.815704	30.929974	32.567616	98.096222	31.774996	15.7522865	105.455963	-72.820052	14.1644555	82.310425
5.679228	-9.380934	108.947624	-19.89081	14.617887	94.188522	33.079639	-1.212435	113.610168	31.652618	32.511227	99.028008	32.3661285	15.649396	106.319088	-72.1477485	13.586378	82.057956
7.450956	-8.262673	108.82708	-19.52054	14.475772	94.394791	33.403233	-1.237733	113.956924	31.596411	32.86409	100.14399	32.499822	15.8131785	107.050457	-71.540902	13.1383655	81.739125
8.950647	-6.933281	108.621323	-19.208298	14.421914	94.73938	33.707436	-1.321159	114.309753	31.882196	33.080284	101.244461	32.794816	15.8795625	107.777107	-71.211412	12.9642655	81.701653
10.009348	-5.229198	108.578812	-18.889179	14.377767	95.171028	33.930756	-1.443311	114.688492	32.20866	33.360722	102.622643	33.069708	15.9587055	108.6555675	-70.848066	12.7968285	81.6864885
11.405487	-3.477297	108.333252	-18.612637	14.403348	95.704193	34.160275	-1.586239	115.167328	32.953011	33.502319	103.994263	33.556643	15.95804	109.5807955	-70.781917	12.848656	81.8275905
12.141008	-1.236813	108.350739	-18.328194	14.533782	96.293823	34.476063	-1.685894	115.510139	32.88055	34.016342	105.66703	33.6783065	16.165224	110.5885845	-70.3346945	12.90234	81.9990615
13.293798	0.965813	107.942619	-18.060839	14.735593	96.809677	34.772713	-1.6972	115.68277	33.633057	34.31892	106.887077	34.202885	16.31086	111.2849235	-70.324563	13.160326	82.3344305
14.335855	4.791607	107.595703	-17.72163	15.076483	97.634682	35.173843	-1.767511	115.874611	33.776791	35.114994	109.463181	34.475317	16.6737415	112.668896	-69.918577	13.4792245	82.600468
14.427154	7.771331	107.817482	-17.525253	15.297486	98.300781	35.390015	-1.835022	116.095886	34.256592	35.609684	111.398888	34.8233035	16.887331	113.747387	-69.8738095	13.707641	82.854175
14.679822	10.644481	108.122185	-17.251495	15.518859	99.016983	35.672165	-1.916701	116.342094	34.856899	36.10289	113.447479	35.264532	17.0930945	114.8947865	-69.767522	13.9446235	83.1391795
14.783459	13.680129	108.445267	-16.846857	15.780883	99.641296	36.034794	-1.995607	116.496506	35.694778	36.274181	115.213417	35.864786	17.139287	115.8549615	-69.5585	14.422479	83.4276305
14.787971	16.767973	108.668472	-16.330578	16.011528	100.181183	36.442009	-2.033392	116.516838	36.060558	36.78521	116.950272	36.2512835	17.375909	116.733555	-68.9124395	14.647147	83.628811
14.697552	19.864813	108.846283	-15.765293	16.392431	100.61618	36.959835	-1.85396	116.364876	36.711571	37.219944	118.02977	36.835703	17.682992	117.197323	-68.366289	15.10187	84.035037
14.470954	23.067892	108.820938	-15.152328	16.844563	100.771187	37.576038	-1.475294	115.836502	37.462219	37.509197	118.413635	37.5191285	18.0169515	117.1250685	-67.8237845	15.6721745	84.4173055
13.916555	27.913609	108.070335	-14.625047	17.679308	100.633766	38.409145	-0.680315	114.282928	38.111012	38.283176	117.83284	38.2600785	18.8014305	116.057884	-67.5101725	16.5571855	85.209648
13.372641	31.202322	107.111916	-14.077856	18.066835	99.949898	38.917118	-0.035906	112.513008	38.412651	38.829082	116.634155	38.6648845	19.396588	114.5735815	-66.8205965	16.737082	85.3262145
12.724363	34.387867	105.845001	-13.837664	18.575691	99.228806	39.234871	0.711379	110.227394	38.651695	39.314056	114.757774	38.943283	20.0127175	112.492584	-66.618611	17.1386645	85.965028
11.941476	37.603119	104.446053	-13.646147	19.057455	98.384895	39.720207	1.418474	107.270393	38.818695	39.676147	112.152351	39.269451	20.5473105	109.711372	-66.561745	17.5675995	87.058418
11.128649	40.776466	102.667061	-13.360408	19.516209	97.296265	40.067017	2.246536	103.353798	38.891304	40.079376	108.861038	39.4791605	21.162956	106.107418	-66.1999765	17.869462	88.485112
10.281803	43.851517	100.832245	-13.047138	19.9571	96.016884	39.931068	3.235384	98.94735	38.427654	40.594128	105.323395	39.179361	21.914756	102.1353725	-65.273637	17.999444	89.8983955
9.385365	46.797813	99.313362	-12.871739	20.35611	94.630264	39.816853	4.336646	94.044334	38.244122	40.592705	101.466057	39.0304875	22.4646755	97.7551955	-64.7739655	18.2475445	91.5053325
7.99477	50.841976	97.773354	-12.88578	20.88187	92.558327	38.697304	5.997031	87.268028	37.378216	41.756691	96.156998	38.03776	23.876861	91.712513	-63.80932	17.886879	93.404141
7.172472	53.078938	97.790596	-13.330618	21.170509	91.599098	37.750851	6.946047	83.878357	36.898411	42.230598	94.666672	37.324631	24.5883225	89.2725145	-63.985867	17.7526955	93.9256815
6.799955	54.735207	98.65094	-14.051993	21.445318	91.108803	36.880108	7.689473	81.90873	36.418594	42.573116	94.750359	36.649351	25.1312945	88.3295445	-64.753337	17.7593415	93.8880615
6.327532	56.025398	100.515808	-14.861652	21.67276	91.096252	36.519035	8.061758	81.035934	35.887344	42.126106	96.078278	36.2031895	25.093932	88.557106	-65.9264935	18.251588	93.635398
6.018288	56.826477	102.950081	-15.571065	21.915865	91.507675	36.07407	8.36054	81.534996	35.744743	42.749104	98.129036	35.9094065	25.554822	89.832016	-67.0515365	18.276908	93.183334
5.818402	57.264687	105.592476	-16.108372	22.197283	92.29348	35.886486	8.459538	83.263191	36.164059	42.568386	100.542473	36.0252725	25.513962	91.902832	-68.2420165	18.880604	92.684128
5.442784	57.674618	108.201775	-16.454758	22.562386	93.561073	36.08181	8.407434	86.24913	36.005951	42.63253	103.964256	36.0438805	25.519982	95.106693	-68.9533965	19.60479	92.015453
4.590877	57.312775	111.535645	-16.699713	23.177652	96.090317	36.915081	8.289598	92.140587	35.692127	42.991161	109.849884	36.303604	25.6403795	100.9952355	-69.70303	20.7149245	91.1853985
4.021458	56.749512	113.605141	-16.697784	23.47298	97.953674	37.367172	8.195148	96.543839	35.46423	43.314232	113.940468	36.415701	25.75469	105.2421535	-69.811269	21.19127	90.6651945
3.716195	55.898685	115.352631	-16.699278	23.674503	99.893951	37.78923	8.102517	100.884987	35.059326	43.731895	117.953857	36.424278	25.917206	109.419422	-69.822834	21.4318	90.36848
3.106067	54.939301	116.672447	-16.757885	23.888929	101.687416	38.111286	8.133413	104.715607	34.364555	44.33279	121.46611	36.2379205	26.2331015	113.0908585	-69.7536905	21.5447565	90.2839735
2.490819	53.833813	117.536461	-16.741392	24.039663	103.078308	37.976612	8.406073	107.828522	34.470783	44.659851	123.88134	36.2236975	26.532962	115.854931	-69.7064815	21.546364	90.301685
1.648441	52.68935	117.916	-16.68438	24.202168	104.093102	38.137791	8.491538	109.932663	34.375118	45.022045	125.381943	36.2564545	26.7567915	117.657303	-69.6252145	21.6475445	90.528901
1.050731	51.410789	117.548302	-16.610651	24.352785	104.764114	38.294247	8.557161	111.261047	34.37077	45.243748	125.977051	36.3325085	26.9004545	118.619049	-69.5538105	21.8051155	90.909179
0.091164	49.029514	116.196869	-16.543951	24.458738	105.16127	38.377922	8.393023	112.226418	34.478024	45.337025	125.865723	36.427973	26.865024	119.0460705	-69.515875	22.052452	91.2764695
-0.66304	47.227657	114.930603	-16.662008	24.410297	105.172989	38.253586	8.118901	112.566376	34.643944	45.320259	125.238693	36.448765	26.71958	118.9025345	-69.772781	22.101014	91.4434435
-1.527934	45.272251	113.314903	-16.771339	24.37059	105.014648	38.107452	7.86203	112.714729	34.808216	45.319286	124.093773	36.457834	26.590658	118.404251	-70.000512	22.150522	91.625045
-2.406689	43.223392	111.313477	-16.807953	24.392431	104.705986	38.077644	7.672151	112.690964	34.943707	45.403271	122.402336	36.5106755	26.537711	117.54665	-70.1265815	22.247151	91.865322
-3.387799	41.062267	109.189583	-16.674591	24.406551	104.309807	38.184147	7.554247	112.527847	35.064964	45.458733	120.231033	36.6245555	26.50649	116.37944	-69.9737375	22.306612	92.240174
-4.414661	38.695244	107.139221	-16.456383	24.380493	103.851654	38.447144	7.450166	112.192513	35.146374	45.41684	117.510582	36.796759	26.433503	114.8515475	-69.709525	22.327483	92.8517605
-5.571409	36.174522	105.148003	-16.139837	24.251112	103.296265	38.753441	7.405649	111.451981	35.226067	45.285255	114.41684	36.989754	26.345452	112.9344105	-69.269428	22.156772	93.6581195
-7.522958	32.239521	102.493164	-15.676568	23.878115	102.198303	39.524666	6.952728	109.292198	35.483734	44.85247	109.39444	37.5042	25.902599	109.343319	-68.857336	21.853631	95.053287
-8.906419	29.536039	101.051437	-15.337295	23.485472	101.384331	39.639854	6.534041	107.714104	35.215698	44.330021	106.470474	37.427776	25.432031	107.092289	-68.102366	21.538913	95.676373
-10.337232	26.817051	100.042068	-15.13252	22.961472	100.634346	39.806625	5.886565	106.189583	35.298393	43.512901	103.785255	37.552509	24.699733	104.987419	-67.817549	21.223211	96.281273
-11.822944	24.109177	99.059029	-14.920447	22.425879	99.813889	39.483829	5.408449	104.419746	35.365173	42.70483	101.459633	37.424501	24.0566395	102.9396895	-67.265395	20.7951185	96.6880885
-10.728243	24.276075	98.161301	-14.728425	21.884911	98.823181	39.237053	4.726565	102.471336	35.387917	41.985554	99.425087	37.312485	23.3560595	100.9482115	-66.769335	20.4137625	96.6981505
-9.385796	24.685595	97.229919	-14.59443	21.368481	97.968712	38.975143	4.174274	100.763092	35.376106	41.277031	98.066437	37.1756245	22.7256525	99.4147645	-66.3644845	20.0113095	96.5226595
-8.365975	24.801861	96.631416	-14.654035	20.948112	97.411316	38.744076	3.675926	100.108681	35.29163	40.73885	97.27565	37.017853	22.207388	98.6921655	-66.325923	19.688836	96.1304665
-6.936275	24.924955	96.31749	-14.943628	20.611568	97.061317	38.533432	3.24928	99.859726	35.063599	40.349258	97.139183	36.7985155	21.799269	98.4994545	-66.6857715	19.423867	95.6231795
-5.992655	25.052935	96.174278	-15.196863	20.457314	96.95192	38.292919	3.012788	100.039902	34.884651	40.136864	97.077065	36.588785	21.574826	98.5584835	-66.982511	19.339802	95.3453565
-5.087491	25.167665	96.080032	-15.489447	20.26922	96.860275	38.077801	2.736359	100.331985	34.61623	39.886723	97.038948	36.3470155	21.311541	98.6854665	-67.3259095	19.226899	95.0350835
-4.191885	25.277349	96.061531	-15.793838	20.023464	96.819305	37.809582	2.307972	100.696075	34.370213	39.446026	97.395897	36.0898975	20.876999	99.045986	-67.6775735	19.169929	94.592624
-3.259026	25.321739	96.392944	-16.191389	19.603369	96.952286	37.404556	1.617211	101.403511	34.319382	38.894501	98.477409	35.861969	20.255856	99.94046	-68.244747	18.950882	93.964112
-2.381633	25.364355	97.115608	-16.577162	19.081455	97.281364	37.057579	0.725858	102.359215	34.405952	38.226719	100.202713	35.7317655	19.4762885	101.280964	-68.8860895	18.6866215	93.281764
-1.561949	25.383678	97.850212	-16.926584	18.609489	97.563469	36.728252	-0.108707	103.349007	34.600769	37.567978	102.140404	35.6645105	18.7296355	102.7447055	-69.5176785	18.4893425	92.3822325
-0.244097	25.436687	98.993607	-17.251591	18.100225	97.855362	36.335667	-1.079931	104.788635	34.962406	36.399441	104.89135	35.6490365	17.659755	104.8399925	-70.1522185	18.540695	90.8707315
0.598435	25.527206	99.600067	-17.401894	17.943241	97.922142	36.212124	-1.543973	105.408478	35.09341	36.312473	106.167984	35.652767	17.38425	105.788231	-70.456555	18.502232	90.056053
1.358793	25.611547	99.818047	-17.424232	17.878847	97.82412	36.114655	-1.802144	105.537819	35.249073	35.720211	106.716629	35.681864	16.9590335	106.127224	-70.530328	18.7986605	89.521016
2.10234	25.693316	99.707352	-17.424042	17.892017	97.569733	36.067516	-1.972384	105.108894	35.275902	35.770782	106.509308	35.671709	16.899199	105.809101	-70.519793	18.884835	89.330365
2.839166	25.738871	99.329384	-17.361677	17.925245	97.182854	36.041779	-2.063399	104.312988	35.348396	35.216679	105.780861	35.6950875	16.57664	105.0469245	-70.4184415	19.27385	89.3187835
3.494112	25.733	98.827133	-17.291563	17.96735	96.780006	35.978687	-2.157622	103.412697	35.391113	34.992165	104.932404	35.6849	16.4172715	104.1725505	-70.268026	19.5174285	89.3874615
4.094829	25.672436	98.438118	-17.251045	17.965242	96.487503	35.868641	-2.297785	102.755211	35.324986	35.116596	104.252991	35.5968135	16.4094055	103.504101	-70.0989035	19.5210785	89.470905
4.666985	25.337479	98.444328	-17.25843	17.77372	96.408073	35.84586	-2.722757	102.614609	35.265007	34.328781	104.288956	35.5554335	15.803012	103.4517825	-70.0722935	19.744428	89.3643635
4.904178	24.985842	98.711929	-17.368038	17.574034	96.492577	35.771229	-3.030728	102.897049	35.304382	34.059711	104.83754	35.5378055	15.5144915	103.8672945	-70.2738815	19.6335765	89.1178595
5.030589	24.593578	99.041138	-17.451031	17.312346	96.552406	35.716473	-3.392959	103.271378	35.38316	33.727192	105.502701	35.5498165	15.1671165	104.3870395	-70.4518785	19.4575755	88.7177725
5.087606	24.106483	99.28688	-17.514425	17.024143	96.507172	35.685684	-3.784342	103.626991	35.454754	33.418419	106.1455	35.570219	14.8170385	104.8862455	-70.599069	19.2312475	88.1280985
5.043553	23.625179	99.363014	-17.476881	16.758965	96.371758	35.736664	-4.087759	103.84568	35.546989	33.165352	106.632172	35.6418265	14.5387965	105.238926	-70.5955885	18.9791335	87.50459
4.954504	23.105951	99.270477	-17.389061	16.54178	96.176651	35.839924	-4.31733	103.864464	35.654667	32.962082	106.883636	35.7472955	14.322376	105.37405	-70.5254175	18.761184	86.979252
4.778037	22.518414	99.061577	-17.267708	16.340586	95.990082	35.979637	-4.513978	103.788422	35.784782	32.77562	106.832924	35.8822095	14.130821	105.310673	-70.4176255	18.550351	86.669491
4.348657	21.612545	98.593811	-16.976492	16.164442	95.681274	36.274265	-4.70061	103.445694	35.970875	32.54007	106.444862	36.12257	13.91973	104.945278	-70.075554	18.409154	86.41727
3.917655	21.031437	98.219055	-16.819239	16.088951	95.503899	36.431564	-4.770855	103.180138	36.087711	32.429008	106.067566	36.2596375	13.8290765	104.623852	-69.8981155	18.3488255	86.383946
3.408233	20.424545	97.831398	-16.699249	16.033918	95.36348	36.549122	-4.815896	102.863693	36.168972	32.373821	105.570755	36.359047	13.7789625	104.217224	-69.757545	18.2888735	86.509736
2.743949	19.820511	97.383743	-16.653608	16.013912	95.243027	36.632763	-4.832038	102.373993	36.162888	32.333984	104.842712	36.3978255	13.750973	103.6083525	-69.7050415	18.276851	86.8777015
2.016418	19.19981	96.695778	-16.602411	16.016506	95.035858	36.679398	-4.765357	101.474655	36.108765	32.722569	103.522362	36.3940815	13.978606	102.4985085	-69.5989035	18.054406	87.5732075
1.249541	18.602364	95.644836	-16.525547	16.1099	94.559044	36.69632	-4.554605	99.952065	35.922562	32.814899	101.431259	36.309441	14.130147	100.691662	-69.360535	18.089653	88.426426
0.447396	18.024975	94.281998	-16.387426	16.276451	93.858971	36.677391	-4.250288	98.009476	35.607105	32.984875	98.769173	36.142248	14.3672935	98.3893245	-68.9171	18.1856085	89.3286175
-0.859499	17.097656	92.468422	-16.263302	16.42407	92.851433	36.467705	-3.927881	95.148331	35.106827	33.077461	95.154663	35.787266	14.57479	95.151497	-68.31387	18.27335	90.551369
-1.813324	16.442171	91.829636	-16.328264	16.393028	92.496338	36.132492	-3.948648	93.847473	34.63908	32.991016	93.627533	35.385786	14.521184	93.737503	-68.042314	18.264872	91.255173
-2.813399	15.779352	91.597641	-16.532936	16.282486	92.467552	35.747555	-4.066329	93.130127	34.100449	32.785679	92.798462	34.924002	14.359675	92.9642945	-67.989874	18.205297	91.9708095
-3.807001	15.132255	91.529327	-16.934198	16.158806	92.497108	35.251289	-4.237145	92.766083	33.661251	32.598873	92.307213	34.45627	14.180864	92.536648	-68.324666	18.136748	92.457568
-4.850162	14.549232	91.458412	-17.323366	16.070309	92.488327	34.741173	-4.340803	92.44986	33.254841	32.478977	92.013344	33.998007	14.069087	92.231602	-68.644739	18.071531	92.745052
-5.850844	13.865249	91.306778	-17.706289	15.984217	92.423042	34.235329	-4.384346	92.135391	32.862316	32.438831	91.864807	33.5488225	14.0272425	92.000099	-68.9614005	17.9411915	92.845985
-6.822772	13.278836	91.227646	-18.082359	15.875821	92.370674	33.758293	-4.37323	91.916664	32.525944	32.412777	91.773285	33.1421185	14.0197735	91.8449745	-69.3068365	17.7318685	92.8963735
-8.212705	12.389671	91.141388	-18.661854	15.778096	92.263481	33.260136	-4.295422	91.749344	31.944973	32.490204	91.801697	32.6025545	14.097391	91.7755205	-69.9262625	17.458801	92.7514415
-9.066513	11.817037	91.112816	-18.955029	15.700087	92.268661	33.0481	-4.224531	91.723251	31.619734	32.593952	91.972122	32.333917	14.1847105	91.8476865	-70.243975	17.2154635	92.6896355
-9.891692	11.225245	91.177414	-19.193848	15.606438	92.312675	32.893806	-4.154634	91.764923	31.428778	32.689995	92.318794	32.161292	14.2676805	92.0418585	-70.548988	16.9451955	92.5834915
-10.694734	10.583776	91.243805	-19.365046	15.505153	92.406334	32.790886	-4.134257	91.877541	31.386644	32.746059	92.835304	32.088765	14.305901	92.3564225	-70.818857	16.704405	92.4562455
-11.423917	9.969965	91.379402	-19.457375	15.379685	92.54776	32.70203	-4.170069	92.078552	31.459349	32.744179	93.387665	32.0806895	14.287055	92.7331085	-70.9954395	16.472315	92.3624115
-12.162732	9.324108	91.488312	-19.481747	15.244296	92.681595	32.705196	-4.275101	92.314522	31.475342	32.696884	93.939537	32.090269	14.2108915	93.1270295	-71.053763	16.2777005	92.2361605
-12.83874	8.706579	91.536011	-19.53285	15.178148	92.753067	32.741581	-4.382407	92.476212	31.595282	32.624332	94.275848	32.1684315	14.1209625	93.37603	-71.2341315	16.2353335	92.130104
-13.868612	7.76317	91.399567	-19.557217	15.083304	92.670486	32.709381	-4.499089	92.446564	31.696039	32.573963	94.565857	32.20271	14.037437	93.5062105	-71.317144	16.129171	91.8347615
-14.506706	7.106894	91.237267	-19.524475	14.995614	92.583435	32.643192	-4.509986	92.306595	31.759554	32.578625	94.539154	32.201373	14.0343195	93.4228745	-71.250323	15.9569085	91.7439955
-15.15908	6.469857	91.160492	-19.528376	14.99594	92.479752	32.584385	-4.48949	92.170265	31.757486	32.591053	94.389526	32.1709355	14.0507815	93.2798955	-71.2276875	15.9410985	91.6796085
-15.795554	5.772534	91.096619	-19.560938	14.996581	92.418068	32.516899	-4.46314	92.117973	31.649071	32.568542	94.180389	32.082985	14.052701	93.149181	-71.204861	15.940461	91.686955
-16.446873	5.126902	91.105011	-19.629385	15.000267	92.39592	32.44751	-4.452307	92.15258	31.495289	32.556992	93.961098	31.9713995	14.0523425	93.056839	-71.2301695	15.9481915	91.735001
-17.110573	4.403964	91.132881	-19.719362	14.955965	92.409157	32.364948	-4.476928	92.230888	31.310823	32.53421	93.727226	31.8378855	14.028641	92.979057	-71.2766095	15.883289	91.839257
-17.733395	3.687296	91.249374	-19.846619	14.88586	92.465088	32.250084	-4.531775	92.325027	31.105167	32.467442	93.535172	31.6776255	13.9678335	92.9300995	-71.3708635	15.8038865	92.0000765
-18.70113	2.644857	91.49308	-20.052784	14.780162	92.613693	32.036064	-4.585066	92.417595	30.881783	32.405521	93.443481	31.4589235	13.9102275	92.930538	-71.5644915	15.6500965	92.296848
-19.276432	2.006622	91.661499	-20.197805	14.699106	92.795944	31.879749	-4.606161	92.50724	30.756924	32.40414	93.573799	31.3183365	13.8989895	93.0405195	-71.7139465	15.4992225	92.5513685
-19.860968	1.382119	91.817841	-20.379217	14.670605	92.984787	31.728128	-4.625864	92.63343	30.680174	32.420948	93.844788	31.204151	13.897542	93.239109	-71.962585	15.443668	92.730465
-20.48815	0.683139	91.931038	-20.518579	14.650388	93.212364	31.582201	-4.606141	92.815659	30.664694	32.459721	94.175949	31.1234475	13.92679	93.495804	-72.1606055	15.373986	92.928924
-21.056511	0.047844	92.13736	-20.677141	14.709447	93.441933	31.460594	-4.565583	93.032227	30.635067	32.547031	94.54821	31.0478305	13.990724	93.7902185	-72.4021125	15.42817	93.0936475
-21.609064	-0.598143	92.364777	-20.836817	14.784752	93.669151	31.337616	-4.501548	93.266098	30.570763	32.693447	94.89257	30.9541895	14.0959495	94.079334	-72.6278235	15.4735545	93.258968
-22.215584	-1.203787	92.617912	-20.99048	14.888318	93.860779	31.213995	-4.435813	93.485367	30.526766	32.809483	95.156113	30.8703805	14.186835	94.32074	-72.8513405	15.589801	93.400818
-23.019964	-2.069666	93.058838	-21.18412	15.018158	94.200607	31.008512	-4.388892	93.758545	30.429667	32.927116	95.268723	30.7190895	14.269112	94.513634	-73.0873295	15.767204	93.88758
-23.539253	-2.653527	93.307121	-21.255434	15.145302	94.410179	30.861536	-4.388953	93.841705	30.355352	32.914314	95.170883	30.608444	14.2626805	94.506294	-73.119312	16.0279235	94.314064
-23.98834	-3.268523	93.60939	-21.289848	15.225289	94.635147	30.728638	-4.411857	93.860641	30.307079	32.847401	94.99295	30.5178585	14.217772	94.4267955	-73.0975545	16.232806	94.8434985
-24.447262	-3.859467	93.866997	-21.306381	15.339622	94.779823	30.607101	-4.446896	93.825096	30.237219	32.805511	94.811661	30.42216	14.1793075	94.3183785	-73.034922	16.4999365	95.2412675
-24.867712	-4.44086	94.056717	-21.357761	15.422461	94.891342	30.476852	-4.429998	93.695465	30.172556	32.777275	94.613304	30.324704	14.1736385	94.1543845	-73.040226	16.6712835	95.6282995
-25.249147	-4.932562	94.157288	-21.400724	15.481873	94.942825	30.33844	-4.376624	93.474159	30.06002	32.830906	94.391129	30.19923	14.227141	93.932644	-73.000678	16.736605	95.953006
-25.628281	-5.422338	94.22065	-21.494747	15.549226	94.873047	30.191887	-4.253546	93.142853	29.908663	32.950359	94.093369	30.050275	14.3484065	93.618111	-73.039769	16.7500455	96.127983
-26.11495	-6.176966	94.114944	-21.632416	15.718863	94.578918	29.913298	-4.012453	92.535782	29.52545	33.171555	93.383179	29.719374	14.579551	92.9594805	-72.984206	16.858175	96.1983555
-26.333158	-6.69045	94.135201	-21.794632	15.852974	94.335045	29.717266	-3.860395	92.113342	29.200945	33.257198	92.736412	29.4591055	14.6984015	92.424877	-73.0483695	17.0075465	96.245213
-26.595718	-7.138	94.200279	-21.957224	15.943503	94.126434	29.50655	-3.796992	91.791107	28.83065	33.268234	92.013702	29.1686	14.735621	91.9024045	-73.083048	17.151385	96.3504635
-26.775599	-7.555942	94.311348	-22.138905	15.993478	93.944977	29.273363	-3.782114	91.554054	28.470329	33.207478	91.230698	28.871846	14.712682	91.392376	-73.149656	17.274274	96.497578
-26.904062	-7.914111	94.472488	-22.331861	16.049486	93.769699	29.058605	-3.8339	91.358337	28.095371	33.121994	90.50798	28.576988	14.644047	90.9331585	-73.24071	17.454925	96.6062395
-27.038282	-8.183434	94.731506	-22.528456	16.060377	93.687561	28.817984	-3.896063	91.275673	27.75642	32.992226	89.891464	28.287202	14.5480815	90.5835685	-73.344114	17.5726725	96.7915535
-26.98768	-8.389565	94.921402	-22.696016	16.029234	93.625511	28.594271	-3.987184	91.245186	27.474255	32.844452	89.392471	28.034263	14.428634	90.3188285	-73.426295	17.629834	96.9321935
-26.746235	-8.395506	95.110054	-22.986588	15.970887	93.545746	28.3041	-4.117266	91.316704	27.11569	32.674206	88.941109	27.709895	14.27847	90.1289065	-73.683071	17.663304	96.9625855
-26.447769	-8.310731	95.181717	-23.135166	15.912318	93.488159	28.177303	-4.172527	91.391724	26.95652	32.636662	88.771111	27.5669115	14.2320675	90.0814175	-73.8372435	17.5925685	96.8949005
-25.995609	-8.123459	95.156792	-23.303545	15.857421	93.404755	28.03858	-4.189613	91.448822	26.816446	32.621307	88.678398	27.427513	14.215847	90.06361	-74.034603	17.498995	96.7459
-25.587046	-7.861319	95.044235	-23.434874	15.811698	93.370995	27.908501	-4.175365	91.459076	26.690912	32.646622	88.670372	27.2997065	14.2356285	90.064724	-74.1694545	17.3877675	96.677266
-24.912848	-7.557327	94.894997	-23.546293	15.79965	93.342178	27.767887	-4.144616	91.448822	26.583689	32.702168	88.75473	27.175788	14.278776	90.101776	-74.268374	17.320524	96.58258
-24.286007	-7.194959	94.774277	-23.697367	15.771337	93.353966	27.643505	-4.124211	91.453156	26.507048	32.774754	88.963486	27.0752765	14.3252715	90.208321	-74.4700105	17.2174025	96.499611
-23.57482	-6.782078	94.601151	-23.803137	15.796502	93.418472	27.508295	-4.084583	91.503975	26.481632	32.871956	89.284187	26.9949635	14.3936865	90.394081	-74.6012375	17.1993175	96.442863
-22.358709	-6.013152	94.347961	-24.006912	15.893791	93.568375	27.320692	-3.986473	91.704521	26.527744	33.081722	89.953087	26.924218	14.5476245	90.828804	-74.938042	17.2399575	96.307946
-21.293785	-5.445548	94.292252	-24.141493	15.989002	93.714317	27.218882	-3.934322	91.979233	26.593065	33.190544	90.524788	26.9059735	14.628111	91.2520105	-75.1889595	17.349893	96.1766235
-20.260267	-4.837739	94.211006	-24.26931	16.118263	93.882256	27.128304	-3.826963	92.368591	26.653206	33.366611	91.246696	26.890755	14.769824	91.8076435	-75.429375	17.466702	95.9568685
-19.16037	-4.137221	94.084694	-24.37335	16.218229	94.048126	27.096951	-3.680746	92.840591	26.785889	33.57695	92.057777	26.94142	14.948102	92.449184	-75.68812	17.488356	95.647068
-18.005735	-3.458425	93.97921	-24.475178	16.336792	94.169174	27.141651	-3.539687	93.371323	26.974415	33.757488	92.88073	27.058033	15.1089005	93.1260265	-76.008389	17.5646835	95.2123215
-16.761822	-2.739926	93.883812	-24.539436	16.454441	94.185738	27.192535	-3.391342	93.919479	27.180927	33.966164	93.715973	27.186731	15.287411	93.817726	-76.265603	17.621471	94.55375
-15.440735	-2.021137	93.695381	-24.568623	16.517502	94.094498	27.283928	-3.235857	94.45549	27.405104	34.148224	94.52301	27.344516	15.4561835	94.48925	-76.481762	17.5788205	93.699746
-13.379964	-0.891623	93.485497	-24.600447	16.641769	93.773689	27.450809	-3.023704	95.320503	27.755827	34.46645	95.658012	27.603318	15.721373	95.4892575	-76.804212	17.562165	92.0581205
-12.020859	-0.137412	93.341042	-24.647047	16.68331	93.459297	27.561981	-2.934151	95.948944	27.930664	34.599777	96.410217	27.7463225	15.832813	96.1795805	-77.0404165	17.533807	90.7390135
-10.630252	0.643821	93.216202	-24.651838	16.684078	93.162315	27.678595	-2.938639	96.586456	28.042301	34.633003	97.117668	27.860448	15.847182	96.852062	-77.164124	17.520974	89.472568
-9.255874	1.406107	93.250977	-24.64303	16.655388	92.894531	27.762798	-2.954735	97.366943	28.089449	34.622746	98.0009	27.9261235	15.8340055	97.6839215	-77.2121835	17.4767705	88.1051405
-7.952465	2.165495	93.453529	-24.657961	16.603199	92.705276	27.841705	-3.024161	98.376755	28.23258	34.60899	99.107277	28.0371425	15.7924145	98.742016	-77.3530645	17.4139835	86.668536
-6.706443	2.980771	93.925079	-24.63685	16.487091	92.67054	27.975199	-3.156651	99.628067	28.495848	34.528767	100.326477	28.2355235	15.686058	99.977272	-77.5092235	17.288124	85.363808
-5.522221	3.717576	94.665474	-24.578772	16.341852	92.795761	28.138411	-3.321305	101.065781	28.640274	34.488293	101.816902	28.3893425	15.583494	101.4413415	-77.5468865	17.10021	84.1501805
-3.949106	4.871935	95.991096	-24.443592	16.112381	93.155228	28.426832	-3.531349	103.317329	29.013136	34.434395	103.941116	28.719984	15.451523	103.6292225	-77.607168	16.773239	82.6812335
-2.96718	5.602204	96.901497	-24.244745	15.932605	93.39975	28.613367	-3.65827	104.629852	29.292122	34.356297	105.144943	28.9527445	15.3490135	104.8873975	-77.4422345	16.5161965	81.9121025
-2.100693	6.379946	97.507278	-23.951363	15.741613	93.537781	28.847507	-3.874369	105.604004	29.60668	34.222626	105.965233	29.2270935	15.1741285	105.7846185	-77.1298195	16.3090975	81.2909435
-1.271187	7.109246	97.788651	-23.603609	15.569338	93.477158	29.127104	-4.055931	106.212532	29.93342	34.094784	106.376411	29.530262	15.0194265	106.2944715	-76.73748	16.1192495	80.6598445
-0.472683	7.932463	97.795448	-23.215193	15.443132	93.287155	29.439098	-4.136968	106.510292	30.268532	33.974514	106.413666	29.853815	14.918773	106.461979	-76.284201	15.967491	80.112331
0.224407	8.741919	97.676903	-22.795073	15.337891	93.02388	29.796902	-4.187396	106.536888	30.59831	33.89856	106.209503	30.197606	14.855582	106.3731955	-75.787752	15.8202	79.6745645
0.745948	9.652651	97.381828	-22.389456	15.282578	92.747635	30.166573	-4.18796	106.344116	30.934778	33.842937	105.78418	30.5506755	14.8274885	106.064148	-75.3295875	15.7376675	79.431122
1.371658	11.052979	96.718872	-21.816353	15.212415	92.24604	30.673534	-4.137958	105.743813	31.403551	33.791187	104.929062	31.0385425	14.8266145	105.3364375	-74.6712485	15.5982155	79.1556425
1.568579	12.120313	96.209404	-21.516539	15.204598	91.900673	30.949652	-4.05632	105.337143	31.667105	33.848888	104.30471	31.3083785	14.896284	104.8209265	-74.3414565	15.512912	78.9804195
1.627239	13.188323	95.737823	-21.263382	15.231297	91.584778	31.196838	-3.875164	104.931351	31.865362	33.925514	103.682419	31.5311	15.025175	104.306885	-74.057864	15.437419	78.862671
1.508949	14.342143	95.251556	-21.089809	15.291922	91.320412	31.430826	-3.675239	104.572083	31.95105	34.035007	103.137115	31.690938	15.179884	103.854599	-73.870556	15.40396	78.786225
1.282447	15.546435	94.79953	-20.952915	15.357725	91.085884	31.604403	-3.48354	104.221581	31.969196	34.139545	102.637413	31.7867995	15.3280025	103.429497	-73.6926295	15.3874475	78.742271
0.90113	16.848183	94.30439	-20.849825	15.429814	90.925674	31.753656	-3.294871	103.827538	31.9925	34.251663	102.095757	31.873078	15.478396	102.9616475	-73.572728	15.381232	78.8897005
0.36708	18.168098	93.894508	-20.762224	15.479626	90.852036	31.891966	-3.136832	103.382431	31.936491	34.356228	101.658669	31.9142285	15.609698	102.52055	-73.4386765	15.349554	79.183522
-0.564246	20.244543	93.43232	-20.678905	15.542722	90.95298	32.077087	-2.91142	102.780045	31.896687	34.477135	101.106964	31.986887	15.7828575	101.9435045	-73.344697	15.3025865	79.9624555
