# Supplementary material for: How to jointly control a ball trajectory on a moving board: Methodological insights into Motor Learning and Rehabilitation
Source: PLoS One. 2025 Oct 15;20(10):e0334588. doi: 10.1371/journal.pone.0334588 (PMC12527165; doi:10.1371/journal.pone.0334588)
Supplement: S2 Data — (ZIP) [file pone.0334588.s002.zip › D5_017.csv]

Ball_X	Ball_Y	Ball_Z	BoardCentre_X	BoardCentre_Y	BoardCentre_Z	P1LeftHand_X	P1LeftHand_Y	P1LeftHand_Z	P1RightHand_X	P1RightHand_Y	P1RightHand_Z	P1MidHands_X	P1MidHands_Y	P1MidHands_Z	P2MidHands_X	P2MidHands_Y	P2MidHands_Z
-19.403372	47.465206	96.609795	-18.695776	17.815798	91.974411	35.281445	2.944496	91.503677	33.034637	37.88974	97.117256	34.158041	20.417118	94.3104665	-71.549593	15.214478	89.6383555
-19.441809	46.875561	96.44384	-18.697107	17.811024	91.94175	35.217724	2.92235	91.415161	33.026646	37.845478	97.003296	34.122185	20.383914	94.2092285	-71.516399	15.238134	89.6742715
-19.433672	46.102978	96.230095	-18.720715	17.82436	91.904221	35.1754	2.899957	91.30368	32.987656	37.814667	96.850037	34.081528	20.357312	94.0768585	-71.522958	15.291408	89.7315835
-19.453188	45.249664	95.962074	-18.749182	17.824778	91.831192	35.120052	2.887454	91.185677	32.926907	37.787025	96.626549	34.0234795	20.3372395	93.906113	-71.5218435	15.3123165	89.756271
-19.474468	44.339722	95.582382	-18.784817	17.837637	91.770576	35.045471	2.886308	91.059723	32.844543	37.780468	96.284492	33.945007	20.333388	93.6721075	-71.514641	15.341886	89.8690445
-19.5478	43.370689	95.102676	-18.831059	17.904068	91.634758	34.980225	2.904751	90.914017	32.672363	37.790489	95.787209	33.826294	20.34762	93.350613	-71.488412	15.460516	89.918903
-19.598562	41.65752	94.108139	-18.847387	18.030279	91.49192	34.882717	2.951236	90.640778	32.314919	37.812336	94.759064	33.598818	20.381786	92.699921	-71.293592	15.678772	90.283919
-19.654314	40.443962	93.466446	-18.877413	18.138174	91.370552	34.824486	2.964885	90.431999	32.124687	37.805382	93.901268	33.4745865	20.3851335	92.1666335	-71.2294125	15.8912145	90.5744705
-19.718704	39.181587	92.889343	-18.854988	18.231979	91.27951	34.740223	2.934908	90.25605	31.898853	37.768536	93.083199	33.319538	20.351722	91.6696245	-71.029514	16.112236	90.8893955
-19.773891	37.800999	92.354996	-18.900698	18.283482	91.217979	34.659908	2.864559	90.106575	31.729424	37.689674	92.320984	33.194666	20.2771165	91.2137795	-70.996062	16.2898475	91.2221785
-19.80481	36.391716	91.907471	-18.916174	18.29978	91.208229	34.565678	2.743074	90.011642	31.615248	37.57943	91.647514	33.090463	20.161252	90.829578	-70.922811	16.438308	91.58688
-19.801565	34.929485	91.562744	-18.907619	18.286047	91.205582	34.499897	2.598775	89.95137	31.538719	37.443836	91.078903	33.019308	20.0213055	90.5151365	-70.834546	16.5507885	91.8960275
-19.751333	33.345695	91.231255	-18.962503	18.244133	91.174583	34.44838	2.388062	89.896515	31.419607	37.281761	90.612564	32.9339935	19.8349115	90.2545395	-70.8589995	16.6533545	92.0946265
-19.625105	31.021118	90.90905	-19.089993	18.158806	91.087219	34.438175	1.959671	89.82943	31.287878	37.008484	89.884857	32.8630265	19.4840775	89.8571435	-71.0430125	16.8335345	92.3172945
-19.631136	29.521646	90.583923	-19.177931	18.059271	91.010414	34.493233	1.592974	89.768585	31.152763	36.829048	89.402489	32.822998	19.211011	89.585537	-71.17886	16.907531	92.435291
-19.448397	27.950882	90.334923	-19.311514	17.966919	90.899544	34.559971	1.209293	89.674904	30.970764	36.690098	88.923065	32.7653675	18.9496955	89.2989845	-71.3883955	16.9841425	92.5001035
-19.325102	26.459091	90.119843	-19.454895	17.901457	90.735092	34.619938	0.853937	89.593178	30.741224	36.564335	88.486237	32.680581	18.709136	89.0397075	-71.590371	17.093778	92.4304765
-19.292238	25.01766	89.878571	-19.618635	17.807585	90.552673	34.57914	0.496176	89.532112	30.532873	36.446239	88.099274	32.5560065	18.4712075	88.815693	-71.7932765	17.1439625	92.289653
-19.098278	23.489748	89.696785	-19.789179	17.705957	90.394341	34.439529	0.150569	89.47123	30.347719	36.341812	87.764465	32.393624	18.2461905	88.6178475	-71.971982	17.1657235	92.1708345
-18.957258	22.11445	89.504242	-19.991673	17.573692	90.2658	34.25005	-0.150297	89.394958	30.14957	36.166782	87.54409	32.19981	18.0082425	88.469524	-72.183156	17.1391415	92.062076
-18.436272	20.303375	89.310608	-20.304928	17.346519	90.105019	33.959221	-0.729424	89.311707	29.830193	35.892841	87.420143	31.894707	17.5817085	88.365925	-72.504563	17.1113295	91.844113
-17.699102	19.694969	89.166191	-20.534607	17.133783	90.042343	33.706844	-1.090536	89.371918	29.629997	35.677189	87.41671	31.6684205	17.2933265	88.394314	-72.7376345	16.9742395	91.690372
-16.877171	19.078367	88.98439	-20.750881	16.970636	89.936081	33.30899	-1.362828	89.512016	29.496342	35.447575	87.483307	31.402666	17.0423735	88.4976615	-72.904428	16.8988985	91.3745005
-15.937151	18.53828	88.881149	-20.956123	16.791348	89.897629	32.96299	-1.665491	89.627502	29.388725	35.243492	87.64341	31.1758575	16.7890005	88.635456	-73.0881035	16.7936955	91.159802
-14.924426	17.981424	88.786842	-21.122187	16.630259	89.853859	32.509243	-1.786956	89.769531	29.312447	35.073288	87.812332	30.910845	16.643166	88.7909315	-73.155219	16.617352	90.9167865
-13.92439	17.48896	88.696602	-21.273018	16.474787	89.743195	32.018764	-1.784617	89.899338	29.212046	34.903275	87.886032	30.615405	16.559329	88.892685	-73.161441	16.390245	90.593705
-12.872608	17.080147	88.501114	-21.36964	16.393303	89.611557	31.690655	-1.743567	89.883904	29.097349	34.787914	87.898087	30.394002	16.5221735	88.8909955	-73.133282	16.2644325	90.3321185
-11.185431	16.404346	88.170563	-21.50832	16.214838	89.323486	31.273037	-1.683212	89.77195	28.944218	34.661613	87.855438	30.1086275	16.4892005	88.813694	-73.1252675	15.9404755	89.833278
-10.040524	16.014832	87.930305	-21.631783	16.154129	89.08802	31.082035	-1.67352	89.685608	28.846376	34.574314	87.824722	29.9642055	16.450397	88.755165	-73.2277715	15.857861	89.420875
-8.879466	15.638418	87.671036	-21.772169	16.085491	88.858551	30.912601	-1.642627	89.61129	28.757868	34.512699	87.786346	29.8352345	16.435036	88.698818	-73.3795725	15.735946	89.018284
-7.676709	15.23983	87.497192	-21.922501	16.030794	88.65023	30.770836	-1.634271	89.660751	28.626755	34.456909	87.808495	29.6987955	16.411319	88.734623	-73.5437975	15.650269	88.565837
-6.47182	14.912674	87.460297	-22.073395	15.968444	88.528099	30.683762	-1.665356	89.872551	28.483707	34.367828	88.036552	29.5837345	16.351236	88.9545515	-73.7305245	15.585652	88.1016465
-5.24496	14.518456	87.570534	-22.250151	15.866339	88.524162	30.607477	-1.753603	90.37439	28.404415	34.310581	88.703606	29.505946	16.278489	89.538998	-74.006248	15.454189	87.509326
-3.99515	14.134793	88.051567	-22.463863	15.697893	88.728889	30.526342	-1.973979	91.39257	28.396929	34.260216	89.939621	29.4616355	16.1431185	90.6660955	-74.3893615	15.2526675	86.7916825
-2.23931	13.545242	89.507675	-22.915438	15.407959	89.483574	30.618645	-2.480553	93.771378	28.585815	34.087357	92.781555	29.60223	15.803402	93.2764665	-75.433106	15.012516	85.6906815
-1.09687	13.045994	90.830818	-23.191277	15.136435	90.232918	30.655701	-2.855958	95.917198	28.765995	33.954533	95.322815	29.710848	15.5492875	95.6200065	-76.093402	14.7235825	84.8458295
-0.063633	12.580284	92.749001	-23.467083	14.865412	91.270004	30.74725	-3.286506	98.618561	29.108635	33.786827	98.199188	29.9279425	15.2501605	98.4088745	-76.8621085	14.4806635	84.1311335
0.836147	12.109436	95.044708	-23.659079	14.620681	92.562424	30.9298	-3.642907	101.725433	29.291746	33.550014	101.338028	30.110773	14.9535535	101.5317305	-77.428931	14.2878085	83.5931175
1.686511	11.587795	97.440437	-23.796652	14.423375	93.968697	31.212339	-3.969114	104.703781	29.442877	33.392723	104.336693	30.327608	14.7118045	104.520237	-77.920912	14.1349455	83.417157
2.480032	11.09858	99.492302	-23.80022	14.218039	95.138535	31.335894	-4.207004	107.057014	29.546183	33.234154	106.780579	30.4410385	14.513575	106.9187965	-78.0414785	13.922503	83.3582735
3.243827	10.671632	100.828262	-23.70459	14.022896	95.836304	31.377129	-4.513493	108.690659	29.638136	32.98016	108.343597	30.5076325	14.2333335	108.517128	-77.9168125	13.8124585	83.15548
4.321572	10.016191	101.64045	-23.524685	13.831528	96.134552	31.434074	-4.933288	109.628441	29.817604	32.551682	109.197701	30.625839	13.809197	109.413071	-77.675209	13.853859	82.856033
4.985305	9.642611	101.649284	-23.348934	13.77534	96.059868	31.497356	-5.086633	109.704117	29.957945	32.398354	109.150139	30.7276505	13.6558605	109.427128	-77.4255185	13.8948195	82.692608
5.512911	9.243398	101.621651	-23.226938	13.791645	95.975754	31.625982	-5.109947	109.532722	30.092319	32.366447	108.925095	30.8591505	13.62825	109.2289085	-77.3130265	13.95504	82.7225995
5.873153	8.924275	101.497803	-23.140381	13.842604	95.876572	31.747202	-5.06292	109.313942	30.244791	32.416595	108.547737	30.9959965	13.6768375	108.9308395	-77.2767585	14.0083705	82.8223045
6.087389	8.681496	101.276848	-23.073013	13.963922	95.729942	31.874741	-4.964656	108.986366	30.376673	32.465111	108.074394	31.125707	13.7502275	108.53038	-77.271733	14.1776165	82.929504
6.17527	8.436605	100.961449	-22.955217	14.076856	95.560303	31.972376	-4.867262	108.667336	30.506628	32.521717	107.572922	31.239502	13.8272275	108.120129	-77.149936	14.3264845	83.000477
6.114653	8.285206	100.681595	-22.842371	14.188878	95.406456	32.094307	-4.832766	108.33297	30.616007	32.530869	107.082916	31.355157	13.8490515	107.707943	-77.039899	14.5287045	83.104969
5.888484	7.958418	100.21814	-22.67252	14.297398	95.266266	32.246666	-4.818682	107.88549	30.834589	32.461895	106.515297	31.5406275	13.8216065	107.2003935	-76.8856675	14.7731895	83.3321385
5.558612	7.724796	99.930534	-22.503643	14.31748	95.25618	32.383121	-4.842351	107.59832	30.975861	32.395519	106.262375	31.679491	13.776584	106.9303475	-76.686777	14.858376	83.5820125
5.073771	7.480898	99.656853	-22.386908	14.357435	95.291985	32.546593	-4.836928	107.270691	31.127956	32.354988	106.042358	31.8372745	13.75903	106.6565245	-76.6110905	14.95584	83.9274455
4.442642	7.279302	99.347466	-22.243666	14.424984	95.309402	32.716457	-4.754168	106.945923	31.27499	32.38319	105.773987	31.9957235	13.814511	106.359955	-76.4830555	15.035457	84.258849
3.757074	7.12159	99.020378	-22.065098	14.500364	95.340157	32.920792	-4.649776	106.524956	31.390026	32.454388	105.447075	32.155409	13.902306	105.9860155	-76.285605	15.098422	84.6942985
2.958328	7.039219	98.649345	-21.909357	14.612638	95.357445	33.126205	-4.457139	106.054962	31.470669	32.588089	105.132278	32.298437	14.065475	105.59362	-76.117151	15.159801	85.12127
2.043154	6.984232	98.203033	-21.763416	14.730043	95.369202	33.328876	-4.260449	105.510071	31.515959	32.756523	104.732704	32.4224175	14.248037	105.1213875	-75.9492495	15.212049	85.6170165
0.453119	6.924591	97.515953	-21.509087	14.933175	95.340088	33.579468	-3.96847	104.553223	31.622749	32.930218	104.043831	32.6011085	14.480874	104.298527	-75.6192825	15.385476	86.381649
-0.565815	6.933996	97.266266	-21.343821	15.056812	95.313553	33.756161	-3.829749	103.73291	31.701216	32.981209	103.445244	32.7286885	14.57573	103.589077	-75.4163305	15.537894	87.038029
-1.635298	6.98135	96.554764	-21.163162	15.181695	95.212387	33.871964	-3.733379	102.802231	31.820425	32.997383	102.705833	32.8461945	14.632002	102.754032	-75.1725185	15.731388	87.670742
-2.796685	7.027503	95.802589	-20.962828	15.348164	95.074356	33.953087	-3.615455	101.750801	31.96702	33.054142	101.830185	32.9600535	14.7193435	101.790493	-74.8857095	15.9769845	88.358219
-3.970706	7.087212	95.271011	-20.779863	15.559818	94.873573	34.005199	-3.49804	100.627495	32.044811	33.085125	100.883522	33.025005	14.7935425	100.7555085	-74.584731	16.3260935	88.9916375
-5.220617	7.089884	94.648918	-20.641211	15.795334	94.653168	34.067211	-3.369346	99.41069	32.113873	33.173447	99.91362	33.090542	14.9020505	99.662155	-74.372964	16.6886175	89.644181
-6.546587	7.109109	93.992302	-20.526039	16.050844	94.413109	34.007568	-3.173286	98.075745	32.168289	33.244732	98.900162	33.0879285	15.035723	98.4879535	-74.1400065	17.065965	90.3382645
-8.563183	7.088946	93.08551	-20.409178	16.388569	94.033554	33.791252	-2.934421	96.516159	32.155991	33.342804	97.614304	32.9736215	15.2041915	97.0652315	-73.7919775	17.5729465	91.0018765
-9.944048	7.011794	92.692039	-20.381481	16.620949	93.887512	33.639778	-2.751441	95.739952	32.095306	33.43837	97.160568	32.867542	15.3434645	96.45026	-73.630504	17.8984335	91.324764
-11.329071	6.9029	92.468971	-20.419744	16.808908	93.823608	33.429405	-2.565863	95.340202	32.06329	33.562973	96.900139	32.7463475	15.498555	96.1201705	-73.5858355	18.119261	91.5270455
-12.643917	6.68453	92.520363	-20.513254	17.022886	93.867386	33.294937	-2.423239	95.187279	31.980783	33.732281	96.822533	32.63786	15.654521	96.004906	-73.664368	18.391251	91.729866
-13.955222	6.42673	92.504997	-20.668167	17.250772	93.940308	33.166195	-2.229457	95.227539	31.901079	33.910545	96.865425	32.533637	15.840544	96.046482	-73.869971	18.661	91.834134
-15.308785	6.127932	92.589966	-20.768333	17.458139	94.131866	33.05146	-2.09088	95.419937	31.8134	34.099735	96.921715	32.43243	16.0044275	96.170826	-73.969096	18.9118505	92.092906
-16.60083	5.810946	92.756744	-20.904631	17.657194	94.294533	32.97295	-1.976184	95.62027	31.717691	34.265362	96.978607	32.3453205	16.144589	96.2994385	-74.1545825	19.169799	92.2896275
-18.624865	5.230072	92.965523	-21.087759	17.874632	94.521812	32.835381	-1.863489	95.885498	31.638527	34.393219	96.972992	32.236954	16.264865	96.429245	-74.412472	19.484399	92.614379
-19.968151	4.776261	93.144432	-21.144541	17.982922	94.660339	32.753651	-1.86558	96.013168	31.636974	34.395947	96.882645	32.1953125	16.2651835	96.4479065	-74.4843945	19.7006605	92.8727715
-21.277023	4.307164	93.312851	-21.141451	18.01749	94.776573	32.718884	-1.928806	96.096939	31.640369	34.366028	96.699829	32.1796265	16.218611	96.398384	-74.4625285	19.816369	93.154762
-22.530491	3.78481	93.504852	-21.118383	18.050524	94.860809	32.683552	-1.983187	96.131531	31.647575	34.280281	96.382111	32.1655635	16.148547	96.256821	-74.4023295	19.952501	93.464797
-23.800219	3.212415	93.720406	-21.054592	18.070354	94.923759	32.666382	-2.018389	96.056946	31.647709	34.209522	95.918427	32.1570455	16.0955665	95.9876865	-74.2662295	20.0451415	93.8598315
-25.031666	2.725316	93.968155	-20.998451	18.119137	94.937309	32.614426	-2.030255	95.878395	31.618526	34.123184	95.291641	32.116476	16.0464645	95.585018	-74.113378	20.1918095	94.2896
-26.220821	2.221829	94.148209	-20.937653	18.154713	94.920746	32.556507	-1.990348	95.608818	31.541485	34.05238	94.524155	32.048996	16.031016	95.0664865	-73.924302	20.27841	94.7750055
-27.942028	1.450332	94.511757	-20.864645	18.260305	94.827248	32.461437	-1.86433	95.24189	31.325188	34.007252	93.343033	31.8933125	16.071461	94.2924615	-73.6226025	20.449149	95.3620345
-29.099979	1.018578	94.776855	-20.843636	18.320812	94.762077	32.473919	-1.750974	95.206581	31.151794	34.025608	92.665306	31.8128565	16.137317	93.9359435	-73.5001285	20.504307	95.5882105
-30.107679	0.638042	95.066681	-20.891975	18.430422	94.693329	32.461174	-1.590953	95.300659	30.966967	34.087574	92.113869	31.7140705	16.2483105	93.707264	-73.4980205	20.6125335	95.679394
-31.170345	0.293395	95.435425	-20.950975	18.534622	94.674942	32.466072	-1.43707	95.529259	30.796862	34.185455	91.654152	31.631467	16.3741925	93.5917055	-73.533417	20.6950515	95.7581785
-32.156464	0.069483	95.846794	-21.006683	18.591408	94.681213	32.499882	-1.314411	95.84227	30.642202	34.244476	91.291	31.571042	16.4650325	93.566635	-73.584408	20.7177835	95.795791
-33.028229	-0.096278	96.231094	-21.078524	18.631245	94.711685	32.532917	-1.259643	96.165489	30.530912	34.265591	91.028999	31.5319145	16.502974	93.597244	-73.6889625	20.759516	95.826126
-33.903332	-0.20223	96.507477	-21.114065	18.619255	94.742432	32.536446	-1.261939	96.470459	30.485088	34.211319	90.856316	31.510767	16.47469	93.6633875	-73.738897	20.76382	95.8214765
-35.119419	-0.209903	96.935883	-21.131653	18.449474	94.806168	32.556183	-1.431045	96.892181	30.507236	33.983189	90.713181	31.5317095	16.276072	93.802681	-73.7950155	20.622876	95.809655
-35.837219	-0.129953	97.155579	-21.088686	18.265787	94.889931	32.576447	-1.593816	97.080956	30.554834	33.756348	90.657425	31.5656405	16.081266	93.8691905	-73.7430125	20.450308	95.9106715
-36.473621	0.110516	97.353683	-21.026104	18.100594	94.986366	32.608299	-1.781366	97.187691	30.620316	33.508289	90.603462	31.6143075	15.8634615	93.8955765	-73.6665155	20.3377265	96.0771555
-37.034355	0.438771	97.518539	-20.914953	17.937641	95.068146	32.674717	-1.989901	97.276688	30.733358	33.270985	90.548973	31.7040375	15.640542	93.9128305	-73.5339435	20.23474	96.2234615
-37.511585	0.88646	97.623215	-20.777966	17.823624	95.123245	32.73259	-2.145129	97.372444	30.856043	33.056698	90.491806	31.7943165	15.4557845	93.932125	-73.3502485	20.1914635	96.314365
-37.91412	1.531999	97.687096	-20.671656	17.726837	95.152161	32.817036	-2.27676	97.439697	30.980869	32.880787	90.415916	31.8989525	15.3020135	93.9278065	-73.2422645	20.1516605	96.3765155
-38.359394	2.271558	97.692039	-20.546091	17.663815	95.169395	32.870876	-2.38981	97.539124	31.09499	32.723896	90.369896	31.982933	15.167043	93.95451	-73.075115	20.160587	96.38428
-38.802036	3.58167	97.631531	-20.419628	17.629133	95.223198	32.956673	-2.514896	97.733948	31.279474	32.564793	90.418915	32.1180735	15.0249485	94.0764315	-72.9573295	20.2333175	96.3699645
-39.020134	4.633789	97.541573	-20.343636	17.611301	95.2686	32.984882	-2.566135	97.864136	31.414038	32.503365	90.532524	32.19946	14.968615	94.19833	-72.886732	20.253987	96.33887
-39.104359	5.862165	97.442833	-20.299435	17.615278	95.354881	33.011257	-2.689075	97.961258	31.566223	32.443394	90.709114	32.28874	14.8771595	94.335186	-72.88761	20.3533965	96.374576
-39.259068	7.204302	97.28376	-20.240488	17.627228	95.465179	33.0009	-2.781347	98.027191	31.733471	32.403168	90.978592	32.3671855	14.8109105	94.5028915	-72.8481615	20.4435455	96.4274665
-39.242752	8.602055	97.063354	-20.17861	17.63447	95.569542	32.973801	-2.851725	97.994728	31.939299	32.341759	91.249863	32.45655	14.745017	94.6222955	-72.81377	20.523923	96.5167885
-39.175838	10.150844	96.754372	-20.111578	17.629112	95.609642	32.970367	-2.897358	97.787674	32.101658	32.302208	91.508659	32.5360125	14.702425	94.6481665	-72.7591685	20.555799	96.5711175
-39.06279	11.819384	96.384193	-20.033443	17.628515	95.580276	32.90414	-2.857359	97.375366	32.248367	32.31218	91.70092	32.5762535	14.7274105	94.538143	-72.6431395	20.5296195	96.622409
-38.776352	14.405179	95.675804	-19.983551	17.655203	95.315605	32.704445	-2.718507	96.298256	32.331379	32.42849	91.782333	32.517912	14.8549915	94.0402945	-72.485014	20.4554145	96.5909155
-38.519367	16.243597	95.199188	-20.003088	17.731272	94.990631	32.51458	-2.545406	95.425125	32.313915	32.557644	91.731316	32.4142475	15.006119	93.5782205	-72.4204235	20.456425	96.4030415
-38.192066	18.191589	94.679985	-20.030109	17.841436	94.62265	32.278175	-2.308944	94.551132	32.254593	32.80695	91.738083	32.266384	15.249003	93.1446075	-72.326602	20.433869	96.1006925
-37.822239	20.179571	94.297279	-20.150663	18.024843	94.283478	32.051743	-1.987816	93.868248	32.218407	33.160446	91.821655	32.135075	15.586315	92.8449515	-72.436401	20.463371	95.7220045
-37.349518	22.123106	93.99572	-20.315781	18.276936	94.03878	31.846037	-1.651972	93.37262	32.135498	33.55468	92.040932	31.9907675	15.951354	92.706776	-72.6223295	20.602518	95.370784
-36.848461	24.14171	93.827209	-20.526253	18.546537	93.868294	31.665522	-1.293624	93.031891	32.070011	33.949139	92.335884	31.8677665	16.3277575	92.6838875	-72.9202725	20.7653165	95.0527005
-36.302456	26.121162	93.715523	-20.687222	18.819689	93.762741	31.506956	-0.956921	92.772522	32.028236	34.282177	92.646454	31.767596	16.662628	92.709488	-73.14204	20.97675	94.815994
-35.246819	29.034828	93.763176	-20.867586	19.137278	93.645302	31.303188	-0.527048	92.380836	32.018867	34.688431	93.060211	31.6610275	17.0806915	92.7205235	-73.3961995	21.1938645	94.5700805
-34.474979	30.884848	93.851868	-20.937283	19.301685	93.56575	31.207407	-0.268366	92.067932	31.995094	34.892258	93.25985	31.6012505	17.311946	92.663891	-73.4758165	21.291424	94.467609
-33.62944	32.679073	93.939011	-21.007946	19.435282	93.442795	31.101671	-0.025869	91.742729	31.953657	35.041	93.404922	31.527664	17.5075655	92.5738255	-73.543556	21.3629985	94.3117645
-32.761017	34.410362	93.987312	-21.073917	19.58267	93.261047	31.025654	0.19611	91.428329	31.908974	35.203915	93.518623	31.467314	17.7000125	92.473476	-73.615148	21.4653275	94.048618
-31.886494	36.035954	94.083336	-21.121758	19.667944	93.072449	30.956575	0.445027	91.116508	31.847963	35.351807	93.668129	31.402269	17.898417	92.3923185	-73.645785	21.437471	93.7525795
-30.931467	37.619392	94.111305	-21.211437	19.768787	92.882195	30.893072	0.659365	90.886215	31.797304	35.521408	93.84211	31.345188	18.0903865	92.3641625	-73.768062	21.4471875	93.4002275
-29.866203	39.036762	94.27356	-21.304008	19.879894	92.736626	30.843985	0.887222	90.72834	31.7323	35.709145	94.096237	31.2881425	18.2981835	92.4122885	-73.8961585	21.4616045	93.0609635
-28.277441	40.963295	94.59874	-21.520536	19.994274	92.660172	30.719296	1.219978	90.63504	31.634409	35.913006	94.71843	31.1768525	18.566492	92.676735	-74.2179245	21.422056	92.643609
-27.108377	42.067146	94.981094	-21.700651	20.015217	92.685822	30.626587	1.285501	90.598648	31.598768	35.987587	95.288551	31.1126775	18.636544	92.9435995	-74.5139795	21.39389	92.4280445
-25.96513	43.071068	95.430466	-21.856417	20.078442	92.724602	30.469414	1.429286	90.590744	31.606277	36.051521	95.897659	31.0378455	18.7404035	93.2442015	-74.7506795	21.4164805	92.2050025
-24.770096	43.887798	95.928978	-22.024799	20.108395	92.759048	30.326206	1.490136	90.618668	31.612232	36.114346	96.668716	30.969219	18.802241	93.643692	-75.018817	21.414549	91.874404
-23.575474	44.562592	96.452332	-22.251543	20.169207	92.821281	30.169228	1.639305	90.828918	31.683138	36.183731	97.511139	30.926183	18.911518	94.1700285	-75.429269	21.426896	91.4725335
-22.413126	45.091038	97.036018	-22.509647	20.27286	92.872398	30.078974	1.762003	91.14016	31.682304	36.290024	98.460953	30.880639	19.0260135	94.8005565	-75.899933	21.5197065	90.9442395
-21.209827	45.389	97.579025	-22.707743	20.399857	92.974846	29.98822	1.91493	91.646645	31.666002	36.438786	99.527344	30.827111	19.176858	95.5869945	-76.242597	21.622856	90.3626975
-19.388931	45.641743	98.292473	-22.991821	20.700859	93.211159	30.059837	2.120992	92.659782	31.670046	36.710365	101.047157	30.8649415	19.4156785	96.8534695	-76.8485835	21.9860395	89.5688485
-18.231153	45.661835	98.617409	-23.048895	20.918489	93.367729	30.114731	2.341868	93.288651	31.661489	36.972	101.894333	30.88811	19.656934	97.591492	-76.9859	22.180044	89.143966
-17.054005	45.438721	98.770668	-23.084892	21.131632	93.409821	30.243841	2.049206	93.882652	31.692448	37.213741	102.487854	30.9681445	19.6314735	98.185253	-77.1379285	22.6317905	88.634389
-15.927042	45.095181	98.822853	-23.034344	21.349304	93.406715	30.300507	2.743798	94.086967	31.753021	37.462124	102.816216	31.026764	20.102961	98.4515915	-77.095452	22.595647	88.3618385
-14.817924	44.58918	98.655991	-22.963669	21.566668	93.345062	30.427319	2.949163	94.301788	31.814919	37.687012	102.964714	31.121119	20.3180875	98.633251	-77.048457	22.8152485	88.056873
-13.772424	43.839108	98.464333	-22.835558	21.739792	93.312317	30.551371	3.155555	94.436981	31.886789	37.894291	103.020096	31.21908	20.524923	98.7285385	-76.890196	22.954661	87.8960955
-12.819071	43.008568	98.218765	-22.721071	21.88422	93.255028	30.661556	3.301826	94.518265	31.981205	38.062645	102.981552	31.3213805	20.6822355	98.7499085	-76.7635225	23.0862045	87.7601475
-11.455816	41.270039	97.734924	-22.54319	21.971212	93.235779	30.812035	3.408653	94.62841	32.136799	38.235806	102.848137	31.474417	20.8222295	98.7382735	-76.560797	23.1201945	87.7332845
-10.708727	39.944466	97.321037	-22.461163	21.985559	93.227257	30.898199	3.405484	94.704948	32.195946	38.279228	102.654182	31.5470725	20.842356	98.679565	-76.4693985	23.128762	87.774949
-10.001807	38.44043	96.843185	-22.385719	21.999342	93.209633	30.951759	3.353057	94.747086	32.249756	38.266953	102.316452	31.6007575	20.810005	98.531769	-76.3721955	23.188679	87.887497
-9.359473	36.795403	96.245224	-22.298771	21.957428	93.163849	30.990843	3.25014	94.757584	32.2924	38.247955	101.798058	31.6416215	20.7490475	98.277821	-76.2391635	23.1658085	88.049877
-8.785019	35.031544	95.531799	-22.177433	21.919338	93.027168	31.03219	3.09771	94.691429	32.313519	38.147312	101.055931	31.6728545	20.622511	97.87368	-76.0277205	23.216165	88.180656
-8.261465	33.155308	94.707443	-22.038204	21.866835	92.840385	31.105581	2.92991	94.548065	32.316605	38.028542	100.135017	31.711093	20.479226	97.341541	-75.787501	23.254444	88.339229
-7.81848	31.160921	93.876869	-21.893423	21.808605	92.617058	31.169811	2.74601	94.393509	32.322674	37.930492	99.072014	31.7462425	20.338251	96.7327615	-75.5330885	23.278959	88.5013545
-7.246532	27.997988	92.744408	-21.608397	21.6719	92.265511	31.296862	2.445206	94.213326	32.261375	37.702835	97.385002	31.7791185	20.0740205	95.799164	-74.9959125	23.2697795	88.731858
-6.909379	25.778511	92.189949	-21.442055	21.549704	92.095879	31.357237	2.222421	94.199257	32.186386	37.475372	96.382988	31.7718115	19.8488965	95.2911225	-74.6559215	23.2505115	88.9006355
-6.67604	23.524765	91.800606	-21.270672	21.34753	91.978943	31.458748	1.931441	94.319099	32.134975	37.180649	95.586853	31.7968615	19.556045	94.952976	-74.3382055	23.139015	89.00491
-6.469884	21.212194	91.680832	-21.170414	21.122278	91.930298	31.566027	1.583611	94.604591	32.113106	36.833748	95.105469	31.8395665	19.2086795	94.85503	-74.1803945	23.0358765	89.005566
-6.351866	18.922407	91.73024	-21.080427	20.824862	91.98893	31.68026	1.174963	95.075813	32.159721	36.472408	94.912651	31.9199905	18.8236855	94.994232	-74.0808445	22.8260385	88.983628
-6.250522	16.539032	91.947311	-21.033537	20.507368	92.116455	31.814751	0.766951	95.659653	32.246067	36.077835	94.966217	32.030409	18.422393	95.312935	-74.097483	22.592343	88.919975
-6.214571	14.300281	92.256294	-20.954559	20.149584	92.272743	31.974876	0.332797	96.266876	32.359776	35.687813	95.228264	32.167326	18.010305	95.74757	-74.076444	22.288863	88.797916
-6.265034	10.909341	92.78331	-20.855694	19.576183	92.529549	32.184479	-0.297444	97.180954	32.52142	35.145699	96.011215	32.3529495	17.4241275	96.5960845	-74.0643375	21.7282385	88.4630135
-6.355088	8.707989	93.197632	-20.805729	19.171379	92.77137	32.277584	-0.748375	97.844109	32.724346	34.781609	96.766342	32.500965	17.016617	97.3052255	-74.112423	21.326141	88.2375145
-6.506444	6.54894	93.750473	-20.722153	18.804146	93.126625	32.355576	-1.201817	98.634666	32.961899	34.459614	97.662445	32.6587375	16.6288985	98.1485555	-74.1030435	20.9793935	88.1046945
-6.710488	4.458598	94.421417	-20.629354	18.470093	93.580322	32.489555	-1.663291	99.59819	33.162163	34.133987	98.657051	32.825859	16.235348	99.1276205	-74.084567	20.704838	88.0330235
-7.021916	2.466114	95.194809	-20.580526	18.181349	94.098724	32.631878	-2.10821	100.666595	33.400188	33.850868	99.612564	33.016033	15.871329	100.1395795	-74.177085	20.491369	88.0578685
-7.425199	0.5434	96.033096	-20.476126	17.918772	94.611397	32.768467	-2.485974	101.697174	33.699074	33.514172	100.385757	33.2337705	15.514099	101.0414655	-74.1860225	20.323445	88.1813285
-7.896805	-1.28928	96.744438	-20.357019	17.685867	95.050934	32.909973	-2.857538	102.532043	33.936378	33.194439	101.007439	33.4231755	15.1684505	101.769741	-74.1372135	20.2032835	88.332127
-8.71292	-3.91042	97.616982	-20.110888	17.327583	95.608917	33.061813	-3.3376	103.374397	34.261383	32.76133	101.597473	33.661598	14.711865	102.485935	-73.883374	19.943301	88.731899
-9.335719	-5.574711	98.097504	-19.909645	17.077145	95.955666	33.247784	-3.678793	103.741882	34.481777	32.428177	101.915886	33.8647805	14.374692	102.828884	-73.6840705	19.779598	89.082448
-9.98843	-7.147475	98.486176	-19.680279	16.810143	96.349472	33.460407	-3.989492	104.008018	34.784538	32.13731	102.194939	34.1224725	14.073909	103.1014785	-73.4830305	19.546377	89.5974655
-10.764874	-8.56836	98.909393	-19.449085	16.526402	96.746857	33.694042	-4.28632	104.180656	35.12352	31.91522	102.397575	34.408781	13.81445	103.2891155	-73.306951	19.238354	90.2045985
-11.526377	-9.982959	99.238571	-19.181564	16.249197	97.126015	33.940037	-4.533122	104.222046	35.453556	31.694353	102.457062	34.6967965	13.5806155	103.339554	-73.0599245	18.9177785	90.912476
-12.360475	-11.236869	99.624046	-18.877541	16.016706	97.495209	34.195347	-4.736788	104.209457	35.742672	31.472004	102.259026	34.9690095	13.367608	103.2342415	-72.7240915	18.665804	91.7561765
-13.250659	-12.389536	100.083282	-18.561642	15.818003	97.820961	34.509094	-4.871233	104.044106	35.953472	31.235617	101.746452	35.231283	13.182192	102.895279	-72.354567	18.453814	92.746643
-14.605282	-13.892831	100.910553	-18.074146	15.550187	98.229431	35.012333	-4.925553	103.629639	36.069363	30.852179	100.43911	35.540848	12.963313	102.0343745	-71.68914	18.137061	94.4244875
-15.544003	-14.750547	101.58757	-17.760113	15.396051	98.4552	35.399822	-4.913575	103.233971	36.011375	30.57444	99.303505	35.7055985	12.8304325	101.268738	-71.2258245	17.9616695	95.641662
-16.439472	-15.443112	102.233269	-17.437094	15.247967	98.634468	35.708607	-4.900914	102.789673	35.894142	30.301041	98.120529	35.8013745	12.7000635	100.455101	-70.6755625	17.7958705	96.813835
-17.31073	-16.054024	102.821671	-17.197584	15.106877	98.780128	35.980862	-4.887414	102.39296	35.812229	30.060936	96.949455	35.8965455	12.586761	99.6712075	-70.2917135	17.626993	97.8890485
-18.184629	-16.567841	103.36068	-16.981998	14.940633	98.874176	36.209862	-4.924541	102.021881	35.71019	29.828659	95.97184	35.960026	12.452059	98.9968605	-69.924022	17.429207	98.7514915
-19.136477	-16.835016	103.872887	-16.84815	14.73735	98.988739	36.335651	-4.956519	101.793961	35.590538	29.63142	95.307991	35.9630945	12.3374505	98.550976	-69.6593945	17.1372495	99.426502
-19.939186	-17.085424	104.28257	-16.773891	14.493294	99.149971	36.450489	-5.12323	101.729752	35.537212	29.437151	94.948868	35.9938505	12.1569605	98.33931	-69.5416325	16.8296275	99.960632
-21.243767	-17.073446	104.710388	-16.732403	14.094518	99.389801	36.550182	-5.394814	101.744415	35.553852	29.109728	94.764221	36.052017	11.857457	98.254318	-69.516823	16.331579	100.525284
-22.022291	-16.922398	104.804138	-16.699753	13.846196	99.506996	36.599953	-5.622643	101.726448	35.575264	28.8979	94.709854	36.0876085	11.6376285	98.218151	-69.4871145	16.0547635	100.795841
-22.694183	-16.616552	104.847954	-16.65897	13.621102	99.601707	36.62991	-5.830902	101.641045	35.627605	28.688732	94.649261	36.1287575	11.428915	98.145153	-69.4466975	15.813289	101.058261
-23.375692	-16.142668	104.753555	-16.607756	13.42192	99.665268	36.667526	-6.051959	101.531113	35.671677	28.497515	94.596672	36.1696015	11.222778	98.0638925	-69.3851135	15.621062	101.2666435
-23.954397	-15.494363	104.622795	-16.556667	13.25069	99.695107	36.697491	-6.234796	101.397148	35.742672	28.314157	94.567909	36.2200815	11.0396805	97.9825285	-69.3334155	15.4616995	101.4076855
-24.482536	-14.727216	104.419159	-16.495579	13.114677	99.699745	36.757011	-6.40889	101.302528	35.81424	28.158394	94.553787	36.2856255	10.874752	97.9281575	-69.2767835	15.354602	101.4713325
-24.888708	-13.81489	104.17688	-16.464579	13.039567	99.704659	36.791748	-6.566389	101.21125	35.901722	28.04915	94.579437	36.346735	10.7413805	97.8953435	-69.275893	15.3377535	101.5139745
-25.412539	-12.114732	103.770271	-16.367826	12.965754	99.672714	36.839851	-6.741553	101.099159	36.066933	27.934963	94.660255	36.453392	10.596705	97.879707	-69.189044	15.334803	101.465721
-25.687452	-10.842912	103.399834	-16.311287	12.952524	99.643845	36.906723	-6.856737	101.032196	36.175594	27.87199	94.786453	36.5411585	10.5076265	97.9093245	-69.1637325	15.3974215	101.3783655
-25.835419	-9.449209	102.973557	-16.249763	12.951662	99.61422	36.946018	-6.963419	100.968338	36.306465	27.851837	94.997658	36.6262415	10.444209	97.982998	-69.1257675	15.459115	101.245442
-25.897928	-7.937076	102.512383	-16.185028	12.93234	99.602692	36.967327	-7.037037	100.915016	36.446781	27.876335	95.329086	36.707054	10.419649	98.122051	-69.07711	15.445031	101.083333
-25.971949	-6.315312	101.968491	-16.151937	12.916754	99.61161	37.03141	-7.100909	100.91114	36.574028	27.935991	95.884621	36.802719	10.417541	98.3978805	-69.106593	15.415967	100.8253395
-25.937244	-4.617456	101.37355	-16.115379	12.868045	99.656021	37.068645	-7.176734	100.976738	36.711208	28.076992	96.775314	36.8899265	10.450129	98.876026	-69.1206845	15.285961	100.436016
-25.848278	-2.824875	100.715256	-16.165884	12.784268	99.715645	37.085384	-7.248765	101.098236	36.930092	28.252483	98.024841	37.007738	10.501859	99.5615385	-69.339506	15.066677	99.8697515
-25.565252	0.021132	99.83886	-16.289934	12.605447	99.863777	37.023499	-7.444532	101.325394	37.475433	28.571638	100.09153	37.249466	10.563553	100.708462	-69.829334	14.647341	99.019092
-25.394875	1.895121	99.300652	-16.377932	12.542415	99.858131	36.990597	-7.527713	101.31881	37.851994	28.662882	101.143944	37.4212955	10.5675845	101.231377	-70.1771595	14.5172455	98.484885
-25.146114	3.886655	98.782059	-16.441942	12.579873	99.691544	36.946598	-7.472376	101.055595	37.996384	28.765657	101.748833	37.471491	10.6466405	101.402214	-70.355375	14.5131055	97.980874
-24.972874	5.935869	98.343849	-16.47508	12.696922	99.328117	36.909733	-7.277291	100.557884	37.971333	28.895008	101.83828	37.440533	10.8088585	101.198082	-70.390693	14.5849855	97.458152
-24.599148	7.85252	97.772217	-16.50145	12.920898	98.795609	36.83773	-6.970562	99.943764	37.852676	29.037247	101.517044	37.345203	11.0333425	100.730404	-70.348103	14.8084535	96.860814
-24.179249	9.739285	97.248749	-16.503702	13.117589	98.238327	36.794247	-6.651269	99.30217	37.658798	29.201763	101.044968	37.2265225	11.275247	100.173569	-70.2339265	14.959931	96.303085
-23.85393	11.668075	96.846497	-16.548229	13.289213	97.754654	36.741516	-6.352638	98.817833	37.47657	29.383934	100.509224	37.109043	11.515648	99.6635285	-70.205501	15.062778	95.8457795
-23.245125	14.442343	96.445869	-16.630199	13.500259	97.246323	36.69014	-5.978866	98.274147	37.224773	29.655584	99.742981	36.9574565	11.838359	99.008564	-70.2178545	15.162159	95.484082
-22.899082	16.203434	96.302277	-16.678249	13.569498	97.049034	36.671047	-5.780749	98.048393	37.013874	29.815542	99.41655	36.8424605	12.0173965	98.7324715	-70.1989585	15.1215995	95.3655965
-22.408333	17.926716	96.272575	-16.741831	13.565604	96.95813	36.656319	-5.654172	97.9366	36.903324	29.927141	99.201103	36.7798215	12.1364845	98.5688515	-70.2634835	14.9947235	95.3474085
-21.951563	19.624409	96.313408	-16.810625	13.521717	96.891449	36.649685	-5.557906	97.833817	36.816833	30.008146	99.085594	36.733259	12.22512	98.4597055	-70.354509	14.818314	95.3231925
-21.37467	21.232822	96.345451	-16.845715	13.457038	96.868805	36.64642	-5.475092	97.700287	36.72702	30.083202	99.041809	36.68672	12.304055	98.371048	-70.37815	14.610021	95.366562
-20.901476	22.819881	96.462479	-16.875757	13.391718	96.819893	36.628342	-5.365067	97.544701	36.683552	30.170574	98.993904	36.655947	12.4027535	98.2693025	-70.407461	14.3806825	95.3704835
-20.345657	24.39967	96.461533	-16.932354	13.373015	96.707558	36.667149	-5.241698	97.374222	36.635918	30.310226	98.931908	36.6515335	12.534264	98.153065	-70.5162415	14.211766	95.262051
-19.424868	26.691923	96.467529	-16.944862	13.403702	96.536285	36.704685	-4.952693	97.128693	36.507053	30.581278	98.840622	36.605869	12.8142925	97.9846575	-70.495593	13.9931115	95.0879125
-18.788267	28.183989	96.420906	-16.946138	13.434656	96.386703	36.73077	-4.761967	96.962784	36.438694	30.748045	98.750351	36.584732	12.993039	97.8565675	-70.477008	13.876273	94.9168385
-18.098965	29.616352	96.293365	-16.983047	13.547209	96.16404	36.720261	-4.633078	96.716759	36.351997	30.861095	98.58316	36.536129	13.1140085	97.6499595	-70.502223	13.9804095	94.6781205
-17.418051	31.019905	96.17054	-16.994999	13.595375	95.924538	36.66666	-4.516033	96.453568	36.293701	30.911407	98.290215	36.4801805	13.197687	97.3718915	-70.4701785	13.993063	94.4771845
-16.701065	32.363857	95.973831	-16.999636	13.677443	95.637939	36.602505	-4.454276	96.144684	36.202629	30.911503	97.93396	36.402567	13.2286135	97.039322	-70.401839	14.1262725	94.236556
-15.950081	33.627655	95.754601	-17.044779	13.761192	95.339371	36.502926	-4.458453	95.828079	36.117683	30.892042	97.593742	36.3103045	13.2167945	96.7109105	-70.3998625	14.3055895	93.9678315
-15.208498	34.901844	95.528244	-17.089643	13.782509	95.056259	36.383568	-4.444716	95.564651	36.036144	30.841091	97.298683	36.209856	13.1981875	96.431667	-70.389142	14.3668305	93.680851
-14.033656	36.612232	95.365715	-17.217438	13.825061	94.699554	36.20208	-4.461915	95.235336	35.898003	30.791035	97.081429	36.0500415	13.16456	96.1583825	-70.4849175	14.485562	93.2407255
-13.261549	37.675152	95.257149	-17.330755	13.841396	94.415009	36.068321	-4.46577	95.099281	35.817924	30.790022	97.088982	35.9431225	13.162126	96.0941315	-70.6046325	14.520666	92.7358865
-12.444355	38.725437	95.230629	-17.501499	13.880819	94.073875	35.944466	-4.448465	95.017914	35.756927	30.820978	97.211655	35.8506965	13.1862565	96.1147845	-70.8536945	14.5753815	92.0329655
-11.662814	39.649643	95.194084	-17.663252	13.933015	93.706352	35.808823	-4.400499	94.936356	35.647171	30.876715	97.411476	35.727997	13.238108	96.173916	-71.054501	14.627922	91.238788
-10.860542	40.537136	95.110657	-17.830585	14.006017	93.328796	35.680355	-4.303008	94.863136	35.512871	30.963388	97.603813	35.596613	13.33019	96.2334745	-71.257783	14.681844	90.4241175
-10.082529	41.384224	95.02095	-18.043739	14.136681	92.840309	35.536324	-4.15984	94.747063	35.32428	31.085789	97.798759	35.430302	13.4629745	96.272911	-71.51778	14.8103875	89.407707
-9.292377	42.076874	94.868301	-18.217226	14.291261	92.316406	35.373764	-4.010382	94.582291	35.091515	31.131639	97.925102	35.2326395	13.5606285	96.2536965	-71.6670915	15.0218935	88.3791155
-8.135177	43.003639	94.549583	-18.423565	14.552459	91.449532	35.11842	-3.883127	94.283035	34.824009	31.158451	97.991264	34.9712145	13.637662	96.1371495	-71.8183445	15.467256	86.7619145
-7.352324	43.507282	94.33007	-18.486675	14.75146	90.909889	34.959137	-3.848156	94.076569	34.764877	31.15148	97.954002	34.862007	13.651662	96.0152855	-71.835357	15.851258	85.8044925
-6.592276	43.916344	94.110229	-18.53138	14.922497	90.403244	34.856052	-3.828258	93.88324	34.747898	31.178707	97.886925	34.801975	13.6752245	95.8850825	-71.864735	16.1697695	84.9214055
-5.889742	44.174732	93.885796	-18.514971	15.115343	89.980331	34.793564	-3.788115	93.709984	34.782455	31.199896	97.802452	34.7880095	13.7058905	95.756218	-71.8179515	16.5247955	84.204444
-5.224936	44.342941	93.709915	-18.445938	15.305636	89.641304	34.762867	-3.722462	93.573013	34.842518	31.251759	97.726791	34.8026925	13.7646485	95.649902	-71.6945685	16.8466235	83.632706
-4.641217	44.384022	93.591156	-18.395794	15.475237	89.393112	34.748951	-3.630963	93.439522	34.907757	31.346104	97.670158	34.828354	13.8575705	95.55484	-71.619942	17.0929035	83.231384
-4.125543	44.332279	93.553802	-18.37467	15.675461	89.25264	34.739326	-3.508127	93.308777	34.928139	31.443384	97.640549	34.8337325	13.9676285	95.474663	-71.5830725	17.3832935	83.030617
-3.557825	43.988918	93.650063	-18.378916	15.944195	89.157417	34.691208	-3.260532	93.112091	34.935699	31.657509	97.646133	34.8134535	14.1984885	95.379112	-71.5712855	17.6899015	82.935722
-3.314676	43.60463	93.788498	-18.437054	16.116365	89.199654	34.631145	-3.090417	92.973228	34.898689	31.825268	97.69548	34.764917	14.3674255	95.334354	-71.639025	17.8653045	83.064954
-3.162507	43.120033	93.946037	-18.553717	16.245049	89.263603	34.547226	-2.914058	92.88179	34.803272	31.95645	97.772835	34.675249	14.521196	95.3273125	-71.782683	17.968902	83.1998935
-3.131502	42.532211	94.098541	-18.693552	16.354044	89.382858	34.423779	-2.765527	92.790352	34.685646	32.105751	97.853447	34.5547125	14.670112	95.3218995	-71.9418165	18.037976	83.4438165
-3.199098	41.859814	94.178627	-18.873772	16.440313	89.493492	34.269314	-2.621434	92.673058	34.537819	32.227837	97.892166	34.4035665	14.8032015	95.282612	-72.1511105	18.0774245	83.704372
-3.284504	41.0966	94.174118	-19.068516	16.499315	89.618668	34.070095	-2.498735	92.512001	34.356239	32.341129	97.818741	34.213167	14.921197	95.165371	-72.350199	18.077433	84.071965
-3.453963	40.196274	94.079491	-19.267204	16.603214	89.747581	33.859303	-2.358558	92.332878	34.173248	32.455467	97.586594	34.0162755	15.0484545	94.959736	-72.5506835	18.1579735	84.535426
-3.809988	38.73951	93.709312	-19.482635	16.79236	90.033958	33.630623	-2.128828	91.985641	33.824104	32.661346	96.882225	33.7273635	15.266259	94.433933	-72.6926335	18.318461	85.633983
-4.122748	37.6754	93.271538	-19.589306	16.913471	90.21138	33.466816	-1.975294	91.654968	33.578568	32.815983	96.086235	33.522692	15.4203445	93.8706015	-72.701304	18.4065975	86.5521585
-4.452822	36.474346	92.780396	-19.678324	17.031059	90.427666	33.316948	-1.823918	91.20546	33.293571	32.928108	95.033112	33.3052595	15.552095	93.119286	-72.6619075	18.510023	87.736046
-4.774163	35.272228	92.212799	-19.706375	17.147415	90.658501	33.146778	-1.697189	90.72934	32.99704	33.004536	93.792755	33.071909	15.6536735	92.2610475	-72.484659	18.6411565	89.0559545
-5.167327	34.001801	91.650238	-19.728209	17.289076	90.895065	32.957001	-1.612767	90.244873	32.718952	33.055267	92.467155	32.8379765	15.72125	91.356014	-72.2943945	18.856902	90.434116
-5.53145	32.620529	91.124672	-19.743338	17.430586	91.100624	32.725563	-1.558421	89.713989	32.378693	33.059456	91.079056	32.552128	15.7505175	90.3965225	-72.038804	19.1106545	91.8047255
-5.841542	31.22187	90.630562	-19.828457	17.564735	91.196724	32.467514	-1.532197	89.200233	31.982714	33.030914	89.807571	32.225114	15.7493585	89.503902	-71.882028	19.3801115	92.889546
-6.387706	29.028734	89.94429	-20.066849	17.7062	91.142967	32.050591	-1.566411	88.648048	31.384171	32.92944	88.265175	31.717381	15.6815145	88.4566115	-71.851079	19.7308855	93.8293225
-6.737764	27.52594	89.515594	-20.360119	17.726751	90.946121	31.713518	-1.622485	88.368248	31.016779	32.841167	87.495239	31.3651485	15.609341	87.9317435	-72.0853865	19.844161	93.9604985
-7.098557	26.038137	89.118805	-20.719357	17.685076	90.690956	31.360519	-1.732518	88.189819	30.585682	32.70644	87.026749	30.9731005	15.486961	87.608284	-72.4118145	19.883191	93.773628
-7.402213	24.503546	88.766273	-21.086554	17.61162	90.436897	30.998009	-1.900141	88.132126	30.275314	32.537544	86.704041	30.6366615	15.3187015	87.4180835	-72.8097695	19.9045385	93.4557105
-7.65947	22.981937	88.477966	-21.467564	17.522459	90.1633	30.700455	-2.088896	88.210876	30.036762	32.378231	86.559692	30.3686085	15.1446675	87.385284	-73.3037365	19.9002505	92.941316
-7.909542	21.465368	88.27935	-21.783592	17.441004	89.943451	30.474779	-2.255818	88.397133	29.835213	32.223198	86.533371	30.154996	14.98369	87.465252	-73.72218	19.898318	92.42165
-8.072919	19.998386	88.176849	-22.061445	17.304035	89.780136	30.296734	-2.448727	88.685814	29.623907	32.070892	86.736122	29.9603205	14.8110825	87.710968	-74.0832105	19.7969875	91.849304
-8.213946	17.772396	88.185684	-22.340033	17.041897	89.537506	30.197815	-2.816149	89.262131	29.607311	31.821924	87.295227	29.902563	14.5028875	88.278679	-74.582629	19.5809065	90.796333
-8.319665	16.342838	88.071259	-22.431221	16.863377	89.19178	30.202702	-3.014859	89.643387	29.737112	31.678125	87.742592	29.969907	14.331633	88.6929895	-74.832349	19.395121	89.6905705
-8.329011	14.939902	87.836525	-22.454094	16.682642	88.751457	30.261391	-3.198703	89.935234	29.867977	31.55728	88.216118	30.064684	14.1792885	89.075676	-74.972872	19.1859955	88.427238
-8.354529	13.593883	87.593193	-22.358265	16.495174	88.272583	30.385059	-3.322082	90.09481	30.03627	31.498871	88.711639	30.2106645	14.0883945	89.4032245	-74.9271945	18.9019535	87.1419415
-8.338635	12.26024	87.365959	-22.267473	16.308258	87.873672	30.53273	-3.345374	90.198013	30.25774	31.518051	89.204491	30.395235	14.0863385	89.701252	-74.930181	18.5301775	86.046092
-8.387173	10.96553	87.128555	-22.110275	16.185961	87.554558	30.763472	-3.29159	90.305832	30.447498	31.640526	89.647896	30.605485	14.174468	89.976864	-74.826035	18.197454	85.132252
-8.436036	9.721182	87.025436	-21.961693	16.094557	87.3423	31.024891	-3.173692	90.377975	30.618868	31.818502	89.996712	30.8218795	14.322405	90.1873435	-74.7452655	17.866709	84.4972565
-8.590499	7.955611	86.889206	-21.661394	16.050014	87.163742	31.385756	-2.938482	90.439598	30.869377	32.086952	90.226593	31.1275665	14.574235	90.3330955	-74.4503545	17.525793	83.9943885
-8.775509	6.725445	86.7715	-21.466049	16.054834	87.106964	31.606308	-2.802624	90.449059	31.001537	32.203918	90.216484	31.3039225	14.700647	90.3327715	-74.2360205	17.409021	83.8811565
-8.997418	5.621334	86.790184	-21.285006	16.105583	87.096748	31.765202	-2.724192	90.415039	31.110126	32.276257	90.148323	31.437664	14.7760325	90.281681	-74.007676	17.4351335	83.911815
-9.275149	4.488064	86.775322	-21.129324	16.131857	87.150452	31.87711	-2.699638	90.348625	31.237206	32.29718	90.103439	31.557158	14.798771	90.226032	-73.815806	17.464943	84.074872
-9.665249	3.372517	86.797745	-21.045061	16.135931	87.249886	31.90325	-2.724339	90.296158	31.369104	32.259865	90.148949	31.636177	14.767763	90.2225535	-73.726299	17.504099	84.2772185
-10.043571	2.261144	86.809624	-21.002344	16.17067	87.390526	31.89246	-2.828525	90.256104	31.480459	32.18919	90.287735	31.6864595	14.6803325	90.2719195	-73.6911475	17.6610075	84.5091325
-10.506917	1.17896	86.894058	-20.991076	16.17869	87.572891	31.832827	-2.903942	90.25029	31.575171	32.125713	90.541214	31.703999	14.6108855	90.395752	-73.686151	17.7464945	84.75003
-11.287301	-0.432634	87.131912	-20.996817	16.218061	87.982475	31.767511	-3.005769	90.408798	31.72056	32.072475	91.039284	31.7440355	14.533353	90.724041	-73.7376695	17.902769	85.240909
-11.822784	-1.495951	87.460594	-20.987347	16.342957	88.38179	31.79874	-3.001711	90.71553	31.802263	32.136078	91.358452	31.8005015	14.5671835	91.036991	-73.7751955	18.1187305	85.726589
-12.420251	-2.509879	88.10424	-20.927361	16.467291	88.854042	31.905106	-2.977123	91.282234	31.884706	32.178844	91.582916	31.894906	14.6008605	91.432575	-73.749628	18.3337215	86.275509
-13.035287	-3.501117	88.871979	-20.863998	16.619549	89.380936	32.064369	-2.99434	92.080002	31.959442	32.18647	91.758545	32.0119055	14.596065	91.9192735	-73.7399015	18.643033	86.8425985
-13.723649	-4.475457	89.852821	-20.77573	16.722088	90.048721	32.287621	-3.027721	93.050072	31.997698	32.138412	91.997864	32.1426595	14.5553455	92.523968	-73.6941195	18.8888305	87.573474
-14.390242	-5.399617	91.015915	-20.681101	16.742496	90.774292	32.497559	-3.155221	94.091316	32.121601	32.021446	92.402626	32.30958	14.4331125	93.246971	-73.671782	19.0518795	88.301613
-15.132101	-6.305602	92.088448	-20.570648	16.628004	91.522423	32.675655	-3.367725	95.185585	32.344151	31.812201	93.024101	32.509903	14.222238	94.104843	-73.651199	19.03377	88.940003
-16.230232	-7.589593	93.69162	-20.354771	16.253046	92.761482	33.015339	-3.940968	96.686684	32.82267	31.375656	94.342896	32.9190045	13.717344	95.51479	-73.6285465	18.788748	90.008174
-16.996708	-8.355965	94.599724	-20.177935	15.914623	93.564026	33.22768	-4.361516	97.602608	33.254467	31.069263	95.315399	33.2410735	13.3538735	96.4590035	-73.5969435	18.4753725	90.6690485
-17.726831	-9.07268	95.365463	-19.978045	15.58037	94.305687	33.427452	-4.770356	98.37619	33.700699	30.76281	96.223671	33.5640755	12.996227	97.2999305	-73.5201655	18.164513	91.3114435
-18.448334	-9.647749	96.01004	-19.725109	15.262653	94.946266	33.639782	-5.155139	98.9767	34.11903	30.465322	96.92981	33.879406	12.6550915	97.953255	-73.329624	17.8702145	91.939277
-19.147831	-10.151235	96.527763	-19.461103	15.015345	95.474747	33.864109	-5.474049	99.384651	34.503468	30.192846	97.429726	34.1837885	12.3593985	98.4071885	-73.1059945	17.6712915	92.5423055
-19.90449	-10.528727	96.934181	-19.182867	14.850214	95.920105	34.103168	-5.680518	99.666664	34.79982	29.987356	97.706451	34.451494	12.153419	98.6865575	-72.817228	17.547009	93.1536525
-20.596725	-10.84388	97.312469	-18.890062	14.717999	96.298492	34.341457	-5.809521	99.823532	35.065434	29.819918	97.787529	34.7034455	12.0051985	98.8055305	-72.4835695	17.4307995	93.7914535
-21.638395	-11.034	97.894554	-18.494316	14.632501	96.769867	34.668987	-5.874724	99.864151	35.351089	29.716867	97.703949	35.010038	11.9210715	98.78405	-71.99867	17.3439305	94.755684
-22.301493	-11.030908	98.278763	-18.274311	14.595708	97.080254	34.871178	-5.874493	99.872086	35.486225	29.691353	97.655991	35.1787015	11.90843	98.7640385	-71.7273235	17.282986	95.3964695
-23.016315	-10.946732	98.697891	-18.078684	14.586498	97.421494	35.071316	-5.868972	99.899757	35.633957	29.683235	97.617188	35.3526365	11.9071315	98.7584725	-71.5100045	17.2658645	96.0845155
-23.717705	-10.772971	99.125061	-17.881893	14.558389	97.800789	35.227505	-5.907826	99.942032	35.781975	29.641142	97.611603	35.50474	11.866658	98.7768175	-71.268526	17.25012	96.8247605
-24.345699	-10.436649	99.578682	-17.701448	14.512149	98.189766	35.363377	-5.966045	99.98082	35.941887	29.571209	97.634491	35.652632	11.802582	98.8076555	-71.055528	17.221716	97.5718765
-24.896214	-10.100426	100.034416	-17.543692	14.454971	98.639511	35.484016	-6.061236	100.059975	36.083248	29.467928	97.70591	35.783632	11.703346	98.8829425	-70.871016	17.206596	98.3960795
-25.468945	-9.597573	100.51725	-17.421812	14.405587	99.125633	35.579212	-6.126311	100.171913	36.217228	29.388609	97.837814	35.89822	11.631149	99.0048635	-70.741844	17.180025	99.2464025
-26.174709	-8.687889	101.235519	-17.257877	14.349276	99.849556	35.749203	-6.223482	100.400093	36.378815	29.314857	98.133835	36.064009	11.5456875	99.266964	-70.579763	17.1528645	100.432148
-26.602205	-7.980486	101.665268	-17.17156	14.309698	100.276253	35.851601	-6.270566	100.560104	36.496689	29.294825	98.33609	36.174145	11.5121295	99.448097	-70.517265	17.1072665	101.104409
-26.879269	-7.213099	102.026657	-17.09049	14.292253	100.65416	35.94812	-6.335219	100.691536	36.61351	29.292259	98.531639	36.280815	11.47852	99.6115875	-70.461795	17.105986	101.6967325
-27.119568	-6.39673	102.28392	-16.993313	14.303244	100.962517	36.009121	-6.35605	100.814484	36.743141	29.264896	98.695633	36.376131	11.454423	99.7550585	-70.362757	17.152065	102.1699755
-27.242487	-5.458551	102.466835	-16.864693	14.333929	101.199516	36.108608	-6.404906	100.936302	36.875198	29.225639	98.877304	36.491903	11.4103665	99.906803	-70.221289	17.2574915	102.492229
-27.3018	-4.450294	102.464722	-16.759235	14.373922	101.343903	36.22575	-6.423499	101.062645	37.038944	29.222628	99.13266	36.632347	11.3995645	100.0976525	-70.150817	17.3482795	102.5901535
-27.345879	-3.449276	102.300499	-16.645037	14.416064	101.402458	36.340416	-6.41773	101.25444	37.244625	29.263655	99.582649	36.7925205	11.4229625	100.4185445	-70.0825945	17.4091655	102.3863715
-27.247578	-1.87014	101.648865	-16.554209	14.448492	101.263794	36.595634	-6.421865	101.825989	37.680679	29.437777	100.88372	37.1381565	11.507956	101.3548545	-70.2465745	17.389028	101.1727335
-27.032072	-0.723779	101.006569	-16.563316	14.463613	101.090179	36.719124	-6.462804	102.645813	38.005749	29.605597	102.353264	37.3624365	11.5713965	102.4995385	-70.4890685	17.3558295	99.6808195
-26.867065	0.415497	100.265549	-16.623583	14.474308	100.896683	36.849655	-6.518312	103.929161	38.441841	29.794458	104.20681	37.645748	11.638073	104.0679855	-70.892914	17.310543	97.7253805
-26.713017	1.543725	99.420052	-16.726295	14.497538	100.655678	36.96637	-6.595625	105.293694	38.889275	29.996857	106.094482	37.9278225	11.700616	105.694088	-71.3804125	17.29446	95.617268
-26.523954	2.751445	98.658173	-16.821819	14.537762	100.316574	36.994305	-6.621297	106.390488	39.142982	30.237345	107.636681	38.0686435	11.808024	107.0135845	-71.7122815	17.2675	93.6195635
-26.310474	3.936671	97.969398	-16.840605	14.642305	99.91481	37.006344	-6.613452	107.07135	39.200779	30.385759	108.546661	38.1035615	11.8861535	107.8090055	-71.7847715	17.3984565	92.0206145
-26.019447	5.001009	97.286812	-16.758024	14.778097	99.433357	37.058224	-6.470948	107.262108	39.145416	30.405811	108.782372	38.10182	11.9674315	108.02224	-71.617868	17.5887625	90.844474
-25.824329	6.732161	96.370445	-16.576286	14.971931	98.619438	37.189747	-6.15576	106.844162	39.008427	30.479345	108.33709	38.099087	12.1617925	107.590626	-71.251659	17.7820695	89.64825
-25.99614	8.000937	96.000282	-16.414188	15.052443	98.220978	37.339699	-5.94718	106.427025	38.996487	30.590635	107.899948	38.168093	12.3217275	107.1634865	-70.996469	17.7831585	89.2784695
-25.810078	9.06628	95.880814	-16.211348	15.061109	98.087601	37.569954	-5.831867	106.058525	39.068207	30.63139	107.510971	38.3190805	12.3997615	106.784748	-70.7417765	17.7224565	89.390454
-26.133228	10.28636	95.973244	-15.991018	15.053426	98.10247	37.775429	-5.81496	105.782387	39.224812	30.61977	107.196106	38.5001205	12.402405	106.4892465	-70.4821565	17.704447	89.7156935
-26.303684	11.413283	96.114784	-15.786404	15.022559	98.232338	37.937405	-5.84951	105.644753	39.428093	30.557209	107.019279	38.682749	12.3538495	106.332016	-70.255557	17.6912685	90.13266
-26.519411	12.582515	96.383072	-15.640524	14.989321	98.485535	38.090004	-5.912027	105.606934	39.619419	30.484995	106.982635	38.8547115	12.286484	106.2947845	-70.1357595	17.692158	90.6762855
-26.857632	13.744837	96.83255	-15.510809	14.92524	98.875023	38.201134	-5.986422	105.619095	39.779842	30.438671	107.033005	38.990488	12.2261245	106.32605	-70.012106	17.6243555	91.423996
-27.367588	15.480356	97.415855	-15.436933	14.931295	99.467239	38.313881	-6.042181	105.650948	40.027775	30.426649	107.15097	39.170828	12.192234	106.400959	-70.044694	17.670356	92.533519
-27.774038	16.7031	97.679451	-15.385781	14.979087	99.675957	38.395546	-6.005688	105.533234	40.175095	30.490927	107.123245	39.2853205	12.2426195	106.3282395	-70.0568825	17.7155545	93.0236745
-28.191801	17.926718	97.761063	-15.334921	15.062072	99.701729	38.472031	-5.918368	105.226089	40.301952	30.639431	106.850815	39.3869915	12.3605315	106.038452	-70.0568335	17.7636125	93.365006
-28.592222	19.133415	97.68248	-15.244452	15.159622	99.547676	38.575302	-5.734282	104.533646	40.369354	30.760115	106.219246	39.472328	12.5129165	105.376446	-69.961232	17.8063275	93.718906
-29.035776	20.353251	97.565681	-15.081493	15.304703	99.239929	38.672413	-5.451094	103.508736	40.319927	30.874496	105.115929	39.49617	12.711701	104.3123325	-69.659156	17.897705	94.1675255
-29.48558	21.597773	97.425247	-14.889992	15.491221	98.859146	38.791145	-5.052622	102.257431	40.076515	31.004894	103.715073	39.43383	12.976136	102.986252	-69.213814	18.006306	94.73204
-29.946629	22.808058	97.36158	-14.715635	15.6792	98.510292	38.87244	-4.617853	100.892532	39.719769	31.176487	102.21138	39.2961045	13.279317	101.551956	-68.7273745	18.079083	95.468628
-30.572533	24.594543	97.552582	-14.55082	15.934843	98.239151	38.86834	-4.082849	99.078949	39.382008	31.445572	99.907234	39.125174	13.6813615	99.4930915	-68.226814	18.1883245	96.9852105
-30.944494	25.852442	97.916893	-14.424192	16.073858	98.264816	38.79924	-3.847844	98.105362	39.17786	31.563198	98.544174	38.98855	13.857677	98.324768	-67.836934	18.290039	98.204864
-31.26973	27.026802	98.308617	-14.333266	16.194162	98.41114	38.748028	-3.729667	97.454163	38.961937	31.591984	97.37825	38.8549825	13.9311585	97.4162065	-67.5215145	18.4571655	99.4060735
-31.498062	28.238058	98.709251	-14.271836	16.254072	98.626068	38.669746	-3.702263	96.98745	38.778721	31.525703	96.452728	38.7242335	13.91172	96.720089	-67.2679055	18.596424	100.532047
-31.711573	29.46232	99.019333	-14.262575	16.252279	98.85598	38.551228	-3.75719	96.688095	38.58535	31.42544	95.754204	38.568289	13.834125	96.2211495	-67.093439	18.670433	101.4908105
-31.833103	30.660677	99.268944	-14.304993	16.195982	99.020767	38.413666	-3.860243	96.464752	38.439022	31.28961	95.216545	38.426344	13.7146835	95.8406485	-67.03633	18.6772805	102.2008855
-31.905577	31.863689	99.37632	-14.377623	16.139553	99.086105	38.220181	-3.98371	96.190475	38.289787	31.132013	94.786972	38.254984	13.5741515	95.4887235	-67.01023	18.7049545	102.6834865
-31.759094	33.712627	99.393044	-14.523535	15.910146	99.059608	37.942398	-4.193736	95.655815	38.033501	30.890938	94.114311	37.9879495	13.348601	94.885063	-67.0350195	18.471691	103.234153
-31.592216	34.939968	99.363297	-14.625724	15.797673	98.928932	37.723366	-4.252554	95.160439	37.790081	30.779495	93.675682	37.7567235	13.2634705	94.4180605	-67.0081715	18.3318755	103.4398035
-31.326973	36.220764	99.215797	-14.780061	15.667896	98.728653	37.492599	-4.263359	94.595543	37.534618	30.721727	93.231163	37.5136085	13.229184	93.913353	-67.0737305	18.106608	103.543953
-30.95549	37.483822	99.01812	-14.967984	15.56194	98.44558	37.21492	-4.188082	94.020996	37.250839	30.705509	92.824974	37.2328795	13.2587135	93.422985	-67.1688475	17.8651665	103.468175
-30.514681	38.789719	98.708183	-15.251617	15.536136	98.082886	36.920765	-4.037899	93.486198	36.916363	30.780367	92.505554	36.918564	13.371234	92.995876	-67.421798	17.701038	103.169896
-29.989273	40.109734	98.279755	-15.610908	15.544631	97.651443	36.589031	-3.847608	93.016182	36.531563	30.934502	92.280273	36.560297	13.543447	92.6482275	-67.782113	17.545815	102.6546585
-29.507578	41.4683	97.860695	-16.044994	15.608939	97.173805	36.203857	-3.644386	92.638985	36.14447	31.133244	92.180473	36.1741635	13.744429	92.409729	-68.2641515	17.473449	101.937881
-28.286446	43.41312	97.20903	-16.799009	15.714905	96.395447	35.568558	-3.288581	92.175735	35.559597	31.434563	92.528389	35.5640775	14.072991	92.352062	-69.1620955	17.356819	100.438832
-27.539349	44.746635	97.108856	-17.30867	15.78212	95.940155	35.122215	-3.083994	91.957237	35.275146	31.655195	93.176155	35.1986805	14.2856005	92.566696	-69.8160205	17.2786395	99.313614
-26.455334	45.927517	97.312996	-17.884266	15.902912	95.553566	34.6889	-2.874889	91.942978	35.114281	31.889841	94.229958	34.9015905	14.507476	93.086468	-70.6701225	17.298348	98.020664
-25.514307	47.085201	97.842094	-18.424397	15.999469	95.351898	34.356972	-2.68341	92.142365	35.074097	32.172588	95.6745	34.7155345	14.744589	93.9084325	-71.5643285	17.254349	96.7953635
-24.412992	48.113491	98.61937	-18.946486	16.179686	95.281212	34.089191	-2.425522	92.543961	35.089455	32.499603	97.312607	34.589323	15.0370405	94.928284	-72.482295	17.3223315	95.63414
-23.25119	49.046921	99.539688	-19.372517	16.389307	95.262871	33.909733	-2.109289	93.044731	35.125622	32.868614	98.960197	34.5176775	15.3796625	96.002464	-73.2627115	17.3989515	94.523278
-22.027498	49.877804	100.546623	-19.711164	16.7211	95.317757	33.793812	-1.767915	93.713341	35.13937	33.242729	100.717308	34.466591	15.737407	97.2153245	-73.888919	17.704793	93.4201895
-20.278334	50.795956	102.281357	-20.090162	17.262005	95.557007	33.760319	-1.247781	95.029465	35.230942	33.749477	103.304993	34.4956305	16.250848	99.167229	-74.6759545	18.273162	91.946785
-19.082678	51.242912	103.33139	-20.266928	17.636425	95.797096	33.802887	-0.947957	95.940872	35.305168	34.01125	104.933563	34.5540275	16.5316465	100.4372175	-75.0878835	18.7412035	91.1569745
-17.895102	51.466442	104.294571	-20.351942	18.012119	96.05703	33.835827	-0.688956	96.741463	35.670425	34.078827	106.071068	34.753126	16.6949355	101.4062655	-75.45701	19.3293025	90.7077945
-16.747166	51.545311	105.088058	-20.374979	18.387934	96.304634	33.917755	-0.438921	97.284172	35.749859	34.216351	107.204391	34.833807	16.888715	102.2442815	-75.583765	19.887153	90.3649865
-15.587465	51.436115	105.7174	-20.282423	18.690466	96.468323	33.97382	-0.239999	97.765663	35.938805	34.299877	108.114746	34.9563125	17.029939	102.9402045	-75.5211585	20.350993	89.9964415
-14.529856	51.07954	106.249664	-20.180584	18.96665	96.645248	34.073261	-0.161819	98.142403	36.149761	34.333057	108.829224	35.111511	17.085619	103.4858135	-75.472679	20.847681	89.8046825
-13.480573	50.533127	106.671814	-20.047302	19.200333	96.881851	34.182724	-0.082822	98.375404	36.08411	34.474037	109.53894	35.133417	17.1956075	103.957172	-75.228021	21.2050585	89.80653
-12.114315	49.347073	107.012245	-19.831156	19.430832	97.147614	34.301571	0.02105	98.640533	36.433338	34.485699	110.081459	35.3674545	17.2533745	104.360996	-75.0297665	21.6082895	89.934232
-11.314014	48.2868	107.01326	-19.707064	19.560476	97.29808	34.454853	0.037964	98.710617	36.62682	34.509308	110.231636	35.5408365	17.273636	104.4711265	-74.9549645	21.847316	90.1250335
-10.562035	47.105713	106.754433	-19.613102	19.658649	97.39785	34.555035	0.078767	98.7351	36.762066	34.551594	110.209236	35.6585505	17.3151805	104.472168	-74.8847545	22.0021175	90.323532
-9.919216	45.702885	106.286896	-19.517548	19.706968	97.464417	34.645782	0.136987	98.715118	36.81451	34.614365	110.060272	35.730146	17.375676	104.387695	-74.765242	22.03826	90.541139
-9.379161	44.114841	105.614983	-19.455484	19.771082	97.45752	34.71999	0.172232	98.632385	36.841637	34.678886	109.715843	35.7808135	17.425559	104.174114	-74.6917815	22.116605	90.740926
-8.893346	42.361801	104.701195	-19.359619	19.772528	97.378624	34.801476	0.198609	98.43959	36.809669	34.764748	109.11158	35.8055725	17.4816785	103.775585	-74.5248105	22.0633775	90.981663
-8.47883	40.4207	103.563187	-19.261486	19.776587	97.234207	34.850464	0.249515	98.131836	37.042133	34.760811	108.044777	35.9462985	17.505163	103.0883065	-74.4692705	22.048011	91.3801075
-7.984964	37.285091	101.458359	-19.016628	19.824903	96.899742	34.946686	0.333256	97.571281	36.47794	34.742229	106.346115	35.712313	17.5377425	101.958698	-73.745569	22.1120635	91.840786
-7.761539	35.020519	99.918022	-18.889118	19.945545	96.621445	35.057522	0.397117	97.283653	36.191219	35.208168	104.846992	35.6243705	17.8026425	101.0653225	-73.4026065	22.0884475	92.1775675
-7.604506	32.561951	98.495605	-18.733843	20.070246	96.362404	35.204166	0.429337	97.150795	35.922997	35.498993	103.362106	35.5635815	17.964165	100.2564505	-73.0312675	22.176327	92.4683575
-7.575791	29.961851	97.284981	-18.608219	20.123301	96.164612	35.337162	0.447968	97.186554	35.647289	35.657864	102.039253	35.4922255	18.052916	99.6129035	-72.7086635	22.193686	92.7163205
-7.628699	27.193174	96.491829	-18.575712	20.099834	96.045227	35.424145	0.336685	97.453842	35.453026	35.653233	101.137306	35.4385855	17.994959	99.295574	-72.5900095	22.204709	92.79488
-7.752831	24.279499	96.077072	-18.549717	19.969742	96.053322	35.48476	0.054381	97.940353	35.418041	35.473595	100.595047	35.4514005	17.763988	99.2677	-72.5508345	22.175496	92.838944
-7.968088	21.305319	95.905449	-18.531038	19.741516	96.138367	35.533108	-0.361076	98.54351	35.463551	35.127163	100.288666	35.4983295	17.3830435	99.416088	-72.5604055	22.0999885	92.860646
-8.369895	16.79352	96.018234	-18.492071	19.319645	96.319237	35.616997	-1.069284	99.480942	35.58836	34.462173	100.090302	35.6026785	16.6964445	99.785622	-72.5868205	21.9428455	92.852852
-8.69485	13.772588	96.215446	-18.417751	19.024723	96.461525	35.691647	-1.52605	100.155617	35.702885	34.044315	100.091568	35.697266	16.2591325	100.1235925	-72.532768	21.7903135	92.7994575
-9.055837	10.832116	96.587524	-18.35895	18.756485	96.669769	35.777939	-2.00047	100.842415	35.845173	33.663498	100.246727	35.811556	15.831514	100.544571	-72.529456	21.681456	92.794967
-9.45229	7.872619	97.063141	-18.297218	18.459305	96.956924	35.877373	-2.422027	101.514091	36.023445	33.322971	100.562408	35.950409	15.450472	101.0382495	-72.544845	21.468138	92.8755985
-9.874617	5.020268	97.640411	-18.216999	18.187595	97.290611	35.957729	-2.824003	102.250099	36.233807	32.972954	101.005936	36.095768	15.0744755	101.6280175	-72.529766	21.3007145	92.9532045
-10.360909	2.225239	98.224731	-18.131048	17.901941	97.667328	36.044266	-3.226405	102.992096	36.489208	32.588417	101.554871	36.266737	14.681006	102.2734835	-72.528833	21.122876	93.0611725
-10.897999	-0.520941	98.905121	-18.066994	17.628199	98.087105	36.106346	-3.60752	103.858055	36.738281	31.881826	102.188385	36.4223135	14.137153	103.02322	-72.5563015	21.119245	93.15099
-11.77088	-4.50727	100.219193	-17.947134	17.210823	98.852638	36.271595	-4.112844	105.354782	37.006721	31.763666	103.049515	36.639158	13.825411	104.2021485	-72.533426	20.596235	93.5031275
-12.357066	-7.01757	101.282921	-17.868086	16.983801	99.346703	36.424519	-4.383657	106.327179	37.159077	31.494844	103.424706	36.791798	13.5555935	104.8759425	-72.52797	20.4120085	93.8174635
-13.060598	-9.400032	102.567207	-17.748331	16.799505	99.824974	36.650787	-4.494247	107.325348	37.211998	31.262911	103.529022	36.9313925	13.384332	105.427185	-72.4280545	20.214678	94.222763
-13.757852	-11.664148	103.900406	-17.575203	16.625395	100.257744	36.919827	-4.568599	108.152733	37.262638	31.007135	103.423264	37.0912325	13.219268	105.7879985	-72.2416385	20.031522	94.7274895
-14.485423	-13.834447	105.159393	-17.373642	16.413527	100.579788	37.187248	-4.700495	108.677223	37.366581	30.696196	103.061356	37.2769145	12.9978505	105.8692895	-72.0241985	19.8292035	95.2902865
-15.225781	-15.839793	106.220856	-17.121286	16.107054	100.787987	37.442104	-4.869833	108.924194	37.463879	30.319521	102.510437	37.4529915	12.724844	105.7173155	-71.6955635	19.489264	95.8586585
-15.934881	-17.771513	107.075623	-16.872919	15.788108	100.919136	37.698055	-5.094248	108.93718	37.533958	29.88026	101.843773	37.6160065	12.393006	105.3904765	-71.3618445	19.18321	96.4477955
-17.110062	-20.306116	108.274696	-16.538076	15.23068	100.999771	38.048328	-5.330585	108.820679	37.582909	29.267284	100.814507	37.8156185	11.9683495	104.817593	-70.8917705	18.4930105	97.181949
-17.906385	-21.778341	109.109375	-16.36812	14.85503	101.054893	38.291298	-5.44853	108.761307	37.615566	28.979576	100.222954	37.953432	11.765523	104.4921305	-70.689672	17.944537	97.6176555
-18.720823	-23.047794	109.863373	-16.22233	14.503214	101.096573	38.535736	-5.546795	108.68071	37.626724	28.733543	99.654854	38.08123	11.593374	104.167782	-70.52589	17.413054	98.025364
-19.515411	-24.060242	110.606682	-16.103722	14.158198	101.103401	38.775135	-5.679708	108.603455	37.608128	28.460461	99.044106	38.1916315	11.3903765	103.8237805	-70.3990755	16.9260195	98.3830215
-20.176506	-24.004745	110.912941	-15.968657	13.823469	101.085373	39.009331	-5.878034	108.407928	37.590454	28.1609	98.453407	38.2998925	11.141433	103.4306675	-70.2372065	16.505505	98.7400785
-20.90333	-23.94066	111.072144	-15.827924	13.452435	101.051476	39.452148	-6.19186	108.145821	37.541386	27.859598	97.939766	38.496767	10.833869	103.0427935	-70.152615	16.071001	99.0601585
-21.6112	-23.629839	111.214745	-15.693542	13.108201	101.063332	39.299587	-6.184075	108.121834	37.566414	27.534195	97.515823	38.4330005	10.67506	102.8188285	-69.8200845	15.541342	99.3078355
-22.605333	-22.841232	111.173866	-15.494283	12.577555	101.194336	39.530106	-6.541493	107.909286	37.677422	27.082497	97.129044	38.603764	10.270502	102.519165	-69.59233	14.884608	99.869507
-23.073666	-22.123154	110.896065	-15.359009	12.278164	101.32341	39.70787	-6.780758	107.818642	37.744263	26.846556	97.051331	38.7260665	10.032899	102.4349865	-69.4440845	14.523429	100.2118335
-23.902689	-21.035824	110.627785	-15.232742	12.021657	101.471375	39.539131	-6.802257	107.863144	37.851265	26.705111	97.104279	38.695198	9.951427	102.4837115	-69.160682	14.091887	100.4590385
-24.52145	-19.806519	110.08799	-15.099326	11.781365	101.596786	39.701523	-6.962906	107.702789	37.959435	26.627249	97.179779	38.830479	9.8321715	102.441284	-69.029131	13.7305585	100.752288
-25.049643	-18.404737	109.370148	-14.974649	11.590673	101.686325	40.164967	-7.274188	107.302582	38.062836	26.611401	97.280579	39.1139015	9.6686065	102.2915805	-69.0631995	13.5127395	101.0810695
-25.574715	-16.798111	108.510658	-14.848082	11.423637	101.739464	40.286884	-7.360129	106.985367	38.156055	26.657692	97.431305	39.2214695	9.6487815	102.208336	-68.9176335	13.1984925	101.270592
-26.052021	-15.040329	107.60006	-14.745429	11.237173	101.797119	40.38496	-7.425217	106.656029	38.285698	26.724281	97.67778	39.335329	9.649532	102.1669045	-68.826187	12.824814	101.4273335
-26.731354	-11.977456	106.179359	-14.662224	11.042713	101.913498	40.499397	-7.550395	106.290924	38.473408	26.946419	98.429619	39.4864025	9.698012	102.3602715	-68.8108505	12.387414	101.4667245
-27.139881	-9.772677	105.193016	-14.649354	10.941991	102.002991	40.55928	-7.652553	106.160843	38.614895	27.114937	99.290482	39.5870875	9.731192	102.7256625	-68.8857955	12.15279	101.2803195
-27.485317	-7.346284	104.266968	-14.677663	10.83454	102.133011	40.564819	-7.797784	106.203064	38.872448	27.330351	100.377609	39.7186335	9.7662835	103.2903365	-69.0739595	11.9027965	100.9756855
-27.811388	-4.759916	103.39003	-14.72865	10.752281	102.296471	40.551891	-7.945639	106.261787	39.160801	27.533821	101.587769	39.856346	9.794091	103.924778	-69.313646	11.710471	100.668164
-28.140015	-2.119556	102.648415	-14.77966	10.692344	102.422646	40.515865	-8.104258	106.252602	39.423786	27.69492	102.747238	39.9698255	9.795331	104.49992	-69.5291455	11.589357	100.345372
-28.401228	0.67971	102.037811	-14.817031	10.656923	102.475121	40.451786	-8.217568	106.048355	39.651917	27.836922	103.726852	40.0518515	9.809677	104.8876035	-69.6859135	11.504169	100.0626385
-28.652481	3.545554	101.431679	-14.824636	10.69644	102.417336	40.372589	-8.299291	105.64299	40.166565	27.780521	104.199371	40.269577	9.740615	104.9211805	-69.918849	11.652265	99.9134915
-28.938314	7.87218	100.714645	-14.814912	10.842026	101.965973	40.271049	-8.250962	104.378639	40.348141	27.862299	104.362473	40.309595	9.8056685	104.370556	-69.939419	11.8783835	99.56139
-29.107592	10.736757	100.166527	-14.764716	10.983692	101.300217	40.12928	-8.037981	102.837051	40.268406	27.978212	103.558693	40.198843	9.9701155	103.197872	-69.728275	11.9972685	99.402562
-29.303247	13.654963	99.418701	-14.720213	11.248539	100.237801	39.929367	-7.63486	100.549911	39.929863	28.173256	101.90612	39.929615	10.269198	101.2280155	-69.370041	12.22788	99.2475865
-29.488909	16.555452	98.552101	-14.685398	11.622054	98.817902	39.591999	-7.055081	97.732704	39.065681	28.585608	100.005997	39.32884	10.7652635	98.8693505	-68.699636	12.4788445	98.7664535
-29.63591	19.310558	97.774414	-14.684178	11.926024	97.439018	39.139988	-6.432987	94.96077	38.595558	28.880739	98.210747	38.867773	11.223876	96.5857585	-68.236129	12.628172	98.2922775
-29.586359	22.071331	97.391441	-14.765942	12.110239	96.324821	38.565701	-5.962114	92.895386	38.312073	29.114902	97.198074	38.438887	11.576394	95.04673	-67.970771	12.644084	97.602912
-29.630589	24.551092	97.530952	-14.998026	12.305043	95.678947	38.091484	-5.59898	91.505966	38.081188	29.261127	97.013351	38.086336	11.8310735	94.2596585	-68.082388	12.7790125	97.0982355
-29.538149	27.965731	98.246735	-15.41377	12.576659	95.154625	37.447121	-5.030271	90.212372	37.903473	29.556456	97.368217	37.675297	12.2630925	93.7902945	-68.502837	12.8902255	96.5189555
-29.387539	30.136909	98.754539	-15.603004	12.795244	94.889404	37.129639	-4.557599	89.697166	37.749607	29.860649	97.57621	37.439623	12.651525	93.636688	-68.645631	12.938963	96.14212
-29.187492	32.122383	99.251617	-15.799689	13.189098	94.706635	36.999352	-4.100322	89.499054	37.565971	30.218533	97.725266	37.2826615	13.0591055	93.61216	-68.8820395	13.3190905	95.80111
-28.752275	33.87714	99.441719	-15.988195	13.541259	94.644966	36.96336	-3.708822	89.531364	37.348309	30.630079	97.83461	37.1558345	13.4606285	93.682987	-69.1322245	13.6218895	95.606945
-28.489927	35.550396	99.581764	-16.108498	13.925007	94.614883	36.959438	-3.36313	89.682785	37.200958	31.078083	97.715179	37.080198	13.8574765	93.698982	-69.297194	13.9925375	95.530784
-27.974463	37.051128	99.493774	-16.2034	14.282855	94.518173	36.997952	-3.027826	89.822075	36.990379	31.473225	97.411621	36.9941655	14.2226995	93.616848	-69.4009655	14.3430105	95.419498
-27.525547	38.438278	99.26722	-16.236286	14.604073	94.378319	37.042896	-2.762063	89.94368	36.813675	31.774395	96.982185	36.9282855	14.506166	93.4629325	-69.4008575	14.70198	95.2937055
-26.7535	40.115543	98.864685	-16.171087	14.912607	94.170555	37.063034	-2.465485	90.063148	36.530758	32.098034	96.159561	36.796896	14.8162745	93.1113545	-69.13907	15.0089395	95.2297555
-26.104759	40.971657	98.577599	-16.164299	14.984695	93.997353	37.023476	-2.357128	90.111122	36.335434	32.207909	95.690926	36.679455	14.9253905	92.901024	-69.008053	15.0439995	95.093682
-25.483545	41.680401	98.259895	-16.265846	15.023195	93.847481	36.94548	-2.32098	90.178185	36.147263	32.287331	95.296791	36.5463715	14.9831755	92.737488	-69.0780635	15.0632145	94.957474
-24.865816	42.258663	97.879181	-16.384853	15.009475	93.695763	36.80571	-2.287648	90.225647	35.922562	32.3442	94.950829	36.364136	15.028276	92.588238	-69.133842	14.990674	94.803288
-24.170231	42.665653	97.527542	-16.602476	15.018485	93.559128	36.663265	-2.279278	90.270058	35.651909	32.378128	94.653404	36.157587	15.049425	92.461731	-69.362539	14.987545	94.656525
-23.48498	42.970451	97.134918	-16.835339	15.007093	93.407417	36.472763	-2.280003	90.338135	35.372589	32.404648	94.404541	35.922676	15.0623225	92.371338	-69.593354	14.9518635	94.443496
-22.788864	43.11832	96.76696	-17.132805	15.020304	93.277199	36.244576	-2.318734	90.423988	35.093391	32.389278	94.249023	35.6689835	15.035272	92.3365055	-69.9345935	15.005336	94.2178925
-21.602865	43.166866	96.242668	-17.539219	15.049164	93.192307	35.799988	-2.427225	90.649979	34.711899	32.281704	94.146797	35.2559435	14.9272395	92.398388	-70.3343815	15.1710885	93.986226
-20.782806	43.104843	95.982155	-17.880419	15.116096	93.128281	35.506195	-2.557856	90.855316	34.49012	32.183117	94.188965	34.9981575	14.8126305	92.5221405	-70.7589955	15.4195615	93.7344215
-19.988466	42.911865	95.691032	-18.231613	15.189692	93.083572	35.181683	-2.688285	91.098274	34.270412	32.092064	94.357285	34.7260475	14.7018895	92.7277795	-71.1892735	15.6774945	93.4393645
-19.182993	42.608837	95.401543	-18.574858	15.308369	92.991364	34.856476	-2.786777	91.386261	34.10178	32.042835	94.653664	34.479128	14.628029	93.0199625	-71.628844	15.988709	92.9627655
-18.304375	42.236908	95.189552	-18.906927	15.422029	92.861923	34.552933	-2.897043	91.762909	33.952835	31.990799	95.082588	34.252884	14.546878	93.4227485	-72.066738	16.29718	92.3010975
-17.448599	41.742867	95.039635	-19.224171	15.593494	92.76561	34.270332	-3.000281	92.258766	33.848877	31.966364	95.700592	34.0596045	14.4830415	93.979679	-72.5079465	16.7039465	91.551541
-16.612226	41.160515	94.880051	-19.514795	15.777368	92.73806	34.085884	-3.07096	92.863838	33.806522	31.985182	96.382668	33.946203	14.457111	94.623253	-72.975793	17.097625	90.852867
-15.352252	40.18853	94.647758	-19.794436	16.10693	92.734268	33.942364	-3.110136	93.918076	33.872406	32.138927	97.309708	33.907385	14.5143955	95.613892	-73.496257	17.6994645	89.854644
-14.517403	39.412586	94.43985	-19.90057	16.371433	92.702133	33.900459	-3.050454	94.547592	33.895947	32.288784	97.698273	33.898203	14.619165	96.1229325	-73.699343	18.123701	89.2813335
-13.716379	38.601654	94.071075	-19.940847	16.639242	92.59594	33.863113	-2.939613	95.059349	33.90176	32.466377	97.920265	33.8824365	14.763382	96.489807	-73.7641305	18.515102	88.702073
-13.008903	37.732708	93.844101	-19.920301	16.874207	92.490662	33.872322	-2.803352	95.409088	33.949715	32.625416	97.983734	33.9110185	14.911032	96.696411	-73.7516205	18.837382	88.284913
-12.287926	36.759007	93.654327	-19.877567	17.075397	92.424507	33.918228	-2.657193	95.616379	34.020756	32.765938	97.978333	33.969492	15.0543725	96.797356	-73.724626	19.0964215	88.051658
-11.64209	35.717621	93.449417	-19.774504	17.225395	92.386757	33.988964	-2.492704	95.74984	34.098347	32.933502	97.907616	34.0436555	15.220399	96.828728	-73.5926635	19.230391	87.944786
-11.08292	34.597973	93.357742	-19.651787	17.348421	92.427025	34.093967	-2.309112	95.758804	34.187965	33.095615	97.774132	34.140966	15.3932515	96.766468	-73.44454	19.3035905	88.087582
-10.292424	32.886406	93.381836	-19.427668	17.43639	92.60759	34.27145	-2.105614	95.741119	34.332767	33.280052	97.630829	34.3021085	15.587219	96.685974	-73.1574445	19.285561	88.529206
-9.8592	31.667704	93.407921	-19.302563	17.48835	92.836227	34.390121	-2.025165	95.777351	34.449966	33.362881	97.632378	34.4200435	15.668858	96.7048645	-73.0251695	19.307842	88.9675895
-9.5118	30.356386	93.633232	-19.178576	17.477051	93.151024	34.497444	-1.992244	95.855255	34.572403	33.42271	97.663948	34.5349235	15.715233	96.7596015	-72.8920755	19.238869	89.5424465
-9.190832	29.081285	93.828568	-19.094118	17.510969	93.481087	34.590656	-1.985821	95.969002	34.676872	33.444359	97.669189	34.633764	15.729269	96.8190955	-72.822	19.292669	90.1430785
-8.966537	27.728384	93.966637	-19.004826	17.509411	93.854515	34.676079	-1.997512	96.118454	34.751095	33.440639	97.649971	34.713587	15.7215635	96.8842125	-72.723239	19.2972585	90.8248175
-8.754202	26.341597	94.185898	-18.918251	17.499575	94.212692	34.776791	-2.014324	96.333565	34.822716	33.44194	97.656372	34.7997535	15.713808	96.9949685	-72.6362555	19.285342	91.4304155
-8.568287	24.976608	94.397263	-18.841728	17.477535	94.548988	34.866913	-2.030676	96.58268	34.894569	33.445305	97.685135	34.880741	15.7073145	97.1339075	-72.564197	19.2477555	91.9640685
-8.418128	22.818521	94.593643	-18.758347	17.449123	94.979492	34.976299	-2.094412	96.954796	35.026913	33.418087	97.745926	35.001606	15.6618375	97.350361	-72.5183	19.2364085	92.608623
-8.32877	21.412603	94.788887	-18.705793	17.464981	95.235413	35.047489	-2.16934	97.190811	35.119343	33.364994	97.751358	35.083416	15.597827	97.4710845	-72.495002	19.332135	92.9997415
-8.290204	20.001503	94.909355	-18.604937	17.428947	95.402527	35.111832	-2.288924	97.405762	35.240086	33.272888	97.764465	35.175959	15.491982	97.5851135	-72.385833	19.365912	93.2199405
-8.271432	18.575449	94.913795	-18.507874	17.409346	95.478958	35.201679	-2.418259	97.591309	35.405773	33.161755	97.786621	35.303726	15.371748	97.688965	-72.319474	19.446944	93.268951
-8.263937	17.16103	94.894913	-18.390339	17.382698	95.388969	35.27364	-2.55953	97.731277	35.56197	33.035816	97.871765	35.417805	15.238143	97.801521	-72.198483	19.527253	92.976417
-8.32865	15.790539	94.783302	-18.317352	17.359331	95.217514	35.34721	-2.715452	97.849281	35.741779	32.931805	98.052109	35.5444945	15.1081765	97.950695	-72.1791985	19.6104855	92.484333
-8.400969	14.387014	94.560776	-18.228163	17.311047	94.983727	35.396187	-2.817978	97.969986	35.92112	32.8745	98.295174	35.6586535	15.028261	98.13258	-72.1149795	19.593833	91.834874
-8.604236	12.380468	94.316856	-18.118282	17.301048	94.650803	35.510841	-2.880432	98.049713	36.17062	32.872639	98.656555	35.8407305	14.9961035	98.353134	-72.0772945	19.6059925	90.948472
-8.828009	11.084323	94.176414	-18.000341	17.294363	94.544449	35.591465	-2.855884	98.040947	36.297882	32.932137	98.843468	35.9446735	15.0381265	98.4422075	-71.9453555	19.5505995	90.6466905
-9.078563	9.806427	94.08255	-17.870485	17.364355	94.510887	35.705906	-2.767011	98.017647	36.447166	33.0182	98.95639	36.076536	15.1255945	98.4870185	-71.817506	19.6031155	90.5347555
-9.389171	8.551129	94.066635	-17.706499	17.449774	94.541603	35.895451	-2.666033	97.967293	36.579529	33.162773	99.007278	36.23749	15.24837	98.4872855	-71.650488	19.651178	90.5959205
-9.739852	7.34654	94.045486	-17.55731	17.582069	94.608818	36.051075	-2.504575	97.905693	36.709255	33.327145	98.971718	36.380165	15.411285	98.4387055	-71.494785	19.752853	90.7789305
-10.107287	6.091342	94.074013	-17.368456	17.696712	94.709763	36.217052	-2.3448	97.790459	36.838558	33.445225	98.856964	36.527805	15.5502125	98.3237115	-71.264717	19.8432115	91.0958145
-10.577693	4.912873	94.12471	-17.208874	17.798826	94.817177	36.354794	-2.209686	97.740616	36.944687	33.556404	98.746735	36.6497405	15.673359	98.2436755	-71.0674885	19.924293	91.3906785
-11.344831	3.102563	94.231125	-17.05295	17.925394	95.031563	36.501026	-2.091439	97.745773	37.045811	33.640568	98.661545	36.7734185	15.7745645	98.203659	-70.8793185	20.0762235	91.859467
-11.905508	1.903646	94.409309	-17.010651	17.956833	95.188332	36.561832	-2.046755	97.807846	37.101788	33.690815	98.62191	36.83181	15.82203	98.214878	-70.853112	20.091636	92.161786
-12.525437	0.702126	94.5429	-16.942492	17.992582	95.342194	36.633743	-2.005839	97.939163	37.160702	33.707779	98.560661	36.8972225	15.85097	98.249912	-70.7822065	20.134194	92.434476
-13.18571	-0.477871	94.720917	-16.868124	18.050566	95.468918	36.713131	-1.930576	98.163834	37.202606	33.752243	98.397331	36.9578685	15.9108335	98.2805825	-70.6941165	20.1902985	92.6572535
-13.827467	-1.598728	95.107216	-16.80267	18.147167	95.575989	36.880596	-1.765626	98.451126	37.184467	33.887512	98.063568	37.0325315	16.060943	98.257347	-70.6378715	20.233391	92.894631
-14.539294	-2.659485	95.572685	-16.680473	18.28087	95.678864	37.128239	-1.488427	98.718315	37.06813	34.032124	97.517311	37.0981845	16.2718485	98.117813	-70.4591305	20.2898915	93.239915
-15.219829	-3.651812	96.108368	-16.552473	18.421633	95.742729	37.381977	-1.225713	98.917686	36.91494	34.180851	96.871346	37.1484585	16.477569	97.894516	-70.2534045	20.365697	93.590942
-16.299929	-4.999897	97.039474	-16.324913	18.523098	95.809601	37.711887	-0.932085	99.211166	36.708443	34.216862	95.820961	37.210165	16.6423885	97.5160635	-69.859991	20.4038075	94.1031385
-17.04982	-5.82381	97.743683	-16.171185	18.478262	95.943993	37.965412	-0.900241	99.494087	36.642315	34.123932	95.241753	37.3038635	16.6118455	97.36792	-69.6462335	20.3446785	94.520066
-17.845009	-6.560344	98.448303	-16.019772	18.367701	96.11721	38.2015	-0.933043	99.78022	36.687115	33.954731	94.81073	37.4443075	16.510844	97.295475	-69.4838515	20.224558	94.938945
-18.556705	-7.197546	99.127914	-15.837065	18.194216	96.320702	38.400455	-1.052448	100.082062	36.81237	33.694885	94.44239	37.6064125	16.3212185	97.262226	-69.2805425	20.0672135	95.379178
-19.323072	-7.65171	99.817429	-15.650089	17.942566	96.546745	38.608273	-1.268588	100.339844	36.944878	33.380417	94.152519	37.7765755	16.0559145	97.2461815	-69.0767535	19.8292175	95.8473085
-20.03726	-7.998662	100.475899	-15.45052	17.693501	96.829155	38.785793	-1.478705	100.539604	37.081818	33.053772	93.882683	37.9338055	15.7875335	97.2111435	-68.8348455	19.5994685	96.4471665
-20.792187	-8.190019	101.09726	-15.241143	17.431965	97.147346	38.966717	-1.699023	100.7192	37.220249	32.720917	93.636612	38.093483	15.510947	97.177906	-68.575769	19.352983	97.116786
-21.786783	-8.165496	101.965454	-14.955899	17.110083	97.605804	39.250286	-1.956609	100.892365	37.380196	32.330341	93.325462	38.315241	15.186866	97.1089135	-68.227039	19.0333	98.1026945
-22.371895	-7.906462	102.37886	-14.787655	16.904058	97.898117	39.397053	-2.093267	100.994026	37.487106	32.138939	93.245247	38.4420795	15.022836	97.1196365	-68.0173895	18.78528	98.6765975
-22.943024	-7.539355	102.670036	-14.669334	16.728882	98.188004	39.526455	-2.211666	101.101624	37.568638	32.006538	93.26947	38.5475465	14.897436	97.185547	-67.8862145	18.560328	99.190461
-23.489111	-6.927244	102.851852	-14.570898	16.600792	98.452873	39.613827	-2.31327	101.179909	37.668007	31.934994	93.391479	38.640917	14.810862	97.285694	-67.782713	18.390722	99.620052
-23.9501	-6.182017	102.891663	-14.493336	16.49691	98.692192	39.677883	-2.369597	101.246368	37.768154	31.90246	93.567978	38.7230185	14.7664315	97.407173	-67.7096905	18.2273885	99.977211
-24.336887	-5.303087	102.834366	-14.421679	16.451824	98.905853	39.731537	-2.449013	101.307083	37.885639	31.910816	93.803757	38.808588	14.7309015	97.55542	-67.651946	18.1727465	100.256286
-24.70166	-4.263341	102.641167	-14.34843	16.415375	99.073479	39.784912	-2.49575	101.311699	38.035358	31.955513	94.120872	38.910135	14.7298815	97.7162855	-67.606995	18.1008685	100.4306725
-25.027679	-2.370394	102.304947	-14.25889	16.427855	99.326286	39.839771	-2.565453	101.281654	38.296932	32.07943	94.766228	39.0683515	14.7569885	98.023941	-67.5861315	18.0987215	100.628631
-25.186216	-1.001161	101.906181	-14.210998	16.450354	99.466843	39.866932	-2.610029	101.282585	38.519936	32.175098	95.366974	39.193434	14.7825345	98.3247795	-67.61543	18.1181735	100.6089065
-25.257965	0.543998	101.459457	-14.147907	16.469107	99.572388	39.917149	-2.703415	101.308403	38.82893	32.290535	96.181259	39.3730395	14.79356	98.744831	-67.6688535	18.144654	100.399945
-25.281393	2.141144	100.894226	-14.111392	16.44784	99.638184	39.946945	-2.784596	101.36731	39.219345	32.429054	97.166687	39.583145	14.822229	99.2669985	-67.805929	18.073451	100.0093695
-25.270159	3.806326	100.202118	-14.054847	16.410603	99.6241	39.959137	-2.899395	101.456703	39.623016	32.486977	98.260056	39.7910765	14.793791	99.8583795	-67.9007705	18.027415	99.3898205
-25.15077	5.603232	99.560883	-14.030595	16.395245	99.532532	39.970764	-3.020638	101.469925	40.019585	32.573318	99.179497	39.9951745	14.77634	100.324711	-68.0563645	18.01415	98.740353
-25.064663	7.443644	98.982277	-13.991341	16.417156	99.367821	39.973541	-3.038017	101.340141	40.258148	32.611359	99.745987	40.1158445	14.786671	100.543064	-68.0985265	18.047641	98.192578
-24.735649	10.268413	98.197227	-13.926607	16.615616	98.913986	40.001835	-2.882939	100.910484	40.31469	32.69173	99.987839	40.1582625	14.9043955	100.4491615	-68.0114765	18.3268365	97.3788105
-24.523872	12.182997	97.687569	-13.869478	16.740829	98.53138	39.976196	-2.759329	100.423988	40.638611	32.631329	99.651138	40.3074035	14.936	100.037563	-68.0463595	18.545658	97.025197
-24.262506	14.184295	97.233391	-13.864088	16.856804	98.121429	39.89798	-2.65727	99.922379	40.311096	32.812256	99.559517	40.104538	15.077493	99.740948	-67.832714	18.636115	96.50191
-24.023619	16.08005	96.848907	-13.86718	16.943449	97.76413	39.835056	-2.577452	99.425323	40.280338	32.868706	99.282021	40.057697	15.145627	99.353672	-67.792057	18.741271	96.174588
-23.655258	18.009541	96.529999	-13.89374	17.011322	97.441971	39.745861	-2.48233	98.940712	40.530746	32.802601	98.745644	40.1383035	15.1601355	98.843178	-67.9257835	18.8625085	96.040764
-23.366949	19.893404	96.35331	-13.934727	17.06879	97.18261	39.623917	-2.392945	98.476921	40.083988	32.944992	98.477798	39.8539525	15.2760235	98.4773595	-67.7234065	18.8615565	95.8878605
-23.027008	21.802612	96.186729	-13.990534	17.091579	97.009102	39.461491	-2.329763	98.059654	40.243561	32.829842	97.867699	39.852526	15.2500395	97.9636765	-67.833594	18.9331185	96.0545275
-22.372728	24.608402	96.165497	-14.144394	17.133982	96.928802	39.246166	-2.288886	97.724426	40.00436	32.830708	97.370308	39.625263	15.270911	97.547367	-67.914051	18.997053	96.310237
-21.903727	26.487328	96.187622	-14.249521	17.127695	96.949829	39.097466	-2.274488	97.586647	39.509193	32.946175	97.286652	39.3033295	15.3358435	97.4366495	-67.8023715	18.9195465	96.4630085
-21.407948	28.336412	96.244507	-14.392919	17.163881	97.000008	38.955284	-2.256422	97.465477	39.292789	32.974693	97.087845	39.1240365	15.3591355	97.276661	-67.9098745	18.9686265	96.723355
-20.890001	30.190033	96.24646	-14.529785	17.151175	96.997185	38.804565	-2.206773	97.328606	39.10088	33.004303	96.944969	38.9527225	15.398765	97.1367875	-68.0122925	18.903585	96.8575825
-20.291048	32.004395	96.221878	-14.683357	17.141186	96.927711	38.647697	-2.131254	97.133896	38.910011	33.028217	96.876961	38.778854	15.4484815	97.0054285	-68.145568	18.8338905	96.8499935
-19.700142	33.850548	96.151382	-14.856836	17.101915	96.757019	38.467159	-2.047602	96.86657	38.697128	33.076023	96.928017	38.5821435	15.5142105	96.8972935	-68.2958155	18.6896195	96.6167445
-19.055086	35.652317	96.145889	-15.085958	17.04418	96.502403	38.25671	-1.975309	96.522614	38.516552	33.094959	97.164047	38.386631	15.559825	96.8433305	-68.558547	18.528535	96.1614755
-18.025988	38.342831	96.289238	-15.442796	16.987997	95.970482	37.836521	-1.905167	95.908905	38.315536	33.037006	97.88829	38.0760285	15.5659195	96.8985975	-68.9616205	18.4100745	95.0423665
-17.294888	40.026764	96.646889	-15.736064	16.965212	95.570671	37.511745	-1.897125	95.472542	38.273087	32.919926	98.626015	37.892416	15.5114005	97.0492785	-69.364544	18.4190235	94.0920635
-16.544786	41.652252	97.146599	-16.076838	17.005283	95.083115	37.086098	-1.905855	95.099876	38.267006	32.778454	99.340858	37.676552	15.4362995	97.220367	-69.830228	18.5742665	92.945863
-15.818982	43.191402	97.651604	-16.408072	17.132221	94.615517	36.737354	-1.869502	94.703842	38.161026	32.676304	99.997414	37.44919	15.403401	97.350628	-70.265334	18.861041	91.880406
-15.038111	44.613216	98.073662	-16.699846	17.33515	94.158005	36.355339	-1.693417	94.340813	38.025196	32.713535	100.461365	37.1902675	15.510059	97.401089	-70.5899595	19.160241	90.914921
-14.332442	45.944561	98.374352	-16.935801	17.688168	93.794189	36.093407	-1.415408	94.070396	37.877403	32.951633	100.80999	36.985405	15.7681125	97.440193	-70.857007	19.6082235	90.148185
-13.605378	47.227798	98.735229	-17.159561	18.107893	93.520599	35.917896	-0.997233	93.923935	37.674557	33.291595	101.03109	36.7962265	16.147181	97.4775125	-71.1153485	20.068605	89.5636855
-12.547946	48.759781	99.247208	-17.358047	18.782211	93.220299	35.813354	-0.270959	93.709068	37.4263	33.899258	101.329079	36.619827	16.8141495	97.5190735	-71.335921	20.7502725	88.9215245
-11.870196	49.546864	99.594872	-17.392225	19.176979	93.103424	35.763409	0.191573	93.536835	37.372875	34.311127	101.481186	36.568142	17.25135	97.5090105	-71.352592	21.102608	88.6978375
-11.205483	50.17712	99.965195	-17.399708	19.541861	92.96209	35.750927	0.677553	93.341675	37.36272	34.702744	101.6548	36.5568235	17.6901485	97.4982375	-71.3562395	21.3935735	88.4259425
-10.565972	50.621883	100.319229	-17.389771	19.900158	92.909172	35.782784	1.091331	93.232109	37.382465	34.709419	101.889061	36.5826245	17.900375	97.560585	-71.3621665	21.899941	88.257759
-9.991228	50.824982	100.617203	-17.365088	20.213064	92.93325	35.822357	1.467441	93.172951	37.374897	35.030319	102.128197	36.598627	18.24888	97.650574	-71.328803	22.177248	88.215926
-9.483052	50.825607	100.85157	-17.382061	20.494068	92.96862	35.816513	1.766962	93.171547	37.407017	35.290291	102.308128	36.611765	18.5286265	97.7398375	-71.375887	22.4595095	88.1974025
-8.994674	50.664974	100.886627	-17.381468	20.711443	93.017235	35.80164	1.967781	93.18457	37.412506	35.503204	102.373291	36.607073	18.7354925	97.7789305	-71.370009	22.6873935	88.2555395
-8.424359	50.038231	100.643135	-17.449289	20.998857	93.040863	35.722034	2.144536	93.277809	37.351421	35.743042	102.34597	36.5367275	18.943789	97.8118895	-71.4353055	23.053925	88.2698365
-8.118121	49.397728	100.326141	-17.511566	21.122387	93.055641	35.614319	2.191807	93.344307	37.302532	35.822701	102.225304	36.4584255	19.007254	97.7848055	-71.4815575	23.23752	88.3264765
-7.881443	48.581635	99.949303	-17.620125	21.209188	93.012741	35.497688	2.173477	93.392433	37.23822	35.868336	102.04245	36.367954	19.0209065	97.7174415	-71.608204	23.3974695	88.3080405
-7.712236	47.617992	99.417015	-17.667505	21.249903	92.993317	35.382797	2.083799	93.409309	37.143417	35.84235	101.789948	36.263107	18.9630745	97.5996285	-71.598117	23.5367315	88.3870055
-7.607715	46.467136	98.818817	-17.71699	21.275507	92.955185	35.260483	2.000245	93.427864	37.050774	35.807739	101.446678	36.1556285	18.903992	97.437271	-71.5896085	23.647022	88.473099
-7.529345	45.184456	98.061028	-17.769823	21.293472	92.865349	35.173279	1.861034	93.402306	36.932907	36.123886	100.963402	36.053093	18.99246	97.182854	-71.592739	23.594484	88.547844
-7.522188	43.76572	97.254135	-17.739082	21.330393	92.798035	35.110691	1.68746	93.366364	36.880264	36.081764	100.33989	35.9954775	18.884612	96.853127	-71.4736415	23.776174	88.742943
-7.547358	41.461308	95.673599	-17.639786	21.45619	92.523697	35.033451	1.530159	93.17778	36.776482	36.10815	98.674606	35.9049665	18.8191545	95.926193	-71.1845385	24.0932255	89.121201
-7.593461	39.865963	94.35128	-17.462429	21.603888	92.182945	35.01207	1.548779	92.878029	36.551891	36.238281	97.047798	35.7819805	18.89353	94.9629135	-70.7068385	24.314246	89.4029765
-7.716407	38.184422	92.87767	-17.359489	21.841612	91.717361	35.045109	1.648593	92.495705	36.241604	36.388676	95.135727	35.6433565	19.0186345	93.815716	-70.3623345	24.6645895	89.619006
-7.883313	36.495228	91.540176	-17.220509	22.055508	91.273338	35.082745	1.733292	92.10318	35.90424	36.533981	93.133827	35.4934925	19.1336365	92.6185035	-69.9345105	24.9773795	89.9281725
-8.107945	34.688328	90.443405	-17.180195	22.209867	90.86834	35.079781	1.738163	91.651711	35.499092	36.533157	91.351044	35.2894365	19.13566	91.5013775	-69.6498265	25.284074	90.2353025
-8.383675	32.86124	89.77169	-17.182882	22.235355	90.563026	34.999306	1.537246	91.18087	35.223217	36.430733	89.98349	35.1112615	18.9839895	90.58218	-69.4770255	25.4867205	90.543872
-8.73224	30.999126	89.349815	-17.205185	22.113089	90.340797	34.908409	1.067189	90.721039	35.032768	36.141518	89.07283	34.9705885	18.6043535	89.8969345	-69.3809585	25.6218245	90.7846595
-9.206534	28.193218	89.123688	-17.341045	21.813704	90.162315	34.879284	-0.032005	90.337898	34.959129	35.626572	88.438644	34.9192065	17.7972835	89.388271	-69.6012965	25.8301245	90.936359
-9.57403	26.384037	89.103188	-17.421743	21.650318	90.172287	34.91608	-0.680736	90.229965	34.976051	35.36132	88.426331	34.9460655	17.340292	89.328148	-69.7895515	25.960344	91.016426
-9.892706	24.578838	89.209831	-17.449556	21.505518	90.272293	34.898743	-1.197062	90.226128	35.079834	35.146793	88.616676	34.9892885	16.9748655	89.421402	-69.8884005	26.0361705	91.123184
-10.201912	22.810329	89.374283	-17.486393	21.388926	90.413193	34.812737	-1.472395	90.291557	35.214115	35.054455	88.893982	35.013426	16.79103	89.5927695	-69.986212	25.986822	91.2336165
-10.510436	21.08395	89.495575	-17.484625	21.379126	90.567329	34.758888	-1.632524	90.328178	35.366978	34.951664	89.102776	35.062933	16.65957	89.715477	-70.032183	26.098682	91.419181
-10.816588	19.442207	89.641762	-17.516603	21.412367	90.675751	34.742882	-1.658449	90.469749	35.387634	34.924141	89.239464	35.065258	16.632846	89.8546065	-70.098464	26.191888	91.4968955
-11.136481	17.791553	89.758591	-17.499533	21.476091	90.774773	34.764595	-1.665159	90.671509	35.382061	34.881393	89.349579	35.073328	16.608117	90.010544	-70.072394	26.344065	91.539002
-11.512591	15.38221	89.948776	-17.499365	21.517805	90.859833	34.788013	-1.778323	91.007172	35.460396	34.777443	89.550056	35.1242045	16.49956	90.278614	-70.1229345	26.53605	91.441052
-11.80757	13.784766	90.112251	-17.475962	21.471981	90.917847	34.792213	-1.928955	91.256485	35.545631	34.616383	89.754433	35.168922	16.343714	90.505459	-70.120846	26.600248	91.330235
-12.058727	12.216034	90.324028	-17.469162	21.40814	90.995155	34.759949	-2.264689	91.586205	35.618214	34.415894	90.121063	35.1890815	16.0756025	90.853634	-70.1274055	26.7406775	91.136676
-12.346671	10.678696	90.629333	-17.520805	21.299509	91.105362	34.695778	-2.678989	92.01815	35.748951	34.10519	90.581932	35.2223645	15.7131005	91.300041	-70.2639745	26.8859175	90.910683
-12.675941	9.176723	90.974342	-17.544525	21.103168	91.241608	34.608337	-3.184162	92.574051	35.981171	33.715214	91.13092	35.294754	15.265526	91.8524855	-70.383804	26.94081	90.6307305
-12.992637	7.691679	91.342758	-17.573778	20.861261	91.420876	34.566654	-3.720529	93.163612	36.28651	33.236267	91.715912	35.426582	14.757869	92.439762	-70.574138	26.964653	90.40199
-13.32244	6.292503	91.75692	-17.554892	20.546173	91.640404	34.463039	-4.275392	93.723007	36.513824	32.725895	92.325386	35.4884315	14.2252515	93.0241965	-70.5982155	26.8670945	90.2566115
-13.8614	4.307499	92.201546	-17.491222	20.032465	91.971497	34.165989	-4.883561	94.500534	36.866291	31.946411	93.173698	35.51614	13.531425	93.837116	-70.498584	26.533505	90.105878
-14.236654	3.070214	92.401833	-17.386036	19.673296	92.180107	34.111	-5.224044	94.846245	37.125908	31.433752	93.708015	35.618454	13.104854	94.27713	-70.390526	26.241738	90.083084
-14.58848	1.903094	92.607185	-17.302382	19.353327	92.432236	34.100723	-5.527664	95.092163	37.33395	31.020447	94.282219	35.7173365	12.7463915	94.687191	-70.3221005	25.9602625	90.177281
-14.984769	0.840599	92.800484	-17.185518	19.073654	92.70565	34.031574	-5.66766	95.356865	37.615135	30.758875	94.802734	35.8233545	12.5456075	95.0797995	-70.1943905	25.6017005	90.3315005
-15.365932	-0.140221	92.982132	-17.094057	18.851208	92.996063	34.13665	-5.806033	95.528336	37.865479	30.607016	95.409203	36.0010645	12.4004915	95.4687695	-70.1891785	25.3019245	90.5233565
-15.77097	-1.046105	93.175064	-17.003412	18.699404	93.332306	34.345581	-5.851073	95.64727	38.07872	30.621195	96.182503	36.2121505	12.385061	95.9148865	-70.2189745	25.013747	90.7497255
-16.169088	-1.866552	93.381409	-16.952333	18.586149	93.693573	34.654125	-5.741369	95.684555	38.301659	30.715816	96.976913	36.477892	12.4872235	96.330734	-70.382558	24.6850745	91.056412
-16.771681	-3.011069	93.553696	-16.867941	18.453127	94.17701	34.909721	-5.781271	96.154869	38.643391	30.886995	98.055962	36.776556	12.552862	97.1054155	-70.512438	24.353392	91.2486045
-17.288925	-3.715445	93.619164	-16.808752	18.36619	94.480774	34.997757	-5.707583	96.511543	38.859928	30.955086	98.735077	36.9288425	12.6237515	97.62331	-70.5463465	24.1086285	91.338238
-17.740137	-4.388221	93.656784	-16.719978	18.294079	94.790855	35.031509	-5.634001	96.735748	39.020405	31.06077	99.293251	37.025957	12.7133845	98.0144995	-70.465913	23.8747735	91.5672105
-18.255878	-5.047448	93.673523	-16.706497	18.229755	95.058289	35.106113	-5.597546	96.874718	39.131485	31.092405	99.682762	37.118799	12.7474295	98.27874	-70.531793	23.7120805	91.837838
-18.804583	-5.687941	93.737244	-16.71549	18.19697	95.296707	35.219624	-5.496409	97.094299	39.131527	31.153095	99.89064	37.1755755	12.828343	98.4924695	-70.6065555	23.565597	92.1009445
-19.35647	-6.299291	93.997337	-16.747549	18.13167	95.534149	35.438408	-5.41082	97.372322	39.03244	31.24984	99.965622	37.235424	12.91951	98.668972	-70.730522	23.34383	92.399326
-19.975096	-6.881572	94.369499	-16.79014	18.068718	95.711998	35.710468	-5.334621	97.676407	38.872997	31.36125	99.885643	37.2917325	13.0133145	98.781025	-70.8720125	23.1241215	92.642971
-20.927261	-7.739894	94.97258	-16.805357	17.972015	95.766739	36.016102	-5.250385	98.206726	38.526386	31.438837	99.430672	37.271244	13.094226	98.818699	-70.881958	22.849804	92.714779
-21.592457	-8.214903	95.400703	-16.818987	17.857344	95.776329	36.22007	-5.248946	98.465523	38.211964	31.404499	98.936653	37.216017	13.0777765	98.701088	-70.853991	22.6369115	92.85157
-22.314606	-8.665581	95.902412	-16.778189	17.684431	95.818901	36.371483	-5.329548	98.674332	37.878384	31.302496	98.37561	37.1249335	12.986474	98.524971	-70.6813115	22.382388	93.112831
-22.976347	-9.061308	96.441765	-16.756021	17.437464	95.868774	36.465828	-5.474942	98.868813	37.586369	31.135618	97.790054	37.0260985	12.830338	98.3294335	-70.5381405	22.04459	93.4081145
-23.635153	-9.384054	96.907539	-16.723808	17.087219	95.947823	36.459801	-5.646701	99.014915	37.341667	30.892599	97.343239	36.900734	12.622949	98.179077	-70.34835	21.551489	93.716569
-24.247656	-9.624576	97.301949	-16.688095	16.702955	96.077171	36.389099	-5.923114	99.13308	37.211578	30.667206	97.007462	36.8003385	12.372046	98.070271	-70.1765285	21.033864	94.084071
-24.912334	-9.780954	97.58493	-16.671707	16.273438	96.213844	36.306015	-6.277458	99.239639	37.199554	30.359756	96.785042	36.7527845	12.041149	98.0123405	-70.0961985	20.505727	94.4153475
-25.830612	-9.843039	97.860916	-16.629282	15.65126	96.469841	36.306896	-6.838716	99.245834	37.220863	29.911789	96.770676	36.7638795	11.5365365	98.008255	-70.0224435	19.7659835	94.931427
-26.2941	-9.71476	97.887894	-16.61977	15.242089	96.600449	36.279552	-7.206525	99.252014	37.274624	29.659792	96.897133	36.777088	11.2266335	98.0745735	-70.016628	19.2575445	95.1263245
-26.711985	-9.49403	97.77079	-16.60829	14.915654	96.664436	36.254791	-7.502257	99.242012	37.377815	29.466778	97.05529	36.816303	10.9822605	98.148651	-70.032883	18.8490475	95.180221
-27.087107	-9.145978	97.525291	-16.554232	14.653924	96.616867	36.257717	-7.703278	99.183098	37.52142	29.32066	97.25222	36.8895685	10.808691	98.217659	-69.9980325	18.499157	95.016075
-27.383551	-8.666143	97.178818	-16.499773	14.459864	96.477303	36.272907	-7.835286	99.131493	37.694435	29.266245	97.53231	36.983671	10.7154795	98.3319015	-69.983217	18.2042485	94.6227045
-27.614725	-8.151289	96.70784	-16.439898	14.303663	96.270424	36.269836	-7.812263	99.110832	37.906414	29.341972	97.841385	37.088125	10.7648545	98.4761085	-69.967921	17.8424715	94.0647395
-27.774271	-7.580914	96.128212	-16.380947	14.191717	96.006157	36.276375	-7.775624	99.088631	38.152702	29.425251	98.161301	37.2145385	10.8248135	98.624966	-69.9764325	17.5586205	93.387348
-27.857342	-6.589248	95.177063	-16.363234	14.044322	95.560959	36.362221	-7.648954	99.178772	38.45322	29.603027	98.893143	37.4077205	10.9770365	99.0359575	-70.1341885	17.1116075	92.0859605
-27.936083	-5.896869	94.622589	-16.346128	13.951998	95.31974	36.42691	-7.593843	99.346581	38.722019	29.72827	99.434486	37.5744645	11.0672135	99.3905335	-70.2667205	16.8367825	91.2489465
-27.953573	-5.15414	94.082985	-16.316704	13.897742	95.101753	36.563049	-7.602401	99.512161	38.974743	29.793621	99.972534	37.768896	11.09561	99.7423475	-70.402304	16.699874	90.4611585
-28.037346	-4.419825	93.570114	-16.295162	13.853553	94.862717	36.662231	-7.61941	99.641289	39.175953	29.818445	100.387238	37.919092	11.0995175	100.0142635	-70.509416	16.6075885	89.7111705
-28.143524	-3.651386	93.11972	-16.210188	13.806248	94.662125	36.693851	-7.574438	99.644348	39.330395	29.862419	100.627533	38.012123	11.1439905	100.1359405	-70.432499	16.4685055	89.1883095
-28.18648	-2.863825	92.786469	-16.080799	13.808465	94.430763	36.810398	-7.54851	99.440796	39.459343	29.837423	100.669983	38.1348705	11.1444565	100.0553895	-70.2964685	16.4724735	88.8061365
-28.25375	-2.027848	92.441391	-15.929474	13.842651	94.178734	36.930298	-7.489907	99.137024	39.577042	29.866922	100.552666	38.25367	11.1885075	99.844845	-70.112618	16.4967945	88.512623
-28.349453	-0.778655	91.993439	-15.66093	13.989717	93.784042	37.181835	-7.308711	98.606689	39.715431	29.93635	100.219833	38.448633	11.3138195	99.413261	-69.770493	16.6656145	88.154823
-28.468571	0.066584	91.777519	-15.458934	14.064129	93.594246	37.386539	-7.151145	98.284561	39.796387	30.056017	99.999657	38.591463	11.452436	99.142109	-69.509331	16.675822	88.046383
-28.642118	0.886268	91.594276	-15.269928	14.153213	93.43544	37.582603	-7.006314	98.041656	39.892639	30.178917	99.802658	38.737621	11.5863015	98.922157	-69.277477	16.7201245	87.948723
-28.751379	1.744133	91.452461	-15.099184	14.267752	93.338326	37.751442	-6.843019	97.894554	40.000637	30.267536	99.678238	38.8760395	11.7122585	98.786396	-69.0744075	16.8232455	87.890256
-28.92244	2.606313	91.364532	-14.971848	14.371723	93.287254	37.914223	-6.670037	97.806778	40.098305	30.415001	99.591911	39.006264	11.872482	98.6993445	-68.94996	16.870964	87.8751635
-29.118242	3.449586	91.38398	-14.874132	14.460028	93.295578	38.035305	-6.482707	97.755432	40.170059	30.584568	99.572334	39.102682	12.0509305	98.663883	-68.850946	16.8691255	87.927273
-29.324427	4.306735	91.432579	-14.804716	14.560427	93.34481	38.144234	-6.298766	97.779633	40.213547	30.746704	99.610138	39.1788905	12.223969	98.6948855	-68.7883225	16.896885	87.9947345
-29.688967	5.545562	91.646423	-14.739458	14.72608	93.545273	38.257454	-6.085526	97.833313	40.278828	30.96427	99.650246	39.268141	12.439372	98.7417795	-68.747057	17.012788	88.3487665
-29.907385	6.40215	91.849068	-14.678749	14.8155	93.696472	38.2868	-5.944313	97.835175	40.315613	31.107273	99.6446	39.3012065	12.58148	98.7398875	-68.6587045	17.04952	88.6530565
-30.155329	7.259144	92.077492	-14.631425	14.918186	93.884583	38.315781	-5.811231	97.80394	40.322262	31.202368	99.595108	39.3190215	12.6955685	98.699524	-68.5818715	17.1408035	89.069642
-30.420927	8.11686	92.376152	-14.582663	15.02268	94.103439	38.335411	-5.643699	97.813156	40.30571	31.27356	99.556694	39.3205605	12.8149305	98.684925	-68.4858865	17.2304295	89.521953
-30.655121	8.977141	92.704079	-14.530802	15.153928	94.364288	38.387558	-5.498227	97.846863	40.269157	31.428999	99.613983	39.3283575	12.965386	98.730423	-68.3899615	17.34247	89.998153
-30.933962	9.80967	93.063171	-14.478919	15.268911	94.670624	38.46056	-5.337159	97.897018	40.243317	31.626303	99.682739	39.3519385	13.144572	98.7898785	-68.3097765	17.39325	90.5513695
-31.147217	10.648699	93.488876	-14.478603	15.403542	94.984283	38.52615	-5.163814	97.96489	40.276516	31.828779	99.746338	39.401333	13.3324825	98.855614	-68.358539	17.4746015	91.112952
-31.514252	11.913278	93.995041	-14.466959	15.594286	95.409424	38.661312	-4.969273	98.087936	40.368435	31.716839	99.842766	39.5148735	13.373783	98.965351	-68.4487915	17.814789	91.853497
-31.723537	12.768126	94.354744	-14.456198	15.722357	95.680115	38.736534	-4.815895	98.155128	40.388123	31.87834	99.917221	39.5623285	13.5312225	99.0361745	-68.4747245	17.9134915	92.3240555
-31.945272	13.578887	94.688156	-14.456294	15.829149	95.933548	38.782585	-4.672125	98.189743	40.408836	32.080906	99.990326	39.5957105	13.7043905	99.0900345	-68.5082985	17.9539075	92.7770615
-32.142815	14.352991	94.987198	-14.43121	15.919977	96.17067	38.869919	-4.558106	98.176483	40.393974	32.250668	100.025238	39.6319465	13.846281	99.1008605	-68.4943665	17.993673	93.2404795
-32.313534	15.103809	95.265175	-14.443694	16.03673	96.338722	38.968784	-4.471692	98.134911	40.376411	32.404739	99.991943	39.6725975	13.9665235	99.063427	-68.5599855	18.1069365	93.614017
-32.416451	15.888143	95.55072	-14.389983	16.137985	96.512047	39.022415	-4.356495	98.053734	40.333984	32.565807	99.899002	39.6781995	14.104656	98.976368	-68.4581655	18.171314	94.047726
-32.474018	16.657377	95.866554	-14.335256	16.208982	96.697411	39.068989	-4.202924	97.943619	40.226631	33.087521	99.846642	39.64781	14.4422985	98.8951305	-68.318322	17.9756655	94.4996915
-32.491951	17.759708	96.372398	-14.193707	16.32089	96.988419	39.208988	-4.048217	97.755028	40.152855	33.248901	99.628532	39.6809215	14.600342	98.69178	-68.0683355	18.041438	95.285058
-32.485535	18.438547	96.647133	-14.085521	16.417801	97.167038	39.345039	-3.979958	97.682411	40.137402	33.378117	99.495537	39.7412205	14.6990795	98.588974	-67.9122625	18.1365225	95.745102
-32.407154	19.108019	96.896423	-14.009478	16.503815	97.305016	39.510387	-4.01514	97.662369	40.145393	33.501686	99.358665	39.82789	14.743273	98.510517	-67.846846	18.264357	96.099515
-32.328667	19.772711	97.089523	-13.906257	16.609085	97.400436	39.676006	-4.039236	97.635315	40.153225	33.648647	99.211983	39.9146155	14.8047055	98.423649	-67.7271295	18.4134645	96.377223
-32.126732	20.448128	97.217545	-13.826743	16.696354	97.460022	39.802803	-4.037968	97.634186	40.144711	33.797005	99.02845	39.973757	14.8795185	98.331318	-67.627243	18.5131895	96.588726
-31.924629	21.115831	97.319038	-13.725647	16.809923	97.512527	39.889751	-4.001632	97.645126	40.11499	33.939514	98.857468	40.0023705	14.968941	98.251297	-67.4536645	18.650905	96.773757
-31.641504	21.72855	97.316086	-13.654284	16.94195	97.496834	39.920856	-3.939486	97.702789	40.060089	34.08205	98.644417	39.9904725	15.071282	98.173603	-67.2990405	18.812618	96.820065
-31.129917	22.62044	97.214043	-13.605231	17.13903	97.408073	39.900501	-3.767822	97.810173	39.928349	34.247326	98.167755	39.914425	15.239752	97.988964	-67.124887	19.038308	96.827182
-30.744061	23.175089	97.073997	-13.616827	17.255487	97.324783	39.855667	-3.585761	97.872192	39.766724	34.327759	97.89019	39.8111955	15.370999	97.881191	-67.0448495	19.139975	96.768375
-30.306648	23.744749	96.943436	-13.647058	17.372972	97.237053	39.736794	-3.359333	97.996262	39.572853	34.40279	97.575943	39.6548235	15.5217285	97.7861025	-66.9489395	19.2242155	96.6880035
-29.803368	24.258425	96.83313	-13.648738	17.445688	97.196503	39.530323	-3.040312	98.132278	39.410568	34.433193	97.211365	39.4704455	15.6964405	97.6718215	-66.7679215	19.1949355	96.7211845
-29.296207	24.780516	96.668373	-13.663332	17.513163	97.173798	39.313587	-2.741495	98.283653	39.211433	34.424568	96.851387	39.26251	15.8415365	97.56752	-66.589174	19.1847895	96.780076
-28.734579	25.336391	96.411224	-13.684095	17.560022	97.085396	39.191017	-2.479064	98.47628	38.969505	34.4249	96.482018	39.080261	15.972918	97.479149	-66.448451	19.147126	96.691643
-28.073442	25.891525	96.133682	-13.668756	17.634783	97.031525	39.128063	-2.197719	98.750137	38.762035	34.354946	96.087227	38.945049	16.0786135	97.418682	-66.282561	19.1909525	96.644368
-27.093115	26.772678	95.723366	-13.679277	17.718618	96.920021	39.211952	-1.990378	99.206635	38.376774	34.256756	95.601097	38.794363	16.133189	97.403866	-66.152917	19.304047	96.436176
-26.156002	27.284809	95.38855	-13.657019	17.709332	96.823586	39.244099	-1.903632	99.433266	38.203968	34.205204	95.353577	38.7240335	16.150786	97.3934215	-66.0380715	19.267878	96.2537505
-25.559744	28.062878	95.097664	-13.656929	17.642939	96.710068	39.251663	-1.879844	99.535225	38.129303	34.160583	95.208191	38.690483	16.1403695	97.371708	-66.004341	19.1455085	96.048428
-24.722794	28.797504	94.784866	-13.673011	17.528612	96.563492	39.281216	-1.933365	99.574196	38.054203	34.187031	95.2323	38.6677095	16.126833	97.403248	-66.0137315	18.930391	95.723736
-23.837116	29.585228	94.52198	-13.682842	17.389471	96.410194	39.295811	-2.013497	99.528595	38.024052	34.148113	95.365593	38.6599315	16.067308	97.447094	-66.0256155	18.711634	95.373294
-22.934275	30.423656	94.320435	-13.711485	17.264042	96.278481	39.266441	-2.114801	99.389099	38.073692	34.10397	95.644516	38.6700665	15.9945845	97.5168075	-66.0930365	18.5334995	95.0401545
-21.991882	31.336969	94.248886	-13.729186	17.101862	96.150742	39.173687	-2.236878	99.193184	38.231831	34.062305	96.035316	38.702759	15.9127135	97.61425	-66.161131	18.2910105	94.687234
-20.508099	32.785164	94.285294	-13.771756	16.902136	95.928413	39.088772	-2.382368	98.761696	38.568546	34.041321	96.743103	38.828659	15.8294765	97.7523995	-66.372171	17.9747955	94.1044265
-19.527626	33.825855	94.342384	-13.799648	16.811956	95.749062	39.029781	-2.394008	98.362122	38.73645	34.116123	97.201294	38.8831155	15.8610575	97.781708	-66.4824115	17.7628545	93.716416
-18.513247	34.903828	94.458313	-13.843039	16.784807	95.540131	38.947472	-2.293239	97.968773	38.859875	34.252399	97.579102	38.9036735	15.97958	97.7739375	-66.5897515	17.590034	93.3063245
-17.485779	35.959545	94.65448	-13.888584	16.807009	95.395927	38.886616	-2.079779	97.655449	38.89489	34.424076	97.909645	38.890753	16.1721485	97.782547	-66.667921	17.4418695	93.009307
-16.490093	37.025562	94.856087	-14.018144	16.944933	95.297325	38.830421	-1.795155	97.416519	38.845242	34.656982	98.228989	38.8378315	16.4309135	97.822754	-66.8741195	17.4589525	92.771896
-15.461068	38.095154	95.091248	-14.154448	17.106789	95.192093	38.791233	-1.477515	97.180061	38.723465	34.885139	98.500816	38.757349	16.703812	97.8404385	-67.066245	17.509766	92.5437475
-14.425371	39.042957	95.417336	-14.293924	17.261887	95.103775	38.722973	-1.148111	96.87516	38.537796	35.034916	98.727867	38.6303845	16.9434025	97.8015135	-67.2182325	17.5803715	92.4060365
-12.86467	40.454269	95.880058	-14.430637	17.466944	94.879494	38.566856	-0.71124	96.277061	38.243179	35.213707	99.018929	38.4050175	17.2512335	97.647995	-67.2662915	17.6826545	92.110993
-11.862258	41.280968	96.222733	-14.546201	17.587059	94.714722	38.391994	-0.461709	95.839378	38.145966	35.352932	99.296753	38.26898	17.4456115	97.5680655	-67.361382	17.7285065	91.8613785
-10.83287	41.967369	96.593979	-14.691216	17.71056	94.566628	38.163136	-0.248189	95.448914	38.105602	35.461193	99.643028	38.134369	17.606502	97.545971	-67.516801	17.814618	91.587285
-9.782046	42.636387	96.971931	-14.905688	17.899025	94.396446	37.949593	-0.074285	95.109001	38.076706	35.594376	100.01799	38.0131495	17.7600455	97.5634955	-67.8245255	18.0380045	91.2293965
-8.77573	43.183304	97.349655	-15.072913	18.0515	94.276657	37.727074	0.108005	94.825653	38.045647	35.735043	100.387215	37.8863605	17.921524	97.606434	-68.0321865	18.181476	90.94688
-7.76918	43.588142	97.713211	-15.246852	18.264618	94.177261	37.515221	0.317784	94.601028	37.970631	35.86673	100.716843	37.742926	18.092257	97.6589355	-68.23663	18.436979	90.6955865
-6.754758	43.88063	97.984047	-15.41361	18.480019	94.084862	37.337761	0.534682	94.431046	37.878525	36.030273	100.991737	37.608143	18.2824775	97.7113915	-68.435363	18.6775605	90.4583325
-5.286885	44.061913	98.25222	-15.670373	18.83486	93.96067	37.111774	0.863794	94.299011	37.699173	36.330894	101.297852	37.4054735	18.597344	97.7984315	-68.7462195	19.072376	90.1229085
-4.361338	44.006111	98.338226	-15.80824	19.023613	93.871086	37.028431	1.096572	94.244514	37.590267	36.148785	101.437393	37.309349	18.6226785	97.8409535	-68.925829	19.4245475	89.9012185
-3.440547	43.813999	98.336487	-15.966135	19.231325	93.769981	36.93346	1.287266	94.207588	37.416035	36.682499	101.503029	37.1747475	18.9848825	97.8553085	-69.1070175	19.4777675	89.6846535
-2.540857	43.446739	98.31398	-16.085009	19.367311	93.693695	36.867428	1.440152	94.161644	37.270496	36.815903	101.527802	37.068962	19.1280275	97.844723	-69.23898	19.6065945	89.542667
-1.685596	42.91193	98.204453	-16.163694	19.493446	93.609077	36.791382	1.565993	94.120171	37.152611	36.91024	101.506828	36.9719965	19.2381165	97.8134995	-69.2993845	19.7487755	89.4046545
-0.843961	42.248013	98.02626	-16.226473	19.546738	93.519844	36.749794	1.620524	94.069504	37.085487	36.625854	101.449669	36.9176405	19.123189	97.7595865	-69.3705865	19.970287	89.2801015
-0.085315	41.413181	97.828255	-16.300846	19.606462	93.450043	36.693546	1.695163	94.031403	36.989792	36.671818	101.397339	36.841669	19.1834905	97.714371	-69.443361	20.0294335	89.185715
1.009395	39.84594	97.507706	-16.334288	19.60376	93.406471	36.652252	1.643945	94.045029	36.866093	37.036072	101.299728	36.7591725	19.3400085	97.6723785	-69.4277485	19.8675115	89.1405635
1.705809	38.680603	97.120087	-16.344948	19.641716	93.414307	36.637859	1.568271	94.088432	36.851059	36.985706	101.155792	36.744459	19.2769885	97.622112	-69.434355	20.0064435	89.206502
2.34517	37.366451	96.691383	-16.327137	19.670429	93.411736	36.61657	1.422612	94.172447	36.849602	36.908688	100.932274	36.733086	19.16565	97.5523605	-69.38736	20.175208	89.2711115
2.971581	35.876133	96.241951	-16.264887	19.724569	93.392372	36.61108	1.17377	94.337257	36.888912	36.751701	100.680374	36.749996	18.9627355	97.5088155	-69.27977	20.4864025	89.2759285
3.578892	34.32151	95.783066	-16.207809	19.712437	93.340271	36.601536	0.889718	94.577835	36.966496	36.587902	100.491035	36.784016	18.73881	97.534435	-69.199634	20.686064	89.146107
4.118935	32.600212	95.384209	-16.144766	19.687815	93.324608	36.596397	0.550135	94.89035	37.075798	36.35038	100.37352	36.8360975	18.4502575	97.631935	-69.1256295	20.9253725	89.017281
4.544615	30.778864	95.122025	-16.107592	19.580992	93.32579	36.592449	0.170042	95.349281	37.183102	36.081459	100.421013	36.8877755	18.1257505	97.885147	-69.1029595	21.0362335	88.766433
5.109353	27.844128	94.990692	-16.119169	19.37274	93.453476	36.624241	-0.442307	96.273033	37.335415	35.656502	100.744034	36.979828	17.6070975	98.5085335	-69.218166	21.1383825	88.3984185
5.339189	25.7691	94.966248	-16.189789	19.224228	93.57988	36.645229	-0.819055	96.961586	37.399426	35.388058	100.94799	37.0223275	17.2845015	98.954788	-69.4019055	21.1639545	88.204972
5.52118	23.621761	94.942108	-16.247162	19.059368	93.665337	36.646973	-1.144703	97.549889	37.395992	35.144081	101.053307	37.0214825	16.999689	99.301598	-69.5158065	21.119047	88.029076
5.64847	21.517839	94.873062	-16.29953	18.855499	93.708595	36.635853	-1.411791	97.991386	37.35471	34.902485	101.006851	36.9952815	16.745347	99.4991185	-69.5943415	20.965651	87.9180715
5.713915	19.317659	94.708565	-16.385237	18.676155	93.664772	36.592346	-1.631936	98.263847	37.260471	34.665146	100.815582	36.9264085	16.516605	99.5397145	-69.6968825	20.835705	87.7898295
5.695088	17.112104	94.532944	-16.438898	18.464766	93.584564	36.552383	-1.805275	98.389122	37.122475	34.480446	100.52742	36.837429	16.3375855	99.458271	-69.715225	20.5919465	87.710857
5.571827	14.886573	94.346123	-16.492826	18.260183	93.496811	36.484772	-1.964812	98.462837	36.968002	34.295895	100.181183	36.726387	16.1655415	99.32201	-69.712039	20.3548245	87.671612
5.247457	11.549381	94.297318	-16.592541	17.912008	93.464943	36.423512	-2.22788	98.67852	36.719624	33.969654	99.653122	36.571568	15.870887	99.165821	-69.75665	19.953129	87.764065
4.88868	9.33289	94.334045	-16.667049	17.704813	93.496857	36.379356	-2.426629	98.919113	36.55764	33.761654	99.329796	36.468498	15.6675125	99.1244545	-69.802596	19.7421135	87.8692595
4.47266	7.137328	94.53476	-16.730053	17.515118	93.576141	36.323715	-2.653436	99.251564	36.428738	33.523655	99.039246	36.3762265	15.4351095	99.145405	-69.8363325	19.5951265	88.006877
3.94131	4.984502	94.780228	-16.7943	17.293335	93.658356	36.288528	-2.924256	99.606438	36.360313	33.251968	98.763123	36.3244205	15.163856	99.1847805	-69.9130205	19.422814	88.1319315
3.346704	2.856159	95.134949	-16.85741	17.055264	93.768791	36.215038	-3.167078	99.989738	36.285645	32.960114	98.527885	36.2503415	14.896518	99.2588115	-69.9651615	19.21401	88.2787705
2.613126	0.811341	95.529686	-16.949881	16.817116	93.909927	36.148838	-3.414931	100.473427	36.241444	32.659851	98.356911	36.195141	14.62246	99.415169	-70.094903	19.011772	88.404685
1.834681	-1.133716	96.02861	-17.008101	16.579605	94.070168	36.129223	-3.690548	100.990547	36.202423	32.362923	98.249229	36.165823	14.3361875	99.619888	-70.182025	18.8230225	88.520448
0.495086	-3.861227	96.813011	-17.106028	16.170189	94.318916	36.144421	-4.142198	101.682648	36.160992	31.902882	98.149261	36.1527065	13.880342	99.9159545	-70.3647625	18.460036	88.7218775
-0.483738	-5.521178	97.257919	-17.147079	15.876134	94.462799	36.145515	-4.431693	102.048347	36.137173	31.554995	98.108109	36.141344	13.561651	100.078228	-70.435502	18.190617	88.84737
-1.546284	-7.096281	97.635628	-17.138252	15.54179	94.568901	36.136757	-4.755104	102.327393	36.139629	31.194172	98.063927	36.138193	13.219534	100.19566	-70.414697	17.864046	88.942142
-2.643217	-8.52388	97.934898	-17.152136	15.211421	94.657211	36.143379	-5.097543	102.520775	36.152653	30.833855	98.019234	36.148016	12.868156	100.2700045	-70.452288	17.554686	89.0444175
-3.813163	-9.827133	98.169479	-17.130556	14.867126	94.708458	36.147564	-5.421549	102.626732	36.174263	30.479574	97.992661	36.1609135	12.5290125	100.3096965	-70.4220255	17.2052395	89.1072195
-5.04669	-10.994066	98.333206	-17.1098	14.550204	94.765266	36.159534	-5.733763	102.688049	36.202316	30.149424	97.948875	36.180925	12.2078305	100.318462	-70.400525	16.8925775	89.21207
-6.317312	-12.003817	98.474731	-17.05994	14.228648	94.810677	36.200653	-6.09397	102.703476	36.256294	29.844507	97.93248	36.2284735	11.8752685	100.317978	-70.3483535	16.5820275	89.303376
-8.308146	-13.203078	98.716278	-16.992296	13.853116	94.901207	36.241795	-6.498876	102.792969	36.381069	29.427105	97.902771	36.311432	11.4641145	100.34787	-70.296024	16.2421175	89.454544
-9.688965	-13.788896	98.872665	-16.927933	13.63577	94.992027	36.293301	-6.743038	102.930489	36.490761	29.166752	97.885567	36.392031	11.211857	100.408028	-70.247897	16.059683	89.576026
-11.131228	-14.177556	99.047134	-16.847801	13.44703	95.102882	36.384865	-6.969725	103.046631	36.598915	28.906673	97.856682	36.49189	10.968474	100.4516565	-70.187492	15.925586	89.7541075
-12.581059	-14.38843	99.207497	-16.724659	13.234127	95.203865	36.474564	-7.179437	103.15728	36.72686	28.652174	97.808769	36.600712	10.7363685	100.4830245	-70.05003	15.7318855	89.9247055
-14.033322	-14.512237	99.238983	-16.6415	13.035477	95.320061	36.593529	-7.391109	103.1996	36.834122	28.470045	97.781357	36.7138255	10.539468	100.4904785	-69.9968255	15.531486	90.1496435
-15.507403	-14.444947	99.246948	-16.536871	12.844229	95.444008	36.658691	-7.517966	103.189102	36.939346	28.334051	97.748924	36.7990185	10.4080425	100.469013	-69.8727605	15.2804155	90.419003
-16.967335	-14.181269	99.194977	-16.469727	12.655124	95.584641	36.75465	-7.643245	103.07634	37.03513	28.225153	97.66983	36.89489	10.290954	100.373085	-69.834344	15.019294	90.796197
-19.189444	-13.534207	98.93544	-16.387949	12.459262	95.76265	36.873344	-7.730277	102.777824	37.086948	28.17078	97.553787	36.980146	10.2202515	100.1658055	-69.756044	14.6982725	91.3594945
-20.626303	-12.892197	98.690262	-16.351522	12.349344	95.856789	36.936207	-7.723105	102.534058	37.111977	28.187885	97.504517	37.024092	10.23239	100.0192875	-69.727136	14.466298	91.6942905
-22.087116	-12.140934	98.362595	-16.360144	12.288811	95.939461	36.998024	-7.690052	102.267693	37.116726	28.272745	97.51429	37.057375	10.2913465	99.8909915	-69.777663	14.2862755	91.9879305
-23.567429	-11.231782	97.989365	-16.3335	12.221251	95.981613	37.020676	-7.612648	101.993874	37.105946	28.365988	97.559631	37.063311	10.37667	99.7767525	-69.730311	14.065832	92.1864735
-25.062422	-10.178768	97.541054	-16.33819	12.178551	95.998695	37.04493	-7.566379	101.737701	37.076595	28.483999	97.657288	37.0607625	10.45881	99.6974945	-69.7371425	13.898292	92.2998955
-26.467865	-9.042656	97.079674	-16.35017	12.140367	95.948242	37.062298	-7.502099	101.474701	37.047474	28.595984	97.797653	37.054886	10.5469425	99.636177	-69.755226	13.7337915	92.260307
-27.896318	-7.719672	96.616417	-16.356033	12.109249	95.843758	37.080334	-7.443845	101.199425	37.06287	28.708904	97.894196	37.071602	10.6325295	99.5468105	-69.783668	13.5859685	92.1407055
-29.981916	-5.616193	95.991692	-16.358847	12.076949	95.682938	37.114098	-7.399822	100.691345	37.066219	28.787104	97.918442	37.0901585	10.693641	99.3048935	-69.8078525	13.460257	92.0609825
-31.353882	-4.104311	95.673843	-16.295273	11.999742	95.633049	37.148365	-7.407574	100.147697	37.015385	28.733128	97.748482	37.081875	10.662777	98.9480895	-69.672421	13.336707	92.3180085
-32.687843	-2.4986	95.488121	-16.191637	11.932188	95.613167	37.171501	-7.443596	99.319908	36.954517	28.58252	97.305817	37.063009	10.569462	98.3128625	-69.446283	13.294914	92.9134715
-33.9566	-0.811522	95.418243	-16.031765	11.862175	95.540619	37.141617	-7.475214	98.165985	36.877159	28.396269	96.535393	37.009388	10.4605275	97.350689	-69.072918	13.2638225	93.730549
-35.15086	0.945824	95.450882	-15.848274	11.82282	95.415474	37.031719	-7.389735	96.767654	36.767429	28.269732	95.499489	36.899574	10.4399985	96.1335715	-68.596122	13.2056415	94.6973765
-36.313797	2.799816	95.550575	-15.682284	11.807374	95.31842	36.906261	-7.237786	95.32486	36.553242	28.275976	94.474945	36.7297515	10.519095	94.8999025	-68.0943195	13.095653	95.7369375
-37.364895	4.732844	95.738564	-15.57755	11.877529	95.220123	36.685596	-6.937089	93.946579	36.325207	28.362211	93.537178	36.5054015	10.712561	93.7418785	-67.6605015	13.042497	96.6983675
-38.929054	7.644128	95.899475	-15.620054	12.051032	94.968796	36.309788	-6.293557	92.151489	35.89753	28.691826	92.311867	36.103659	11.1991345	92.231678	-67.343767	12.9029295	97.705914
-39.909863	9.615623	95.912781	-15.693315	12.245522	94.728127	36.030342	-5.795986	91.075638	35.457851	29.052078	91.63063	35.7440965	11.628046	91.353134	-67.1307265	12.862998	98.10312
-40.766571	11.552318	95.845284	-15.861673	12.456703	94.405457	35.711296	-5.302279	90.164726	35.077221	29.44825	91.039978	35.3942585	12.0729855	90.602352	-67.1176045	12.8404205	98.208562
-41.525753	13.55274	95.628586	-16.097197	12.70528	93.966713	35.450397	-4.843429	89.384537	34.723763	29.868523	90.562515	35.08708	12.512547	89.973526	-67.281474	12.898013	97.9599
-42.211113	15.543872	95.339233	-16.363379	12.929304	93.517944	35.163502	-4.43402	88.703575	34.368332	30.257744	90.200768	34.765917	12.911862	89.4521715	-67.492675	12.946746	97.5837165
-42.801121	17.448313	95.037392	-16.714497	13.15955	93.062073	34.839962	-4.07727	88.084862	34.032745	30.599272	89.889771	34.4363535	13.261001	88.9873165	-67.8653475	13.058099	97.1368295
-43.30518	19.342682	94.830841	-17.048725	13.366048	92.66024	34.5019	-3.744527	87.521736	33.692734	30.902185	89.622963	34.097317	13.578829	88.5723495	-68.194767	13.153267	96.7481305
-43.766418	22.062366	94.661942	-17.548744	13.623696	92.173347	33.997059	-3.261903	86.739059	33.196735	31.33252	89.243248	33.596897	14.0353085	87.9911535	-68.694385	13.2120835	96.3555405
-43.962475	23.823385	94.639282	-17.817865	13.804693	91.912849	33.675747	-2.942823	86.322746	32.887096	31.615242	89.031929	33.2814215	14.3362095	87.6773375	-68.9171515	13.2731765	96.1483605
-44.005455	25.407019	94.615883	-18.069191	13.949055	91.72683	33.417591	-2.638027	85.995087	32.587833	31.872028	88.883034	33.002712	14.6170005	87.4390605	-69.141094	13.2811095	96.0145995
-43.910728	27.03265	94.64653	-18.320721	14.140222	91.603859	33.189884	-2.320805	85.793098	32.327087	32.143707	88.793945	32.7584855	14.911451	87.2935215	-69.3999275	13.368993	95.9141965
-43.703396	28.532925	94.651314	-18.58041	14.292916	91.517517	32.976254	-2.049523	85.708679	32.029911	32.402225	88.881157	32.5030825	15.176351	87.294918	-69.6639025	13.409481	95.740116
-43.46117	29.958321	94.650261	-18.866714	14.455305	91.436172	32.777645	-1.801607	85.656319	31.838455	32.642418	88.937592	32.30805	15.4204055	87.2969555	-70.041478	13.4902045	95.5753885
-43.013294	31.304859	94.658669	-19.132038	14.614237	91.385017	32.579037	-1.573215	85.617767	31.592581	32.845703	89.036339	32.085809	15.636244	87.327053	-70.349885	13.59223	95.442981
-42.194695	33.146805	94.634941	-19.514704	14.806962	91.270401	32.235317	-1.277893	85.553192	31.176758	33.091564	89.12326	31.7060375	15.9068355	87.338226	-70.7354455	13.7070885	95.202576
-41.570702	34.314796	94.52388	-19.776993	14.984051	91.115227	31.974224	-1.093731	85.473022	30.957996	33.256123	89.115616	31.46611	16.081196	87.294319	-71.020096	13.886906	94.936135
-40.861465	35.37331	94.344543	-20.03846	15.149183	90.979347	31.689411	-0.916883	85.407478	30.747238	33.408138	89.103554	31.2183245	16.2456275	87.255516	-71.2952445	14.0527385	94.703178
-39.995758	36.381565	94.163422	-20.332354	15.31221	90.868988	31.420771	-0.74954	85.417419	30.51709	33.561783	89.180855	30.9689305	16.4061215	87.299137	-71.6336385	14.2182985	94.438839
-39.082237	37.234287	94.02623	-20.652998	15.471818	90.798065	31.190634	-0.609491	85.545448	30.256289	33.733662	89.40799	30.7234615	16.5620855	87.476719	-72.0294575	14.3815505	94.119411
-38.099396	38.037052	93.941483	-20.972595	15.605032	90.781555	31.002602	-0.486162	85.795105	30.053949	33.912884	89.820107	30.5282755	16.713361	87.807606	-72.4734655	14.496703	93.755504
-37.044056	38.705708	93.853348	-21.243942	15.727767	90.785202	30.831194	-0.362119	86.151733	29.914072	34.129681	90.430962	30.372633	16.883781	88.2913475	-72.860517	14.571753	93.2790565
-35.309731	39.516579	93.823555	-21.667507	15.923536	90.84346	30.672041	-0.140776	86.896255	29.840569	34.499298	91.539421	30.256305	17.179261	89.217838	-73.591319	14.667811	92.469082
-34.081936	39.939957	93.760834	-21.893738	16.069128	90.866547	30.618301	0.001995	87.465195	29.812733	34.734882	92.285156	30.215517	17.3684385	89.8751755	-74.002993	14.7698175	91.8579185
-32.833447	40.290462	93.67038	-22.093813	16.269014	90.907875	30.6029	0.134144	88.069603	29.768288	34.953575	93.003662	30.185594	17.5438595	90.5366325	-74.37322	14.9941685	91.2791175
-31.422974	40.537357	93.476776	-22.261118	16.449432	90.900627	30.619249	0.273087	88.712463	29.724279	35.165569	93.659744	30.171764	17.719328	91.1861035	-74.694	15.179536	90.6151505
-30.123898	40.683769	93.309547	-22.381702	16.638079	90.903839	30.671539	0.398722	89.413086	29.688368	35.372448	94.284752	30.1799535	17.885585	91.848919	-74.9433575	15.390573	89.958759
-28.759951	40.699593	93.093597	-22.494953	16.82819	90.865631	30.734762	0.501271	90.099113	29.678514	35.574154	94.850891	30.206638	18.0377125	92.475002	-75.196544	15.6186675	89.25626
-27.311993	40.615871	92.854843	-22.534872	16.961103	90.826965	30.806679	0.582723	90.829163	29.672674	35.715809	95.393715	30.2396765	18.149266	93.111439	-75.3094205	15.77294	88.542491
-25.227911	40.282047	92.592926	-22.583208	17.100536	90.806076	30.944242	0.559919	91.85994	29.736969	35.810585	96.183105	30.3406055	18.185252	94.0215225	-75.5070215	16.01582	87.5906295
-23.890823	39.928699	92.479294	-22.547327	17.139622	90.820702	31.016001	0.515089	92.478973	29.852602	35.837597	96.648117	30.4343015	18.176343	94.563545	-75.5289555	16.102901	87.077859
-22.461689	39.381996	92.330048	-22.522621	17.149656	90.799721	31.085268	0.421484	92.987457	29.96841	35.84816	97.017838	30.526839	18.134822	95.0026475	-75.572081	16.16449	86.5967945
-21.129843	38.818169	92.226189	-22.474112	17.152809	90.792336	31.140327	0.351118	93.389702	30.08329	35.816463	97.294579	30.6118085	18.0837905	95.3421405	-75.5600325	16.2218275	86.2425315
-19.862772	38.092487	92.205643	-22.406731	17.149128	90.841118	31.196722	0.299986	93.72908	30.203014	35.781342	97.476837	30.699868	18.040664	95.6029585	-75.51333	16.257592	86.0792775
-18.646822	37.370899	92.202087	-22.323309	17.174875	90.902748	31.292274	0.259854	94.009262	30.287338	35.765839	97.618683	30.789806	18.0128465	95.8139725	-75.436424	16.3369035	85.9915235
-17.466045	36.540531	92.223976	-22.218954	17.179594	91.008301	31.345669	0.238054	94.214287	30.392515	35.777386	97.701309	30.869092	18.00772	95.957798	-75.307	16.351468	86.058804
-15.830281	35.186092	92.163818	-22.125139	17.262209	91.063293	31.426773	0.234378	94.430832	30.547607	35.774593	97.747765	30.98719	18.0044855	96.0892985	-75.237468	16.5199325	86.0372875
-14.778948	34.181141	92.114845	-22.101423	17.324821	91.055305	31.476572	0.212936	94.554436	30.621126	35.781845	97.752464	31.048849	17.9973905	96.15345	-75.251695	16.6522515	85.95716
-13.804199	33.184006	91.974541	-22.052111	17.429579	91.02803	31.494114	0.20187	94.657768	30.683496	35.793507	97.722092	31.088805	17.9976885	96.18993	-75.193027	16.8614695	85.86613
-12.892742	32.070522	91.804779	-22.020386	17.496365	90.946236	31.49535	0.160044	94.747856	30.738518	35.76635	97.59304	31.116934	17.963197	96.170448	-75.157706	17.029533	85.722024
-12.020247	30.925406	91.606148	-21.968344	17.614714	90.836266	31.498787	0.138709	94.816498	30.777979	35.714619	97.36512	31.138383	17.926664	96.090809	-75.075071	17.302764	85.581723
-11.203605	29.762926	91.335815	-21.917164	17.705376	90.710815	31.500807	0.088002	94.864861	30.812826	35.657345	97.094467	31.1568165	17.8726735	95.979664	-74.9911445	17.5380785	85.441966
-10.472491	28.513409	91.130684	-21.806419	17.754135	90.591347	31.529432	0.00648	94.890717	30.869516	35.576706	96.810539	31.199474	17.791593	95.850628	-74.812312	17.716677	85.332066
-9.474713	26.570887	90.916916	-21.653309	17.790285	90.513733	31.575453	-0.119854	94.909271	30.976223	35.398224	96.407738	31.275838	17.639185	95.6585045	-74.582456	17.941385	85.3689615
-8.891145	25.238213	90.846771	-21.549719	17.791979	90.534485	31.65493	-0.247761	94.938568	31.098301	35.281544	96.171646	31.3766155	17.5168915	95.555107	-74.4760535	18.0670665	85.513863
-8.367945	23.87623	90.80809	-21.384905	17.80365	90.612274	31.751827	-0.367329	94.99118	31.22262	35.144569	95.968399	31.4872235	17.38862	95.4797895	-74.2570335	18.21868	85.7447585
-7.874006	22.516302	90.851173	-21.240313	17.797602	90.709053	31.839975	-0.500429	95.018692	31.368155	35.003654	95.777145	31.604065	17.2516125	95.3979185	-74.084691	18.3435915	86.0201875
-7.461796	21.178831	90.942734	-21.052664	17.785507	90.868973	31.957659	-0.611569	95.014763	31.525087	34.861675	95.652512	31.741373	17.125053	95.3336375	-73.846701	18.445961	86.4043085
-7.104128	19.802126	91.031044	-20.876198	17.788258	91.046867	32.083439	-0.711912	94.991325	31.715658	34.765797	95.628555	31.8995485	17.0269425	95.30994	-73.6519445	18.5495735	86.783794
-6.78342	18.422674	91.213928	-20.72369	17.811953	91.277084	32.213608	-0.787358	94.996696	31.921753	34.708019	95.652435	32.0676805	16.9603305	95.3245655	-73.5150605	18.6635755	87.2296025
-6.446675	16.460161	91.457939	-20.533278	17.882994	91.64917	32.366844	-0.835957	95.038048	32.154095	34.661488	95.787323	32.2604695	16.9127655	95.4126855	-73.3270255	18.8532225	87.8856545
-6.288181	15.055315	91.611626	-20.445524	17.921152	91.880592	32.480289	-0.857354	95.09922	32.285313	34.663574	95.922119	32.382801	16.90311	95.5106695	-73.273849	18.939194	88.2505145
-6.15005	13.731898	91.778404	-20.359976	17.998024	92.110031	32.573872	-0.846403	95.143593	32.409866	34.701263	96.064529	32.491869	16.92743	95.604061	-73.211821	19.068618	88.616001
-6.072404	12.396884	91.855911	-20.269659	18.062492	92.281586	32.640865	-0.818807	95.154503	32.531868	34.716278	96.151237	32.5863665	16.9487355	95.65287	-73.1256845	19.1762485	88.910302
-5.993027	11.045019	91.905113	-20.189901	18.170422	92.376587	32.71685	-0.831851	95.183159	32.641376	34.730782	96.180519	32.679113	16.9494655	95.681839	-73.058915	19.3913785	89.071335
-5.934683	9.716869	91.968834	-20.101051	18.281164	92.419594	32.77729	-0.864975	95.284119	32.747269	34.694256	96.176636	32.7622795	16.9146405	95.7303775	-72.9643815	19.6476875	89.1088105
-5.990027	8.358599	91.980873	-20.002579	18.367548	92.44632	32.870014	-0.93184	95.456345	32.852066	34.626709	96.141548	32.86104	16.8474345	95.7989465	-72.866198	19.8876615	89.0936935
-6.063684	6.304698	92.165817	-19.848677	18.462629	92.49205	33.037148	-1.088285	95.909081	33.04031	34.490742	96.091339	33.038729	16.7012285	96.00021	-72.736083	20.2240295	88.98389
-6.162043	4.963859	92.356041	-19.747778	18.502817	92.53569	33.130802	-1.188135	96.322662	33.201519	34.37397	96.12088	33.1661605	16.5929175	96.221771	-72.6617165	20.4127165	88.849609
-6.285583	3.613074	92.653313	-19.58136	18.510895	92.637367	33.312752	-1.317916	96.846878	33.389206	34.273914	96.250793	33.350979	16.477999	96.5488355	-72.513699	20.543791	88.7258985
-6.483388	2.292635	93.046608	-19.455061	18.496456	92.814346	33.524689	-1.417605	97.422707	33.588356	34.209816	96.488297	33.5565225	16.3961055	96.955502	-72.4666445	20.5968065	88.67319
-6.684237	1.031849	93.493935	-19.285978	18.454613	93.020424	33.767864	-1.496515	98.0317	33.826466	34.18998	96.757385	33.797165	16.3467325	97.3945425	-72.369121	20.5624935	88.6463055
-6.956638	-0.215072	93.921341	-19.119282	18.39974	93.227234	34.029285	-1.550302	98.594215	34.059975	34.191029	97.045448	34.04463	16.3203635	97.8198315	-72.283194	20.4791165	88.6346365
-7.247257	-1.361485	94.329803	-18.899929	18.358059	93.420914	34.304924	-1.572817	99.08326	34.327198	34.197586	97.280373	34.316061	16.3123845	98.1818165	-72.115919	20.4037335	88.6600115
-7.760316	-2.997352	94.914673	-18.544607	18.269371	93.628708	34.72694	-1.621273	99.650291	34.766438	34.175385	97.49868	34.746689	16.277056	98.5744855	-71.835903	20.261686	88.6829305
-8.167859	-4.001175	95.238365	-18.258215	18.208977	93.731079	34.989563	-1.700637	99.933815	35.065166	34.105511	97.592728	35.0273645	16.202437	98.7632715	-71.5437945	20.215517	88.6988865
-8.556116	-4.929006	95.503227	-17.981789	18.135441	93.836441	35.221207	-1.825472	100.219788	35.410942	33.960579	97.641464	35.3160745	16.0675535	98.930626	-71.2796525	20.2033285	88.742256
-9.062811	-5.762859	95.817162	-17.666241	18.032364	93.979942	35.505772	-2.041639	100.453186	35.751621	33.786377	97.700409	35.6286965	15.872369	99.0767975	-70.9611785	20.192359	88.8830865
-9.59839	-6.50617	96.154938	-17.371426	17.928665	94.133659	35.775372	-2.206075	100.666916	36.079727	33.646091	97.771858	35.9275495	15.720008	99.219387	-70.6704015	20.137322	89.047931
-10.183728	-7.131645	96.404961	-17.063894	17.822716	94.270248	36.029972	-2.34001	100.892006	36.440853	33.489235	97.783318	36.2354125	15.5746125	99.337662	-70.3632005	20.0708195	89.202834
-10.734674	-7.684092	96.647003	-16.740294	17.762831	94.431671	36.322365	-2.435005	101.036346	36.765007	33.365223	97.749916	36.543686	15.465109	99.393131	-70.024274	20.060553	89.470211
-11.665273	-8.246872	96.975342	-16.300968	17.69817	94.610313	36.756046	-2.434483	101.134911	37.192619	33.347092	97.589066	36.9743325	15.4563045	99.3619885	-69.5762685	19.9400355	89.8586375
-12.321988	-8.452373	97.152771	-16.011494	17.679859	94.694458	37.062202	-2.37033	101.101303	37.417725	33.389889	97.391563	37.2399635	15.5097795	99.246433	-69.2629515	19.8499385	90.142483
-12.987922	-8.557393	97.244438	-15.733904	17.661486	94.755905	37.36314	-2.273939	101.02581	37.605553	33.428352	97.159111	37.4843465	15.5772065	99.0924605	-68.9521545	19.7457655	90.4193495
-13.631355	-8.572884	97.300865	-15.467499	17.648542	94.809776	37.651031	-2.190012	100.917343	37.779251	33.468349	96.914803	37.715141	15.6391685	98.916073	-68.650139	19.6579155	90.703479
-14.322395	-8.461113	97.328743	-15.216914	17.618448	94.860825	37.925171	-2.143463	100.78933	37.958904	33.496975	96.705719	37.9420375	15.676756	98.7475245	-68.3758655	19.56014	90.9741255
-15.02779	-8.208208	97.345604	-14.979542	17.544355	94.950951	38.134979	-2.125015	100.702797	38.13644	33.484543	96.555145	38.1357095	15.679764	98.628971	-68.0947935	19.408946	91.272931
-15.725967	-7.829423	97.376518	-14.74789	17.471329	95.083328	38.37112	-2.150244	100.625099	38.335663	33.4505	96.478271	38.3533915	15.650128	98.551685	-67.8491715	19.29253	91.614971
-16.750813	-7.106925	97.375885	-14.456759	17.378044	95.312164	38.649742	-2.253927	100.528191	38.647797	33.378632	96.486374	38.6487695	15.5623525	98.5072825	-67.5622875	19.1937355	92.1170455
-17.453104	-6.478877	97.382034	-14.273275	17.305536	95.476784	38.81913	-2.327997	100.480942	38.840885	33.309978	96.528854	38.8300075	15.4909905	98.504898	-67.3765575	19.1200815	92.44867
-18.109943	-5.711628	97.385269	-14.091015	17.240828	95.638123	38.978165	-2.380064	100.452545	39.035046	33.259121	96.591591	39.0066055	15.4395285	98.522068	-67.1886355	19.0421275	92.754178
-18.713871	-4.879082	97.325867	-13.927634	17.210619	95.77803	39.140285	-2.422028	100.43988	39.212673	33.261993	96.689651	39.176479	15.4199825	98.5647655	-67.031747	19.0012555	92.9912945
-19.308472	-3.90329	97.270027	-13.780623	17.21596	95.893112	39.304974	-2.442497	100.421921	39.390541	33.264469	96.80719	39.3477575	15.410986	98.6145555	-66.9090035	19.020934	93.1716685
-19.955484	-2.851471	97.184753	-13.608392	17.210493	96.002563	39.477669	-2.464522	100.373924	39.592899	33.274696	96.955254	39.535284	15.405087	98.664589	-66.752068	19.015899	93.340537
-20.508516	-1.682721	97.0625	-13.452191	17.216393	96.093399	39.633228	-2.503879	100.274361	39.816059	33.30616	97.13855	39.7246435	15.4011405	98.7064555	-66.6290255	19.0316455	93.4803425
-21.284447	0.195043	96.697365	-13.168357	17.198341	96.179268	39.830696	-2.611248	99.969345	40.237293	33.281746	97.448387	40.0339945	15.335249	98.708866	-66.3707085	19.061433	93.64967
-21.772537	1.533465	96.41716	-12.988477	17.154417	96.196533	39.940624	-2.699384	99.626045	40.524765	33.260998	97.631111	40.2326945	15.280807	98.628578	-66.2096485	19.028027	93.764488
-22.212172	2.92429	96.074677	-12.787497	17.11409	96.161896	40.031971	-2.766233	99.129555	40.787876	33.202057	97.73114	40.4099235	15.217912	98.4303475	-65.9849175	19.010268	93.8934445
-22.624325	4.37937	95.723076	-12.606695	17.059174	96.061623	40.100643	-2.803476	98.475807	40.991634	33.168514	97.715469	40.5461385	15.182519	98.095638	-65.7595285	18.935829	94.027608
-23.015421	5.876304	95.364578	-12.414614	17.044933	95.864922	40.131485	-2.797463	97.718826	41.152164	33.172497	97.5839	40.6418245	15.187517	97.651363	-65.4710525	18.902349	94.078481
-23.314289	7.421537	94.963768	-12.284794	17.046299	95.609039	40.133724	-2.734516	96.925011	41.264622	33.196754	97.351791	40.699173	15.231119	97.138401	-65.268761	18.861479	94.079677
-23.627632	8.973549	94.651237	-12.189299	17.10886	95.343033	40.111927	-2.61492	96.150497	41.330711	33.250221	97.040703	40.721319	15.3176505	96.5956	-65.099917	18.9000695	94.090466
-24.011957	11.349023	94.281624	-12.115269	17.242193	94.938171	40.016365	-2.314564	95.055061	41.299286	33.374302	96.423134	40.6578255	15.529869	95.7390975	-64.8883635	18.954517	94.1372445
-24.184086	12.973103	94.122299	-12.07337	17.34725	94.708191	39.953644	-2.153206	94.391403	41.237667	33.435337	95.973053	40.5956555	15.6410655	95.182228	-64.7423955	19.0534345	94.234154
-24.319513	14.514643	94.005409	-12.043607	17.453115	94.478821	39.880394	-2.014995	93.795174	41.139034	33.481792	95.458832	40.509714	15.7333985	94.627003	-64.596928	19.1728315	94.330639
-24.411501	16.143045	93.872276	-12.042105	17.566956	94.275528	39.7836	-1.873064	93.272728	41.073807	33.524326	94.918762	40.4287035	15.825631	94.095745	-64.5129135	19.308281	94.455311
-24.369816	17.65811	93.826248	-12.04451	17.670383	94.111511	39.670937	-1.775973	92.837311	40.963665	33.559231	94.428444	40.317301	15.891629	93.6328775	-64.406321	19.449137	94.5901445
-24.31316	19.210369	93.76519	-12.119528	17.755592	93.987595	39.533321	-1.726843	92.535591	40.82058	33.545212	94.025963	40.1769505	15.9091845	93.280777	-64.4160065	19.6019995	94.694413
-24.073393	20.736458	93.719254	-12.192864	17.796452	93.893852	39.415653	-1.70316	92.3731	40.684559	33.546524	93.723793	40.050106	15.921682	93.0484465	-64.435834	19.671222	94.7392575
-23.746243	22.925047	93.679604	-12.349547	17.863914	93.861473	39.270187	-1.641487	92.402138	40.461945	33.583668	93.436661	39.866066	15.9710905	92.9193995	-64.56516	19.7567375	94.8035465
-23.34445	24.408098	93.643364	-12.46951	17.884186	93.872643	39.198639	-1.603361	92.530464	40.319801	33.630123	93.351189	39.75922	16.013381	92.9408265	-64.69824	19.754991	94.8044595
-22.873291	25.774748	93.623749	-12.567684	17.858089	93.899521	39.154774	-1.570576	92.697403	40.215649	33.687489	93.342056	39.6852115	16.0584565	93.0197295	-64.8205795	19.6577215	94.7793125
-22.398037	27.184242	93.54702	-12.657328	17.796936	93.933525	39.127098	-1.57327	92.88868	40.138321	33.72118	93.363136	39.6327095	16.073955	93.125908	-64.9473655	19.519917	94.741142
-21.722235	28.551281	93.52211	-12.733793	17.742512	93.963242	39.11879	-1.589357	93.051598	40.076534	33.724159	93.416199	39.597662	16.067401	93.2338985	-65.065248	19.417623	94.6925855
-20.989838	29.908041	93.479874	-12.815187	17.646622	94.001266	39.106491	-1.627078	93.160973	40.006424	33.619297	93.511902	39.5564575	15.9961095	93.3364375	-65.1868315	19.2971345	94.6660945
-20.191092	31.257046	93.527672	-12.835862	17.537252	94.053444	39.087833	-1.727156	93.191216	39.937027	33.472527	93.650124	39.51243	15.8726855	93.42067	-65.184154	19.2018185	94.686218
-18.835583	33.1973	93.756905	-12.894821	17.295954	94.156548	38.977547	-1.937551	93.084572	39.796562	32.959244	94.021149	39.3870545	15.5108465	93.5528605	-65.1766965	19.0810615	94.7602355
-17.842615	34.466587	94.078239	-12.974141	17.107355	94.197891	38.834061	-2.098806	92.903778	39.82621	32.657684	94.438759	39.3301355	15.279439	93.6712685	-65.2784175	18.935271	94.7245135
-16.789791	35.665424	94.377533	-13.108433	16.939459	94.135063	38.616955	-2.268585	92.5765	39.902512	32.390694	95.138206	39.2597335	15.0610545	93.857353	-65.4765995	18.8178635	94.412773
-15.701639	36.849464	94.795433	-13.254723	16.788233	93.987289	38.348171	-2.410649	92.2407	40.101357	32.195419	96.031937	39.224764	14.892385	94.1363185	-65.73421	18.684081	93.8382595
-14.570899	37.927246	95.216141	-13.478017	16.711096	93.732758	38.034607	-2.470059	91.927216	40.329163	32.134525	96.90564	39.181885	14.832233	94.416428	-66.137919	18.589959	93.049088
-13.429782	38.968506	95.58992	-13.742248	16.761063	93.370293	37.779202	-2.441709	91.660553	40.404312	32.193027	97.718422	39.091757	14.875659	94.6894875	-66.576253	18.646467	92.0510985
-12.293053	39.875969	95.896217	-14.017147	16.929285	92.966171	37.55328	-2.238888	91.469048	40.368523	32.359695	98.543694	38.9609015	15.0604035	95.006371	-66.9951955	18.7981665	90.925971
-10.545827	41.066463	96.21624	-14.419718	17.30307	92.375771	37.300823	-1.745789	91.401817	40.210793	32.817368	99.514618	38.755808	15.5357895	95.4582175	-67.595244	19.0703505	89.2933245
-9.437627	41.642281	96.484932	-14.663174	17.574818	92.070755	37.229744	-1.351315	91.387741	39.942955	33.128849	100.089058	38.5863495	15.888767	95.7383995	-67.9126975	19.260869	88.4031105
-8.3209	41.975819	96.762474	-14.891232	17.823364	91.808334	37.137154	-0.944676	91.381897	39.718895	33.431087	100.611137	38.4280245	16.2432055	95.996517	-68.2104885	19.4035225	87.620151
-7.213232	42.170925	96.990654	-15.096323	18.065727	91.602119	37.038673	-0.567133	91.325668	39.562729	33.713242	100.953125	38.300701	16.5730545	96.1393965	-68.493347	19.5583995	87.0648415
-6.127379	42.150902	97.123032	-15.211799	18.307751	91.429749	37.008392	-0.230164	91.224304	39.376873	33.900574	101.194893	38.1926325	16.835205	96.2095985	-68.6162305	19.780297	86.6498995
-5.080219	41.932289	97.187225	-15.27487	18.52549	91.254044	36.994335	0.057872	91.097298	39.221695	34.082859	101.33268	38.108015	17.0703655	96.214989	-68.657755	19.9806145	86.293099
-4.088943	41.525856	97.098122	-15.31909	18.724453	91.089836	36.97361	0.294506	90.980446	39.18219	33.924057	101.306679	38.0779	17.1092815	96.1435625	-68.71608	20.3396245	86.0361095
-2.656038	40.581047	96.732918	-15.331359	18.960842	90.894447	36.980591	0.496552	90.785065	39.033173	34.431236	101.109947	38.006882	17.463894	95.947506	-68.6696	20.45779	85.841388
-1.77726	39.652199	96.395172	-15.346903	19.066473	90.79805	36.939857	0.57822	90.703293	38.973423	34.499413	100.889648	37.95664	17.5388165	95.7964705	-68.650446	20.5941295	85.7996295
-0.952918	38.606365	95.915703	-15.371529	19.144791	90.715988	36.918701	0.602569	90.618156	38.857548	34.588795	100.599442	37.8881245	17.595682	95.608799	-68.6311825	20.6939	85.823177
-0.213661	37.3069	95.341309	-15.324952	19.185963	90.692772	36.901424	0.575468	90.541634	38.776337	34.619038	100.216309	37.8388805	17.597253	95.3789715	-68.4887845	20.774673	86.0065725
0.495057	35.880108	94.730736	-15.303782	19.220339	90.655609	36.885635	0.497227	90.508873	38.714413	34.627579	99.732735	37.800024	17.562403	95.120804	-68.407588	20.878275	86.190414
1.122314	34.264046	94.058701	-15.273447	19.232239	90.66452	36.854733	0.384868	90.478035	38.66151	34.612377	99.117348	37.7581215	17.4986225	94.7976915	-68.3050155	20.9658555	86.5313485
1.711129	32.48914	93.363968	-15.224455	19.228878	90.672539	36.828297	0.234416	90.49192	38.588593	34.564247	98.405853	37.708445	17.3993315	94.4488865	-68.157355	21.0584245	86.8961915
2.457385	29.58745	92.294243	-15.172211	19.229942	90.678406	36.787006	-0.049702	90.598236	38.379627	34.43251	97.253418	37.5833165	17.191404	93.925827	-67.9277385	21.26848	87.430985
2.85579	27.481047	91.679123	-15.173385	19.238338	90.668533	36.74263	-0.272254	90.779564	38.222042	34.303253	96.463043	37.482336	17.0154995	93.6213035	-67.829106	21.4611765	87.7157625
3.205768	25.254732	91.177032	-15.176142	19.216925	90.676414	36.6912	-0.508516	91.083054	38.068382	34.107216	95.798836	37.379791	16.79935	93.440945	-67.732075	21.6345	87.911883
3.499371	22.941233	90.870316	-15.196049	19.140329	90.697327	36.659431	-0.760487	91.487389	37.91013	33.953583	95.355347	37.2847805	16.596548	93.421368	-67.6768785	21.68411	87.973286
3.652843	20.573011	90.67244	-15.279744	19.058662	90.738182	36.615147	-1.008747	92.010811	37.770153	33.757923	95.113243	37.19265	16.374588	93.562027	-67.752138	21.742736	87.914337
3.756907	18.137409	90.802032	-15.410489	18.941504	90.819183	36.58112	-1.294095	92.660797	37.635403	33.543926	95.08934	37.1082615	16.1249155	93.8750685	-67.9292395	21.7580925	87.7632975
3.767914	15.737432	90.880302	-15.530175	18.792147	90.962547	36.54282	-1.578473	93.41642	37.539162	33.324272	95.243866	37.040991	15.8728995	94.330143	-68.101341	21.7113945	87.594951
3.637698	12.064373	91.443512	-15.737613	18.545977	91.241768	36.532669	-2.028075	94.691467	37.430599	33.014145	95.687729	36.981634	15.493035	95.189598	-68.45686	21.598919	87.293938
3.480722	9.611475	91.837837	-15.829323	18.358202	91.475548	36.529945	-2.333814	95.563713	37.360233	32.785439	96.122215	36.945089	15.2258125	95.842964	-68.603735	21.4905915	87.108132
3.234548	7.190532	92.365387	-15.916702	18.125181	91.723801	36.509266	-2.654643	96.460625	37.358337	32.552235	96.671501	36.9338015	14.948796	96.566063	-68.7672055	21.301566	86.881539
2.951837	4.72901	92.939293	-16.029137	17.897541	92.010757	36.475525	-3.042631	97.338844	37.435955	32.305573	97.234741	36.95574	14.631471	97.2867925	-69.014014	21.163611	86.7347215
2.589737	2.347948	93.569992	-16.118362	17.653643	92.27729	36.432064	-3.466487	98.150215	37.522491	32.044395	97.75087	36.9772775	14.288954	97.9505425	-69.2140015	21.018332	86.6040375
2.152158	0.018724	94.216881	-16.18891	17.425238	92.5168	36.382092	-3.835783	98.929314	37.601097	31.761333	98.064194	36.9915945	13.962775	98.496754	-69.3694145	20.887701	86.536846
1.667585	-2.247757	94.927917	-16.209602	17.224133	92.738113	36.327824	-4.138974	99.696365	37.631588	31.45051	98.226074	36.979706	13.655768	98.9612195	-69.39891	20.792498	86.5150065
0.803852	-5.462507	96.117943	-16.206833	16.943512	93.048271	36.30069	-4.538285	100.785378	37.676353	30.985001	98.285423	36.9885215	13.223358	99.5354005	-69.4021875	20.663666	86.5611415
0.183532	-7.445	96.929176	-16.170462	16.74914	93.248924	36.341343	-4.753549	101.434792	37.743973	30.693092	98.278587	37.042658	12.9697715	99.8566895	-69.383582	20.5285085	86.6411585
-0.522147	-9.334848	97.714142	-16.111979	16.521605	93.467705	36.404591	-4.980532	102.009132	37.795719	30.40477	98.310562	37.100155	12.712119	100.159847	-69.324113	20.331091	86.775563
-1.286884	-11.067163	98.443283	-16.026573	16.259245	93.685257	36.486263	-5.182327	102.502205	37.896015	30.170858	98.375687	37.191139	12.4942655	100.438946	-69.244285	20.0242245	86.931568
-2.10415	-12.704708	99.021385	-15.936049	15.995174	93.883881	36.573502	-5.394004	102.868881	38.014896	29.931168	98.456398	37.294199	12.268582	100.6626395	-69.166297	19.721766	87.1051225
-2.932059	-14.201635	99.499733	-15.840017	15.717715	94.028709	36.677845	-5.570492	103.093971	38.124344	29.73069	98.495987	37.4010945	12.080099	100.794979	-69.0811285	19.355331	87.262439
-3.837013	-15.508874	99.876068	-15.770276	15.467691	94.155785	36.763363	-5.724679	103.252457	38.186195	29.569796	98.497299	37.474779	11.9225585	100.874878	-69.015331	19.0128235	87.436692
-5.267078	-17.31876	100.180313	-15.700191	15.144677	94.291504	36.868511	-5.888659	103.332123	38.2747	29.388227	98.508087	37.5716055	11.749784	100.920105	-68.9719875	18.53957	87.662903
-6.314455	-18.226349	100.349258	-15.68319	14.94899	94.400948	36.917789	-6.015292	103.337288	38.338928	29.318825	98.529167	37.6283585	11.6517665	100.9332275	-68.9947385	18.2462135	87.8686685
-7.382833	-19.109776	100.368645	-15.667669	14.759981	94.510399	36.950661	-6.099903	103.277435	38.392616	29.248947	98.555832	37.6716385	11.574522	100.9166335	-69.0069765	17.94544	88.1041645
-8.509116	-19.762117	100.44075	-15.682645	14.623284	94.627831	36.984901	-6.18627	103.231766	38.444546	29.187275	98.546082	37.7147235	11.5005025	100.888924	-69.0800135	17.7460655	88.366738
-9.683493	-20.251856	100.553429	-15.677728	14.486874	94.747238	37.015537	-6.209884	103.227196	38.44965	29.143507	98.492416	37.7325935	11.4668115	100.859806	-69.0880495	17.5069365	88.63467
-10.906697	-20.553738	100.768646	-15.675288	14.395426	94.917542	37.097446	-6.186132	103.231384	38.441986	29.125353	98.309364	37.769716	11.4696105	100.770374	-69.120292	17.3212415	89.06471
-12.107589	-20.629215	101.107452	-15.649724	14.309439	95.072357	37.206089	-6.101216	103.115547	38.366474	29.170916	97.980324	37.7862815	11.53485	100.5479355	-69.0857295	17.084028	89.5967785
-13.998244	-20.445547	101.57119	-15.608133	14.235951	95.229767	37.356125	-5.871578	102.92466	38.167908	29.124657	97.110954	37.7620165	11.6265395	100.017807	-68.9782825	16.8453625	90.441727
-15.239864	-20.100824	101.86924	-15.555917	14.181738	95.279648	37.488266	-5.758799	102.692139	37.956192	29.074362	96.399239	37.722229	11.6577815	99.545689	-68.834063	16.7056945	91.013607
-16.511406	-19.603874	102.054703	-15.549658	14.112198	95.296494	37.563564	-5.619847	102.40313	37.78548	29.008705	95.625374	37.674522	11.694429	99.014252	-68.773838	16.529967	91.578736
-17.765841	-18.924158	102.13916	-15.566545	14.027813	95.286896	37.634624	-5.535893	102.128624	37.623852	28.881077	94.86367	37.629238	11.672592	98.496147	-68.762328	16.383034	92.077645
-18.994436	-18.094418	102.144531	-15.57941	13.915321	95.279404	37.662731	-5.465237	101.85733	37.361431	28.77813	94.25676	37.512081	11.6564465	98.057045	-68.670901	16.1741955	92.501763
-20.235529	-17.094515	102.004639	-15.650574	13.797644	95.308067	37.642269	-5.4026	101.649475	37.140526	28.703239	93.785355	37.3913975	11.6503195	97.717415	-68.6925455	15.9449685	92.898719
-21.497732	-15.93856	101.833298	-15.740585	13.687791	95.403519	37.586735	-5.377227	101.506996	36.976696	28.655922	93.474831	37.2817155	11.6393475	97.4909135	-68.7628855	15.7362345	93.3161245
-23.364935	-13.837833	101.433968	-15.933655	13.540986	95.573357	37.500565	-5.327295	101.426208	36.739819	28.666336	93.369362	37.120192	11.6695205	97.397785	-68.987502	15.4124515	93.748929
-24.594572	-12.205658	101.089874	-16.077002	13.432853	95.740982	37.422462	-5.335386	101.402626	36.592991	28.722668	93.48922	37.0077265	11.693641	97.445923	-69.1617305	15.172065	94.036041
-25.786638	-10.415113	100.643707	-16.240208	13.332754	95.887611	37.303402	-5.341683	101.357857	36.462898	28.814188	93.713394	36.88315	11.7362525	97.5356255	-69.363566	14.9292555	94.2395965
-26.927685	-8.476764	100.042999	-16.398329	13.228643	96.025604	37.189087	-5.376898	101.289787	36.38298	28.938028	94.055923	36.7860335	11.780565	97.672855	-69.5826915	14.676721	94.378353
-28.062387	-6.356053	99.417137	-16.572742	13.164392	96.14325	37.054153	-5.410495	101.210617	36.299973	29.046896	94.507843	36.677063	11.8182005	97.85923	-69.822547	14.5105835	94.42727
-29.169163	-4.068239	98.700348	-16.736267	13.10838	96.263	36.928974	-5.463953	101.130905	36.205452	29.183779	95.163567	36.567213	11.859913	98.147236	-70.039747	14.356847	94.378764
-30.240759	-1.639633	98.022552	-16.893261	13.042884	96.437958	36.783615	-5.533979	101.056839	36.224876	29.317369	95.966156	36.5042455	11.891695	98.5114975	-70.2907675	14.194073	94.3644185
-31.824335	2.29906	97.104523	-17.118156	12.993728	96.753777	36.574997	-5.753142	100.909737	36.412445	29.413105	97.285912	36.493721	11.8299815	99.0978245	-70.730033	14.1574745	94.4097295
-32.776463	5.061926	96.559746	-17.232094	12.936754	96.955299	36.46524	-5.886827	100.591515	36.299561	29.478464	98.116798	36.3824005	11.7958185	99.3541565	-70.8465885	14.0776895	94.5564415
-33.668339	7.943659	96.11348	-17.277891	12.927902	96.979446	36.298515	-6.021499	99.710915	36.170013	29.463789	98.376015	36.234264	11.721145	99.043465	-70.790046	14.134659	94.915427
-34.608219	10.906484	95.652458	-17.289618	12.94469	96.549469	35.96291	-5.98232	97.947418	36.047207	29.417837	97.789268	36.0050585	11.7177585	97.868343	-70.5842945	14.1716215	95.230595
-35.441559	13.906625	95.051514	-17.236542	13.114229	95.611366	35.543053	-5.780311	95.376762	35.815598	29.408199	96.327507	35.6793255	11.813944	95.8521345	-70.1524095	14.414514	95.3705975
-36.180748	16.914499	94.365242	-17.171164	13.397184	94.376549	34.987469	-5.273891	92.480927	35.424732	29.640638	94.307632	35.2061005	12.1833735	93.3942795	-69.5484285	14.6109945	95.3588185
-36.944069	19.893524	93.833557	-17.171371	13.79797	93.10112	34.424419	-4.429953	89.598633	34.824017	30.151636	92.13665	34.624218	12.8608415	90.8676415	-68.96696	14.7350985	95.3345985
-37.905197	24.332047	93.39222	-17.436934	14.60814	91.376762	33.486511	-3.027419	85.802109	33.839088	31.140188	89.078972	33.6627995	14.0563845	87.4405405	-68.5366675	15.1598955	95.3129835
-38.436134	27.227575	93.114265	-17.710714	15.09116	90.414291	32.851868	-2.224885	83.775604	33.279964	31.74456	87.548683	33.065916	14.7598375	85.6621435	-68.487344	15.4224825	95.1664385
-38.891422	29.969799	92.950043	-18.141266	15.531053	89.579697	32.249947	-1.633903	82.113068	32.769142	32.249199	86.401291	32.5095445	15.307648	84.2571795	-68.7920765	15.754458	94.9022145
-39.236923	32.595139	92.896858	-18.632055	15.92529	88.855499	31.645351	-1.205046	80.70166	32.278923	32.616909	85.426369	31.962137	15.7059315	83.0640145	-69.226247	16.1446485	94.6469835
-39.498043	35.105778	92.901062	-19.105665	16.244713	88.190697	31.040529	-0.797748	79.351433	31.719246	32.939522	84.429405	31.3798875	16.070887	81.890419	-69.5912175	16.418539	94.490975
-39.615147	37.487095	92.844749	-19.524004	16.55271	87.513275	30.466906	-0.445933	78.136642	31.189844	33.276272	83.292999	30.828375	16.4151695	80.7148205	-69.876383	16.6902505	94.3117295
-39.65451	39.778362	92.534065	-19.922014	16.860111	86.782959	29.97234	-0.025795	77.036842	30.690088	33.681488	82.103447	30.331214	16.8278465	79.5701445	-70.175242	16.8923755	93.9957735
-39.464649	43.013584	91.837929	-20.576563	17.31057	85.661171	29.357571	0.528413	75.46804	29.865669	34.253815	80.537704	29.61162	17.391114	78.002872	-70.764746	17.230026	93.31947
-39.183273	44.954369	91.452751	-20.970648	17.508595	84.953499	28.998428	0.834201	74.481239	29.426056	34.566719	79.585632	29.212242	17.70046	77.0334355	-71.153538	17.31673	92.8735625
-38.698975	46.761227	91.098602	-21.305603	17.656984	84.286827	28.714651	1.10094	73.642075	29.078489	34.847923	78.818527	28.89657	17.9744315	76.230301	-71.507776	17.3395365	92.343353
-38.087051	48.455723	90.822075	-21.60248	17.771799	83.742592	28.49094	1.33088	72.986069	28.798473	35.050739	78.306923	28.6447065	18.1908095	75.646496	-71.8496665	17.3527885	91.838688
-37.163559	49.909443	90.470642	-21.875175	17.856768	83.280495	28.296566	1.543533	72.478279	28.560982	35.242584	78.042969	28.428774	18.3930585	75.260624	-72.179124	17.3204775	91.300366
-36.376751	51.382465	90.310989	-22.080601	17.918808	82.907227	28.156971	1.742804	72.144829	28.414789	35.38744	77.964844	28.28588	18.565122	75.0548365	-72.447082	17.272494	90.7596175
-35.383232	52.657234	90.149872	-22.325781	18.000544	82.576012	28.076605	1.913851	71.964912	28.310213	35.544006	78.13855	28.193409	18.7289285	75.051731	-72.844971	17.2721595	90.100293
-33.373722	54.097057	90.294281	-22.603802	18.118227	82.297447	28.002274	2.206724	71.895233	28.312176	35.740776	78.834404	28.157225	18.97375	75.3648185	-73.364829	17.262704	89.2300755
-31.806267	54.65728	90.672333	-22.762749	18.182354	82.227249	27.95435	2.375597	72.014877	28.424089	35.83543	79.690956	28.1892195	19.1055135	75.8529165	-73.7147175	17.2591945	88.6015815
-30.168659	55.186878	91.07518	-22.912228	18.250492	82.282852	27.940458	2.492512	72.338173	28.663984	35.909672	80.975777	28.302221	19.201092	76.656975	-74.126677	17.299892	87.908729
-28.468769	55.061031	91.805878	-23.03611	18.326599	82.548096	28.015196	2.491331	72.960945	29.084991	35.863628	82.765678	28.5500935	19.1774795	77.8633115	-74.6223135	17.4757185	87.2328805
-26.677673	54.723072	92.735497	-23.045687	18.427172	83.066002	28.219444	2.419957	73.92675	29.758751	35.822147	84.604408	28.9890975	19.121052	79.265579	-75.0804715	17.733292	86.866425
-24.972176	54.450344	93.457512	-22.947416	18.61352	83.62999	28.529406	2.409808	75.036682	30.230331	35.777813	86.194984	29.3798685	19.0938105	80.615833	-75.2747005	18.1332295	86.644147
-22.996264	53.799091	93.786201	-22.737635	18.906141	84.210411	28.94009	2.494553	76.159935	30.516157	35.849426	87.549385	29.7281235	19.1719895	81.85466	-75.2033935	18.6402925	86.566162
-20.029202	52.581882	93.801369	-22.308136	19.441818	84.990791	29.549166	2.719104	77.804695	31.001558	36.124485	89.217049	30.275362	19.4217945	83.510872	-74.891634	19.4618415	86.47071
-18.028753	51.54261	93.67543	-22.066309	19.82295	85.441956	29.893177	2.908087	78.791885	31.364609	36.405163	90.091331	30.628893	19.656625	84.441608	-74.761511	19.989275	86.442304
-16.00531	50.302227	93.361053	-21.791958	20.166662	85.881363	30.22941	3.07778	79.707817	31.701813	36.682175	90.714081	30.9656115	19.8799775	85.210949	-74.5495275	20.4533465	86.551777
-13.956653	48.85305	92.871979	-21.539726	20.471048	86.23069	30.608759	3.190403	80.539436	31.98485	36.988613	91.085258	31.2968045	20.089508	85.812347	-74.3762565	20.852588	86.649033
-11.959878	47.294464	92.171356	-21.260437	20.761263	86.483994	30.999046	3.301585	81.306961	32.223614	37.273087	91.215279	31.61133	20.287336	86.26112	-74.132204	21.23519	86.706868
-9.911549	45.48904	91.329552	-20.97806	20.984987	86.762146	31.42082	3.348174	82.165543	32.429867	37.560814	91.17173	31.9253435	20.454494	86.6686365	-73.8814635	21.51548	86.8556555
-7.858804	43.522869	90.47509	-20.650589	21.111437	87.023766	31.864849	3.309557	83.23687	32.585133	37.756325	91.058968	32.224991	20.532941	87.147919	-73.526169	21.689933	86.899613
-4.850996	40.177605	89.488167	-20.201303	21.176596	87.685417	32.59333	3.058504	85.334259	32.788475	37.888588	91.223305	32.6909025	20.473546	88.278782	-73.0935085	21.879646	87.092052
-2.859185	37.680092	89.324799	-19.943613	21.075777	88.295418	33.118557	2.7578	87.128113	32.974972	37.847965	91.749451	33.0467645	20.3028825	89.438782	-72.9339905	21.8486715	87.152054
-0.900861	34.988697	89.582199	-19.659039	20.852575	89.083176	33.636406	2.344338	89.199844	33.216877	37.689209	92.723175	33.4266415	20.0167735	90.9615095	-72.7447195	21.6883765	87.2048425
0.982472	32.148697	90.396782	-19.408571	20.558449	90.043221	34.070572	1.851077	91.618546	33.501652	37.463299	94.382362	33.786112	19.657188	93.000454	-72.603254	21.45971	87.085988
2.806132	29.274412	92.000374	-19.190662	20.10034	91.326073	34.483665	1.246992	94.697723	33.921555	37.16045	96.876457	34.20261	19.203721	95.78709	-72.583934	20.996959	86.865056
4.475996	26.320282	94.372108	-19.012537	19.560776	92.99427	35.000999	0.557872	98.446602	34.446163	36.74839	100.078583	34.723581	18.653131	99.2625925	-72.748655	20.468421	86.7259475
6.017916	23.391609	97.306786	-18.773617	19.017536	94.974174	35.39492	-0.165122	102.673134	34.902378	36.254791	103.848091	35.148649	18.0448345	103.2606125	-72.695883	19.9902375	86.6877355
8.083138	19.004297	102.124908	-18.246628	18.206062	98.104836	35.899231	-1.364308	109.237099	35.551453	35.42627	109.630112	35.725342	17.030981	109.4336055	-72.218598	19.381143	86.7760665
9.345011	16.089453	105.175636	-17.821949	17.645382	99.943306	36.129051	-2.280264	112.993607	35.980175	34.855968	113.045456	36.054613	16.287852	113.0195315	-71.698511	19.002912	86.8670805
10.438527	13.239734	107.894066	-17.339596	17.116659	101.511452	36.128326	-2.916741	116.287636	36.374401	34.37542	116.215836	36.2513635	15.7293395	116.251736	-70.9305555	18.5039785	86.771168
11.336505	10.4771	110.522591	-16.899027	16.643738	103.006271	36.757648	-3.782963	119.063744	36.829044	33.960724	118.969727	36.793346	15.0888805	119.0167355	-70.5914	18.1985955	86.9958065
12.112413	7.797328	112.766525	-16.483955	16.297634	104.302979	36.992245	-4.12652	121.467087	37.263332	33.709816	121.212318	37.1277885	14.791648	121.3397025	-70.0956985	17.80362	87.2662555
12.821454	5.220806	114.509377	-16.034634	16.003353	105.272568	37.475979	-4.393453	123.080658	37.724323	33.530956	122.731697	37.600151	14.5687515	122.9061775	-69.669419	17.4379545	87.6389585
13.454662	2.696983	115.584854	-15.512906	15.744726	105.857147	37.876472	-4.536325	124.032745	38.250397	33.364193	123.543251	38.0634345	14.413934	123.787998	-69.0892465	17.075518	87.926296
14.243309	-0.922071	116.488441	-14.582336	15.386965	106.293549	38.747578	-4.836982	124.631546	39.11842	33.042858	123.795769	38.932999	14.102938	124.2136575	-68.097671	16.670992	88.3734405
14.782198	-3.418948	116.723038	-13.94958	15.144436	106.498718	39.355499	-5.020921	124.836937	39.719261	32.80698	123.5868	39.53738	13.8930295	124.2118685	-67.43654	16.3958425	88.7855675
14.763644	-5.564139	117.049088	-13.35675	14.900374	106.578995	40.25658	-5.358183	124.708069	40.337502	32.568867	123.101746	40.297041	13.605342	123.9049075	-67.010541	16.195406	89.2530825
14.641237	-7.644137	117.207314	-12.849771	14.677037	106.548264	40.912956	-5.577034	124.532486	40.838703	32.295975	122.48703	40.8758295	13.3594705	123.509758	-66.5753715	15.9946035	89.58677
14.208111	-9.597048	117.299797	-12.416064	14.480436	106.466057	41.248306	-5.862363	124.331429	41.41914	31.939548	121.591034	41.333723	13.0385925	122.9612315	-66.165851	15.9222795	89.9708825
13.608849	-11.396829	117.242287	-12.004389	14.213936	106.227005	41.69006	-6.112375	123.837555	41.997185	31.590265	120.473274	41.8436225	12.738945	122.1554145	-65.8524005	15.688927	90.2985955
12.614904	-12.972985	117.100311	-11.615293	13.921525	105.921829	42.130665	-6.420679	123.141586	42.427818	31.190395	119.206497	42.2792415	12.384858	121.1740415	-65.5098275	15.458192	90.6696165
11.462872	-15.309464	116.135643	-11.115341	13.460673	105.333153	42.664623	-6.926885	121.779839	43.022301	30.393351	116.900467	42.843462	11.733233	119.340153	-65.074144	15.188113	91.326153
10.12836	-16.493269	115.546654	-10.885036	13.135346	104.911552	42.994152	-7.222847	120.658112	43.220688	29.881329	115.326988	43.10742	11.329241	117.99255	-64.877492	14.941451	91.830554
9.103331	-17.648594	114.696014	-10.686132	12.840794	104.496086	43.287762	-7.471976	119.494484	43.410652	29.374842	113.706497	43.349207	10.951433	116.6004905	-64.721471	14.730155	92.3916815
7.737856	-18.551138	113.866219	-10.50754	12.533241	104.080704	43.575211	-7.670695	118.270508	43.388584	28.967983	112.276985	43.4818975	10.648644	115.2737465	-64.4969775	14.417838	92.8876615
6.479189	-19.152039	112.95488	-10.359748	12.264438	103.722473	43.857731	-7.846756	117.170288	43.457352	28.728146	110.908844	43.6575415	10.440695	114.039566	-64.3770375	14.088181	93.40538
4.665924	-19.691563	112.247261	-10.265739	12.026914	103.422638	44.156311	-7.845399	115.946075	43.543304	28.511471	109.51368	43.8498075	10.333036	112.7298775	-64.3812855	13.720792	94.1153985
3.049474	-19.924194	111.349464	-10.130104	11.820686	103.158867	44.453316	-7.801577	114.673615	43.463341	28.421337	108.104576	43.9583285	10.30988	111.3890955	-64.2185365	13.331492	94.9286385
0.461302	-19.848698	110.143646	-9.927704	11.585703	102.804199	44.881523	-7.548044	112.746681	43.446384	28.348476	105.868759	44.1639535	10.400216	109.30772	-64.0193615	12.77119	96.300678
-1.462413	-19.477772	109.500145	-9.743246	11.479628	102.64502	45.201309	-7.39725	111.37999	43.381569	28.385237	104.631851	44.291439	10.4939935	108.0059205	-63.777931	12.4652625	97.2841195
-3.234194	-18.94141	108.719131	-9.53811	11.393089	102.526619	45.144299	-7.096787	110.322128	43.356785	28.481224	103.618477	44.250542	10.6922185	106.9703025	-63.326762	12.0939595	98.0829355
-5.059168	-18.314722	107.767342	-9.390244	11.296317	102.411484	45.350571	-7.083761	109.072556	43.427986	28.547256	102.756523	44.3892785	10.7317475	105.9145395	-63.1697665	11.8608865	98.9084285
-6.892619	-17.543688	106.628212	-9.311477	11.135444	102.123901	45.449135	-7.137924	107.512581	43.476452	28.632605	101.945366	44.4627935	10.7473405	104.7289735	-63.0857475	11.5235475	99.5188285
-8.736537	-16.642054	105.220673	-9.20132	10.978376	101.629982	45.36652	-7.180088	105.634605	43.44836	28.626093	100.953522	44.40744	10.7230025	103.2940635	-62.81008	11.2337495	99.9659005
-10.562875	-15.628277	103.700851	-9.084424	10.838099	100.917419	45.345524	-7.367632	103.47538	43.356071	28.447264	99.533997	44.3507975	10.539816	101.5046885	-62.5196455	11.136382	100.3301495
-13.209152	-13.774255	101.311783	-8.916106	10.784384	99.320801	44.970779	-7.253476	99.653313	43.123764	28.212267	96.700294	44.0472715	10.4793955	98.1768035	-61.8794835	11.0893725	100.4647985
-14.942633	-12.412426	99.515755	-8.794245	10.830512	97.91925	44.538174	-7.125363	96.754906	42.919628	28.15127	94.350342	43.728901	10.5129535	95.552624	-61.317391	11.1480705	100.285876
-16.52915	-10.906262	97.817024	-8.66982	10.981507	96.485367	43.931198	-6.880997	94.24176	42.536125	28.140184	92.057709	43.2336615	10.6295935	93.1497345	-60.5733015	11.3334205	99.8209995
-18.050987	-9.328977	96.308273	-8.714342	11.200558	95.209694	43.340538	-6.462802	92.039696	41.882141	28.25728	90.319748	42.6113395	10.897239	91.179722	-60.0400235	11.503877	99.239666
-19.546597	-7.669174	95.049812	-9.042984	11.472221	94.176445	42.577232	-5.95548	90.29393	41.217083	28.460133	89.067894	41.8971575	11.2523265	89.680912	-59.9831255	11.6921155	98.671978
-20.91964	-5.939728	93.836296	-9.584517	11.71678	93.234222	41.748085	-5.519096	88.860245	40.534603	28.789402	88.090996	41.141344	11.635153	88.4756205	-60.310378	11.798407	97.9928235
-22.222795	-4.174398	92.728645	-10.138926	11.987528	92.272934	41.030388	-5.163624	87.482018	39.868679	29.22006	87.174019	40.4495335	12.028218	87.3280185	-60.7273855	11.946838	97.2178495
-23.869617	-1.53869	91.263351	-10.934763	12.368629	90.922661	40.068836	-4.662421	85.708847	39.011238	29.704636	86.026573	39.540037	12.5211075	85.86771	-61.409563	12.2161505	95.977612
-24.693605	0.264347	90.516197	-11.428222	12.610308	90.186623	39.485874	-4.417533	84.704445	38.544586	29.91069	85.358253	39.01523	12.7465785	85.031349	-61.871674	12.4740375	95.341897
-25.4489	1.943816	89.892059	-11.890773	12.845187	89.561691	38.924282	-4.246709	83.855858	38.079105	30.068354	84.780754	38.5016935	12.9108225	84.318306	-62.2832395	12.7795515	94.805076
-26.029736	3.664443	89.331154	-12.346664	13.052951	89.028656	38.416664	-4.114622	83.210785	37.658627	30.20072	84.334991	38.0376455	13.043049	83.772888	-62.7309735	13.062853	94.284424
-26.416334	5.397502	88.946678	-12.755654	13.265087	88.574043	38.038208	-3.989428	82.849503	37.299831	30.351538	84.065346	37.6690195	13.181055	83.4574245	-63.1803275	13.349119	93.6906615
-26.730125	6.998664	88.571419	-13.165766	13.485835	88.223534	37.775391	-3.84486	82.830933	36.955231	30.495861	83.983696	37.365311	13.3255005	83.4073145	-63.696843	13.6461695	93.0397535
-26.845327	8.563364	88.314926	-13.531942	13.648331	88.045845	37.597595	-3.737835	83.167938	36.638161	30.638483	84.171211	37.117878	13.450324	83.6695745	-64.181762	13.846338	92.4221155
-26.802412	10.731874	88.207016	-14.080501	13.869433	88.082451	37.423645	-3.70685	84.312218	36.424942	30.795347	85.162323	36.9242935	13.5442485	84.7372705	-65.0852955	14.1946175	91.4276315
-26.641264	12.156862	88.31855	-14.435363	13.919362	88.320267	37.374489	-3.767349	85.508339	36.42968	30.868727	86.358337	36.9020845	13.550689	85.933338	-65.7728105	14.288035	90.707196
-26.336489	13.469049	88.503357	-14.735922	13.925401	88.729401	37.468147	-3.938677	86.866699	36.493191	30.931641	87.772087	36.980669	13.496482	87.319393	-66.452513	14.35432	90.139409
-25.757832	14.654902	88.812401	-14.952944	13.932252	89.172653	37.534077	-4.045513	88.20797	36.559284	30.996313	89.177643	37.0466805	13.4754	88.6928065	-66.9525685	14.389104	89.6524995
-25.472692	16.035669	89.045601	-15.114292	13.909115	89.570152	37.561413	-4.127371	89.456566	36.595787	31.054249	90.471375	37.0786	13.463439	89.9639705	-67.307184	14.354791	89.1763335
-24.940565	17.264948	89.284637	-15.279918	13.921197	89.945938	37.598946	-4.195931	90.551132	36.642624	31.074154	91.607742	37.120785	13.4391115	91.079437	-67.680621	14.4032825	88.812439
-24.337795	18.469193	89.546082	-15.365349	13.932972	90.253769	37.585682	-4.21587	91.519234	36.695053	31.094992	92.564743	37.1403675	13.439561	92.0419885	-67.8710655	14.426383	88.4655495
-23.339138	20.178127	89.869293	-15.523821	13.964004	90.649574	37.567432	-4.253442	92.642525	36.685093	31.172338	93.783318	37.1262625	13.459448	93.2129215	-68.1739045	14.46856	88.0862265
-22.688286	21.260687	90.058586	-15.631792	14.004241	90.870903	37.473167	-4.220401	93.323723	36.678188	31.212589	94.496483	37.0756775	13.496094	93.910103	-68.3392615	14.512388	87.831703
-22.031376	22.350075	90.253517	-15.761799	14.030134	91.085228	37.381668	-4.221294	93.976547	36.685287	31.275009	95.151535	37.0334775	13.5268575	94.564041	-68.5570755	14.5334105	87.606415
-21.334631	23.401201	90.435677	-15.932119	14.094146	91.243416	37.238396	-4.191643	94.591103	36.668701	31.369427	95.745796	36.9535485	13.588892	95.1684495	-68.8177865	14.5994	87.3183825
-20.683182	24.396767	90.583374	-16.11318	14.17644	91.386208	37.070396	-4.123806	95.179596	36.593277	31.44972	96.261047	36.8318365	13.662957	95.7203215	-69.0581965	14.689923	87.0520945
-20.009596	25.375759	90.76783	-16.317749	14.261584	91.518074	36.9081	-4.043128	95.710617	36.457775	31.530058	96.712967	36.6829375	13.743465	96.211792	-69.3184355	14.779703	86.824356
-19.361622	26.315794	90.973038	-16.524303	14.344974	91.647835	36.738117	-3.974947	96.229897	36.313335	31.641277	97.138611	36.525726	13.833165	96.684254	-69.574332	14.856783	86.611416
-18.45883	27.650347	91.219139	-16.87285	14.48845	91.837585	36.49128	-3.861884	96.896225	36.095219	31.846512	97.835724	36.2932495	13.992314	97.3659745	-70.0389495	14.984586	86.3091955
-17.859768	28.491798	91.49144	-17.081871	14.574387	92.007729	36.343113	-3.752991	97.28878	35.943401	31.987104	98.257515	36.143257	14.1170565	97.7731475	-70.306999	15.0317175	86.2423105
-17.278175	29.293182	91.76532	-17.284676	14.703072	92.170372	36.229641	-3.63682	97.618446	35.762432	32.125431	98.637024	35.9960365	14.2443055	98.127735	-70.5653885	15.1618385	86.213009
-16.751118	30.072716	91.970001	-17.439117	14.828809	92.298035	36.095932	-3.458328	97.881546	35.576649	32.264908	98.903671	35.8362905	14.40329	98.3926085	-70.7145245	15.254328	86.2034615
-16.242893	30.81814	92.10656	-17.566793	14.99091	92.387756	36.009323	-3.29457	98.000786	35.404182	32.424828	99.049721	35.7067525	14.565129	98.5252535	-70.8403385	15.416691	86.2502585
-15.710819	31.50852	92.250099	-17.666889	15.113129	92.427193	35.905209	-3.107774	97.971436	35.257305	32.571526	99.080566	35.581257	14.731876	98.526001	-70.915035	15.494382	86.328385
-15.239103	32.179123	92.351242	-17.753805	15.278152	92.414291	35.796143	-2.933295	97.845398	35.126614	32.67556	98.979507	35.4613785	14.8711325	98.4124525	-70.9689885	15.6851715	86.4161295
-14.592232	33.115005	92.411026	-17.795593	15.524263	92.338463	35.626568	-2.653656	97.454437	34.989201	32.849957	98.671036	35.3078845	15.0981505	98.0627365	-70.8990705	15.9503755	86.6141895
-14.177055	33.698326	92.47654	-17.832056	15.691911	92.371216	35.525696	-2.485363	97.225182	34.908291	32.952385	98.46904	35.2169935	15.233511	97.847111	-70.8811055	16.150311	86.895321
-13.802348	34.212055	92.68174	-17.897673	15.850176	92.491653	35.401615	-2.336694	97.04303	34.846321	33.053677	98.330055	35.123968	15.3584915	97.6865425	-70.919314	16.3418605	87.2967635
-13.479654	34.674366	92.998566	-17.985514	15.97578	92.690239	35.290466	-2.205338	96.908195	34.776527	33.150375	98.343124	35.0334965	15.4725185	97.6256595	-71.0045245	16.4790415	87.7548185
-13.149126	35.082115	93.363976	-18.091722	16.114418	92.955978	35.158203	-2.096267	96.886238	34.71405	33.265625	98.437935	34.9361265	15.584679	97.6620865	-71.1195705	16.644157	88.2498695
-12.844966	35.458626	93.780228	-18.197613	16.254427	93.278709	35.043728	-2.006784	96.927559	34.64101	33.364147	98.580261	34.842369	15.6786815	97.75391	-71.237595	16.8301725	88.803508
-12.574628	35.75824	94.148918	-18.324343	16.413359	93.642113	34.942707	-1.902939	97.004982	34.562023	33.459743	98.715675	34.752365	15.778402	97.8603285	-71.401051	17.048316	89.4238975
-12.238886	36.126225	94.60952	-18.50771	16.597015	94.140831	34.77367	-1.736695	97.155624	34.438057	33.648075	98.846077	34.6058635	15.95569	98.0008505	-71.6212835	17.23834	90.2808115
-11.99844	36.27013	94.865372	-18.605318	16.758709	94.44178	34.69363	-1.628656	97.256813	34.349327	33.74762	98.891106	34.5214785	16.059482	98.0739595	-71.7321145	17.457936	90.8096005
-11.744726	36.396885	95.07946	-18.70285	16.861984	94.732719	34.631413	-1.554431	97.419014	34.283363	33.839031	98.923698	34.457388	16.1423	98.171356	-71.863088	17.581668	91.294082
-11.493688	36.473759	95.29303	-18.789064	16.957504	95.052422	34.585155	-1.484999	97.608978	34.23521	33.916115	98.981697	34.4101825	16.215558	98.2953375	-71.9883105	17.69945	91.8095065
-11.24257	36.519455	95.536301	-18.834988	17.045525	95.421143	34.550167	-1.456259	97.820374	34.205795	33.989613	99.078728	34.377981	16.266677	98.449551	-72.047957	17.824373	92.392735
-11.019223	36.518845	95.796791	-18.858816	17.091503	95.803123	34.543755	-1.493031	98.031258	34.249359	33.976807	99.168953	34.396557	16.241888	98.6001055	-72.114189	17.941118	93.0061405
-10.808908	36.465157	96.071556	-18.855164	17.118828	96.164734	34.537178	-1.564934	98.185753	34.297104	33.928749	99.237076	34.417141	16.1819075	98.7114145	-72.127469	18.0557485	93.6180535
-10.473886	36.312164	96.394402	-18.79351	17.105576	96.622185	34.556591	-1.7197	98.296768	34.455994	33.748978	99.225838	34.5062925	16.014639	98.761303	-72.0933125	18.196513	94.483067
-10.268912	36.16048	96.560822	-18.684843	17.094164	96.878944	34.579784	-1.84205	98.267296	34.566299	33.634544	99.160561	34.5730415	15.896247	98.7139285	-71.9427275	18.292081	95.0439595
-10.050035	36.003929	96.69178	-18.601088	17.07328	97.103912	34.596191	-1.940943	98.2033	34.686302	33.521332	99.085876	34.6412465	15.7901945	98.644588	-71.8434225	18.3563655	95.563236
-9.833395	35.83075	96.841225	-18.499228	17.032784	97.293701	34.62899	-2.039207	98.093277	34.811539	33.406002	99.008476	34.7202645	15.6833975	98.5508765	-71.7187205	18.3821705	96.0365255
-9.581643	35.654243	96.96994	-18.415216	17.014296	97.476631	34.648518	-2.12009	97.9767	34.931805	33.31377	98.921463	34.7901615	15.59684	98.4490815	-71.6205935	18.431752	96.5041805
-9.352709	35.460598	97.105377	-18.368265	17.008144	97.652267	34.680099	-2.156055	97.882591	35.004559	33.230244	98.799355	34.842329	15.5370945	98.340973	-71.578859	18.4791935	96.963561
-9.130415	35.28756	97.17878	-18.324112	17.013792	97.853836	34.719128	-2.174834	97.790939	35.023434	33.167274	98.584404	34.871281	15.49622	98.1876715	-71.519505	18.531364	97.5200005
-8.808481	34.968479	96.970673	-18.235504	17.094208	98.01384	34.725182	-2.107218	97.584053	34.928482	33.077576	97.721764	34.826832	15.485179	97.6529085	-71.29784	18.703237	98.3747715
-8.568461	34.80418	96.538696	-18.168173	17.184036	97.953026	34.694881	-1.998544	97.229347	34.640579	32.988827	96.73262	34.66773	15.4951415	96.9809835	-71.004076	18.8729305	98.9250685
-8.324881	34.632305	96.061516	-18.115482	17.286869	97.849556	34.636925	-1.901271	96.883293	34.197445	32.899872	95.78936	34.417185	15.4993005	96.3363265	-70.648149	19.0744375	99.3627855
-8.044347	34.493149	95.788704	-18.142982	17.315214	97.817055	34.568672	-1.907558	96.756531	33.910336	32.770683	95.123215	34.239504	15.4315625	95.939873	-70.525468	19.1988655	99.694237
-7.775977	34.414619	95.680161	-18.247356	17.291822	97.854607	34.4785	-2.011637	96.780991	33.793716	32.611282	94.896576	34.136108	15.2998225	95.8387835	-70.63082	19.2838215	99.8704305
-7.43612	34.31934	95.743622	-18.343956	17.159092	97.935257	34.386196	-2.225214	96.853752	33.791142	32.471718	95.0942	34.088669	15.123252	95.973976	-70.776581	19.194932	99.896538
-7.020224	34.185337	95.915825	-18.434528	17.018787	98.022079	34.326122	-2.490844	96.956047	33.936424	32.353012	95.52594	34.131273	14.931084	96.2409935	-71.000329	19.10649	99.8031645
-6.264812	34.074333	96.211151	-18.554369	16.852608	98.126022	34.288837	-2.749741	97.124779	34.171822	32.24242	96.266068	34.2303295	14.7463395	96.6954235	-71.3390675	18.9588765	99.5566205
-5.692468	34.060928	96.392616	-18.602125	16.802017	98.153587	34.287132	-2.849543	97.177902	34.314911	32.211082	96.664497	34.3010215	14.6807695	96.9211995	-71.5052715	18.9232645	99.3859745
-5.029912	34.06065	96.504387	-18.629709	16.793915	98.149841	34.267136	-2.909677	97.136208	34.422306	32.204567	96.960655	34.344721	14.647445	97.0484315	-71.604139	18.940385	99.2512505
-4.382732	34.071316	96.58213	-18.65328	16.804251	98.09742	34.245026	-2.940665	97.041092	34.512829	32.216282	97.155312	34.3789275	14.6378085	97.098202	-71.6854875	18.9706935	99.096638
-3.701019	34.097897	96.591576	-18.674107	16.835911	97.991714	34.217339	-2.967584	96.92276	34.570034	32.210773	97.289452	34.3936865	14.6215945	97.106106	-71.7419005	19.0502275	98.877322
-2.996191	34.159451	96.578011	-18.717203	16.894125	97.863937	34.157509	-2.945967	96.775635	34.576988	32.196693	97.431335	34.3672485	14.625363	97.103485	-71.8016545	19.162887	98.624389
-2.24458	34.109135	96.708023	-18.751734	16.961733	97.779755	34.098938	-2.942473	96.648376	34.59304	32.188358	97.696495	34.345989	14.6229425	97.1724355	-71.849457	19.3005235	98.3870745
-1.009616	34.059013	97.099731	-18.839289	17.040644	97.736534	34.010834	-2.971462	96.641609	34.701969	32.142578	98.665901	34.3564015	14.585558	97.653755	-72.0349795	19.49573	97.819313
-0.195707	33.943443	97.642822	-18.91206	17.054546	97.751007	33.952023	-3.033849	96.838211	34.98521	32.122211	99.558998	34.4686165	14.544181	98.1986045	-72.2927365	19.564911	97.3034095
0.628345	33.79509	98.169312	-19.012451	17.140625	97.718636	33.927338	-3.074876	97.106804	35.227921	32.1315	100.547913	34.5776295	14.528312	98.8273585	-72.6025315	19.752938	96.6099135
1.416903	33.600025	98.587479	-19.078053	17.222576	97.637093	33.960545	-3.055978	97.29567	35.39901	32.209072	101.494774	34.6797775	14.576547	99.395222	-72.8358835	19.868605	95.878964
2.225872	33.310608	98.88855	-19.107147	17.363125	97.461578	33.943119	-2.930155	97.472832	35.539211	32.283279	102.390823	34.741165	14.676562	99.9318275	-72.955459	20.049688	94.9913285
3.067887	32.998978	99.23056	-19.135098	17.566841	97.257469	33.967094	-2.83434	97.739342	35.692162	32.349384	103.215851	34.829628	14.757522	100.4775965	-73.099824	20.37616	94.0373415
3.853953	32.55954	99.583061	-19.095915	17.804722	97.06929	34.023285	-2.721066	98.134026	35.812851	32.46954	104.142395	34.918068	14.874237	101.1382105	-73.109898	20.735207	93.0003695
4.927182	31.768778	100.085663	-18.971085	18.149796	96.882355	34.212322	-2.66395	98.895172	36.112122	32.556358	105.490517	35.162222	14.946204	102.1928445	-73.104392	21.353388	91.5718655
5.595795	31.059048	100.246704	-18.845295	18.400475	96.69873	34.332195	-2.626134	99.371986	36.390038	32.642086	106.228233	35.3611165	15.007976	102.8001095	-73.0517065	21.792974	90.5973505
6.241108	30.29188	100.303986	-18.630861	18.584799	96.517616	34.528301	-2.583126	99.716843	36.624535	32.703407	106.756935	35.576418	15.0601405	103.236889	-72.83814	22.1094575	89.798343
6.796046	29.439959	100.199654	-18.393465	18.787357	96.282158	34.739979	-2.473508	99.925514	36.839859	32.828323	107.020378	35.789919	15.1774075	103.472946	-72.576849	22.3973065	89.09137
7.311918	28.521463	99.953125	-18.114132	19.011309	96.009811	34.969856	-2.303778	100.003983	37.063145	33.001312	107.125	36.0165005	15.348767	103.5644915	-72.2447645	22.673851	88.4551305
7.691731	27.544897	99.58419	-17.833372	19.215593	95.751389	35.229267	-2.147551	100.084915	37.27943	33.194904	107.102501	36.2543485	15.5236765	103.593708	-71.9210925	22.9075095	87.90907
7.983588	26.392117	99.152031	-17.580233	19.417343	95.506699	35.471443	-1.983839	100.056686	37.451366	33.412964	106.943382	36.4614045	15.7145625	103.500034	-71.6218705	23.1201235	87.513364
8.277544	24.584087	98.376007	-17.18664	19.688265	95.107727	35.782257	-1.746303	99.729935	37.744892	33.696377	106.350502	36.7635745	15.975037	103.0402185	-71.1368545	23.401493	87.1752355
8.336592	23.23086	97.729118	-16.937931	19.813311	94.801979	35.958012	-1.612412	99.467735	37.872612	33.836437	105.773079	36.915312	16.1120125	102.620407	-70.791174	23.5146095	86.983551
8.301948	21.778669	97.121536	-16.730381	19.937361	94.521408	36.099861	-1.502535	99.203644	38.389656	33.818161	104.947601	37.2447585	16.157813	102.0756225	-70.7055205	23.716909	86.9671935
8.16221	20.33691	96.546471	-16.563828	20.006998	94.288635	36.199467	-1.428432	99.00383	37.960964	34.026989	104.387375	37.0802155	16.2992785	101.6956025	-70.2078715	23.7147175	86.8816675
7.902818	18.706484	95.978874	-16.436626	20.031849	94.12706	36.304031	-1.388496	98.812996	37.950169	34.05748	103.714859	37.1271	16.334492	101.2639275	-70.000352	23.729206	86.9901925
7.522972	17.049227	95.563416	-16.338005	20.049629	93.981339	36.352077	-1.390935	98.678108	37.95335	34.115898	103.197601	37.1527135	16.3624815	100.9378545	-69.8287235	23.7367765	87.0248235
7.050668	15.376341	95.192795	-16.287275	20.011234	93.885696	36.360081	-1.428286	98.605736	37.954922	33.627163	102.313004	37.1575015	16.0994385	100.45937	-69.7320515	23.9230295	87.312022
6.156435	12.732694	94.891846	-16.200281	19.90867	93.867371	36.379692	-1.521128	98.543999	37.824242	33.524822	101.518158	37.101967	16.001847	100.0310785	-69.502529	23.815493	87.7036635
5.442994	10.974861	94.792732	-16.204933	19.838179	93.942642	36.370804	-1.602037	98.615997	37.800156	33.492737	101.115105	37.08548	15.94535	99.865551	-69.495346	23.731008	88.019733
4.636312	9.156349	94.851517	-16.175135	19.760967	94.05452	36.364536	-1.64806	98.778114	37.73317	33.774643	100.783119	37.048853	16.0632915	99.7806165	-69.399123	23.4586425	88.3284235
3.768692	7.432029	95.000938	-16.191742	19.695364	94.250755	36.369637	-1.696226	99.018654	37.673916	33.727112	100.516785	37.0217765	16.015443	99.7677195	-69.4052605	23.375285	88.7337905
2.84782	5.648773	95.258614	-16.207476	19.630163	94.50708	36.388275	-1.720691	99.289001	37.64172	33.724491	100.258324	37.0149975	16.0019	99.7736625	-69.4299495	23.258426	89.2404975
1.86242	3.962273	95.627663	-16.172367	19.566149	94.790146	36.424904	-1.661487	99.636711	37.599106	33.739574	99.991997	37.012005	16.0390435	99.814354	-69.356739	23.0932545	89.765938
0.828921	2.363099	96.105316	-16.162928	19.536846	95.083473	36.510231	-1.567217	100.082275	37.54282	33.764683	99.698868	37.0265255	16.098733	99.8905715	-69.3523815	22.974959	90.2763745
-0.813636	0.059577	96.900764	-16.157368	19.525404	95.49205	36.632351	-1.395781	100.65564	37.397358	33.923481	99.213699	37.0148545	16.26385	99.9346695	-69.3295905	22.786958	91.0494305
-1.934957	-1.439423	97.43396	-16.161261	19.487194	95.747032	36.682831	-1.2923	100.93161	37.281796	33.962704	98.875511	36.9823135	16.335202	99.9035605	-69.3048355	22.639186	91.5905035
-3.058641	-2.798412	97.995491	-16.173546	19.404594	95.992729	36.734653	-1.24019	101.179031	37.15221	33.967949	98.561462	36.9434315	16.3638795	99.8702465	-69.2905235	22.4453085	92.1152115
-4.235209	-4.107038	98.524109	-16.154013	19.272009	96.213242	36.787205	-1.234248	101.396835	37.050488	33.920815	98.284538	36.9188465	16.3432835	99.8406865	-69.2268725	22.2007345	92.5857975
-5.455803	-5.284368	98.96463	-16.179581	19.079348	96.432045	36.819843	-1.291716	101.567207	36.980003	33.844585	98.060951	36.899923	16.2764345	99.814079	-69.259085	21.8822615	93.050011
-6.701912	-6.345704	99.379257	-16.183516	18.856234	96.634064	36.829662	-1.391253	101.645981	36.937172	33.728348	97.901627	36.883417	16.1685475	99.773804	-69.250449	21.5439205	93.494324
-7.950415	-7.304393	99.730072	-16.171505	18.617983	96.83313	36.845371	-1.522601	101.689041	36.931725	33.615414	97.819221	36.888548	16.0464065	99.754131	-69.231558	21.1895595	93.912129
-9.850756	-8.471702	100.246216	-16.131826	18.24173	97.155136	36.903339	-1.746356	101.814636	36.958805	33.405857	97.75827	36.931072	15.8297505	99.786453	-69.194724	20.6537095	94.523819
-11.08121	-9.105215	100.549782	-16.072008	18.007833	97.392982	36.986248	-1.852032	101.885735	36.970894	33.273045	97.705223	36.978571	15.7105065	99.795479	-69.122587	20.3051595	94.990485
-12.34723	-9.580885	100.942299	-16.013714	17.807056	97.629974	37.082542	-1.919062	101.950287	36.967697	33.1987	97.600342	37.0251195	15.639819	99.7753145	-69.0525475	19.974293	95.4846335
-13.529216	-9.879136	101.348648	-15.928453	17.624493	97.888245	37.221821	-1.923215	101.980232	36.956917	33.127052	97.409973	37.089369	15.6019185	99.6951025	-68.946275	19.6470675	96.0813875
-14.689292	-10.044188	101.71994	-15.851225	17.469969	98.122749	37.345081	-1.88816	101.968384	36.890415	33.073772	97.102669	37.117748	15.592806	99.5355265	-68.820198	19.347132	96.7099715
-15.889891	-10.033781	102.104424	-15.776791	17.350048	98.312263	37.447254	-1.81354	101.862076	36.81234	33.070538	96.6745	37.129797	15.628499	99.268288	-68.683379	19.071597	97.356238
-17.03573	-9.91271	102.458969	-15.714134	17.23003	98.464813	37.527336	-1.735305	101.706764	36.716408	33.032055	96.156219	37.121872	15.648375	98.9314915	-68.55014	18.811685	97.9981345
-18.6292	-9.424725	102.826881	-15.639098	17.084398	98.669907	37.589127	-1.571083	101.550591	36.465668	32.959259	95.455078	37.0273975	15.694088	98.5028345	-68.3055935	18.474708	98.8369795
-19.700991	-8.908157	103.036812	-15.648946	16.993376	98.807541	37.65667	-1.581553	101.47467	36.319183	32.930885	95.120361	36.9879265	15.674666	98.2975155	-68.2858185	18.312086	99.3175665
-20.69603	-8.248321	103.153542	-15.617789	16.894806	98.919159	37.662853	-1.529071	101.427223	36.241402	32.887955	94.895813	36.9521275	15.679442	98.161518	-68.1877055	18.11017	99.6768
-21.656118	-7.421307	103.119789	-15.605293	16.801481	99.006767	37.675438	-1.539658	101.391693	36.194637	32.856377	94.785805	36.9350375	15.6583595	98.088749	-68.1456235	17.9446025	99.924785
-22.561697	-6.449466	103.055969	-15.616529	16.744915	99.071373	37.682884	-1.563239	101.387871	36.161259	32.838242	94.76709	36.9220715	15.6375015	98.0774805	-68.1551295	17.8523285	100.0652655
-23.420076	-5.354518	102.913666	-15.608064	16.644596	99.135353	37.68539	-1.582754	101.37738	36.171513	32.829395	94.828682	36.9284515	15.6233205	98.103031	-68.1445795	17.6658715	100.167675
-24.226048	-4.101705	102.676727	-15.6481	16.575449	99.197975	37.678196	-1.621347	101.372543	36.17561	32.85585	94.954277	36.926903	15.6172515	98.16341	-68.223103	17.5336465	100.23254
-25.297764	-1.910025	102.248749	-15.73782	16.500206	99.288155	37.629215	-1.693202	101.368225	36.157345	32.940762	95.415199	36.89328	15.62378	98.391712	-68.36892	17.376632	100.184598
-25.936249	-0.304161	101.908943	-15.84133	16.42363	99.41114	37.55434	-1.785331	101.479637	36.137657	32.988731	96.059662	36.8459985	15.6017	98.7696495	-68.5286585	17.24556	100.0526305
-26.529398	1.455972	101.495171	-15.988954	16.351049	99.577972	37.439999	-1.941096	101.683929	36.290405	33.025169	96.991135	36.865202	15.5420365	99.337532	-68.84311	17.1600615	99.818412
-27.082399	3.294663	100.975227	-16.146395	16.230576	99.719467	37.310356	-2.169547	101.951027	36.546021	33.055866	98.17572	36.9281885	15.4431595	100.0633735	-69.2209785	17.0179925	99.3755605
-27.574644	5.23766	100.323822	-16.301392	16.071943	99.831116	37.181881	-2.453579	102.087082	36.851521	33.049522	99.393074	37.016701	15.2979715	100.740078	-69.619485	16.8459145	98.922154
-28.027231	7.269143	99.674225	-16.451294	15.902045	99.803925	36.997952	-2.698378	101.926514	37.181526	32.609592	100.42131	37.089739	14.955607	101.173912	-69.992327	16.848483	98.433938
-28.391874	9.368183	99.020378	-16.563915	15.796964	99.542572	36.744259	-2.808773	101.394722	37.211193	32.866417	100.903305	36.977726	15.028822	101.1490135	-70.105556	16.565106	97.9361305
-28.882101	12.657456	97.960899	-16.731647	15.719743	98.877365	36.404221	-2.825014	100.249252	37.138645	32.856056	101.141571	36.771433	15.015521	100.6954115	-70.234727	16.423965	97.0593185
-29.260258	14.804689	97.338837	-16.888294	15.77176	98.311447	36.187225	-2.740387	99.458023	37.140171	32.502686	101.076744	36.663698	14.8811495	100.2673835	-70.440286	16.6623705	96.3555105
-29.498091	17.044569	96.754807	-17.039888	15.855481	97.735664	35.96172	-2.614203	98.650902	36.905018	32.969852	100.719414	36.433369	15.1778245	99.685158	-70.513145	16.5331375	95.78617
-29.820139	19.21903	96.33567	-17.185406	15.952988	97.233978	35.706852	-2.424064	98.001335	36.669083	32.960415	100.237511	36.1879675	15.2681755	99.119423	-70.5587795	16.6378005	95.348533
-29.985657	21.4354	96.005066	-17.331951	16.057859	96.835205	35.536366	-2.26043	97.519592	36.367779	33.080082	99.836617	35.9520725	15.409826	98.6781045	-70.6159745	16.705892	94.9923055
-30.219942	23.555107	95.780457	-17.514771	16.17845	96.510887	35.402576	-2.122502	97.192482	36.096104	33.143936	99.470261	35.74934	15.510717	98.3313715	-70.778882	16.846183	94.6904025
-30.337738	25.700851	95.549858	-17.697416	16.204224	96.261292	35.265408	-2.023678	96.946373	35.851082	33.247459	99.248383	35.558245	15.6118905	98.097378	-70.953077	16.7965575	94.425206
-30.55566	28.684633	95.616219	-17.948362	16.116018	96.011139	35.022285	-1.950977	96.490028	35.513943	33.256325	99.054657	35.268114	15.652674	97.7723425	-71.164838	16.579362	94.2499355
-30.485174	30.546463	95.758301	-18.079048	15.966413	95.901474	34.875237	-1.892808	96.024658	35.322678	33.239002	98.954216	35.0989575	15.673097	97.489437	-71.2570535	16.259729	94.313511
-30.722126	32.573952	95.910957	-18.223221	15.836075	95.687195	34.70649	-1.831249	95.485252	35.171349	33.257275	98.828712	34.9389195	15.713013	97.156982	-71.3853615	15.959137	94.217408
-30.694208	34.420212	95.990692	-18.40835	15.743667	95.352158	34.518394	-1.729082	94.818939	34.99461	33.28949	98.624374	34.756502	15.780204	96.7216565	-71.573202	15.70713	93.9826595
-30.802546	36.291222	96.079865	-18.596796	15.697326	94.982071	34.256207	-1.580768	94.068054	34.731121	33.32098	98.2565	34.493664	15.870106	96.162277	-71.687256	15.524546	93.801865
-30.66164	38.058708	96.112076	-18.866858	15.730277	94.563698	33.884163	-1.370698	93.225044	34.344082	33.38253	97.779175	34.1141225	16.005916	95.5021095	-71.8478385	15.454638	93.6252865
-30.693167	39.761658	96.091263	-19.200035	15.816813	94.066864	33.506477	-1.12879	92.380608	33.853458	33.493187	97.207603	33.6799675	16.1821985	94.7941055	-72.0800375	15.4514275	93.3396225
-30.555794	42.239544	95.699951	-19.761942	16.030354	93.151054	32.883667	-0.762673	91.120941	33.017696	33.669807	96.098473	32.9506815	16.453567	93.609707	-72.4745655	15.607141	92.692401
-30.361351	43.785954	95.137054	-20.183687	16.252098	92.352715	32.402046	-0.519454	90.201485	32.479252	33.799706	95.135567	32.440649	16.640126	92.668526	-72.808023	15.86407	92.036904
-30.191591	45.279388	94.456017	-20.638666	16.505417	91.435417	31.889538	-0.311095	89.146301	31.902954	33.901466	94.018166	31.896246	16.7951855	91.5822335	-73.173578	16.2156485	91.2886005
-30.013763	46.617611	93.741348	-21.076996	16.691994	90.414734	31.333273	-0.120529	87.990845	31.240255	34.009464	92.78492	31.286764	16.9444675	90.3878825	-73.440756	16.4395205	90.4415855
-29.742559	47.863068	93.150375	-21.540417	16.874733	89.437683	30.67514	0.158743	86.685745	30.469803	34.096863	91.46637	30.5724715	17.127803	89.0760575	-73.6533055	16.621663	89.7993085
-29.434818	48.940529	92.611961	-22.074114	17.051561	88.474762	29.954237	0.463965	85.240013	29.757217	34.240742	90.141975	29.855727	17.3523535	87.690994	-74.003955	16.7507685	89.25853
-29.092232	49.897705	92.180916	-22.654278	17.243465	87.542305	29.186991	0.805175	83.685524	29.016924	34.396664	88.995834	29.1019575	17.6009195	86.340679	-74.4105135	16.8860105	88.743931
-28.465572	51.034302	91.932945	-23.584465	17.603083	86.207306	28.030258	1.49686	81.377899	28.019958	34.847637	87.747696	28.025108	18.1722485	84.5627975	-75.194038	17.0339175	87.8518145
-28.017178	51.53265	92.077026	-24.239016	17.933908	85.492722	27.276262	2.050999	80.07312	27.466833	35.221424	87.388954	27.3715475	18.6362115	83.731037	-75.8495795	17.2316045	87.254407
-27.477009	51.847607	92.425636	-24.82394	18.330791	85.065727	26.673063	2.653733	79.089249	27.036057	35.660339	87.447281	26.85456	19.157036	83.268265	-76.50244	17.504546	86.863189
-26.743654	51.963661	92.913383	-25.283184	18.771189	84.86853	26.288193	3.269349	78.478912	26.710918	36.103313	87.787163	26.4995555	19.686331	83.1330375	-77.0659235	17.856047	86.6040225
-26.047775	51.891327	93.376945	-25.603844	19.249947	84.813965	26.092636	3.821003	78.176727	26.517651	36.509441	88.182129	26.3051435	20.165222	83.179428	-77.5128315	18.334672	86.448502
-25.23391	51.665104	93.575516	-25.776573	19.73777	84.818047	26.052458	4.254995	78.074585	26.463253	36.897064	88.566368	26.2578555	20.5760295	83.3204765	-77.8110015	18.8995105	86.3156175
-24.3465	51.238411	93.519814	-25.875568	20.223948	84.809616	26.093807	4.550777	78.104958	26.56159	37.205994	88.86425	26.3276985	20.8783855	83.484604	-78.0788345	19.5695105	86.134628
-22.94936	50.284809	93.075912	-25.803911	20.830334	84.756851	26.24259	4.799234	78.235306	26.840391	37.523014	89.015671	26.5414905	21.161124	83.6254885	-78.1493125	20.499544	85.8882135
-21.930643	49.354164	92.559967	-25.662083	21.136301	84.709938	26.456457	4.860768	78.313454	27.04598	37.658493	88.984184	26.7512185	21.2596305	83.648819	-78.0753845	21.0129715	85.771057
-20.953106	48.222397	91.907463	-25.445219	21.35309	84.630783	26.717302	4.853985	78.429886	27.293339	37.746262	88.883499	27.0053205	21.3001235	83.6566925	-77.8957585	21.4060565	85.6048735
-19.882795	46.852505	91.148567	-25.183624	21.485132	84.551285	27.021408	4.782053	78.620934	27.593454	37.78154	88.691956	27.307431	21.2817965	83.656445	-77.674679	21.6884675	85.446125
-18.813572	45.257584	90.268906	-24.887871	21.517008	84.519104	27.378309	4.607446	78.895554	27.870529	37.759975	88.432129	27.624419	21.1837105	83.6638415	-77.400161	21.8503055	85.3743665
-17.758348	43.472851	89.383041	-24.57202	21.495216	84.503601	27.783371	4.397893	79.27047	28.114405	37.759739	88.06218	27.948888	21.078816	83.666325	-77.092928	21.911616	85.340877
-16.673098	41.492306	88.303955	-24.253492	21.443869	84.543625	28.244364	4.160735	79.743263	28.239697	37.738323	87.612465	28.2420305	20.949529	83.677864	-76.7490145	21.938209	85.409386
-15.004817	38.250767	86.695885	-23.741236	21.333599	84.686211	28.975216	3.755884	80.704651	28.436644	37.742344	86.636864	28.70593	20.749114	83.6707575	-76.188402	21.918084	85.7016645
-13.885921	35.837532	85.858116	-23.415071	21.307787	84.924187	29.468758	3.468368	81.657066	28.49501	37.676563	86.041336	28.981884	20.5724655	83.849201	-75.812026	22.0431085	85.999173
-12.759933	33.275227	85.309235	-23.086945	21.18532	85.2892	29.978767	3.1191	82.872826	28.555387	37.557171	85.850571	29.267077	20.3381355	84.3616985	-75.440967	22.0325045	86.2167015
-11.607606	30.573195	85.326599	-22.827663	20.995197	85.852585	30.479982	2.651285	84.480301	28.741535	37.294884	86.228409	29.6107585	19.9730845	85.354355	-75.2660845	22.0173095	86.350815
-10.487019	27.772097	85.87735	-22.57914	20.711336	86.664627	31.04336	2.032103	86.475266	29.092598	36.909225	87.309715	30.067979	19.470664	86.8924905	-75.226259	21.952008	86.4367635
-9.335847	24.923908	86.959229	-22.260643	20.314983	87.723618	31.601524	1.280845	88.823959	29.669008	36.39267	89.02813	30.635266	18.8367575	88.9260445	-75.156552	21.7932085	86.5211915
-8.181856	22.031078	88.442757	-21.946562	19.828438	88.963547	32.072029	0.404047	91.551041	30.326759	35.730145	91.228439	31.199394	18.067096	91.38974	-75.092518	21.58978	86.537354
-6.627084	17.690224	91.192398	-21.500509	19.028385	91.02504	32.647774	-1.034713	95.851837	31.300337	34.551296	94.983711	31.9740555	16.7582915	95.417774	-74.9750735	21.2984785	86.632306
-5.65752	14.894562	93.054321	-21.195959	18.496101	92.324844	32.846336	-1.94335	98.582031	31.849182	33.767693	97.397842	32.347759	15.9121715	97.9899365	-74.739677	21.0800305	86.6597515
-4.818953	12.14467	94.852646	-20.963158	18.027309	93.500336	32.977875	-2.784605	101.158371	32.324131	33.032349	99.543251	32.651003	15.123872	100.350811	-74.577319	20.930746	86.649861
-4.067195	9.462119	96.425346	-20.757008	17.616215	94.475235	33.112675	-3.544218	103.17408	32.671982	32.431938	101.28994	32.8923285	14.44386	102.23201	-74.4063445	20.78857	86.71846
-3.368294	6.877617	97.686478	-20.555624	17.248457	95.137749	33.484608	-4.195095	104.518982	33.003597	31.965488	102.450546	33.2441025	13.8851965	103.484764	-74.3553505	20.6117175	86.790734
-2.793257	4.439443	98.628212	-20.411777	17.000669	95.565346	33.58482	-4.546584	105.498505	33.275738	31.625084	103.155388	33.430279	13.53925	104.3269465	-74.253833	20.462088	86.8037455
-2.258339	2.070815	99.408546	-20.244846	16.756218	95.832146	33.696949	-4.827755	106.170532	33.528114	31.355072	103.538834	33.6125315	13.2636585	104.854683	-74.1022235	20.2487775	86.809609
-1.668981	-1.256362	100.256729	-19.992403	16.470295	96.043007	34.068398	-5.05694	106.535042	33.847492	31.008848	103.526779	33.957945	12.975954	105.0309105	-73.942751	19.964636	87.0551035
-1.360323	-3.34864	100.667122	-19.78771	16.289278	96.042839	34.136505	-5.235511	106.581581	34.0191	30.775351	103.224899	34.0778025	12.76992	104.90324	-73.6532225	19.808636	87.182438
-1.201214	-5.30125	100.980553	-19.601151	16.117786	96.010727	34.298256	-5.40789	106.47541	34.171944	30.566761	102.866348	34.2351	12.5794355	104.670879	-73.437402	19.6561365	87.350575
-1.085876	-7.20248	101.216972	-19.395807	15.914708	95.957642	34.48336	-5.548809	106.267845	34.340866	30.347141	102.495209	34.412113	12.399166	104.381527	-73.203727	19.43025	87.533757
-1.046871	-8.954803	101.391815	-19.182589	15.74102	95.952515	34.64698	-5.708268	106.083725	34.494141	30.141575	102.190529	34.5705605	12.2166535	104.137127	-72.9357385	19.2653865	87.767903
-1.146106	-10.556219	101.485733	-18.970453	15.495679	96.003548	34.814316	-5.908251	105.843758	34.682907	29.9533	102.002205	34.7486115	12.0225245	103.9229815	-72.6895175	18.9688335	88.0841145
-1.33337	-12.006723	101.600281	-18.74843	15.267981	96.096848	34.989944	-6.045172	105.628693	34.882645	29.800716	101.881042	34.9362945	11.877772	103.7548675	-72.4331545	18.65819	88.4388285
-1.742171	-13.9192	101.809952	-18.397293	14.915496	96.333023	35.324409	-6.312349	105.405853	35.191883	29.578543	101.805473	35.258146	11.633097	103.605663	-72.052732	18.197895	89.060383
-2.170628	-14.972668	102.001915	-18.161293	14.691943	96.510025	35.560261	-6.420643	105.366959	35.422901	29.448446	101.739944	35.491581	11.5139015	103.5534515	-71.814167	17.8699845	89.4665985
-2.432104	-15.944335	102.193153	-17.941219	14.544016	96.680603	35.801342	-6.554131	105.389214	35.628349	29.360783	101.651367	35.7148455	11.403326	103.5202905	-71.5972835	17.684706	89.8409155
-3.001271	-16.681376	102.535591	-17.71139	14.371817	96.863564	36.04673	-6.5845	105.432999	35.828079	29.298792	101.49572	35.9374045	11.357146	103.4643595	-71.3601845	17.386488	90.2627685
-3.64928	-17.188244	102.882347	-17.517693	14.241761	97.026764	36.291649	-6.646394	105.506577	35.925953	29.18602	101.286255	36.108801	11.269813	103.396416	-71.144187	17.213709	90.657112
-4.375425	-17.598957	103.203514	-17.342529	14.102419	97.170021	36.509438	-6.688036	105.541588	36.016529	29.077126	101.053169	36.2629835	11.194545	103.2973785	-70.9480415	17.010293	91.0426635
-5.34304	-17.740044	103.552795	-17.188826	13.945378	97.328697	36.664124	-6.736716	105.573715	36.118008	28.970572	100.79483	36.391066	11.116928	103.1842725	-70.768718	16.773828	91.4731215
-6.564398	-17.721447	103.839287	-17.019279	13.688715	97.583313	36.877697	-6.841755	105.550323	36.253006	28.737545	100.485901	36.5653515	10.947895	103.018112	-70.6039095	16.429535	92.148514
-7.360229	-17.523956	103.884842	-16.905716	13.497201	97.758728	37.014454	-6.926708	105.56604	36.321594	28.659094	100.39917	36.668024	10.866193	102.982605	-70.479456	16.128209	92.534851
-8.240779	-17.161777	103.854134	-16.839195	13.32172	97.946182	36.837475	-6.888539	105.670319	36.37759	28.614319	100.421379	36.6075325	10.86289	103.045849	-70.2859225	15.78055	92.846515
-9.110531	-16.636747	103.721107	-16.769726	13.203375	98.149345	37.216682	-7.072658	105.518761	36.471046	28.615698	100.533913	36.843864	10.77152	103.026337	-70.383316	15.63523	93.272353
-9.969846	-15.953465	103.568146	-16.719065	13.070395	98.383224	37.126587	-7.085581	105.594948	36.598499	28.628481	100.759674	36.862543	10.77145	103.177311	-70.300673	15.36934	93.589137
-10.846897	-15.069612	103.360703	-16.633181	12.98262	98.637978	37.104137	-7.098497	105.643822	36.750088	28.66503	101.088585	36.9271125	10.7832665	103.3662035	-70.1934745	15.1819735	93.9097525
-11.737791	-14.067164	103.071388	-16.525196	12.908597	98.923279	37.204823	-7.18546	105.556465	36.930977	28.745117	101.522697	37.0679	10.7798285	103.539581	-70.118292	15.0373655	94.306977
-13.014097	-12.333473	102.427612	-16.294464	12.853035	99.296921	37.356224	-7.293958	105.241051	37.311657	28.859905	102.12262	37.3339405	10.7829735	103.6818355	-69.9228685	14.9230965	94.9120065
-13.901917	-10.990537	101.833282	-16.145197	12.815191	99.446983	37.496281	-7.44904	104.705429	37.621353	28.905186	102.416679	37.558817	10.728073	103.561054	-69.849211	14.902309	95.332912
-14.730074	-9.592133	101.083908	-15.954654	12.774417	99.43898	37.573982	-7.551954	103.890076	38.00502	28.960737	102.359627	37.789501	10.7043915	103.1248515	-69.698809	14.8444425	95.7531085
-15.553206	-8.089199	100.2257	-15.773122	12.730082	99.266266	37.658775	-7.638159	102.797569	38.348358	28.996044	102.033325	38.0035665	10.6789425	102.415447	-69.5498105	14.7812215	96.117085
-16.388716	-6.511765	99.304276	-15.57866	12.716166	98.947578	37.670494	-7.520343	101.584122	38.520012	28.968107	101.489677	38.095253	10.723882	101.5368995	-69.252573	14.70845	96.3582565
-17.144533	-4.835953	98.423813	-15.444037	12.765868	98.504852	37.755695	-7.398277	100.256226	38.565121	29.124031	100.86274	38.160408	10.862877	100.559483	-69.048482	14.668859	96.450221
-17.857492	-3.095168	97.533516	-15.313911	12.857133	97.976326	37.781612	-7.206921	99.082451	38.609592	29.341803	100.10154	38.195602	11.067441	99.5919955	-68.823424	14.646825	96.3606565
-18.86237	-0.441184	96.362404	-15.142754	13.058551	97.088409	37.804306	-6.856853	97.651497	38.609657	29.932293	98.97477	38.2069815	11.53772	98.3131335	-68.4924895	14.579382	95.8636845
-19.548168	1.351146	95.771317	-15.058698	13.245346	96.588745	37.752705	-6.446407	97.082642	38.537151	30.305763	98.402542	38.144928	11.929678	97.742592	-68.262324	14.561014	95.434898
-20.149635	3.144794	95.404602	-15.107075	13.464813	96.262619	37.764309	-6.09608	96.805183	38.354469	30.800688	98.055344	38.059389	12.352304	97.4302635	-68.273539	14.577322	95.0949745
-20.697006	4.955778	95.132675	-15.220484	13.674216	95.99353	37.860126	-5.835789	96.560799	38.136776	31.33555	97.873268	37.998451	12.7498805	97.2170335	-68.439419	14.5985515	94.7700265
-21.27116	6.689914	94.839081	-15.387458	13.798531	95.721909	37.866444	-5.709809	96.337387	37.951584	31.814066	97.654114	37.909014	13.0521285	96.9957505	-68.68393	14.5449335	94.4480675
-21.765451	8.482114	94.663002	-15.585475	13.87411	95.423248	37.721169	-5.658989	96.29583	37.743622	32.22311	97.302376	37.7323955	13.2820605	96.799103	-68.9033455	14.4661595	94.047393
-22.303492	10.196282	94.442101	-15.779929	13.953207	95.125809	37.592079	-5.482707	96.18251	37.490967	32.508995	96.979462	37.541523	13.513144	96.580986	-69.101381	14.39327	93.670632
-22.742125	12.70548	94.05513	-16.054356	13.98495	94.733719	37.270706	-5.250441	95.951622	36.86467	32.86573	96.587875	37.067688	13.8076445	96.2697485	-69.1764	14.1622555	93.1976895
-23.153484	14.353059	93.899002	-16.232132	14.006998	94.514641	36.972973	-5.176072	95.849098	36.490089	32.938801	96.249786	36.731531	13.8813645	96.049442	-69.195795	14.1326315	92.97984
-23.430653	16.035021	93.697563	-16.405188	13.998471	94.331345	36.732918	-5.11904	95.701057	36.163067	32.885166	95.898781	36.4479925	13.883063	95.799919	-69.2583685	14.113879	92.862771
-23.582497	17.660507	93.561195	-16.563261	13.952886	94.138268	36.532829	-5.103235	95.560303	35.869335	32.801323	95.671822	36.201082	13.849044	95.6160625	-69.327604	14.056728	92.6604735
-23.774611	19.270882	93.364632	-16.69632	13.88568	93.938324	36.302299	-5.163611	95.459747	35.635929	32.780602	95.545975	35.969114	13.8084955	95.502861	-69.361754	13.9628645	92.373787
-23.759304	20.897366	93.186813	-16.805672	13.833089	93.777809	36.104359	-5.185979	95.361267	35.466187	32.796902	95.471649	35.785273	13.8054615	95.416458	-69.396617	13.8607165	92.13916
-23.85103	22.500883	93.095291	-16.92366	13.770575	93.647781	35.969551	-5.189852	95.262756	35.304325	32.798958	95.434395	35.636938	13.804553	95.3485755	-69.484258	13.736597	91.9469865
-23.741415	24.886057	92.950905	-17.066389	13.707646	93.504951	35.844631	-5.185339	95.221733	35.101284	32.862164	95.445465	35.4729575	13.8384125	95.333599	-69.6057355	13.5768795	91.676303
-23.6425	26.45883	92.878532	-17.148226	13.670927	93.378441	35.843235	-5.145913	95.198273	34.987484	32.909969	95.518097	35.4153595	13.882028	95.358185	-69.7118115	13.459826	91.398697
-23.47171	28.028193	92.824486	-17.214746	13.617449	93.232292	35.873531	-5.112089	95.153748	34.89637	32.939259	95.663033	35.3849505	13.913585	95.4083905	-69.8144425	13.321313	91.0561935
-23.226677	29.557419	92.798027	-17.241385	13.572626	93.084625	35.873478	-5.031463	95.110596	34.819698	32.920536	95.904091	35.346588	13.9445365	95.5073435	-69.829358	13.2007155	90.6619065
-22.977987	31.10557	92.882248	-17.341917	13.49091	92.930435	35.858154	-4.943024	95.02771	34.729622	32.824337	96.246445	35.293888	13.9406565	95.6370775	-69.977722	13.0411635	90.2237925
-22.62244	32.559322	93.079002	-17.368196	13.4197	92.79789	35.800953	-4.808059	94.896095	34.679844	32.564499	96.633232	35.2403985	13.87822	95.7646635	-69.9767905	12.96118	89.8311165
-22.248001	33.904263	93.462021	-17.453176	13.334395	92.706253	35.591572	-4.550988	94.805901	34.588043	32.073593	97.025856	35.0898075	13.7613025	95.9158785	-69.9961595	12.9074875	89.4966275
-21.630461	35.894661	94.04026	-17.528614	13.253249	92.49147	35.239388	-4.359406	94.436615	34.194866	31.42778	97.674217	34.717127	13.534187	96.055416	-69.774355	12.972311	88.927524
-21.173065	37.09198	94.171661	-17.57069	13.234423	92.078285	35.039543	-4.301037	93.902763	33.96431	31.097816	97.777649	34.5019265	13.3983895	95.840206	-69.6433065	13.0704565	88.316364
-20.703281	38.26685	94.096741	-17.574305	13.269016	91.472061	34.764202	-4.2138	93.242004	33.830002	30.877462	97.690224	34.297102	13.331831	95.466114	-69.445712	13.206201	87.478008
-20.250385	39.344959	94.007561	-17.675186	13.401848	90.882164	34.467133	-4.080767	92.635498	33.851048	30.764341	97.677254	34.1590905	13.341787	95.156376	-69.5094625	13.461909	86.607952
-19.815105	40.231056	94.087425	-17.815872	13.539722	90.467262	34.191963	-3.935231	92.184708	33.872108	30.773279	98.008415	34.0320355	13.419024	95.0965615	-69.6637795	13.66042	85.8379625
-19.431044	40.93243	94.464561	-18.054703	13.692871	90.232742	33.925339	-3.815053	91.920654	33.927635	30.886841	98.540016	33.926487	13.535894	95.230335	-70.035893	13.849848	85.235149
-19.037563	41.454308	95.007057	-18.332577	13.87753	90.145233	33.744034	-3.625837	91.780861	33.930557	31.045321	99.082237	33.8372955	13.709742	95.431549	-70.5024495	14.045318	84.858917
-18.549545	41.937645	95.830849	-18.720278	14.225902	90.180031	33.499317	-3.165038	91.649399	33.638519	31.370237	99.876495	33.568918	14.1025995	95.762947	-71.009474	14.3492045	84.597115
-18.284113	42.062836	96.263916	-19.025854	14.500814	90.284828	33.329235	-2.759505	91.60154	33.414429	31.705915	100.25827	33.371832	14.473205	95.929905	-71.42354	14.528423	84.639751
-18.041117	42.036205	96.581161	-19.29607	14.80132	90.445328	33.122742	-2.286099	91.562462	33.162231	32.078697	100.53437	33.1424865	14.896299	96.048416	-71.7346265	14.706341	84.84224
-17.859554	41.867241	96.783768	-19.578785	15.139725	90.616791	32.934586	-1.821404	91.553894	32.866253	32.47221	100.693581	32.9004195	15.325403	96.1237375	-72.0579895	14.954047	85.1098445
-17.735907	41.498455	96.860802	-19.822731	15.458343	90.752701	32.721603	-1.384591	91.590652	32.556347	32.848171	100.741539	32.638975	15.73179	96.1660955	-72.284437	15.184896	85.3393065
-17.645704	40.974766	96.789299	-20.058002	15.756837	90.89798	32.561401	-1.008303	91.660393	32.248096	33.208485	100.722191	32.4047485	16.100091	96.191292	-72.5207525	15.413583	85.604668
-17.60178	40.291534	96.59462	-20.283146	16.000841	91.015442	32.418034	-0.712697	91.769241	31.994143	33.544083	100.642311	32.2060885	16.415693	96.205776	-72.7723805	15.585989	85.825108
-17.67046	38.894436	96.104507	-20.57951	16.300159	91.266464	32.201912	-0.388127	92.024605	31.663433	33.945839	100.440407	31.9326725	16.778856	96.232506	-73.0916925	15.821462	86.300422
-17.695436	37.777103	95.780846	-20.723932	16.43788	91.495064	32.085915	-0.256769	92.210526	31.468508	34.16291	100.212036	31.7772115	16.9530705	96.211281	-73.2250755	15.9226895	86.778847
-17.829126	36.483727	95.393707	-20.823931	16.577019	91.74382	31.981104	-0.188673	92.441795	31.311432	34.349941	99.862976	31.646268	17.080634	96.1523855	-73.29413	16.073404	87.3352545
-17.978525	35.059441	94.91391	-20.904572	16.706995	91.996643	31.923597	-0.154655	92.723244	31.135687	34.496998	99.387352	31.529642	17.1711715	96.055298	-73.338786	16.2428185	87.937988
-18.156471	33.535889	94.453423	-20.934563	16.884285	92.250374	31.906378	-0.133847	93.037781	30.967846	34.623817	98.816963	31.437112	17.244985	95.927372	-73.306238	16.523585	88.573376
-18.363918	31.844536	94.033195	-20.903801	17.042522	92.54953	31.915802	-0.122003	93.400307	30.820322	34.742374	98.21122	31.368062	17.3101855	95.8057635	-73.175664	16.7748585	89.2932965
-18.580631	30.115158	93.730003	-20.849831	17.225237	92.841766	31.973738	-0.11835	93.802574	30.694098	34.855755	97.653351	31.333918	17.3687025	95.7279625	-73.03358	17.0817715	89.9555695
-19.008575	27.274921	93.392021	-20.747303	17.450771	93.241852	32.139343	-0.080814	94.387764	30.60145	35.015125	96.900497	31.3703965	17.4671555	95.6441305	-72.8650025	17.4343865	90.8395735
-19.318922	25.342628	93.301598	-20.605322	17.576904	93.513374	32.259609	-0.051706	94.734383	30.539057	35.118408	96.507851	31.399333	17.533351	95.621117	-72.609977	17.620457	91.405631
-19.637779	23.289295	93.261848	-20.448492	17.684412	93.741844	32.377563	-0.033403	95.033585	30.562416	35.19825	96.14901	31.4699895	17.5824235	95.5912975	-72.3669735	17.7864005	91.8923905
-19.953592	21.321014	93.318832	-20.315218	17.745491	93.946495	32.500637	-0.026212	95.282944	30.62314	35.246468	95.886101	31.5618885	17.610128	95.5845225	-72.1923245	17.880854	92.3084675
-20.342449	21.346109	93.915344	-20.166363	17.763065	94.126762	32.64156	-0.09662	95.534172	30.714226	35.261356	95.685394	31.677893	17.582368	95.609783	-72.010619	17.943762	92.643741
-20.692396	21.804838	93.704445	-20.079063	17.769848	94.299194	32.752983	-0.188609	95.748123	30.814081	35.229984	95.551552	31.783532	17.5206875	95.6498375	-71.941658	18.0190085	92.9485505
-21.097128	21.894665	94.059792	-20.019249	17.747564	94.468109	32.83012	-0.285839	95.925888	30.903105	35.180447	95.459595	31.8666125	17.447304	95.6927415	-71.9051105	18.047824	93.2434765
-21.675699	22.064466	94.280556	-19.886829	17.621857	94.75338	32.936142	-0.426225	96.154213	31.057219	35.080166	95.416641	31.9966805	17.3269705	95.785427	-71.7703385	17.9167435	93.721333
-21.984083	22.106331	94.372635	-19.79508	17.529879	94.940361	33.000408	-0.50961	96.312103	31.139193	35.003696	95.468071	32.0698005	17.247043	95.890087	-71.6599605	17.812715	93.990635
-22.280642	22.254404	94.450653	-19.741255	17.396303	95.152679	33.096245	-0.585361	96.420082	31.210381	34.947281	95.562347	32.153313	17.18096	95.9912145	-71.635823	17.611646	94.3141435
-22.543106	22.423428	94.785103	-19.689665	17.300659	95.373711	33.142773	-0.63262	96.508774	31.275564	34.928772	95.676819	32.2091685	17.148076	96.0927965	-71.5884985	17.453242	94.6546255
-22.803532	22.664427	95.000824	-19.644802	17.188627	95.573204	33.196381	-0.655879	96.562958	31.335646	34.91605	95.744804	32.2660135	17.1300855	96.153881	-71.5556175	17.2471685	94.992527
-23.026457	22.875172	95.122025	-19.627157	17.122911	95.771286	33.235588	-0.662302	96.626434	31.336679	34.934254	95.740669	32.2861335	17.135976	96.1835515	-71.5404475	17.109846	95.3590205
-23.196503	23.111227	95.262001	-19.599407	17.064657	95.964378	33.280842	-0.674631	96.722672	31.332802	34.939003	95.674988	32.306822	17.132186	96.19883	-71.505636	16.997128	95.729926
-23.457754	23.452351	95.410225	-19.536053	17.028252	96.189407	33.34214	-0.710708	96.899017	31.366959	34.897472	95.554092	32.3545495	17.093382	96.2265545	-71.4266555	16.963122	96.1522595
-23.489841	23.762522	95.531502	-19.481997	17.016676	96.31427	33.399361	-0.769637	97.028862	31.444056	34.840725	95.544472	32.4217085	17.035544	96.286667	-71.3857025	16.997808	96.341873
-23.532864	24.155046	95.618622	-19.414234	16.968941	96.449081	33.446167	-0.863405	97.213676	31.558371	34.760902	95.655548	32.502269	16.9487485	96.434612	-71.330737	16.9891335	96.46355
-23.582148	24.559008	95.725212	-19.399769	16.963043	96.601723	33.488098	-0.990494	97.437836	31.732845	34.679356	95.871391	32.6104715	16.844431	96.6546135	-71.4100095	17.081655	96.5488325
-23.535255	24.938797	95.870178	-19.389051	16.95071	96.783653	33.525642	-1.089551	97.696198	31.919182	34.626652	96.132744	32.722412	16.7685505	96.914471	-71.500514	17.1328695	96.652835
-23.392162	25.386173	96.039986	-19.373701	16.948015	96.996361	33.556061	-1.156221	97.939423	32.100323	34.603973	96.306122	32.828192	16.723876	97.1227725	-71.575594	17.172154	96.8699495
-23.249207	25.837158	96.198196	-19.321196	16.946028	97.227303	33.583855	-1.168793	98.107246	32.201324	34.579811	96.329063	32.8925895	16.705509	97.2181545	-71.5349815	17.186547	97.2364515
-22.816496	26.557148	96.389175	-19.211527	17.061563	97.528542	33.664898	-1.136449	98.259125	32.256977	34.539299	96.089783	32.9609375	16.701425	97.174454	-71.3839915	17.421701	97.88263
-22.501534	27.090607	96.466103	-19.123884	17.126059	97.686363	33.733974	-1.090657	98.31395	32.283298	34.529892	95.84182	33.008636	16.7196175	97.077885	-71.256404	17.5325005	98.294841
-22.117563	27.660788	96.530052	-19.017382	17.223532	97.822418	33.790112	-1.068089	98.390381	32.335495	34.520855	95.664345	33.0628035	16.726383	97.027363	-71.0975675	17.720681	98.617473
-21.622248	28.257868	96.590919	-18.958138	17.296066	97.958549	33.84116	-1.034871	98.497826	32.373657	34.545872	95.601341	33.1074085	16.7555005	97.0495835	-71.0236845	17.8366315	98.8675145
-21.15288	28.925991	96.617416	-18.898899	17.370378	98.118683	33.90189	-0.997225	98.646629	32.431881	34.585236	95.628716	33.1668855	16.7940055	97.1376725	-70.9646835	17.9467505	99.0996935
-20.608261	29.558304	96.679306	-18.858665	17.458824	98.252403	33.956604	-0.92358	98.780624	32.474232	34.684139	95.730072	33.215418	16.8802795	97.255348	-70.932748	18.0373685	99.249458
-19.935633	30.258066	96.776733	-18.863346	17.528467	98.40435	34.002785	-0.866676	98.887222	32.515865	34.777355	95.91713	33.259325	16.9553395	97.402176	-70.986017	18.1015945	99.406524
-18.8477	31.387516	96.949051	-18.89266	17.606535	98.63559	34.002132	-0.811085	99.035034	32.691738	34.907425	96.359634	33.346935	17.04817	97.697334	-71.132255	18.1649	99.573846
-18.122486	32.185081	96.985443	-18.937428	17.65761	98.726425	33.978912	-0.812799	99.103874	32.802273	34.954216	96.815285	33.3905925	17.0707085	97.9595795	-71.2654485	18.2445115	99.4932705
-17.265779	33.014675	97.168663	-18.978544	17.645031	98.791649	33.902264	-0.858116	99.124596	32.996105	34.936504	97.372673	33.4491845	17.039194	98.2486345	-71.4062725	18.250868	99.3346635
-16.376276	33.855	97.343239	-19.061966	17.635744	98.776306	33.7841	-0.953282	99.090538	33.240154	34.903763	97.973625	33.512127	16.9752405	98.5320815	-71.636059	18.2962475	99.0205305
-15.441491	34.698292	97.465897	-19.150721	17.649412	98.659554	33.657673	-1.038656	98.990211	33.448616	34.806923	98.638329	33.5531445	16.8841335	98.81427	-71.8545865	18.4146905	98.504838
-14.460711	35.543018	97.550964	-19.268059	17.636499	98.380157	33.492451	-1.128123	98.82972	33.655254	34.768997	99.278763	33.5738525	16.820437	99.0542415	-72.1099705	18.452561	97.7060725
-13.436656	36.414467	97.557442	-19.399895	17.712502	97.967819	33.322109	-1.152605	98.565414	33.846558	34.761387	99.815407	33.5843335	16.804391	99.1904105	-72.3841235	18.620613	96.7452275
-11.916483	37.643661	97.329155	-19.566544	17.932997	97.125282	33.008064	-1.013244	98.026093	34.000839	34.842129	100.321701	33.5044515	16.9144425	99.173897	-72.6375395	18.9515515	95.076667
-10.800908	38.432987	97.134003	-19.696569	18.198235	96.499596	32.8437	-0.775275	97.642365	33.968002	35.016239	100.442589	33.405851	17.120482	99.042477	-72.798989	19.275988	93.956715
-9.786361	39.202881	96.980721	-19.823677	18.525656	95.94416	32.694351	-0.432617	97.227516	33.84573	35.260979	100.477959	33.2700405	17.414181	98.8527375	-72.9173945	19.637131	93.0355825
-8.761888	39.862068	96.854095	-19.913918	18.912912	95.492905	32.573776	-0.028977	96.776466	33.725861	35.577782	100.463654	33.1498185	17.7744025	98.62006	-72.9776545	20.0514215	92.36575
-7.672106	40.477268	96.916061	-19.967463	19.286922	95.234177	32.466431	0.419607	96.322891	33.571381	35.919514	100.529335	33.018906	18.1695605	98.426113	-72.953832	20.4042835	92.042241
-6.635334	40.984665	97.224281	-20.017124	19.654598	95.165985	32.392803	0.849675	95.955559	33.493721	36.233261	100.708603	32.943262	18.541468	98.332081	-72.97751	20.767728	91.999889
-5.636161	41.309025	97.620216	-20.039915	19.992071	95.224167	32.339062	1.236276	95.676926	33.471806	36.585472	100.971413	32.905434	18.910874	98.3241695	-72.985264	21.073268	92.1241645
-4.112011	41.666626	98.229012	-20.122942	20.568974	95.392937	32.22913	1.79018	95.370987	33.45105	37.017746	101.471878	32.84009	19.403963	98.4214325	-73.085974	21.733985	92.3644415
-3.115459	41.708481	98.715088	-20.180243	20.934586	95.607285	32.15818	2.149107	95.238869	33.501762	37.30035	101.922646	32.829971	19.7247285	98.5807575	-73.190457	22.1444435	92.6338125
-2.149007	41.624928	99.217285	-20.2223	21.276989	95.855179	32.084244	2.447495	95.257576	33.577259	37.587471	102.425812	32.8307515	20.017483	98.841694	-73.2753515	22.536495	92.868664
-1.221393	41.356777	99.67392	-20.275335	21.616508	96.09539	32.040886	2.748742	95.4011	33.694248	37.445213	103.10891	32.867567	20.0969775	99.255005	-73.418237	23.1360385	92.935775
-0.323471	40.943737	100.187614	-20.344049	21.88571	96.385925	32.007973	3.008458	95.621765	33.734875	37.76347	103.807449	32.871424	20.385964	99.714607	-73.559522	23.385456	93.057243
0.535586	40.345524	100.678078	-20.438604	22.125799	96.597633	31.992281	3.216977	95.895561	33.848209	37.975491	104.533195	32.920245	20.596234	100.214378	-73.797453	23.655364	92.980888
1.355822	39.580372	101.037727	-20.53759	22.28697	96.797318	32.004482	3.364775	96.225739	33.902702	38.53492	105.256393	32.953592	20.9498475	100.741066	-74.028772	23.6240925	92.85357
2.52293	38.11375	101.434639	-20.652426	22.526743	97.034599	32.149342	3.585267	96.794106	33.91539	38.783199	106.30175	33.032366	21.184233	101.547928	-74.337218	23.869253	92.52127
3.266198	36.95229	101.510384	-20.689075	22.625504	97.131607	32.256336	3.712075	97.211456	33.884624	38.967697	106.852379	33.07048	21.339886	102.0319175	-74.44863	23.911122	92.2312965
3.951918	35.639454	101.296532	-20.746143	22.788498	97.084969	32.375919	3.856544	97.615639	34.135826	39.018684	107.101776	33.2558725	21.437614	102.3587075	-74.7481585	24.139382	91.8112305
4.640264	34.194321	100.896301	-20.71018	22.950792	96.971298	32.542625	3.952092	98.027771	34.073551	39.217094	107.201897	33.308088	21.584593	102.614834	-74.728448	24.316991	91.327762
5.234449	32.618366	100.278854	-20.644985	23.144207	96.751144	32.722961	4.032633	98.464134	33.689156	39.187771	107.251099	33.2060585	21.610202	102.8576165	-74.4960285	24.678212	90.6446715
5.846292	30.840355	99.586861	-20.507011	23.289099	96.472969	32.921322	4.060803	98.883598	33.640804	39.412247	106.934448	33.281063	21.736525	102.909023	-74.295085	24.841673	90.036915
6.324443	28.934786	98.894043	-20.301605	23.372885	96.186562	33.151348	4.040866	99.295883	33.693241	39.492535	106.548187	33.4222945	21.7667005	102.922035	-74.0255045	24.9790695	89.451089
6.898949	25.775295	98.056351	-19.941721	23.431957	95.823036	33.568913	3.921396	99.999321	33.823452	39.667488	105.866096	33.6961825	21.794442	102.9327085	-73.5796245	25.069472	88.7133635
7.136846	23.453056	97.576843	-19.634468	23.369547	95.604912	33.900383	3.77584	100.478676	33.978973	39.657219	105.436646	33.939678	21.7165295	102.957661	-73.208614	25.0225645	88.252163
7.297725	21.114805	97.253517	-19.312937	23.242916	95.423805	34.247173	3.64652	100.951218	34.094006	39.440727	105.107262	34.1705895	21.5436235	103.02924	-72.7964635	24.9422085	87.81837
7.337085	18.653576	97.009758	-18.966322	23.129408	95.303322	34.627167	3.550173	101.399109	34.226891	39.556458	104.547394	34.427029	21.5533155	102.9732515	-72.359673	24.7055005	87.6333925
7.260953	16.207056	96.87674	-18.656364	23.008057	95.194832	34.99868	3.451057	101.737991	34.432571	39.568806	104.117882	34.7156255	21.5099315	102.9279365	-72.0283535	24.5061825	87.4617275
7.089198	13.730044	96.757454	-18.35717	22.88209	95.082314	35.309746	3.380592	102.037476	35.150379	39.764835	103.473808	35.2300625	21.5727135	102.755642	-71.9444025	24.1914665	87.408986
6.811155	11.245352	96.708267	-18.050707	22.763956	94.983269	35.581909	3.319796	102.292847	34.892357	39.330437	103.012001	35.237133	21.3251165	102.652424	-71.338547	24.2027955	87.314114
6.184041	7.550022	96.876923	-17.667631	22.591682	94.839653	35.975109	3.2813	102.711281	35.131645	39.201855	102.01223	35.553377	21.2415775	102.3617555	-70.888639	23.9417865	87.3175505
5.616692	5.148026	97.243324	-17.462963	22.495472	94.806328	36.17313	3.33952	103.151772	35.159248	39.430073	101.252533	35.666189	21.3847965	102.2021525	-70.592115	23.6061475	87.4105035
4.956453	2.833861	97.754562	-17.216278	22.377672	94.802315	36.838959	3.17456	103.42083	35.159096	39.281826	100.513336	35.9990275	21.228193	101.967083	-70.4315835	23.527151	87.637547
4.235038	0.604272	98.380447	-16.99015	22.279673	94.81665	37.117985	3.259831	103.757439	35.199539	39.165565	99.712379	36.158762	21.212698	101.734909	-70.139062	23.346648	87.898391
3.420443	-1.495692	98.931503	-16.701212	22.181807	94.794556	37.101082	3.470402	104.066231	35.260433	38.98938	98.818977	36.1807575	21.229891	101.442604	-69.5831815	23.133723	88.146508
2.556603	-3.482243	99.565033	-16.39422	22.059893	94.775131	37.726982	3.422109	104.037544	35.284389	38.801952	97.888664	36.5056855	21.1120305	100.963104	-69.2941255	23.0077555	88.587158
1.617015	-5.328977	100.173553	-16.071991	21.918179	94.741318	38.092808	3.489004	104.123604	35.320286	38.652344	97.014252	36.706547	21.070674	100.568928	-68.850529	22.765684	88.913708
0.076661	-7.754563	101.104645	-15.656015	21.735439	94.672028	38.563675	3.593917	104.133629	35.391964	38.487221	95.822502	36.9778195	21.040569	99.9780655	-68.2898495	22.430309	89.3659905
-0.832972	-9.20327	101.609062	-15.415369	21.586851	94.646523	38.846264	3.648579	104.147598	35.427986	38.361965	95.142021	37.137125	21.005272	99.6448095	-67.967863	22.16843	89.6482365
-2.223918	-10.294221	102.215401	-15.249464	21.407345	94.642029	39.059895	3.648235	104.170464	35.449661	38.279308	94.666359	37.254778	20.9637715	99.4184115	-67.753706	21.8509185	89.8656465
-3.266541	-11.362797	102.598869	-15.107569	21.22521	94.64743	39.246578	3.652946	104.214111	35.939896	38.027184	94.086845	37.593237	20.840065	99.150478	-67.808375	21.610355	90.144382
-4.549986	-12.139264	103.084885	-14.994708	21.035793	94.710251	39.263359	3.715867	104.401527	36.009747	37.897881	93.833725	37.636553	20.806874	99.117626	-67.625969	21.264712	90.302876
-5.884109	-12.70832	103.530647	-14.91086	20.833435	94.82151	39.574596	3.609008	104.470322	36.063206	37.781853	93.673943	37.818901	20.6954305	99.0721325	-67.640621	20.9714395	90.5708875
-7.337209	-13.027265	103.88929	-14.829196	20.610256	94.970131	39.187031	3.791992	104.811684	36.134659	37.615795	93.531281	37.660845	20.7038935	99.1714825	-67.319237	20.5166185	90.7687795
-9.579988	-13.029581	104.385414	-14.727686	20.336264	95.259926	39.841309	3.405813	104.823914	35.855026	37.524227	93.638145	37.8481675	20.46502	99.2310295	-67.3035395	20.207508	91.2888225
-11.000928	-12.763226	104.529778	-14.676587	20.14562	95.484734	39.90134	3.316733	104.903648	35.906044	37.40414	93.597481	37.903692	20.3604365	99.2505645	-67.256866	19.9308035	91.7189035
-12.415307	-12.299077	104.596939	-14.613377	19.99649	95.713112	39.987885	3.212999	104.943291	35.939522	37.256203	93.546288	37.9637035	20.234601	99.2447895	-67.1904575	19.758379	92.1814345
-13.840588	-11.631918	104.497955	-14.545403	19.850227	95.922455	40.049328	3.118063	104.897285	35.98909	37.155014	93.52636	38.019209	20.1365385	99.2118225	-67.110015	19.5639155	92.6330875
-15.278605	-10.742163	104.289757	-14.476802	19.736256	96.100525	40.102432	2.985148	104.810486	36.056198	37.084846	93.529495	38.079315	20.034997	99.1699905	-67.032919	19.437515	93.0310595
-16.711178	-9.612579	103.994522	-14.420106	19.647579	96.279015	40.14101	2.908841	104.70253	36.121853	37.032879	93.581429	38.1314315	19.97086	99.1419795	-66.9716435	19.324298	93.4160505
-18.057119	-8.313725	103.500748	-14.407616	19.595505	96.477386	40.166054	2.816751	104.593323	36.156918	37.017761	93.732277	38.161486	19.917256	99.1628	-66.976718	19.273754	93.791972
-20.190584	-5.924481	102.66275	-14.42088	19.558365	96.725937	40.136757	2.732304	104.365959	36.260597	37.092556	94.052124	38.198677	19.91243	99.2090415	-67.040437	19.2043	94.2428325
-21.559786	-4.085465	102.043999	-14.44124	19.550117	96.888672	40.11208	2.680969	104.168793	36.282291	37.189049	94.325958	38.1971855	19.935009	99.2473755	-67.0796655	19.165225	94.5299685
-22.935802	-2.013496	101.382706	-14.487923	19.537561	97.058754	39.725842	2.770824	104.131081	36.300365	37.292713	94.693604	38.0131035	20.0317685	99.4123425	-66.9889495	19.0433535	94.7051655
-24.283909	0.214792	100.692024	-14.57863	19.538824	97.264061	39.957012	2.565294	103.842964	36.356735	37.351429	95.154037	38.1568735	19.9583615	99.4985005	-67.3141335	19.1192865	95.0296215
-25.664669	2.618812	100.012001	-14.685622	19.49592	97.502113	39.508198	2.576536	103.832314	36.411472	37.446579	95.814064	37.959835	20.0115575	99.823189	-67.331079	18.9802825	95.181037
-26.96265	5.232633	99.466866	-14.804785	19.450405	97.794052	39.660305	2.307782	103.555855	36.551502	37.49564	96.598824	38.1059035	19.901711	100.0773395	-67.7154735	18.999099	95.5107645
-28.253529	7.954139	98.955879	-14.897886	19.35605	98.171997	39.481361	2.051527	103.386597	36.709755	37.50032	97.486305	38.095558	19.7759235	100.436451	-67.89133	18.9361765	95.907543
-30.09749	12.329424	98.420105	-14.952728	19.108578	98.6269	38.932186	1.67477	102.650154	36.964405	37.22493	98.390045	37.9482955	19.44985	100.5200995	-67.8537515	18.767306	96.7337005
-31.28475	15.310483	98.118042	-14.901513	18.902439	98.599861	38.617134	1.461452	100.928673	37.016907	36.82132	98.20153	37.8170205	19.141386	99.5651015	-67.6200465	18.663492	97.6346205
-32.412991	18.376734	97.763641	-14.784344	18.621275	98.122559	38.131893	1.22307	98.4216	36.942303	36.377647	97.363319	37.537098	18.8003585	97.8924595	-67.105786	18.4421915	98.3526585
-33.484577	21.469303	97.573288	-14.71441	18.389742	97.34417	37.437454	0.996567	95.445435	36.844948	35.932312	96.278549	37.141201	18.4644395	95.861992	-66.570021	18.3150445	98.826348
-34.435349	24.531778	97.717049	-14.70908	18.1824	96.602837	36.399982	1.269566	92.655655	36.760662	35.750839	95.271416	36.580322	18.5102025	93.9635355	-65.998482	17.8545975	99.2421385
-35.327568	27.531424	98.278168	-14.866922	18.218582	96.111107	35.524849	1.863329	90.406349	36.478321	36.016495	94.718193	36.001585	18.939912	92.562271	-65.735429	17.497252	99.659943
-36.196983	30.433973	99.086525	-15.251234	18.595873	95.859879	34.781342	2.949763	88.583778	35.916935	36.753399	94.498512	35.3491385	19.851581	91.541145	-65.8516065	17.340165	100.178613
-37.307045	34.744171	100.119446	-15.844118	19.512199	95.262123	34.20916	4.62072	86.337151	35.307755	37.985214	93.66378	34.7584575	21.302967	90.0004655	-66.4466935	17.721431	100.5237805
-37.815453	37.524727	100.655685	-16.162249	20.195837	94.7696	33.832668	5.523715	85.307236	34.369232	38.874199	93.539192	34.10095	22.198957	89.423214	-66.425448	18.192717	100.115986
-38.190945	40.074013	101.257431	-16.488647	20.722502	94.464516	33.415569	6.064506	84.651741	34.661362	39.176525	93.341408	34.0384655	22.6205155	88.9965745	-67.0157595	18.8244885	99.9324575
-38.34063	42.439629	101.885262	-16.742338	21.17201	94.303101	33.129635	6.329721	84.339783	34.514328	39.452591	93.340836	33.8219815	22.891156	88.8403095	-67.3066575	19.452864	99.7658925
-38.440495	44.614563	102.350723	-16.882708	21.519793	94.190491	32.966797	6.597258	84.168434	34.174309	39.645508	93.26696	33.570553	23.121383	88.717697	-67.335969	19.918203	99.663285
-38.406261	46.596733	102.614998	-17.058414	21.777647	94.027344	32.774273	6.810564	83.995613	33.955086	39.833942	93.285675	33.3646795	23.322253	88.640644	-67.4815075	20.233041	99.414044
-38.234962	48.329311	102.767029	-17.232145	21.90922	93.827972	32.592075	6.981283	83.923134	33.845951	39.983025	93.492577	33.219013	23.482154	88.7078555	-67.683303	20.336286	98.9480885
-37.849239	50.542278	102.965942	-17.631382	21.988964	93.433502	32.474297	7.050653	84.12439	33.085842	40.252735	94.202232	32.7800695	23.651694	89.163311	-68.0428335	20.326234	97.703693
-37.474464	51.664753	103.003052	-17.98452	21.990738	93.233261	32.410263	7.054099	84.436241	33.145912	40.211662	94.672462	32.7780875	23.6328805	89.5543515	-68.7471275	20.3485955	96.9121705
-37.025936	52.608776	103.110291	-18.340576	21.939035	93.127464	32.278946	7.055224	84.872765	32.940735	40.237461	95.345268	32.6098405	23.6463425	90.1090165	-69.2909925	20.2317275	96.1459115
-36.524815	53.309006	103.193428	-18.722162	21.874371	93.122589	32.198463	7.067463	85.401947	32.65797	40.314766	96.006195	32.4282165	23.6911145	90.704071	-69.8725405	20.0576275	95.541107
-35.952232	53.726799	103.248451	-19.09045	21.812817	93.200958	32.057198	7.102426	85.982971	32.339859	40.373112	96.642143	32.1985285	23.737769	91.312557	-70.3794285	19.887865	95.089359
-35.287865	53.977757	103.341827	-19.479666	21.750349	93.346527	31.94809	7.09488	86.587677	31.950712	40.378296	97.304077	31.949401	23.736588	91.945877	-70.908733	19.76411	94.747177
-34.549038	53.963055	103.394485	-19.864296	21.694563	93.533257	31.772694	7.035857	87.121674	31.640526	40.35434	97.949539	31.70661	23.6950985	92.5356065	-71.435202	19.6940275	94.5309075
-33.256371	53.517048	103.346825	-20.411402	21.612444	93.815186	31.407469	6.890023	87.835197	31.347673	40.306904	98.75457	31.377571	23.5984635	93.2948835	-72.200375	19.6264245	94.3354885
-32.417103	53.052151	103.108307	-20.706284	21.643375	93.982162	31.184456	6.724504	88.371948	31.172169	40.237896	99.133751	31.1783125	23.4812	93.7528495	-72.5908805	19.80555	94.2114745
-31.488546	52.397728	102.695236	-20.987488	21.685394	94.181984	31.02063	6.529393	89.010399	30.968826	40.178406	99.375969	30.994728	23.3538995	94.193184	-72.969704	20.0168885	94.170784
-30.532541	51.591908	102.147743	-21.22707	21.807817	94.463661	30.879604	6.313425	89.723274	30.82403	40.124844	99.514633	30.851817	23.2191345	94.6189535	-73.305957	20.3964995	94.3083685
-29.592794	50.605804	101.510826	-21.434574	21.8745	94.730217	30.779949	5.989813	90.507492	30.711273	40.03455	99.539268	30.745611	23.0121815	95.02338	-73.614759	20.7368185	94.437054
-28.580042	49.443539	100.708221	-21.620014	21.932243	94.954086	30.681425	5.619117	91.42572	30.572006	39.919884	99.480301	30.6267155	22.7695005	95.4530105	-73.8667435	21.0949855	94.4551615
-27.565809	48.136269	99.784431	-21.806265	22.00906	95.199081	30.635843	5.226463	92.487495	30.419716	39.795273	99.401627	30.5277795	22.510868	95.944561	-74.1403095	21.507252	94.453601
-25.984367	45.885773	98.279099	-22.075016	22.074558	95.554298	30.707827	4.495637	94.365265	30.274508	39.555	99.279366	30.4911675	22.0253185	96.8223155	-74.6411995	22.1237975	94.2862805
-24.993765	44.228756	97.285324	-22.201424	22.094807	95.768677	30.793825	4.080845	95.747452	30.157248	39.413963	99.067848	30.4755365	21.747404	97.40765	-74.8783845	22.44221	94.129704
-23.989756	42.450993	96.273712	-22.30143	22.125526	95.937454	30.974987	3.724091	97.150467	29.981998	39.242592	98.727455	30.4784925	21.4833415	97.938961	-75.0813525	22.7677105	93.935947
-23.067738	40.615025	95.421288	-22.379423	22.056086	96.039413	31.137857	3.464255	98.465904	29.832279	39.044044	98.248909	30.485068	21.2541495	98.3574065	-75.243914	22.8580225	93.7214195
-22.163469	38.691772	94.709251	-22.38339	21.910963	96.129509	31.28236	3.178009	99.496315	29.724037	38.645947	97.692261	30.5031985	20.911978	98.594288	-75.2699785	22.909948	93.66473
-21.31679	36.760731	94.291916	-22.30098	21.586552	96.213753	31.313887	2.768706	100.321243	29.69088	38.125179	97.091515	30.5023835	20.4469425	98.706379	-75.1043435	22.7261615	93.721127
-20.438786	34.884949	94.073715	-22.185759	21.189407	96.273651	31.452106	2.289266	100.936363	29.727993	37.493912	96.52726	30.5900495	19.891589	98.7318115	-74.9615675	22.487225	93.8154905
-19.282759	32.205128	93.989296	-21.941385	20.466675	96.389359	31.672981	1.455619	101.548897	29.925474	36.490055	95.939346	30.7992275	18.972837	98.7441215	-74.6819975	21.960513	94.0345965
-18.521795	30.541399	94.081398	-21.759678	19.936281	96.475441	31.761593	0.93873	101.838066	30.119041	35.853638	95.781944	30.940317	18.396184	98.810005	-74.459673	21.476378	94.140877
-17.805166	29.006546	94.302742	-21.638681	19.439754	96.590439	31.882757	0.42816	102.181602	30.311277	35.341133	95.85041	31.097017	17.8846465	99.016006	-74.374379	20.9948615	94.164872
-17.140097	27.641083	94.541481	-21.529539	18.976721	96.70237	31.99814	0.070684	102.461075	30.482101	34.982033	96.063469	31.2401205	17.5263585	99.262272	-74.2991985	20.4270835	94.142468
-16.529091	26.396742	94.855232	-21.483856	18.589621	96.843575	32.128704	-0.201717	102.731766	30.603901	34.736504	96.347801	31.3663025	17.2673935	99.5397835	-74.3340145	19.9118485	94.1473665
-15.955435	25.300032	95.187637	-21.455471	18.222729	97.020653	32.188225	-0.40687	102.848648	30.71121	34.598213	96.702736	31.4497175	17.0956715	99.775692	-74.3606595	19.3497865	94.265614
-15.398849	24.372118	95.560242	-21.482403	17.908537	97.211426	32.205208	-0.569298	102.884796	30.78801	34.503334	97.071022	31.496609	16.967018	99.977909	-74.461415	18.850056	94.444943
-14.669437	23.139099	96.114586	-21.528296	17.484192	97.508209	32.23077	-0.757147	102.80687	30.816769	34.434834	97.688171	31.5237695	16.8388435	100.2475205	-74.5803615	18.1295405	94.7688975
-14.227102	22.451315	96.46978	-21.584576	17.235819	97.756241	32.23465	-0.875391	102.659096	30.831808	34.404518	98.089043	31.533229	16.7645635	100.3740695	-74.702381	17.7070745	95.1384125
-13.843912	21.838398	96.813538	-21.628349	17.042646	97.991211	32.222321	-0.962132	102.452553	30.843925	34.364571	98.429611	31.533123	16.7012195	100.441082	-74.789821	17.3840725	95.54134
-13.475998	21.283489	97.118675	-21.630348	16.857674	98.219391	32.245537	-1.069681	102.202858	30.849562	34.295544	98.644623	31.5475495	16.6129315	100.4237405	-74.8082455	17.1024165	96.0150415
-13.108571	20.840366	97.353569	-21.603474	16.712141	98.41626	32.24408	-1.142018	101.884331	30.853647	34.206966	98.766861	31.5488635	16.532474	100.325596	-74.7558115	16.891808	96.506924
-12.722731	20.398636	97.563629	-21.559134	16.574797	98.596642	32.240189	-1.233779	101.534233	30.885263	34.108185	98.779404	31.562726	16.437203	100.1568185	-74.680994	16.712391	97.0364655
-12.362403	20.032743	97.677147	-21.529974	16.468481	98.741653	32.224728	-1.355819	101.12159	30.916754	33.982944	98.723717	31.570741	16.3135625	99.9226535	-74.630689	16.6233995	97.5606525
-11.897491	19.574999	97.712456	-21.476509	16.312588	98.762909	32.212631	-1.515455	100.520233	30.901978	33.796749	98.495056	31.5573045	16.140647	99.5076445	-74.5103225	16.484529	98.0181735
-11.483282	19.246792	97.556602	-21.439318	16.235205	98.646149	32.177208	-1.578264	100.057068	30.85803	33.676083	98.290421	31.517619	16.0489095	99.1737445	-74.396255	16.4215005	98.1185535
-11.20667	19.012239	97.370995	-21.393951	16.158562	98.437592	32.144718	-1.663763	99.577461	30.853542	33.597015	98.11795	31.49913	15.966626	98.8477055	-74.287032	16.350498	98.0274785
-10.805373	18.681477	97.074669	-21.395433	16.064463	98.107269	32.132118	-1.708597	99.14032	30.861504	33.521576	98.016411	31.496811	15.9064895	98.5783655	-74.287677	16.2224365	97.6361725
-10.46802	18.397266	96.688225	-21.405277	16.011274	97.652802	32.128613	-1.747782	98.728218	30.871058	33.500507	97.929558	31.4998355	15.8763625	98.328888	-74.3103895	16.1461855	96.976716
-10.132339	18.115524	96.198296	-21.413874	15.968439	97.078224	32.114758	-1.731608	98.341629	30.855539	33.51115	97.801926	31.4851485	15.889771	98.0717775	-74.3128965	16.047107	96.0846705
-9.812252	17.859951	95.618561	-21.469341	15.946354	96.388809	32.094383	-1.693384	98.00705	30.790176	33.540684	97.619957	31.4422795	15.92365	97.8135035	-74.3809615	15.969058	94.9641145
-9.31559	17.480425	94.702667	-21.557261	15.959111	95.278542	32.036472	-1.604753	97.525078	30.640745	33.61681	97.28392	31.3386085	16.0060285	97.404499	-74.4531305	15.9121935	93.152585
-9.051508	17.219591	94.100983	-21.617336	15.97769	94.577911	31.953085	-1.55648	97.248207	30.522955	33.624821	96.988083	31.23802	16.0341705	97.118145	-74.472692	15.9212095	92.037677
-8.800488	16.946939	93.546898	-21.722372	16.013857	93.955017	31.866842	-1.542462	96.959267	30.394871	33.602859	96.667366	31.1308565	16.0301985	96.8133165	-74.5756005	15.9975155	91.0967175
-8.594158	16.668226	93.047028	-21.789963	16.067236	93.383522	31.748816	-1.558439	96.6605	30.272654	33.586918	96.355415	31.010735	16.0142395	96.5079575	-74.590661	16.1202325	90.2590865
-8.442341	16.342947	92.609772	-21.924599	16.147018	92.875694	31.605955	-1.567725	96.381874	30.145798	33.543045	96.052711	30.8758765	15.98766	96.2172925	-74.7250745	16.306376	89.5340955
-8.344761	15.980579	92.195015	-22.046589	16.241861	92.407722	31.425194	-1.616035	96.081337	30.024511	33.484085	95.741089	30.7248525	15.934025	95.911213	-74.8180305	16.549697	88.904231
-8.286716	15.655762	91.826241	-22.170723	16.345556	92.007515	31.209703	-1.640972	95.809052	29.891125	33.42012	95.437828	30.550414	15.889574	95.62344	-74.89186	16.801538	88.39159
-8.338197	15.189149	91.423882	-22.356087	16.530893	91.5606	30.914721	-1.664223	95.485435	29.69887	33.346714	95.145515	30.3067955	15.8412455	95.315475	-75.0189695	17.2205405	87.805725
-8.428979	14.886194	91.251625	-22.50304	16.637724	91.339966	30.717941	-1.703563	95.370705	29.621727	33.311615	95.107788	30.169834	15.804026	95.2392465	-75.175914	17.471422	87.4406855
-8.576651	14.577746	91.100388	-22.652916	16.744419	91.153404	30.522791	-1.737622	95.317482	29.600912	33.291355	95.127312	30.0618515	15.7768665	95.222397	-75.3676835	17.7119715	87.084411
-8.778242	14.268231	90.980728	-22.779709	16.865925	90.996124	30.357752	-1.768918	95.33712	29.559357	33.277584	95.165359	29.9585545	15.754333	95.2512395	-75.5179725	17.977517	86.7410085
-9.035763	13.980098	90.881805	-22.912144	16.988621	90.883949	30.203394	-1.798181	95.37587	29.521597	33.266525	95.177948	29.8624955	15.734172	95.276909	-75.6867835	18.24307	86.490989
-9.334461	13.694837	90.758011	-23.00724	17.107876	90.748795	30.070854	-1.779695	95.384651	29.475954	33.273613	95.150795	29.773404	15.746959	95.267723	-75.787884	18.468793	86.229867
-9.673591	13.426646	90.638527	-23.059181	17.19248	90.633781	29.94849	-1.761671	95.339882	29.421133	33.285267	95.12822	29.6848115	15.761798	95.234051	-75.8031735	18.623162	86.033511
-10.258299	13.084083	90.47551	-23.111799	17.262478	90.466385	29.827366	-1.736792	95.247009	29.383091	33.312828	95.180229	29.6052285	15.788018	95.213619	-75.8288265	18.736938	85.719151
-10.670668	12.868407	90.352318	-23.130003	17.291662	90.350731	29.773062	-1.754766	95.12558	29.386091	33.305557	95.327454	29.5795765	15.7753955	95.226517	-75.8395825	18.8079285	85.474945
-11.146363	12.659822	90.207275	-23.113703	17.280664	90.26664	29.738041	-1.79009	94.958824	29.441166	33.3064	95.583435	29.5896035	15.758155	95.2711295	-75.8170095	18.803173	85.2621505
-11.605176	12.498798	90.086159	-23.061005	17.235237	90.209671	29.696575	-1.873564	94.765541	29.576227	33.293259	95.930435	29.636401	15.7098475	95.347988	-75.758411	18.7606265	85.071354
-12.154295	12.334951	89.989883	-23.027412	17.208862	90.210098	29.69895	-1.919914	94.507584	29.740126	33.296516	96.320908	29.719538	15.688301	95.414246	-75.774362	18.729423	85.00595
-12.708642	12.224965	89.885063	-22.983301	17.195028	90.241867	29.684526	-1.946414	94.213882	29.907846	33.280819	96.75605	29.796186	15.6672025	95.484966	-75.762788	18.7228535	84.998768
-13.331824	12.086435	89.839752	-22.922785	17.196972	90.370216	29.702118	-1.95457	93.854553	30.093292	33.319221	97.170273	29.897705	15.6823255	95.512413	-75.743275	18.7116185	85.228019
-14.323495	11.920516	89.859207	-22.806059	17.294514	90.644928	29.695341	-1.88161	93.240761	30.413765	33.410458	97.573685	30.054553	15.764424	95.407223	-75.666671	18.824604	85.882633
-15.022709	11.829596	89.947266	-22.670143	17.414015	90.921524	29.741154	-1.804054	92.801331	30.58077	33.450352	97.704277	30.160962	15.823149	95.252804	-75.501248	19.004881	86.590244
-15.687388	11.610742	90.059433	-22.500481	17.583838	91.242004	29.792694	-1.717671	92.391693	30.77659	33.509033	97.723213	30.284642	15.895681	95.057453	-75.285604	19.271995	87.426555
-16.428856	11.391463	90.118324	-22.325747	17.816135	91.55722	29.839077	-1.572447	92.003319	31.002298	33.593288	97.685394	30.4206875	16.0104205	94.8443565	-75.0721815	19.6218495	88.2700835
-17.111244	11.142323	90.260506	-22.144838	18.052418	91.860619	29.882521	-1.392659	91.674385	31.189064	33.744465	97.638962	30.5357925	16.175903	94.6566735	-74.8254685	19.928933	89.0645645
-17.947006	10.885908	90.463242	-22.028336	18.32021	92.183838	29.931141	-1.176519	91.483383	31.346018	33.9221	97.548935	30.6385795	16.3727905	94.516159	-74.6952515	20.2676295	89.851517
-18.790648	10.528734	90.653214	-21.945541	18.56102	92.50296	29.998732	-0.924545	91.431206	31.38991	34.138866	97.492836	30.694321	16.6071605	94.462021	-74.585403	20.5148795	90.543899
-19.916653	9.765596	90.827866	-21.85306	18.921951	92.885132	30.114756	-0.541232	91.630348	31.378603	34.550602	97.466263	30.7466795	17.004685	94.5483055	-74.4527995	20.839217	91.2219585
-20.850693	9.308214	90.985046	-21.840483	19.131086	93.056335	30.188768	-0.304477	91.891113	31.345457	34.820728	97.435417	30.7671125	17.2581255	94.663265	-74.4480785	21.0040465	91.449405
-21.583019	8.612243	91.111984	-21.858391	19.340254	93.188065	30.267609	-0.131891	92.258316	31.307432	35.068287	97.383629	30.7875205	17.468198	94.8209725	-74.5043025	21.21231	91.5551575
-22.435062	7.93669	91.268196	-21.869658	19.534449	93.305794	30.345881	-0.004549	92.711266	31.244146	35.266178	97.319542	30.7950135	17.6308145	95.015404	-74.5343295	21.4380835	91.596184
-23.295397	7.21702	91.489815	-21.872391	19.681965	93.422768	30.426079	0.0646	93.229431	31.195688	35.402073	97.259003	30.8108835	17.7333365	95.244217	-74.5556655	21.6305935	91.601319
-24.178202	6.451769	91.805641	-21.857853	19.762589	93.566376	30.489084	0.022355	93.755219	31.210428	35.437469	97.195015	30.849756	17.729912	95.475117	-74.565462	21.795266	91.657635
-25.056734	5.606655	92.043228	-21.821751	19.783867	93.665787	30.529673	-0.077439	94.267258	31.267944	35.403999	97.110756	30.8988085	17.66328	95.689007	-74.5423105	21.904454	91.642567
-26.366833	4.364473	92.448601	-21.751997	19.758301	93.790199	30.63611	-0.321977	94.999245	31.37952	35.232716	96.882629	31.007815	17.4553695	95.940937	-74.511809	22.0612325	91.639461
-27.258509	3.519556	92.750145	-21.62228	19.685791	93.834381	30.704672	-0.427408	95.435921	31.460249	35.083427	96.615433	31.0824605	17.3280095	96.025677	-74.3270205	22.0435725	91.643085
-28.130722	2.712506	93.047417	-21.498444	19.605394	93.82972	30.84269	-0.508391	95.781204	31.490513	34.969395	96.258659	31.1666015	17.230502	96.0199315	-74.1634895	21.980286	91.6395085
-28.997725	1.950538	93.333633	-21.332903	19.496653	93.798241	31.002163	-0.551436	96.029594	31.477112	34.868652	95.79718	31.2396375	17.158608	95.913387	-73.9054435	21.834698	91.683095
-29.814657	1.232335	93.67984	-21.170551	19.3866	93.757393	31.172642	-0.587852	96.221962	31.435972	34.771633	95.268188	31.304307	17.0918905	95.745075	-73.645409	21.6813095	91.769711
-30.70788	0.5975	94.04982	-21.01479	19.224031	93.714592	31.336546	-0.664077	96.404442	31.40049	34.625179	94.756889	31.368518	16.980551	95.5806655	-73.398098	21.467511	91.8485185
-31.540928	0.04326	94.449005	-20.859522	18.988518	93.767601	31.509855	-0.859933	96.567383	31.395626	34.386196	94.321564	31.4527405	16.7631315	95.4444735	-73.1717845	21.2139045	92.0907285
-32.850311	-0.667037	95.043739	-20.703455	18.54343	93.931259	31.699905	-1.174042	96.821007	31.472168	33.990391	93.889847	31.5860365	16.4081745	95.355427	-72.9929465	20.6786855	92.507091
-33.632908	-1.017058	95.470451	-20.581024	18.229528	94.118408	31.796282	-1.430699	97.051132	31.57427	33.697189	93.778786	31.685276	16.133245	95.414959	-72.847324	20.325811	92.821857
-34.436562	-1.211633	95.90387	-20.483103	17.89946	94.372856	31.934027	-1.700317	97.306503	31.683128	33.434875	93.758224	31.8085775	15.867279	95.5323635	-72.7747835	19.931641	93.2133485
-35.163559	-1.266804	96.383408	-20.380901	17.618999	94.69352	32.048859	-1.91367	97.610077	31.798887	33.197453	93.821426	31.923873	15.6418915	95.7157515	-72.685675	19.5961065	93.6712885
-35.866745	-1.176931	96.86512	-20.305761	17.384062	95.003395	32.148914	-2.083594	97.926903	31.903467	33.043583	93.911201	32.0261905	15.4799945	95.919052	-72.6377125	19.2881295	94.087738
-36.562519	-0.977174	97.305855	-20.229656	17.221664	95.308411	32.275116	-2.198381	98.217445	31.980223	32.942181	93.97831	32.1276695	15.3719	96.0978775	-72.5869815	19.071428	94.5189445
-37.153133	-0.582715	97.711052	-20.143442	17.084303	95.568733	32.380878	-2.240882	98.455078	32.047939	32.880108	93.977104	32.2144085	15.319613	96.216091	-72.5012925	18.848993	94.921375
-37.931255	0.249764	98.131493	-20.017651	16.973011	95.870941	32.523232	-2.261999	98.677711	32.1394	32.844154	93.857956	32.331316	15.2910775	96.2678335	-72.366618	18.6549445	95.4740485
-38.347572	0.972443	98.37104	-19.933592	16.939026	96.009071	32.599075	-2.271774	98.693283	32.20726	32.800854	93.685898	32.4031675	15.26454	96.1895905	-72.2703515	18.613512	95.8285515
-38.758572	1.839739	98.437019	-19.834242	16.955755	96.050186	32.649525	-2.267912	98.57402	32.273403	32.778255	93.432854	32.461464	15.2551715	96.003437	-72.129948	18.6563385	96.096935
-39.018024	2.839392	98.407883	-19.725788	16.948683	96.035233	32.681946	-2.269036	98.342232	32.324329	32.766415	93.125786	32.5031375	15.2486895	95.734009	-71.9547135	18.6486765	96.336457
-39.256279	3.964758	98.27639	-19.643284	16.973524	95.976761	32.679863	-2.283004	98.017403	32.35733	32.753761	92.811211	32.5185965	15.2353785	95.414307	-71.8051645	18.7116695	96.539215
-39.386208	5.250588	98.082825	-19.594328	17.017048	95.897224	32.648052	-2.262724	97.705986	32.37048	32.756744	92.511742	32.509266	15.24701	95.108864	-71.697922	18.787086	96.685584
-39.432312	6.638417	97.785484	-19.594	17.092781	95.781143	32.589211	-2.237818	97.378296	32.361813	32.817528	92.273918	32.475512	15.289855	94.826107	-71.663512	18.895707	96.736179
-39.368877	8.916294	97.268333	-19.679808	17.245552	95.606743	32.394348	-2.129335	97.03096	32.2901	32.956509	92.027077	32.342224	15.413587	94.5290185	-71.70184	19.077517	96.6844675
-39.1884	10.630912	96.894936	-19.797621	17.3654	95.534225	32.294384	-2.004119	96.924324	32.210606	33.077728	91.94619	32.252495	15.5368045	94.435257	-71.847737	19.1939955	96.633193
-38.917645	12.417366	96.549416	-19.948206	17.532627	95.471695	32.175972	-1.859761	96.861168	32.13488	33.263832	91.925957	32.155426	15.7020355	94.3935625	-72.051838	19.3632185	96.5498275
-38.551529	14.332178	96.210312	-20.059643	17.68804	95.423393	32.078918	-1.719899	96.840286	32.051476	33.420109	91.950302	32.065197	15.850105	94.395294	-72.184483	19.525975	96.451492
-37.94722	16.226742	95.85083	-20.128325	17.842999	95.409706	32.018803	-1.565944	96.890518	32.01923	33.571991	92.004074	32.0190165	16.0030235	94.447296	-72.2756665	19.6829745	96.372116
-37.588058	18.451054	95.481461	-20.175367	17.933199	95.395645	31.997383	-1.445442	96.918633	32.023129	33.70826	92.108429	32.010256	16.131409	94.513531	-72.36099	19.734989	96.277759
-36.921806	20.597301	95.097672	-20.211699	17.997986	95.390121	31.988245	-1.336957	96.915207	32.052238	33.831078	92.300026	32.0202415	16.2470605	94.6076165	-72.4436395	19.7489115	96.1726255
-35.81229	24.038324	94.545197	-20.225979	18.028118	95.363762	31.995052	-1.227888	96.8461	32.128342	33.907707	92.763596	32.061697	16.3399095	94.804848	-72.513655	19.7163265	95.922676
-34.974022	26.411074	94.208374	-20.240807	18.034901	95.346474	32.023479	-1.191629	96.767563	32.172047	33.834976	93.206131	32.097763	16.3216735	94.986847	-72.579377	19.7481285	95.706101
-34.019875	28.861105	93.979889	-20.294342	18.009909	95.326324	32.008209	-1.184819	96.652824	32.156498	33.67918	93.77195	32.0823535	16.2471805	95.212387	-72.6710375	19.7726375	95.440261
-33.001881	31.380138	93.896683	-20.362373	17.969025	95.241859	31.943708	-1.183119	96.473312	32.092571	33.545929	94.397148	32.0181395	16.181405	95.43523	-72.7428855	19.756645	95.048488
-31.928915	33.916229	93.909012	-20.473261	17.905994	95.024414	31.820375	-1.249387	96.06842	32.038387	33.508095	95.147667	31.929381	16.129354	95.6080435	-72.875903	19.682634	94.4407845
-30.787331	36.47403	94.06794	-20.589199	17.84296	94.683029	31.584248	-1.244145	95.357903	32.123055	33.54517	95.987823	31.8536515	16.1505125	95.672863	-73.0320495	19.5354075	93.693195
-29.708481	38.978199	94.479866	-20.763039	17.832493	94.327942	31.330187	-1.234798	94.509087	32.275536	33.605801	96.95681	31.8028615	16.1855015	95.7329485	-73.3289395	19.4794845	92.9229355
-27.819803	42.615311	95.817146	-21.081579	17.892344	93.839531	30.906385	-1.062466	93.14183	32.597015	33.84201	98.406227	31.7517	16.389772	95.7740285	-73.914858	19.394916	91.9050335
-26.647541	44.854622	97.072815	-21.268593	18.05703	93.596359	30.656593	-0.780845	92.11113	32.766911	34.219242	99.103149	31.711752	16.7191985	95.6071395	-74.248938	19.3948615	91.5855785
-25.379139	47.046654	98.192543	-21.422096	18.381367	93.272697	30.374823	-0.265372	90.923904	32.895737	34.747124	99.37516	31.63528	17.240876	95.149532	-74.479472	19.521858	91.395862
-24.105778	49.111324	99.058006	-21.526054	18.884632	92.844978	30.098797	0.507896	89.732018	32.81361	35.469742	99.63353	31.4562035	17.988819	94.682774	-74.5083115	19.780445	91.007182
-22.854717	51.022129	99.987183	-21.691025	19.465424	92.66938	29.892952	1.411983	88.964912	32.734947	36.107616	100.081406	31.3139495	18.7597995	94.523159	-74.6959995	20.1710485	90.815601
-21.602564	52.642441	101.253891	-21.911674	20.148438	92.674858	29.757565	2.195205	88.695976	32.706448	36.722027	100.468788	31.2320065	19.458616	94.582382	-75.0553545	20.83826	90.767334
-20.307026	54.207623	102.27076	-22.001881	20.870424	92.810844	30.06222	2.692942	88.306114	32.659222	36.762249	100.897919	31.360721	19.7275955	94.6020165	-75.364483	22.0132525	91.0196715
-18.215424	56.002132	103.750015	-22.010118	21.659834	93.19239	29.549568	3.546988	88.434776	32.953259	37.184204	101.618805	31.2514135	20.365596	95.0267905	-75.2716495	22.954072	91.3579895
-16.830269	56.817364	104.671326	-22.00108	22.073185	93.527573	29.532265	3.754293	88.679848	33.127571	37.32991	102.027153	31.329918	20.5421015	95.3535005	-75.332078	23.6042685	91.7016455
-15.465262	57.540913	105.286682	-21.92728	22.445889	93.884186	29.585918	3.956276	89.057571	33.24157	37.514549	102.38205	31.413744	20.7354125	95.7198105	-75.268304	24.1563655	92.0485615
-14.069724	58.013939	105.617523	-21.878235	22.784763	94.185104	29.672279	4.162521	89.47908	33.341648	37.74577	102.728607	31.5069635	20.9541455	96.1038435	-75.2634335	24.6153805	92.2663645
-12.754833	58.277248	105.764183	-21.849577	23.014717	94.397179	29.767725	4.397598	89.846405	33.390507	38.036671	103.021049	31.579116	21.2171345	96.433727	-75.27827	24.8122995	92.360631
-11.419437	58.263653	105.879005	-21.816423	23.215118	94.565063	29.871454	4.572237	90.168991	33.412712	38.273891	103.294434	31.642083	21.423064	96.7317125	-75.274929	25.007172	92.3984135
-10.12324	57.977802	105.894218	-21.792707	23.330221	94.698174	29.941753	4.676653	90.502312	33.421165	38.425835	103.51387	31.681459	21.551244	97.008091	-75.266873	25.109198	92.388257
-8.231134	57.125504	105.70285	-21.813585	23.41564	94.904533	30.013567	4.770286	90.991264	33.453808	38.613625	103.795517	31.7336875	21.6919555	97.3933905	-75.3608575	25.1393245	92.4156755
-7.000811	56.23455	105.427231	-21.828234	23.431887	95.031075	30.06019	4.774585	91.314056	33.439213	38.69294	103.936684	31.7497015	21.7337625	97.62537	-75.4061695	25.1300115	92.43678
-5.791082	55.155926	105.064377	-21.874285	23.429146	95.144577	30.066425	4.74965	91.674606	33.394955	38.75882	104.053154	31.73069	21.754235	97.86388	-75.47926	25.104057	92.425274
-4.599853	53.834446	104.573212	-21.948063	23.408798	95.252792	30.083042	4.697051	92.011681	33.325653	38.817829	104.103302	31.7043475	21.75744	98.0574915	-75.6004735	25.060156	92.4480925
-3.337403	51.967216	104.00338	-21.989315	23.406141	95.291718	30.064846	4.64633	92.250534	33.258663	38.879295	104.044327	31.6617545	21.7628125	98.1474305	-75.6403845	25.0494695	92.4360055
-2.27766	50.736134	103.144165	-22.033176	23.438667	95.293716	30.007351	4.590628	92.429077	33.213795	38.955235	103.833893	31.610573	21.7729315	98.131485	-75.676925	25.1044025	92.455947
-1.141826	48.90028	102.194443	-22.077116	23.498194	95.214478	29.994688	4.516692	92.550217	33.146519	39.023121	103.511536	31.5706035	21.7699065	98.0308765	-75.7248355	25.2264815	92.3980795
0.551195	45.822071	100.599838	-22.051138	23.556078	95.056496	29.980463	4.319168	92.744545	33.074413	39.090317	102.952782	31.527438	21.7047425	97.8486635	-75.629714	25.4074135	92.2643285
1.650032	43.571003	99.486298	-22.018394	23.585295	94.890892	29.968822	4.119047	92.858986	33.011917	39.406452	102.468849	31.4903695	21.7627495	97.6639175	-75.5271575	25.4078405	92.1178665
2.739048	41.110291	98.411865	-21.965551	23.596685	94.722107	29.955557	3.877055	93.013557	32.979374	39.378403	101.98333	31.4674655	21.627729	97.4984435	-75.3985675	25.565641	91.9457705
3.784282	38.476681	97.368721	-21.876114	23.547783	94.533989	29.960024	3.620974	93.327141	32.967537	39.301529	101.475182	31.4637805	21.4612515	97.4011615	-75.2160085	25.6343145	91.6668165
4.809378	35.741264	96.388641	-21.780151	23.573751	94.35804	30.017773	3.396536	93.88044	32.868927	39.210266	101.021431	31.44335	21.303401	97.4509355	-75.003652	25.844101	91.2651445
5.79511	32.84222	95.797325	-21.617863	23.60796	94.321236	30.184931	3.157143	94.897148	32.773476	39.149853	100.896744	31.4792035	21.153498	97.896946	-74.7149295	26.062422	90.745526
6.700782	29.77866	95.838585	-21.487431	23.562223	94.501846	30.464268	2.874286	96.662079	32.705265	39.019741	101.314949	31.5847665	20.9470135	98.988514	-74.5596285	26.1774325	90.015178
7.806696	24.963804	97.305283	-21.385025	23.252518	95.461563	30.99008	2.13818	100.569557	32.772766	38.663715	103.293373	31.881423	20.4009475	101.931465	-74.651473	26.1040885	88.991661
8.362713	21.689064	99.363464	-21.339481	22.819382	96.630119	31.244179	1.46313	104.015495	32.941715	38.231876	105.583366	32.092947	19.847503	104.7994305	-74.771909	25.791261	88.4608075
8.753077	18.361881	101.983665	-21.264748	22.253269	98.087357	31.480303	0.708229	107.740471	33.28212	37.708237	108.19973	32.3812115	19.208233	107.9701005	-74.9107075	25.298305	88.2046135
9.059854	15.090651	104.747009	-21.004398	21.648808	99.601646	31.565731	0.084946	111.2491	33.457874	37.162685	110.763046	32.5118025	18.6238155	111.006073	-74.5205985	24.6738005	88.197219
9.239526	11.936521	107.33107	-20.633175	21.028696	100.978683	31.654886	-0.569228	114.27269	33.576862	36.514618	113.244118	32.615874	17.972695	113.758404	-73.882224	24.084697	88.198962
9.305194	8.798337	109.761726	-20.221966	20.351395	102.274513	31.678852	-1.248148	117.227676	33.996841	35.968983	115.542839	32.8378465	17.3604175	116.3852575	-73.2817785	23.3423725	88.1637685
9.21532	5.845413	112.072441	-19.869154	19.7444	103.578697	32.097076	-1.992882	119.717361	34.504974	35.515671	117.527603	33.301025	16.7613945	118.622482	-73.039333	22.7274055	88.534912
9.143381	1.484968	114.480331	-19.177216	18.786369	104.740837	32.552494	-2.727321	122.098419	35.118938	34.954128	119.022133	33.835716	16.1134035	120.560276	-72.190148	21.4593345	88.921398
8.873282	-1.145906	115.419029	-18.774155	18.373936	105.05481	32.965034	-2.94634	122.745239	35.498585	34.632076	119.026482	34.2318095	15.842868	120.8858605	-71.7801195	20.905004	89.2237595
8.51168	-3.656265	115.919434	-18.379116	18.045488	105.062141	33.391605	-3.068216	122.793114	35.904762	34.422665	118.548775	34.6481835	15.6772245	120.6709445	-71.4064155	20.4137515	89.4533375
8.00838	-5.993542	116.121819	-18.035484	17.737816	104.875854	33.818684	-3.171515	122.503723	36.210217	34.208752	117.68483	35.0144505	15.5186185	120.0942765	-71.0854185	19.9570135	89.6574315
7.329378	-8.138997	116.107811	-17.829704	17.506388	104.598022	34.2029	-3.266769	122.026123	36.360382	33.983124	116.672264	35.281641	15.3581775	119.3491935	-70.941049	19.6545985	89.8468505
6.433375	-10.019253	116.107491	-17.687599	17.336855	104.296181	34.500214	-3.257094	121.475471	36.405338	33.837353	115.725372	35.452776	15.2901295	118.6004215	-70.827974	19.3835805	89.9919405
5.369951	-11.659314	116.171326	-17.585279	17.182669	104.041588	34.729671	-3.186676	121.155258	36.626591	33.785183	114.776459	35.678131	15.2992535	117.9658585	-70.848689	19.0660845	90.1173175
3.425386	-13.69381	116.225067	-17.470343	17.073744	103.816582	35.146011	-3.070737	120.586205	36.803238	33.662037	113.529907	35.9746245	15.29565	117.058056	-70.9153105	18.851838	90.575108
2.030186	-14.778152	116.076744	-17.350384	16.979324	103.644775	35.3927	-3.023529	120.153938	36.991726	33.477638	112.597893	36.192213	15.2270545	116.3759155	-70.892981	18.7315935	90.9136345
0.489853	-15.625275	115.84462	-17.179571	16.899113	103.477631	35.643307	-2.987059	119.610977	37.251381	33.179222	111.580574	36.447344	15.0960815	115.5957755	-70.806486	18.7021445	91.3594865
-1.096282	-16.259262	115.492645	-16.944691	16.771736	103.340088	35.979832	-3.029521	119.049561	37.457615	32.926811	110.707558	36.7187235	14.948645	114.8785595	-70.6081055	18.594827	91.8016165
-2.818785	-16.654896	115.119614	-16.679146	16.587852	103.284775	36.321404	-3.05709	118.494881	37.67997	32.668106	109.932304	37.000687	14.805508	114.2135925	-70.358979	18.370196	92.3559575
-4.610498	-16.861351	114.653313	-16.447634	16.412571	103.291916	36.693493	-3.199165	117.915237	37.969379	32.429161	109.161011	37.331436	14.614998	113.538124	-70.226704	18.210144	93.045708
-6.4595	-16.86553	114.048134	-16.189497	16.1784	103.272308	37.089973	-3.382186	117.184128	38.229046	32.212231	108.441307	37.6595095	14.4150225	112.8127175	-70.0385035	17.9417775	93.7318985
-9.329051	-16.450829	112.951622	-15.704515	15.757108	103.264145	37.803242	-3.688588	115.884758	38.568634	31.796274	107.034576	38.185938	14.053843	111.459667	-69.594968	17.460373	95.068623
-11.345356	-15.909472	112.058594	-15.364067	15.410575	103.114189	38.310375	-3.942919	114.501862	38.847927	31.411413	105.678772	38.579151	13.734247	110.090317	-69.307285	17.086903	96.138061
-13.430466	-15.212892	110.970772	-15.010907	15.018356	102.736916	38.791061	-4.319063	112.609795	39.038803	30.98625	103.750549	38.914932	13.3335935	108.180172	-68.936746	16.7031185	97.29366
-15.404372	-14.325617	109.619286	-14.616021	14.693117	102.021965	38.997662	-4.612446	110.203613	39.082355	30.475294	100.969551	39.0400085	12.931424	105.586582	-68.2720505	16.45481	98.457348
-17.315058	-13.269131	107.957039	-14.214855	14.431283	100.839005	39.436077	-4.997157	106.554222	38.82925	29.785431	96.967682	39.1326635	12.394137	101.760952	-67.5623735	16.468429	99.917058
-19.161346	-12.047036	105.988335	-13.666797	14.2351	99.023605	39.582073	-5.302531	101.648842	38.076954	29.060196	92.459198	38.8295135	11.8788325	97.05402	-66.1631075	16.5913675	100.99319
-20.934216	-10.648393	103.556908	-13.121546	14.033476	97.099373	39.048882	-5.524168	96.915352	36.973297	28.669935	88.546112	38.0110895	11.5728835	92.730732	-64.2541815	16.4940685	101.468014
-23.65897	-8.334668	99.967369	-13.501042	13.726195	95.280487	37.704277	-5.271659	92.695518	35.497795	28.751427	85.270828	36.601036	11.739884	88.983173	-63.60312	15.712506	101.577801
-25.535076	-6.474971	97.99115	-14.221236	13.557692	94.322975	36.891563	-5.290723	90.480995	34.541225	28.925756	84.183731	35.716394	11.8175165	87.332363	-64.158866	15.2978675	101.313587
-27.264332	-4.439534	96.139603	-14.776772	13.424976	93.112564	35.908047	-5.249885	88.019897	33.895279	29.228889	83.271736	34.901663	11.989502	85.6458165	-64.455207	14.86045	100.5793115
-28.76474	-2.349825	94.475243	-15.336059	13.388808	91.862503	34.985039	-5.190021	85.595795	33.437199	29.517832	82.347359	34.211119	12.1639055	83.971577	-64.883237	14.6137105	99.753429
-30.120008	-0.104359	93.045959	-15.936783	13.41277	90.752884	33.993034	-4.945634	83.373619	33.004715	29.742798	81.515434	33.4988745	12.398582	82.4445265	-65.3724405	14.426958	99.0612415
-31.225029	2.143261	91.950043	-16.535025	13.466729	89.916786	33.081337	-4.711683	81.517113	32.591522	30.041233	81.069496	32.8364295	12.664775	81.2933045	-65.9064795	14.268683	98.5402675
-32.1189	4.447461	91.244217	-17.114643	13.609118	89.382805	32.312786	-4.476858	80.224113	32.25404	30.366207	80.994659	32.283413	12.9446745	80.609386	-66.512699	14.2735615	98.156224
-33.022144	7.910157	90.779182	-17.966309	14.028542	89.032845	31.588352	-3.982352	79.381485	31.818304	30.828739	81.468727	31.703328	13.4231935	80.425106	-67.635946	14.6338905	97.640584
-33.338947	10.164934	90.741982	-18.492308	14.351809	89.046127	31.31591	-3.668857	79.428093	31.667814	31.161833	82.25592	31.491862	13.746488	80.8420065	-68.476478	14.95713	97.2502475
-33.461697	12.332957	90.89534	-18.908615	14.577854	89.27858	31.139479	-3.477189	79.953232	31.710922	31.457924	83.369331	31.4252005	13.9903675	81.6612815	-69.2424305	15.1653405	96.8958785
-33.434185	14.412421	91.060684	-19.318312	14.761193	89.579681	31.146246	-3.393137	80.911842	31.885962	31.656467	84.692314	31.516104	14.131665	82.802078	-70.152728	15.390721	96.357284
-33.181129	16.408495	91.230301	-19.652878	14.884345	89.937553	31.347927	-3.448674	82.115822	32.13673	31.779724	86.102318	31.7423285	14.165525	84.10907	-71.0480845	15.603165	95.766036
-32.855625	18.324209	91.23613	-19.968029	14.969773	90.128616	31.543169	-3.513707	83.457176	32.372345	31.802923	87.52243	31.957757	14.144608	85.489803	-71.893815	15.794938	94.767429
-32.308239	20.199833	91.122139	-20.167511	15.031317	90.24305	31.756863	-3.659191	84.934265	32.603634	31.753969	88.969597	32.1802485	14.047389	86.951931	-72.5152705	16.015245	93.534169
-31.36788	22.801668	90.849411	-20.329933	15.097995	90.324081	32.157333	-3.920178	87.1325	32.862953	31.660706	90.998894	32.510143	13.870264	89.065697	-73.170009	16.325726	91.582465
-30.602873	24.421762	90.767654	-20.393791	15.046038	90.405731	32.36171	-4.073513	88.383324	33.066032	31.618872	92.230209	32.713871	13.7726795	90.3067665	-73.501453	16.3193965	90.5046955
-29.787979	25.960621	90.865837	-20.40505	15.009027	90.557442	32.483803	-4.20452	89.511436	33.279472	31.536976	93.269753	32.8816375	13.666228	91.3905945	-73.6917375	16.351826	89.7242895
-28.91263	27.422661	91.098816	-20.440744	14.955047	90.765007	32.655529	-4.353707	90.477409	33.434086	31.469828	94.213036	33.0448075	13.5580605	92.3452225	-73.9262955	16.3520335	89.1847915
-28.096727	28.756485	91.483124	-20.452322	14.896435	91.054741	32.773983	-4.426528	91.107468	33.567818	31.441322	94.944473	33.1709005	13.507397	93.0259705	-74.0755445	16.285473	89.0835115
-27.16901	30.070168	91.845764	-20.357235	14.848698	91.298363	32.853294	-4.430032	91.473022	33.665146	31.390671	95.35054	33.25922	13.4803195	93.411781	-73.97369	16.2170765	89.184945
-26.205444	31.298756	92.13784	-20.271183	14.84288	91.475136	32.967422	-4.378451	91.626434	33.677166	31.373861	95.52919	33.322294	13.497705	93.577812	-73.86466	16.188055	89.37246
-24.749586	33.038715	92.545029	-20.141731	14.91732	91.703049	33.069477	-4.227223	91.707764	33.596745	31.475159	95.549919	33.333111	13.623968	93.6288415	-73.616573	16.210672	89.7772565
-23.753647	34.093376	92.790741	-20.107317	14.966329	91.875023	33.1063	-4.138738	91.760109	33.524429	31.528559	95.649269	33.3153645	13.6949105	93.704689	-73.5299985	16.2377475	90.045357
-22.782579	35.054665	93.041847	-20.116121	15.004548	92.024811	33.068623	-4.090215	91.87735	33.489182	31.492958	95.936691	33.2789025	13.7013715	93.9070205	-73.5111445	16.3077245	90.1426015
-21.774384	35.961926	93.353966	-20.204357	15.021038	92.1791	32.994396	-4.139385	92.153778	33.50066	31.421774	96.498222	33.247528	13.6411945	94.326	-73.656242	16.4008815	90.0322
-20.779957	36.758808	93.763451	-20.331448	15.006593	92.321533	32.886452	-4.234922	92.487228	33.542526	31.328627	97.360352	33.214489	13.5468525	94.92379	-73.877385	16.4663335	89.719276
-19.818993	37.405128	94.205025	-20.533068	14.981668	92.423843	32.69273	-4.375483	92.872551	33.659996	31.220224	98.266037	33.176363	13.4223705	95.569294	-74.242499	16.5409655	89.278392
-18.822414	38.02726	94.588516	-20.771118	14.951309	92.449913	32.438206	-4.54225	93.258095	33.783485	31.131569	99.127716	33.1108455	13.2946595	96.1929055	-74.6530815	16.6079585	88.7069205
-17.404646	38.738911	95.03949	-21.102861	15.009796	92.466782	32.117069	-4.734103	93.983879	33.836201	30.96501	100.260056	32.976635	13.1154535	97.1219675	-75.182357	16.9041385	87.8115965
-16.496037	39.077343	95.334969	-21.337826	15.082449	92.522438	31.924919	-4.805992	94.485252	33.79488	30.90852	100.857674	32.8598995	13.051264	97.671463	-75.5355515	17.113634	87.373413
-15.562645	39.307507	95.659142	-21.521324	15.186003	92.619614	31.783846	-4.767595	94.852081	33.670319	30.942747	101.351997	32.7270825	13.087576	98.102039	-75.7697305	17.28443	87.137189
-14.740319	39.421017	96.026451	-21.667698	15.290184	92.721786	31.661007	-4.652272	95.139427	33.498806	31.065067	101.818192	32.5799065	13.2063975	98.4788095	-75.9153025	17.3739705	86.9647625
-13.959143	39.437466	96.424904	-21.776312	15.421287	92.901672	31.58671	-4.469429	95.353264	33.426517	31.240458	102.208862	32.5066135	13.3855145	98.781063	-76.0592375	17.4570595	87.022281
-13.21981	39.286163	96.844566	-21.89497	15.584286	93.14563	31.543806	-4.219723	95.556015	33.387623	31.471943	102.583107	32.4657145	13.62611	99.069561	-76.2556545	17.542462	87.221699
-12.577464	39.021683	97.262794	-22.000639	15.723549	93.379242	31.512817	-3.943237	95.72905	33.309151	31.730751	102.941467	32.410984	13.893757	99.3352585	-76.412262	17.553341	87.4232255
-11.72125	38.396378	97.747177	-22.15411	15.96055	93.779076	31.465143	-3.547633	95.91407	33.13649	32.080616	103.266098	32.3008165	14.2664915	99.590084	-76.6090365	17.6546085	87.968068
-11.159336	37.856449	97.858917	-22.253263	16.140608	93.966957	31.399933	-3.294456	96.000229	32.976254	32.295532	103.349701	32.1880935	14.500538	99.674965	-76.6946195	17.780678	88.258949
-10.698158	37.208145	97.835899	-22.365343	16.281744	94.091209	31.324917	-3.071361	96.057655	32.831306	32.489464	103.375458	32.0781115	14.7090515	99.7165565	-76.8087975	17.8544365	88.4658615
-10.28799	36.439167	97.749779	-22.439672	16.445974	94.197693	31.254028	-2.923013	96.146141	32.678707	32.651596	103.315994	31.9663675	14.8642915	99.7310675	-76.8457115	18.0276565	88.6643185
-9.925675	35.522354	97.626892	-22.548517	16.567801	94.340134	31.17448	-2.814139	96.179237	32.529266	32.776794	103.17894	31.851873	14.9813275	99.6790885	-76.948907	18.1542745	89.0011795
-9.607085	34.515144	97.39621	-22.624939	16.676449	94.485535	31.071421	-2.710581	96.175385	32.406864	32.869728	102.854874	31.7391425	15.0795735	99.5151295	-76.9890205	18.2733245	89.4559405
-9.369116	33.373962	97.085258	-22.664957	16.811111	94.634926	30.997458	-2.638342	96.167389	32.277798	32.940929	102.268806	31.637628	15.1512935	99.2180975	-76.967542	18.4709285	90.0517545
-9.020018	31.584465	96.353027	-22.699406	17.085194	94.77858	30.958065	-2.395792	95.941994	31.841629	33.132374	100.682999	31.399847	15.368291	98.3124965	-76.798659	18.802097	91.2446635
-8.832848	30.373255	95.504738	-22.670431	17.373676	94.650352	30.921904	-2.109653	95.537636	31.27276	33.32373	99.034035	31.097332	15.6070385	97.2858355	-76.438194	19.1403135	92.0148685
-8.658668	29.093493	94.577904	-22.587915	17.715576	94.464836	30.894739	-1.7677	94.991417	30.554585	33.497303	97.317612	30.724662	15.8648015	96.1545145	-75.900492	19.5663505	92.7751575
-8.527033	27.768225	93.846779	-22.528913	18.009346	94.319649	30.917606	-1.513318	94.695099	29.959536	33.734173	95.916908	30.438571	16.1104275	95.3060035	-75.496397	19.9082645	93.3332945
-8.389226	26.386801	93.41748	-22.50515	18.249454	94.296494	30.973085	-1.31944	94.606445	29.533949	34.047638	95.095482	30.253517	16.364099	94.8509635	-75.263817	20.134809	93.7420245
-8.28081	24.975569	93.227699	-22.547991	18.428288	94.337746	31.019917	-1.180358	94.618378	29.304493	34.402752	94.697258	30.162205	16.611197	94.657818	-75.258187	20.245379	94.017674
-8.211948	23.580296	93.107224	-22.586994	18.504015	94.348137	31.086197	-1.10966	94.663658	29.251553	34.770298	94.552383	30.168875	16.830319	94.6080205	-75.342863	20.177711	94.0882535
-8.038879	21.499269	93.075836	-22.652494	18.655954	94.317558	31.248072	-1.040495	94.868385	29.378084	35.179459	94.620689	30.313078	17.069482	94.744537	-75.618066	20.242426	93.890579
-7.932595	20.16432	93.184959	-22.68861	18.701294	94.33387	31.331921	-1.022022	95.130493	29.481878	35.289688	94.826584	30.4068995	17.133833	94.9785385	-75.7841195	20.268755	93.6892015
-7.820818	18.845703	93.291138	-22.720881	18.758865	94.37706	31.372484	-1.073591	95.422302	29.630291	35.346088	95.084366	30.5013875	17.1362485	95.253334	-75.9431495	20.3814815	93.500786
-7.717964	17.561424	93.399429	-22.724539	18.812851	94.406319	31.436739	-1.183563	95.654526	29.830524	35.431709	95.346954	30.6336315	17.124073	95.50074	-76.0827095	20.501629	93.311898
-7.573136	16.317215	93.512726	-22.690199	18.90633	94.421219	31.481133	-1.24641	95.876343	30.06748	35.453831	95.581749	30.7743065	17.1037105	95.729046	-76.1547045	20.7089495	93.113392
-7.509674	15.149093	93.630516	-22.653006	19.013987	94.464073	31.503538	-1.405425	96.124901	30.301731	35.457478	95.837784	30.9026345	17.0260265	95.9813425	-76.2086465	21.0019475	92.9468035
-7.352494	14.004249	93.806549	-22.574278	19.125809	94.543961	31.522799	-1.5946	96.379623	30.543972	35.459713	96.110443	31.0333855	16.9325565	96.245033	-76.1819415	21.3190615	92.842889
-7.178686	12.386411	93.998947	-22.427269	19.294926	94.584747	31.499704	-1.777305	96.776566	30.956121	35.472012	96.587936	31.2279125	16.8473535	96.682251	-76.0824505	21.7424985	92.487243
-7.096683	11.318184	94.033478	-22.355194	19.404867	94.543648	31.526073	-1.846699	96.963173	31.197599	35.479362	96.987289	31.361836	16.8163315	96.975231	-76.072224	21.9934025	92.112065
-6.988343	10.30713	94.025909	-22.286268	19.475927	94.444534	31.595522	-1.890287	97.064743	31.461746	35.52887	97.416885	31.528634	16.8192915	97.240814	-76.10117	22.1325625	91.648254
-6.913335	9.287902	93.915207	-22.188446	19.536255	94.26239	31.648127	-1.971688	97.123062	31.738722	35.605137	97.813164	31.6934245	16.8167245	97.468113	-76.0703165	22.2557855	91.056667
-6.845089	8.345233	93.736946	-22.071163	19.579815	94.056755	31.698814	-2.055246	97.128891	31.997316	35.660076	98.175125	31.848065	16.802415	97.652008	-75.990391	22.357215	90.461502
-6.806519	7.405348	93.529091	-21.918749	19.628986	93.905579	31.812561	-2.080929	97.015953	32.251938	35.681438	98.473434	32.0322495	16.8002545	97.7446935	-75.8697475	22.4577175	90.0664645
-6.784932	6.480017	93.253242	-21.746443	19.690428	93.817734	31.910362	-2.112832	96.836868	32.506962	35.731297	98.753838	32.208662	16.8092325	97.795353	-75.701548	22.5716235	89.840115
-6.811607	5.170382	92.889168	-21.416578	19.790607	93.796036	32.109825	-1.984027	96.39003	32.894051	35.875038	99.213341	32.501938	16.9455055	97.8016855	-75.335094	22.6357085	89.7903865
-6.867485	4.274959	92.646011	-21.186449	19.846025	93.866241	32.239239	-1.77864	96.148239	33.178146	36.049652	99.529129	32.7086925	17.135506	97.838684	-75.0815905	22.556544	89.893798
-6.957179	3.395047	92.465057	-20.995436	19.971136	93.93734	32.438393	-1.532159	96.010628	33.443745	36.292736	99.855606	32.941069	17.3802885	97.933117	-74.931941	22.5619835	89.941563
-7.092213	2.488504	92.360626	-20.855026	20.158695	94.008774	32.675243	-1.258322	95.980911	33.638725	36.606251	100.139496	33.156984	17.6739645	98.0602035	-74.867036	22.6434255	89.9573445
-7.295064	1.567267	92.319954	-20.695198	20.366148	94.100395	32.905788	-1.008003	96.076118	33.802135	36.926277	100.306061	33.3539615	17.959137	98.1910895	-74.7443575	22.773159	90.0097005
-7.519894	0.59811	92.365929	-20.526367	20.545258	94.115494	33.13446	-0.802785	96.242538	33.926743	37.15992	100.324036	33.5306015	18.1785675	98.283287	-74.5833355	22.9119485	89.947701
-7.830464	-0.423931	92.46357	-20.373199	20.764534	94.089828	33.359779	-0.703658	96.472565	34.026184	37.323193	100.205147	33.6929815	18.3097675	98.338856	-74.4393795	23.2193005	89.8408
-8.368707	-1.957695	92.916519	-20.059021	21.005068	93.998627	33.637505	-0.746228	96.97522	34.193665	37.489288	99.918526	33.915585	18.37153	98.446873	-74.033627	23.638606	89.550381
-8.801229	-3.023994	93.26413	-19.818233	21.051996	93.929337	33.854927	-0.861839	97.395149	34.386242	37.439602	99.691711	34.1205845	18.2888815	98.54343	-73.7570505	23.8151105	89.315244
-9.279658	-4.10117	93.656288	-19.550194	21.057037	93.911324	34.060104	-1.042632	97.85009	34.652813	37.305367	99.489227	34.3564585	18.1313675	98.6696585	-73.4568465	23.9827065	89.1529895
-9.768372	-5.140347	93.98243	-19.21917	20.983635	93.893723	34.186512	-1.148736	98.259453	34.956631	37.124252	99.380455	34.5715715	17.987758	98.819954	-73.0099115	23.979512	88.967492
-10.307419	-6.151814	94.223579	-18.859688	20.846954	93.892609	34.281315	-1.249221	98.653183	35.326401	36.911819	99.292145	34.803858	17.831299	98.972664	-72.523234	23.862609	88.812554
-10.892738	-7.119734	94.327957	-18.488949	20.682518	93.865768	34.559288	-1.375286	98.930481	35.740189	36.727932	99.237549	35.1497385	17.676323	99.084015	-72.1276365	23.688713	88.647521
-11.453455	-7.992988	94.359413	-18.055822	20.521332	93.852036	34.922596	-1.454294	99.168205	36.16745	36.564671	99.200485	35.545023	17.5551885	99.184345	-71.656667	23.4874755	88.519727
-12.359056	-9.160398	94.600182	-17.392406	20.338804	93.868973	35.60815	-1.440407	99.515434	36.769878	36.521633	99.112473	36.189014	17.540613	99.3139535	-70.973826	23.136995	88.4239925
-12.990606	-9.819196	94.855049	-16.964037	20.282965	93.895813	36.171223	-1.368539	99.706528	37.123253	36.631809	98.91819	36.647238	17.631635	99.312359	-70.575312	22.934295	88.479267
-13.654099	-10.413274	95.192665	-16.50473	20.229256	93.935524	36.738792	-1.236385	99.866104	37.429161	36.705624	98.606804	37.0839765	17.7346195	99.236454	-70.0934365	22.7238925	88.634594
-14.35168	-10.890297	95.618042	-16.038689	20.181923	93.984039	37.308186	-1.09146	100.030266	37.652859	36.755718	98.192505	37.4805225	17.832129	99.1113855	-69.5579005	22.531717	88.8566925
-15.081906	-11.261045	96.075592	-15.571347	20.131462	94.045685	37.83308	-1.005206	100.157753	37.884781	36.791252	97.758804	37.8589305	17.893023	98.9582785	-69.0016245	22.369901	89.1330915
-15.848209	-11.549834	96.509132	-15.160665	20.014774	94.156509	38.280998	-0.971619	100.22271	38.118877	36.750221	97.358185	38.1999375	17.889301	98.7904475	-68.5212675	22.140247	89.5225705
-16.604797	-11.747228	96.943115	-14.743731	19.847075	94.334366	38.655148	-1.003704	100.347343	38.382282	36.643383	97.06324	38.518715	17.8198395	98.7052915	-68.006177	21.8743105	89.9634405
-17.823721	-11.778117	97.591568	-14.294086	19.58647	94.638512	39.15094	-1.149525	100.600349	38.750389	36.446228	96.802681	38.9506645	17.6483515	98.701515	-67.5388365	21.5245885	90.575509
-18.679745	-11.638826	97.956573	-14.066579	19.398321	94.840973	39.386948	-1.225238	100.735092	38.958649	36.336018	96.651459	39.1727985	17.55539	98.6932755	-67.3059565	21.241252	90.9886705
-19.486523	-11.386458	98.283859	-13.864857	19.20505	95.021461	39.617401	-1.317744	100.829376	39.128475	36.231598	96.51104	39.372938	17.456927	98.670208	-67.102652	20.953173	91.372714
-20.26111	-11.01463	98.454651	-13.692892	19.043589	95.172104	39.79805	-1.404845	100.874031	39.270695	36.122601	96.383301	39.5343725	17.358878	98.628666	-66.9201565	20.7283	91.715542
-21.045603	-10.478611	98.600212	-13.537561	18.857019	95.300453	39.900105	-1.485765	100.912109	39.37561	36.003704	96.260437	39.6378575	17.2589695	98.586273	-66.7129795	20.4550685	92.014633
-21.827877	-9.83659	98.678391	-13.423458	18.708509	95.399544	39.997967	-1.583434	100.911263	39.45628	35.885921	96.14637	39.7271235	17.1512435	98.5288165	-66.5740395	20.2657745	92.2702715
-22.527569	-9.030262	98.719673	-13.304539	18.551125	95.498077	40.092037	-1.696077	100.871887	39.519363	35.757492	96.027847	39.8057	17.0307075	98.449867	-66.414778	20.0715425	92.546287
-23.590515	-7.614729	98.65506	-13.16008	18.370325	95.591393	40.188194	-1.847384	100.703239	39.630154	35.575886	95.83886	39.909174	16.864251	98.2710495	-66.229334	19.876399	92.9117365
-24.222872	-6.528117	98.512421	-13.045995	18.243135	95.606628	40.212528	-1.935938	100.540718	39.701855	35.467415	95.682922	39.9571915	16.7657385	98.11182	-66.0491815	19.7205315	93.101436
-24.817596	-5.337435	98.283691	-12.946764	18.138422	95.603317	40.274403	-2.022246	100.337326	39.763348	35.389824	95.542511	40.0188755	16.683789	97.9399185	-65.9124035	19.593055	93.2667155
-25.376648	-3.960234	98.015053	-12.85173	18.04944	95.571907	40.301228	-2.072558	100.137009	39.819832	35.313572	95.435257	40.06053	16.620507	97.786133	-65.76399	19.478373	93.357681
-25.855812	-2.529178	97.653488	-12.767273	17.95962	95.492729	40.330296	-2.120523	99.966484	39.869244	35.2495	95.401855	40.09977	16.5644885	97.6841695	-65.634316	19.3547515	93.3012885
-26.329523	-0.985482	97.150459	-12.74062	17.930593	95.363358	40.365349	-2.165522	99.825623	39.915009	35.23497	95.45874	40.140179	16.534724	97.6421815	-65.621419	19.326462	93.0845345
-26.721886	0.737584	96.562553	-12.723635	17.903475	95.157204	40.360947	-2.167264	99.713478	39.985588	35.250385	95.58197	40.1732675	16.5415605	97.647724	-65.6205375	19.2653895	92.666684
-27.297453	3.369021	95.481026	-12.736305	17.897932	94.740341	40.35408	-2.130367	99.496742	40.072598	35.306705	95.883827	40.213339	16.588169	97.6902845	-65.685949	19.207695	91.7903975
-27.556246	5.290596	94.688675	-12.739757	17.884041	94.47493	40.272606	-1.982621	99.299744	40.100361	35.318871	96.251503	40.1864835	16.668125	97.7756235	-65.6659975	19.099957	91.1742365
-27.845648	7.228407	93.933662	-12.792371	17.843691	94.258965	40.181889	-1.879756	99.151657	40.185001	35.158604	96.74218	40.183445	16.639424	97.9469185	-65.768187	19.047958	90.5710115
-28.075228	9.298912	93.297211	-12.871475	17.832041	94.122658	40.115185	-1.825075	99.06282	40.218498	34.903561	97.341911	40.1668415	16.539243	98.2023655	-65.9097915	19.124839	90.0429505
-28.329294	11.366365	92.689377	-12.940476	17.771042	93.998917	40.001465	-1.879285	98.970711	40.159908	34.646503	98.070839	40.0806865	16.383609	98.520775	-65.9616385	19.158475	89.477059
-28.478027	13.535563	92.209038	-13.001184	17.671925	93.840462	39.805801	-2.02555	98.7108	40.276054	34.36528	98.729584	40.0409275	16.169865	98.720192	-66.0432955	19.173985	88.960732
-28.684231	15.651546	91.827858	-13.066584	17.518925	93.629662	39.535976	-2.254251	98.191414	40.521217	34.052025	99.191399	40.0285965	15.898887	98.6914065	-66.1617645	19.138963	88.5679175
-28.968195	18.865295	91.394684	-13.076742	17.388292	93.122116	39.058079	-2.551722	96.939262	40.597916	33.462811	98.970825	39.8279975	15.4555445	97.9550435	-65.9814815	19.3210395	88.2891885
-29.156506	21.008732	91.165672	-13.054122	17.344761	92.700516	38.776123	-2.652473	95.881035	40.518311	33.229046	98.363037	39.647217	15.2882865	97.122036	-65.755461	19.4012355	88.278996
-29.368834	23.153334	91.03376	-13.050816	17.413425	92.320618	38.481491	-2.585935	94.818115	40.512653	33.090858	97.616158	39.497072	15.2524615	96.2171365	-65.598704	19.5743885	88.4240995
-29.564831	25.260183	90.997467	-13.068507	17.516136	92.010078	38.211979	-2.441458	93.875381	40.490013	33.212097	96.993553	39.350996	15.3853195	95.434467	-65.48801	19.6469525	88.585689
-29.83551	27.339798	91.124992	-13.120651	17.660444	91.87088	37.979706	-2.21276	93.052422	40.408958	33.49221	96.542763	39.194332	15.639725	94.7975925	-65.435634	19.681163	88.9441675
-30.010336	29.362854	91.429779	-13.209757	17.809532	91.882034	37.748711	-1.956457	92.437866	40.278866	33.872711	96.208038	39.0137885	15.958127	94.322952	-65.4333025	19.660937	89.441116
-30.084181	31.370905	91.919846	-13.352802	17.90332	92.087891	37.534027	-1.695604	91.972908	40.034763	34.203468	95.909904	38.784395	16.253932	93.941406	-65.489999	19.552708	90.234376
-30.273802	34.306423	92.791527	-13.625453	18.051046	92.486427	37.163536	-1.354328	91.5149	39.534351	34.685337	95.521339	38.3489435	16.6655045	93.5181195	-65.5998495	19.4365875	91.4547345
-30.241432	36.168282	93.474007	-13.764069	18.100189	92.728012	36.877178	-1.292725	91.237305	39.166172	35.044739	95.249908	38.021675	16.876007	93.2436065	-65.549813	19.324371	92.2124175
-30.212873	38.043526	94.015465	-13.953861	18.160477	92.915039	36.641083	-1.310708	90.956741	38.751499	35.246567	94.955208	37.696291	16.9679295	92.9559745	-65.604013	19.3530245	92.8741035
-30.085135	39.848587	94.610573	-14.191723	18.239019	93.071312	36.328831	-1.257925	90.690361	38.337662	35.24826	94.540314	37.3332465	16.9951675	92.6153375	-65.7166925	19.4828705	93.5272865
-29.9118	41.587399	95.108147	-14.470601	18.243118	93.159744	35.954132	-1.159259	90.432182	37.936829	35.210564	94.113831	36.9454805	17.0256525	92.2730065	-65.8866825	19.4605835	94.0464815
-29.697714	43.32703	95.504768	-14.778786	18.300261	93.116966	35.546143	-1.162483	90.173126	37.43351	35.318474	93.777901	36.4898265	17.0779955	91.9755135	-66.0473985	19.5225265	94.2584185
-29.405958	44.940765	95.823013	-15.071882	18.391258	93.07299	35.12801	-1.154612	89.890495	36.880112	35.459103	93.556442	36.004061	17.1522455	91.7234685	-66.147825	19.6302705	94.4225115
-28.651291	47.307426	96.246407	-15.509165	18.465542	92.946999	34.597881	-1.007864	89.544037	36.233643	35.713394	93.481293	35.415762	17.352765	91.512665	-66.434092	19.578319	94.381333
-28.156143	48.733051	96.511551	-15.793182	18.538717	92.819839	34.335144	-0.928897	89.381516	35.913227	35.827999	93.662628	35.1241855	17.449551	91.522072	-66.7105495	19.627883	94.117606
-27.450138	50.085045	96.859642	-16.08007	18.547703	92.687096	34.120388	-0.894214	89.286415	35.620544	35.874844	94.15477	34.870466	17.490315	91.7205925	-67.030606	19.605091	93.6535995
-26.697773	51.282223	97.416534	-16.44902	18.538126	92.548317	33.886829	-0.816364	89.273438	35.388935	35.852497	95.098045	34.637882	17.5180665	92.1857415	-67.535922	19.5581855	92.9108925
-25.80843	52.330387	98.188309	-16.845669	18.504021	92.477036	33.653385	-0.756795	89.301376	35.57954	35.858788	96.215691	34.6164625	17.5509965	92.7585335	-68.3078005	19.4570455	92.1955385
-24.894321	53.167587	99.077049	-17.18219	18.476307	92.418655	33.441692	-0.698752	89.341942	35.756252	35.874805	97.558876	34.598972	17.5880265	93.450409	-68.963352	19.3645875	91.386901
-23.854008	53.858429	100.204887	-17.480518	18.486885	92.44841	33.212982	-0.491045	89.405418	35.876602	35.872643	99.185356	34.544792	17.690799	94.295387	-69.505828	19.282971	90.601433
-22.17444	54.453285	101.814148	-17.79092	18.590206	92.607758	32.834061	0.042214	89.477112	36.169064	35.903473	100.77771	34.5015625	17.9728435	95.127411	-70.0834025	19.2075685	90.088105
-21.027813	54.778099	102.488831	-17.968649	18.783955	92.704681	32.563084	0.629871	89.418915	35.975533	35.993263	101.441719	34.2693085	18.311567	95.430317	-70.2066065	19.256343	89.979045
-19.864084	55.009781	102.733315	-18.143616	19.059978	92.782631	32.371002	1.280205	89.371284	35.733871	36.206116	101.944603	34.0524365	18.7431605	95.6579435	-70.3396685	19.3767955	89.9073185
-18.750835	55.114471	102.865997	-18.343826	19.397169	92.878296	32.186382	1.832486	89.421242	35.571774	36.649368	102.284348	33.879078	19.240927	95.852795	-70.56673	19.553411	89.903797
-17.570814	54.964958	102.953026	-18.505169	19.67985	92.970848	32.082253	2.312114	89.443634	35.401093	37.043133	102.434471	33.741673	19.6776235	95.9390525	-70.752011	19.6820765	90.0026435
-16.250135	54.125107	103.018883	-18.581211	19.879011	93.058609	32.023308	2.733787	89.437416	35.224171	37.332317	102.425941	33.6237395	20.033052	95.9316785	-70.7861615	19.72497	90.1855395
-15.186093	53.957558	102.869522	-18.594679	20.054193	93.134323	31.976519	3.158549	89.452324	35.045464	37.599102	102.356209	33.5109915	20.3788255	95.9042665	-70.7003495	19.7295605	90.3643795
-13.381111	52.570526	102.599869	-18.612991	20.197805	93.352982	32.053001	3.714975	89.513649	34.703056	38.08007	102.331123	33.3780285	20.8975225	95.922386	-70.6040105	19.4980875	90.783578
-12.179843	51.382874	102.337791	-18.654816	20.182232	93.513298	32.434036	3.844216	89.413658	34.56551	37.90313	102.388832	33.499773	20.873673	95.901245	-70.809405	19.490791	91.125351
-10.985787	50.009995	101.976776	-18.694233	20.212557	93.67849	32.415001	4.061656	89.584801	34.376045	38.11953	102.357361	33.395523	21.090593	95.971081	-70.783989	19.334521	91.385899
-9.756021	48.457016	101.392532	-18.826086	20.285276	93.841675	32.378967	4.145844	89.833122	34.42662	38.615547	102.002129	33.4027935	21.3806955	95.9176255	-71.0549655	19.1898565	91.7657245
-8.531615	46.769627	100.664734	-18.961243	20.428118	94.014671	32.319313	4.159879	90.14415	34.142754	38.74147	101.802956	33.2310335	21.4506745	95.973553	-71.1535195	19.4055615	92.055789
-7.259704	44.905991	99.770767	-19.103981	20.56394	94.218948	31.89823	4.262961	90.740013	33.858494	38.822033	101.489243	32.878362	21.542497	96.114628	-71.086324	19.585383	92.323268
-5.929892	42.847176	98.865105	-19.289972	20.697412	94.424171	31.862247	4.075086	91.208549	33.253651	38.948303	101.294884	32.557949	21.5116945	96.2517165	-71.137893	19.8831295	92.5966255
-3.965453	39.391747	97.514702	-19.488886	20.856329	94.64682	31.777939	3.776001	91.940102	32.831211	38.940578	100.71199	32.304575	21.3582895	96.326046	-71.282347	20.3543685	92.967594
-2.622403	36.872967	96.596497	-19.592613	20.897335	94.700356	31.790173	3.648373	92.396446	32.610966	38.888912	100.180817	32.2005695	21.2686425	96.2886315	-71.3857955	20.5260275	93.1120805
-1.242383	34.229301	95.631332	-19.644066	20.944572	94.620483	31.944756	3.569726	92.885818	32.313206	38.912598	99.683014	32.128981	21.241162	96.284416	-71.417113	20.647982	92.95655
0.149298	31.466209	94.840622	-19.698431	21.064463	94.49897	32.156902	3.488246	93.644402	31.945047	39.072849	99.604729	32.0509745	21.2805475	96.6245655	-71.4478365	20.8483785	92.3733745
1.465276	28.45928	94.732513	-19.898151	21.093451	94.633392	32.322369	3.257356	95.152702	31.77067	39.108849	100.308784	32.0465195	21.1831025	97.730743	-71.8428215	21.0037995	91.536041
2.731106	25.280291	95.593437	-20.275295	20.983225	95.161781	32.638748	2.802688	97.882668	31.985538	38.931103	101.737663	32.312143	20.8668955	99.8101655	-72.862733	21.0995545	90.5133965
3.865175	22.007202	97.37471	-20.646421	20.864702	96.163239	33.281334	2.259896	101.36763	32.091885	38.256393	104.161362	32.6866095	20.2581445	102.764496	-73.9794515	21.4712595	89.561982
5.357506	16.934202	101.236198	-20.881035	20.352976	98.217323	33.865185	1.455815	106.773849	32.262119	38.339775	108.704773	33.063652	19.897795	107.739311	-74.825722	20.808157	88.695335
6.203271	13.54824	104.093933	-20.881943	19.806053	99.784981	33.86058	0.752156	110.075249	32.877357	37.949474	111.917076	33.3689685	19.350815	110.9961625	-75.1328545	20.261291	88.5737995
6.979618	10.070937	106.740463	-20.764572	19.175287	101.300453	33.588711	-0.065803	113.181435	33.441181	37.332016	114.996925	33.514946	18.6331065	114.08918	-75.04409	19.7174675	88.511726
7.592033	6.715327	109.278336	-20.609808	18.621201	102.722038	33.555717	-1.013948	116.11718	33.673885	36.590672	117.997192	33.614801	17.788362	117.057186	-74.834417	19.45404	88.38689
7.980094	3.436742	111.70517	-20.509777	18.183445	104.070076	33.557392	-1.771029	118.671547	33.897331	36.009781	120.797668	33.7273615	17.119376	119.7346075	-74.7469155	19.247514	88.4055445
8.214479	0.246015	113.844109	-20.481541	17.836382	105.322517	33.768383	-2.381319	120.839737	34.126812	35.676258	123.213135	33.9475975	16.6474695	122.026436	-74.9106795	19.0252945	88.618598
8.299676	-2.882633	115.619781	-20.463314	17.603682	106.304611	33.832706	-2.633552	122.511337	34.635735	35.419907	124.661003	34.2342205	16.3931775	123.58617	-75.1608485	18.8141865	89.023052
8.545167	-7.550465	116.975746	-20.376976	17.36305	106.882919	33.861439	-2.735075	123.724152	34.526409	35.496712	125.51918	34.193924	16.3808185	124.621666	-74.947876	18.3452815	89.144172
8.221581	-10.349439	117.518196	-20.254929	17.296818	106.912903	33.987652	-2.738832	123.931313	35.051231	35.309147	124.997452	34.5194415	16.2851575	124.4643825	-75.0292995	18.3084785	89.3614235
6.619175	-12.04217	117.366669	-19.953035	17.083477	106.645927	34.166676	-2.756619	123.660645	34.929558	35.400562	124.334763	34.548117	16.3219715	123.997704	-74.454187	17.8449825	89.29415
5.488052	-14.032142	116.984489	-19.765053	16.937014	106.357971	34.417461	-2.831257	123.278984	35.014816	35.302246	123.399094	34.7161385	16.2354945	123.339039	-74.2462445	17.6385335	89.376903
3.93853	-15.866234	116.826675	-19.552349	16.778427	106.075714	34.687588	-2.819973	122.942772	35.173748	35.208858	122.260979	34.930668	16.1944425	122.6018755	-74.035366	17.3624115	89.5495525
2.174759	-17.490606	116.659637	-19.372854	16.662029	105.811714	34.95623	-2.791899	122.590927	35.389359	35.128948	120.979599	35.1727945	16.1685245	121.785263	-73.9185025	17.1555335	89.838165
0.113506	-18.990799	116.546417	-19.203032	16.528244	105.477585	35.214958	-2.748795	122.10556	35.452747	35.057251	119.697144	35.3338525	16.154228	120.901352	-73.7399165	16.90226	90.053818
-3.453781	-20.72328	116.372513	-18.89838	16.221914	104.934402	35.696075	-2.780845	121.292198	35.597385	34.64389	117.397057	35.64673	15.9315225	119.3446275	-73.44349	16.5123055	90.5241765
-5.693052	-21.223476	115.82605	-18.687933	15.957067	104.418961	36.042492	-2.839674	120.348145	35.73819	34.292267	115.602371	35.890341	15.7262965	117.975258	-73.266207	16.1878375	90.862664
-7.920838	-21.126732	114.875175	-18.47761	15.640092	103.738297	36.406319	-3.05533	119.003853	35.905048	33.789291	113.473083	36.1556835	15.3669805	116.238468	-73.1109035	15.9132035	91.238126
-10.256505	-20.992081	113.547012	-18.237675	15.255663	102.853264	36.783634	-3.264899	117.177948	36.119251	33.067459	110.692703	36.4514425	14.90128	113.9353255	-72.9267925	15.610046	91.7712025
-12.408066	-20.707876	111.814117	-18.008366	14.906719	101.651932	37.274963	-3.478714	114.611176	36.260059	32.501854	107.256767	36.767511	14.51157	110.9339715	-72.784243	15.301868	92.3698925
-14.768847	-20.197626	109.698174	-17.799191	14.597019	100.041565	37.506592	-3.759288	111.16996	36.129322	32.226135	103.285027	36.817957	14.2334235	107.2274935	-72.416339	14.9606145	92.8556365
-17.234846	-19.393064	107.386253	-17.594589	14.32292	98.23558	37.396172	-3.974699	107.232407	35.996132	31.88274	98.768959	36.696152	13.9540205	103.000683	-71.88533	14.6918195	93.470477
-20.762478	-17.750177	103.947151	-17.059017	13.950841	95.837692	37.23922	-4.389336	102.362106	35.955791	31.287298	93.195328	36.5975055	13.448981	97.778717	-70.7155395	14.452701	93.896667
-23.08787	-16.187056	102.10701	-16.862919	13.781862	95.069382	37.166042	-4.702497	99.912079	35.052464	31.147018	91.495171	36.109253	13.2222605	95.703625	-69.835091	14.3414635	94.435139
-25.419283	-14.351496	100.586128	-17.00528	13.668235	94.810829	36.977108	-5.03004	98.319435	34.145496	31.026274	90.742783	35.561302	12.998117	94.531109	-69.571862	14.338353	95.090549
-27.773169	-12.273437	99.099808	-17.310276	13.557732	94.539276	36.526764	-5.22492	97.299988	33.561932	31.001059	90.489349	35.044348	12.8880695	93.8946685	-69.6649	14.2273945	95.1838835
-29.994991	-9.991618	97.71183	-17.579561	13.496754	94.151741	35.964565	-5.301991	96.292404	33.279793	31.184738	90.464363	34.622179	12.9413735	93.3783835	-69.781301	14.0521345	94.9250985
-32.126595	-7.562529	96.414818	-17.789881	13.476814	93.668655	35.355167	-5.349208	95.265778	33.095528	31.407658	90.459808	34.2253475	13.029225	92.862793	-69.8051095	13.924403	94.474517
-34.123032	-4.923725	95.328758	-17.964108	13.48163	93.204376	34.621643	-5.200843	94.390656	32.935352	31.507687	90.447029	33.7784975	13.153422	92.4188425	-69.7067135	13.809838	93.9899095
-36.90715	-0.74796	94.21418	-18.250797	13.577916	92.826302	33.810055	-5.102416	93.4711	32.803879	31.50913	90.713028	33.306967	13.203357	92.092064	-69.808561	13.952475	93.56054
-38.613148	2.129058	93.669647	-18.437128	13.618615	92.665619	33.506325	-5.177225	93.097076	32.771187	31.515915	91.084396	33.138756	13.169345	92.090736	-70.013012	14.067885	93.240502
-40.200478	5.102164	93.224922	-18.627834	13.611308	92.530762	33.324123	-5.269845	92.822685	32.782875	31.54228	91.452042	33.053499	13.1362175	92.1373635	-70.309167	14.0863985	92.9241605
-41.668312	8.082892	92.985352	-18.729496	13.596778	92.468468	33.189182	-5.230853	92.453949	32.726498	31.497705	91.782349	32.95784	13.133426	92.118149	-70.416832	14.06013	92.818787
-42.966557	11.109879	92.992516	-18.79281	13.506748	92.436806	32.973183	-5.060285	91.918839	32.638447	31.49629	91.830421	32.805815	13.2180025	91.87463	-70.391435	13.7954935	92.998982
-44.128288	14.156631	93.107437	-18.815138	13.483707	92.294106	32.672581	-4.747541	91.119179	32.337921	31.646076	91.592628	32.505251	13.4492675	91.3559035	-70.135527	13.5181465	93.2323085
-45.398983	17.15403	93.419655	-18.8332	13.491832	91.955597	32.371483	-4.248598	90.022331	31.893993	32.045547	90.903015	32.132738	13.8984745	90.462673	-69.799138	13.0851895	93.448521
-46.741222	21.539984	93.433632	-18.910732	13.647488	90.890053	31.597355	-3.499147	88.115242	30.140963	33.307491	89.71376	30.869159	14.904172	88.914501	-68.690623	12.390804	92.865605
-47.523514	24.518007	93.479149	-19.134031	13.739924	90.043129	30.999521	-3.134868	86.570862	28.893248	34.38369	88.775368	29.9463845	15.624411	87.673115	-68.2144465	11.855437	92.413143
-48.209118	27.456287	93.639572	-19.52705	13.883093	89.176598	30.701021	-2.924214	84.587303	27.847231	35.189926	87.649231	29.274126	16.132856	86.118267	-68.328226	11.63333	92.234929
-48.811634	30.319038	93.776985	-20.021341	13.977464	88.209648	29.634365	-2.393627	82.549438	26.754566	35.680988	86.164314	28.1944655	16.6436805	84.356876	-68.2371475	11.3112475	92.06242
-49.287701	33.088375	93.868568	-20.701887	14.112924	87.025414	28.49119	-1.774717	79.951546	25.718508	35.989201	84.115944	27.104849	17.107242	82.033745	-68.508623	11.118606	92.017083
-49.612038	35.881577	93.791756	-21.435574	14.332162	85.6707	27.388641	-0.905906	76.978943	24.696537	36.103355	81.653992	26.042589	17.5987245	79.3164675	-68.913737	11.0655995	92.0249325
-49.758347	38.593132	93.566963	-22.284981	14.632638	84.267914	25.973331	0.245877	74.193604	23.608793	36.319775	79.173058	24.791062	18.282826	76.683331	-69.361024	10.98245	91.852497
-49.626743	42.562424	93.026962	-23.52957	15.292871	82.274307	24.493704	1.567779	70.263199	22.017931	36.959488	75.635109	23.2558175	19.2636335	72.949154	-70.3149575	11.3221085	91.59946
-49.232712	45.116089	92.404732	-24.20207	15.778785	80.991524	23.716848	2.315492	68.063286	21.129677	37.444321	73.568146	22.4232625	19.8799065	70.815716	-70.8274025	11.6776635	91.167332
-48.533585	47.546314	91.750687	-24.750731	16.245253	79.810425	23.106453	2.883584	66.24456	20.648319	37.862141	71.945221	21.877386	20.3728625	69.0948905	-71.378848	12.1176435	90.5259595
-47.564972	49.807236	91.138763	-25.133532	16.619886	78.86837	22.720865	3.312433	64.956604	20.635996	38.168839	70.905838	21.6784305	20.740636	67.931221	-71.9454945	12.499136	89.805519
-46.208214	50.980007	90.690216	-25.359604	16.934668	78.197784	22.644688	3.487617	64.102188	20.943893	38.268669	70.303635	21.7942905	20.878143	67.2029115	-72.5134985	12.991193	89.1926565
-44.301762	51.185394	89.887772	-25.413994	17.180155	77.756264	22.606581	3.538388	63.719631	21.361065	38.171612	70.092949	21.983823	20.855	66.90629	-72.811811	13.50531	88.606238
-42.173363	51.361275	89.231071	-25.365263	17.347862	77.59742	22.697012	3.602017	63.78875	21.928804	37.946449	70.302368	22.312908	20.774233	67.045559	-73.043434	13.921491	88.149281
-38.790138	50.918682	88.401176	-25.169685	17.55442	77.663765	23.184807	3.326433	64.646187	22.885851	37.642487	71.987297	23.035329	20.48446	68.316742	-73.374699	14.62438	87.010788
-35.956539	50.394619	88.036552	-24.95966	17.550404	77.967064	23.672121	3.030934	65.697495	24.114367	37.445824	73.721405	23.893244	20.238379	69.70945	-73.812564	14.862429	86.224678
-33.119434	49.556206	87.957985	-24.651913	17.525288	78.492775	24.380682	2.646077	67.181084	25.453913	37.137062	75.790154	24.9172975	19.8915695	71.485619	-74.2211235	15.1590065	85.499931
-30.018347	48.442261	88.008629	-24.219486	17.499382	79.223984	25.641674	2.175724	68.869598	26.648256	36.70842	78.108696	26.144965	19.442072	73.489147	-74.583937	15.556692	84.958821
-26.705727	47.106178	88.096924	-23.710464	17.448963	80.115356	26.915852	1.787328	70.942749	27.743048	36.231392	80.552551	27.32945	19.00936	75.74765	-74.750378	15.888566	84.483062
-23.336424	45.538979	88.318596	-23.198067	17.355173	81.20414	28.064875	1.277626	73.503105	28.706011	35.731972	83.34166	28.385443	18.504799	78.4223825	-74.781577	16.205547	83.9858975
-19.894922	43.65274	88.759048	-22.71722	17.201777	82.584229	29.284006	0.729979	76.354256	29.742941	35.364922	86.310402	29.5134735	18.0474505	81.332329	-74.9479135	16.3561035	83.836129
-14.635357	40.284561	89.871498	-22.043472	16.986826	85.091965	31.117893	-0.161808	81.459114	31.004303	34.928463	91.08979	31.061098	17.3833275	86.274452	-75.148042	16.5903245	83.909478
-11.173301	37.822144	90.898705	-21.619083	16.900305	86.884972	32.132645	-0.502138	85.153694	31.676912	34.886475	94.351234	31.9047785	17.1921685	89.752464	-75.1429445	16.6084415	84.01748
-7.764024	35.110195	92.083427	-21.237686	16.80485	88.712082	32.903065	-0.817014	89.009575	32.198814	34.889515	97.701065	32.5509395	17.0362505	93.35532	-75.0263115	16.5734495	84.068844
-4.437358	32.143887	93.693398	-20.886791	16.654757	90.664902	33.459988	-1.138648	93.100098	32.659496	34.884628	100.936699	33.059742	16.87299	97.0183985	-74.833324	16.436524	84.3114055
-1.28089	28.953325	95.814255	-20.628223	16.524097	92.705635	33.948196	-1.520613	97.304932	32.869194	34.776951	104.350685	33.408695	16.628169	100.8278085	-74.665141	16.420025	84.5834615
1.698699	25.607458	98.300522	-20.457979	16.369864	94.812004	34.229935	-1.949915	101.621094	33.021309	34.720284	107.903847	33.625622	16.3851845	104.7624705	-74.54158	16.3545435	84.8615375
4.39738	22.090879	101.311264	-20.356283	16.141268	96.962891	34.353115	-2.520463	105.962311	33.249401	34.480515	111.678337	33.801258	15.980026	108.820324	-74.513824	16.30251	85.105458
7.946516	16.531414	106.539406	-20.294847	15.596357	100.30217	34.15696	-3.646348	112.575661	33.507389	33.804329	117.567024	33.8321745	15.0789905	115.0713425	-74.4218685	16.1137235	85.5329975
10.003925	12.714142	110.068764	-20.300253	15.159659	102.426147	33.90052	-4.348441	116.399536	33.683666	33.279652	121.156502	33.792093	14.4656055	118.778019	-74.392599	15.8537125	86.074275
11.78056	8.872661	113.480797	-20.286106	14.716962	104.247795	33.543049	-5.109641	119.682785	33.805759	32.759331	124.266174	33.674404	13.824845	121.9744795	-74.246616	15.609079	86.5211105
13.436005	5.040588	116.227112	-20.043427	14.185253	105.645561	33.828911	-5.834686	122.045555	34.387901	32.288845	126.365921	34.108406	13.2270795	124.205738	-74.19526	15.1434265	87.085384
14.887923	1.325962	118.694771	-20.043961	13.916427	106.94989	33.900406	-6.081417	123.766602	34.265415	32.271149	127.988312	34.0829105	13.094866	125.877457	-74.1708325	14.737988	88.022323
13.954679	-0.640381	120.138741	-19.937342	13.74015	107.923798	34.091946	-6.121636	124.861404	34.885159	32.069305	128.522385	34.4885525	12.9738345	126.6918945	-74.3632365	14.5064655	89.1557015
12.030106	-1.853384	120.42823	-19.726366	13.644438	108.585297	34.359737	-6.148374	125.623428	35.269547	32.136738	128.621201	34.814642	12.994182	127.1223145	-74.267374	14.294694	90.0482795
9.583344	-3.942796	119.462883	-19.331043	13.542056	109.244965	34.936287	-6.012136	125.968513	35.485764	32.398411	128.069229	35.2110255	13.1931375	127.018871	-73.8731115	13.8909745	91.471059
7.431709	-5.107721	119.421471	-19.266869	13.592875	109.549736	35.378109	-5.932981	125.909355	35.760227	32.439014	127.245857	35.569168	13.2530165	126.577606	-74.102906	13.9327335	92.521866
5.494009	-6.479192	118.635544	-18.998455	13.498643	109.581146	35.775955	-5.83717	125.520813	36.034958	32.473259	126.249786	35.9054565	13.3180445	125.8852995	-73.9023665	13.6792415	93.2769925
3.256592	-7.642684	117.975929	-18.737314	13.447253	109.463676	36.169483	-5.750116	124.891731	36.312115	32.501938	125.095917	36.240799	13.375911	124.993824	-73.715427	13.518595	93.933528
1.021502	-8.70838	116.566315	-18.500484	13.394637	109.199615	36.598003	-5.734232	124.010826	36.651508	32.58371	123.731598	36.6247555	13.424739	123.871212	-73.6257235	13.364535	94.528018
-1.365196	-9.709595	115.134491	-18.470629	13.429499	108.819344	37.032104	-5.705126	122.390656	37.014706	32.667637	122.026382	37.023405	13.4812555	122.208519	-73.964663	13.3777425	95.430169
-3.864568	-10.606419	113.284348	-18.147724	13.282117	107.919205	37.467606	-5.79844	120.04657	37.385986	32.561913	119.705978	37.426796	13.3817365	119.876274	-73.722244	13.1824975	95.962136
-7.677205	-11.781837	109.664238	-17.71932	13.213104	105.936897	37.89209	-5.927064	115.244637	37.602753	32.076542	114.340469	37.7474215	13.074739	114.792553	-73.1860615	13.351469	97.081241
-10.221713	-12.529842	106.641624	-17.262312	13.250782	103.944824	38.399654	-6.13548	110.38102	37.185211	31.809536	109.198906	37.7924325	12.837028	109.789963	-72.3170565	13.664536	98.099685
-12.806503	-13.069351	103.371956	-16.628323	13.356362	101.344093	38.603195	-6.488413	104.840431	36.3321	31.159517	102.792976	37.4676475	12.335552	103.8167035	-70.7242935	14.377172	98.8714825
-15.249281	-13.428699	100.274155	-15.77886	13.518496	98.314957	38.373791	-6.951795	99.643799	34.976639	31.189167	96.106377	36.675215	12.118686	97.875088	-68.232935	14.918306	98.754826
-17.549198	-13.546326	97.877869	-15.064701	13.628602	95.551781	37.461372	-6.707576	95.509758	33.937916	31.456816	90.620552	35.699644	12.37462	93.065155	-65.829046	14.882584	98.038407
-19.705341	-13.461142	96.583488	-14.726753	13.773279	93.732025	36.626644	-6.441118	92.212547	32.970325	31.611078	87.762169	34.7984845	12.58498	89.987358	-64.2519905	14.961578	97.476692
-21.764645	-13.378424	95.344925	-14.901966	13.706419	92.558273	36.191841	-6.453191	90.187767	32.15789	31.460056	86.577255	34.1748655	12.5034325	88.382511	-63.9787975	14.9094055	96.734035
-24.978411	-13.108807	93.04467	-15.47407	13.262437	90.898628	35.179012	-6.325179	89.014832	32.15461	31.125456	85.951263	33.666811	12.4001385	87.4830475	-64.614951	14.1247355	94.3142085
-26.979446	-12.950171	91.829552	-15.734588	13.077031	89.969719	34.701012	-6.412177	88.438072	32.335621	31.011417	85.915993	33.5183165	12.29962	87.1770325	-64.9874925	13.854442	92.7624055
-28.641266	-12.605083	91.405449	-15.935503	12.999962	89.451469	34.495934	-6.650697	88.025574	32.493679	30.96232	85.967972	33.4948065	12.1558115	86.996773	-65.3658125	13.8441125	91.906165
-30.198925	-12.24699	91.714981	-16.138943	12.981931	89.398323	34.155258	-6.830529	88.087021	32.645069	30.945551	86.036514	33.4001635	12.057511	87.0617675	-65.6780495	13.906351	91.7348785
-31.583679	-11.801826	92.392311	-16.302603	12.899441	89.641235	33.993309	-6.964581	88.363937	32.758244	30.834352	86.076012	33.3757765	11.9348855	87.2199745	-65.9809825	13.8639965	92.0624955
-32.903282	-11.278456	93.345314	-16.406019	12.79961	90.156937	33.949867	-7.110682	88.707504	32.840076	30.577028	86.214653	33.3949715	11.733173	87.4610785	-66.2070095	13.866047	92.8527955
-33.966713	-10.707278	94.579544	-16.464354	12.65963	90.964088	33.878872	-7.280512	89.139214	32.933868	30.369324	86.455429	33.40637	11.544406	87.7973215	-66.335078	13.774854	94.1308545
-35.374199	-9.699382	96.466156	-16.446589	12.358917	92.453407	33.632	-7.529628	89.833054	33.040764	30.000841	87.20063	33.336382	11.2356065	88.516842	-66.22956	13.4822275	96.389972
-36.096527	-8.945053	97.61039	-16.459061	12.20276	93.450424	33.390755	-7.660206	90.22538	33.087688	29.684114	87.803665	33.2392215	11.011954	89.0145225	-66.1573435	13.393566	97.8863255
-36.798714	-8.148634	98.55043	-16.475502	12.044166	94.267937	33.07106	-7.78518	90.691261	33.083813	29.372654	88.489204	33.0774365	10.793737	89.5902325	-66.0284405	13.294595	98.9456415
-37.351158	-7.29977	99.06871	-16.525312	11.982093	94.879044	32.835484	-7.937253	91.178368	33.179466	29.149696	89.209869	33.007475	10.6062215	90.1941185	-66.058099	13.3579645	99.5639695
-37.906925	-6.38926	99.177971	-16.606754	11.961416	95.319603	32.6992	-8.030408	91.856827	33.359661	28.961214	90.118996	33.0294305	10.465403	90.9879115	-66.2429385	13.457429	99.6512945
-38.355045	-5.417128	99.084602	-16.759869	11.972468	95.645874	32.668518	-8.18284	92.750252	33.625488	28.835323	91.348038	33.147003	10.3262415	92.049145	-66.666741	13.6186945	99.242603
-38.690819	-4.39041	98.870529	-16.93837	12.02011	95.93055	32.758808	-8.309278	93.708061	34.059036	28.895918	92.699501	33.408922	10.29332	93.203781	-67.285662	13.7469	98.657319
-39.04216	-2.788336	98.549583	-17.119616	12.103885	96.331276	32.916943	-8.43574	95.060394	34.811981	29.04084	94.747696	33.864462	10.30255	94.904045	-68.103694	13.90522	97.758507
-39.128578	-1.680218	98.467926	-17.179506	12.12018	96.656097	32.956264	-8.55109	95.918015	35.305134	29.162725	95.904251	34.130699	10.3058175	95.911133	-68.489711	13.9345425	97.401061
-39.110405	-0.527665	98.462654	-17.194431	12.138663	96.976128	33.022247	-8.632609	96.619431	35.735931	29.18504	96.818031	34.379089	10.2762155	96.718731	-68.767951	14.0011105	97.233525
-39.029732	0.630728	98.497787	-17.165686	12.133123	97.319481	33.132545	-8.698145	97.198334	36.025211	29.138479	97.614319	34.578878	10.220167	97.4063265	-68.91025	14.046079	97.2326355
-38.833275	1.79841	98.561508	-17.149458	12.120393	97.625664	33.265244	-8.774316	97.732437	36.300716	29.08848	98.290787	34.78298	10.157082	98.011612	-69.081896	14.083704	97.239716
-38.64209	3.000683	98.498878	-17.160276	12.102207	97.855087	33.368	-8.818543	98.262512	36.534878	28.994757	98.880615	34.951439	10.088107	98.5715635	-69.271991	14.116307	97.1386105
-38.39389	4.213482	98.430267	-17.199499	12.064251	98.061684	33.44408	-8.866994	98.767395	36.597301	28.848234	99.517647	35.0206905	9.99062	99.142521	-69.4196885	14.137882	96.980847
-37.960049	6.050865	98.389313	-17.281664	12.028662	98.419342	33.519756	-8.927003	99.64991	36.606735	28.627613	100.462166	35.0632455	9.850305	100.056038	-69.6265735	14.207019	96.782646
-37.680138	7.296983	98.435387	-17.413313	12.007559	98.699196	33.576576	-9.007974	100.269768	36.62117	28.490057	101.175598	35.098873	9.7410415	100.722683	-69.925499	14.2740765	96.675709
-37.347229	8.506778	98.474045	-17.475409	11.974394	99.037865	33.580132	-9.069901	101.101372	36.776066	28.382677	102.025688	35.178099	9.656388	101.56353	-70.128917	14.2924	96.5122
-37.033947	9.730026	98.711609	-17.550018	11.945553	99.496902	33.650623	-9.197176	102.126862	37.045433	28.248184	103.003586	35.348028	9.525504	102.565224	-70.448064	14.365602	96.42858
-36.711277	10.935241	98.915146	-17.594248	11.919757	99.958	33.815464	-9.399203	103.110016	37.258659	28.108469	104.028008	35.5370615	9.354633	103.569012	-70.7255575	14.484881	96.346988
-36.419346	12.215493	99.110428	-17.608885	11.87882	100.364914	33.928669	-9.551203	103.859642	37.457607	28.028606	104.863586	35.693138	9.2387015	104.361614	-70.910908	14.5189385	96.368214
-36.077019	13.424957	99.154549	-17.571934	11.855529	100.54879	34.022133	-9.736131	104.207657	37.648434	27.997463	105.301987	35.8352835	9.130666	104.754822	-70.9791515	14.580392	96.342758
-35.578415	15.080059	99.06871	-17.460455	11.828762	100.354385	33.940319	-9.886441	104.14537	37.797745	27.880747	105.309128	35.869032	8.997153	104.727249	-70.789942	14.660371	95.981521
-35.409908	16.129749	98.930649	-17.423347	11.84136	100.057961	33.972393	-10.029491	103.756287	37.84375	27.747599	105.058693	35.9080715	8.859054	104.40749	-70.7547655	14.823666	95.708432
-35.242886	17.217028	98.542313	-17.386665	11.825329	99.739227	33.853729	-10.035933	103.304199	37.904636	27.671761	104.753807	35.8791825	8.817914	104.029003	-70.6525125	14.832744	95.449451
-35.113041	18.285748	98.070869	-17.380268	11.817807	99.378273	33.754795	-10.051276	102.74781	37.993015	27.646112	104.427399	35.873905	8.797418	103.5876045	-70.634441	14.838196	95.1689415
-35.042278	19.100958	98.252449	-17.396841	11.826794	99.025986	33.65757	-10.014956	102.068138	38.008289	27.672344	104.052673	35.8329295	8.828694	103.0604055	-70.6266115	14.824894	94.9915665
-34.939556	19.861334	97.91983	-17.428913	11.820983	98.690315	33.556679	-9.920087	101.280273	38.000813	27.719584	103.542671	35.778746	8.8997485	102.411472	-70.636572	14.7422175	94.969158
-34.978451	20.566616	97.895798	-17.43931	11.818751	98.413704	33.473511	-9.699386	100.441422	37.948879	27.749378	102.934265	35.711195	9.024996	101.6878435	-70.589815	14.612506	95.1395645
-35.089962	21.672836	97.872452	-17.442341	11.905803	98.064545	33.428284	-9.342725	99.169838	37.612751	27.848434	102.136948	35.5205175	9.2528545	100.653393	-70.4051995	14.5587515	95.475697
