# Supplementary material for: How to jointly control a ball trajectory on a moving board: Methodological insights into Motor Learning and Rehabilitation
Source: PLoS One. 2025 Oct 15;20(10):e0334588. doi: 10.1371/journal.pone.0334588 (PMC12527165; doi:10.1371/journal.pone.0334588)
Supplement: S2 Data — (ZIP) [file pone.0334588.s002.zip › D5_018.csv]

Ball_X	Ball_Y	Ball_Z	BoardCentre_X	BoardCentre_Y	BoardCentre_Z	P1LeftHand_X	P1LeftHand_Y	P1LeftHand_Z	P1RightHand_X	P1RightHand_Y	P1RightHand_Z	P1MidHands_X	P1MidHands_Y	P1MidHands_Z	P2MidHands_X	P2MidHands_Y	P2MidHands_Z
-0.055819	17.872625	93.134605	-23.939632	20.671017	92.324829	27.987831	1.674005	97.947006	28.223375	39.532116	98.423576	28.105603	20.6030605	98.185291	-75.984867	20.7389735	86.464367
0.101811	15.852483	93.145744	-23.818424	20.613701	92.272957	28.045618	1.501731	98.105713	28.342279	39.303009	98.136253	28.1939485	20.40237	98.120983	-75.8307965	20.825032	86.424931
0.218068	13.822187	93.29142	-23.694151	20.51726	92.28714	28.140671	1.288923	98.315956	28.494671	39.104877	97.976723	28.317671	20.1969	98.1463395	-75.705973	20.83762	86.4279405
0.192801	11.903713	93.481064	-23.583996	20.398348	92.357338	28.251436	1.109181	98.633621	28.613064	38.912178	97.959251	28.43225	20.0106795	98.296436	-75.600242	20.7860165	86.41824
0.103416	9.957912	93.839233	-23.491499	20.236629	92.503426	28.381931	0.932852	99.03714	28.733326	38.762321	98.125092	28.5576285	19.8475865	98.581116	-75.5406265	20.6256715	86.425736
0.034494	8.078696	94.226219	-23.425005	20.077669	92.710075	28.534348	0.801237	99.502823	28.878754	38.657795	98.359009	28.706551	19.729516	98.930916	-75.556561	20.425822	86.489234
-0.289212	5.397954	94.754005	-23.308647	19.845219	92.975952	28.776268	0.651601	100.132355	29.042286	38.581505	98.690453	28.909277	19.616553	99.411404	-75.526571	20.073885	86.5405
-0.541037	3.701234	95.116692	-23.206659	19.72147	93.099579	28.944012	0.585425	100.463974	29.511621	38.382481	98.545303	29.2278165	19.483953	99.5046385	-75.6411345	19.958987	86.6945195
-0.853934	2.060024	95.334747	-23.096142	19.597221	93.154755	29.099268	0.509527	100.730881	29.60788	38.268654	98.445587	29.353574	19.3890905	99.588234	-75.545858	19.8053515	86.721276
-1.263537	0.483623	95.591431	-22.986338	19.445604	93.186317	29.24382	0.415974	100.881622	29.295708	38.266064	98.443176	29.269764	19.341019	99.662399	-75.24244	19.550189	86.710235
-1.708821	-1.008912	95.824455	-22.848152	19.281534	93.198837	29.37649	0.284529	100.98317	29.341095	38.093822	98.223404	29.3587925	19.1891755	99.603287	-75.0550965	19.3738925	86.794387
-2.230918	-2.393582	95.972794	-22.748259	19.080315	93.217651	29.490112	0.138863	101.070389	29.386885	37.921753	98.047134	29.4384985	19.030308	99.5587615	-74.9350165	19.130322	86.8765405
-2.815829	-3.685707	96.21022	-22.642977	18.8634	93.26722	29.596952	-0.026057	101.165428	29.477982	37.718998	97.926865	29.537467	18.8464705	99.5461465	-74.823421	18.8803295	86.9882935
-3.817754	-5.459771	96.525818	-22.464914	18.538839	93.378296	29.809021	-0.301186	101.355865	30.01371	37.303349	97.653366	29.9113655	18.5010815	99.5046155	-74.8411935	18.5765965	87.2519765
-4.553379	-6.497	96.642212	-22.340122	18.321581	93.460762	29.952271	-0.469094	101.43837	29.745674	37.316895	97.867554	29.8489725	18.4239005	99.652962	-74.5292165	18.2192615	87.268562
-5.314166	-7.409404	96.823555	-22.230335	18.103275	93.563286	30.09428	-0.599691	101.507866	30.245346	37.057114	97.710915	30.169813	18.2287115	99.6093905	-74.630483	17.9778385	87.5171815
-6.135444	-8.205048	96.932632	-22.103329	17.89327	93.677673	30.239824	-0.720288	101.554504	29.986799	37.093658	97.987793	30.1133115	18.186685	99.7711485	-74.3199695	17.599855	87.5841975
-7.038366	-8.848488	96.996437	-21.955452	17.691216	93.782814	30.395761	-0.823108	101.612244	30.13722	37.000023	98.074814	30.2664905	18.0884575	99.843529	-74.1773945	17.2939745	87.722099
-7.912696	-9.384799	97.033379	-21.839037	17.494724	93.926872	30.565992	-0.942711	101.658485	30.284357	36.910431	98.179001	30.4251745	17.98386	99.918743	-74.1032485	17.005588	87.935001
-8.89154	-9.840466	97.106285	-21.661856	17.303007	94.098717	30.716234	-1.077982	101.698479	30.849508	36.674828	98.121269	30.782871	17.798423	99.909874	-74.106583	16.807591	88.28756
-10.354568	-10.20041	97.249298	-21.371307	17.049301	94.460213	30.987722	-1.284447	101.75927	30.819103	36.666191	98.557869	30.9034125	17.690872	100.1585695	-73.6460265	16.40773	88.7618565
-11.35181	-10.36536	97.297981	-21.199692	16.880617	94.736168	31.19392	-1.416017	101.807007	31.030317	36.572025	98.733368	31.1121185	17.578004	100.2701875	-73.5115025	16.18323	89.2021485
-12.446852	-10.359479	97.390427	-21.017179	16.756449	94.999741	31.367577	-1.515355	101.831673	31.24609	36.493084	98.896904	31.3068335	17.4888645	100.3642885	-73.3411915	16.0240335	89.6351935
-13.479034	-10.274069	97.405449	-20.854631	16.651817	95.204964	31.531096	-1.612007	101.81382	31.459892	36.421402	99.012428	31.495494	17.4046975	100.413124	-73.204756	15.8989365	89.996804
-14.532602	-10.084729	97.313873	-20.681486	16.555141	95.367241	31.675915	-1.671763	101.728836	31.62826	36.362873	99.094261	31.6520875	17.345555	100.4115485	-73.0150595	15.764727	90.3229335
-15.632965	-9.795311	97.217102	-20.531767	16.481689	95.482262	31.810999	-1.715379	101.614319	31.777309	36.311668	99.169479	31.794154	17.2981445	100.391899	-72.857688	15.6652335	90.572625
-16.712336	-9.415369	97.056564	-20.412041	16.437405	95.517754	31.932522	-1.73236	101.502228	32.288971	36.165348	99.012421	32.1107465	17.216494	100.2573245	-72.9348285	15.658316	90.7781835
-18.390018	-8.615606	96.750221	-20.27219	16.426689	95.502785	32.068577	-1.738642	101.321007	32.121056	36.358459	99.257828	32.0948165	17.3099085	100.2894175	-72.6391965	15.5434695	90.7161525
-19.450087	-8.00529	96.481224	-20.181477	16.420837	95.45903	32.147034	-1.724783	101.186478	32.207104	36.375511	99.252281	32.177069	17.325364	100.2193795	-72.540023	15.51631	90.6986805
-20.585846	-7.30653	96.240311	-20.142515	16.412527	95.390518	32.197674	-1.721845	101.029861	32.253716	36.373032	99.243889	32.225695	17.3255935	100.136875	-72.510725	15.4994605	90.644161
-21.701227	-6.558177	95.923653	-20.089384	16.407431	95.317505	32.237694	-1.714513	100.867722	32.320766	36.365814	99.219231	32.27923	17.3256505	100.0434765	-72.457998	15.4892115	90.5915335
-22.835775	-5.668582	95.678017	-20.036016	16.396805	95.281372	32.269524	-1.734137	100.667023	32.39278	36.345142	99.204895	32.331152	17.3055025	99.935959	-72.403184	15.4881075	90.626785
-23.94298	-4.795924	95.427856	-19.941839	16.355633	95.288048	32.319038	-1.739303	100.419571	32.45327	36.337357	99.220528	32.386154	17.299027	99.8200495	-72.269832	15.412239	90.7560465
-25.059792	-3.828845	95.195992	-19.862669	16.317993	95.325447	32.380711	-1.733128	100.126053	32.924137	36.190239	99.047104	32.652424	17.2285555	99.5865785	-72.377762	15.4074305	91.0643155
-26.668844	-2.266781	94.97541	-19.689556	16.300526	95.39843	32.509441	-1.706384	99.738434	32.708263	36.392067	99.298599	32.608852	17.3428415	99.5185165	-71.987964	15.2582105	91.2783435
-27.759779	-1.125582	94.922348	-19.591639	16.290478	95.514244	32.573643	-1.65812	99.494728	32.78307	36.445427	99.327179	32.6783565	17.3936535	99.4109535	-71.8616345	15.1873025	91.6175345
-28.757149	0.02567	94.971275	-19.535229	16.285431	95.672043	32.654705	-1.611797	99.267349	32.823418	36.476982	99.378616	32.7390615	17.4325925	99.3229825	-71.8095195	15.1382695	92.0211035
-29.786581	1.212101	95.041733	-19.499229	16.288294	95.855019	32.691303	-1.569197	99.08226	32.840816	36.523449	99.453094	32.7660595	17.477126	99.267677	-71.7645175	15.099462	92.442361
-30.746212	2.486182	95.121094	-19.493246	16.307814	96.015556	32.707031	-1.523257	98.88887	32.844986	36.556576	99.501297	32.7760085	17.5166595	99.1950835	-71.7625005	15.0989685	92.8360285
-31.739346	3.760943	95.199516	-19.483574	16.288862	96.136421	32.699265	-1.490108	98.683624	32.830921	36.583538	99.513855	32.765093	17.546715	99.0987395	-71.732241	15.031009	93.1741025
-32.62785	5.035783	95.263084	-19.520016	16.276043	96.167328	32.682781	-1.45135	98.416481	32.791325	36.580318	99.440826	32.737053	17.564484	98.9286535	-71.777085	14.987602	93.4060025
-33.879555	7.011756	95.176155	-19.585161	16.296835	96.091026	32.600624	-1.39002	97.906975	32.708305	36.567738	99.122307	32.6544645	17.588859	98.514641	-71.8247865	15.004811	93.667411
-34.688641	8.302205	95.095528	-19.621946	16.304565	95.931343	32.522266	-1.354799	97.470833	32.58123	36.530403	98.791527	32.551748	17.587802	98.13118	-71.79564	15.021328	93.731506
-35.42593	9.673903	94.94313	-19.666632	16.308239	95.723175	32.429489	-1.324375	96.941055	32.477753	36.477798	98.36573	32.453621	17.5767115	97.6533925	-71.786885	15.0397665	93.7929575
-36.096916	10.975708	94.82122	-19.705856	16.310123	95.469666	32.313011	-1.289719	96.346146	32.329849	36.433548	97.820984	32.32143	17.5719145	97.083565	-71.733142	15.0483315	93.855767
-36.738297	12.299993	94.729263	-19.740105	16.32436	95.22319	32.119991	-1.239282	95.754265	32.175945	36.380852	97.230797	32.147968	17.570785	96.492531	-71.628178	15.077935	93.953849
-37.345402	13.630086	94.590851	-19.819138	16.362589	95.027016	31.961758	-1.222596	95.272224	31.966129	36.328239	96.759842	31.9639435	17.5528215	96.016033	-71.6022195	15.1723565	94.037999
-37.795372	14.972652	94.577393	-19.901995	16.378225	94.874985	31.811613	-1.184889	94.926613	31.744238	36.290165	96.445969	31.7779255	17.552638	95.686291	-71.5819155	15.203812	94.063679
-38.4203	16.963734	94.544426	-20.115866	16.386312	94.729012	31.618467	-1.168636	94.647888	31.497437	36.25816	96.175735	31.557952	17.544762	95.4118115	-71.789684	15.227862	94.0462125
-38.743736	18.313158	94.413391	-20.282967	16.445887	94.599197	31.500172	-1.173279	94.527313	31.363075	36.277271	96.08979	31.4316235	17.551996	95.3085515	-71.9975575	15.339778	93.8898425
-39.032578	19.597059	94.209732	-20.415997	16.473562	94.406052	31.342634	-1.177488	94.392868	31.268288	36.306709	96.002319	31.305461	17.5646105	95.1975935	-72.137455	15.3825135	93.6145105
-39.247864	20.869448	93.906181	-20.603523	16.512341	94.126526	31.16481	-1.216368	94.208809	31.189541	36.296387	95.868881	31.1771755	17.5400095	95.038845	-72.3842215	15.4846725	93.214207
-39.357681	22.199286	93.597115	-20.766123	16.522282	93.800011	30.95034	-1.273763	93.943756	31.08386	36.245247	95.697411	31.0171	17.485742	94.8205835	-72.549346	15.558822	92.7794385
-39.306538	23.319069	93.268021	-20.92103	16.539719	93.435219	30.710411	-1.321906	93.627586	30.937037	36.183414	95.503456	30.823724	17.430754	94.565521	-72.665784	15.648684	92.304917
-39.43364	24.662457	92.886208	-21.134996	16.548841	93.055153	30.475002	-1.364753	93.273636	30.743706	36.139862	95.329178	30.609354	17.3875545	94.301407	-72.879346	15.7101275	91.808899
-39.334473	26.464405	92.461777	-21.42993	16.571808	92.545212	30.100922	-1.398846	92.672676	30.372519	36.138176	95.063263	30.2367205	17.369665	93.8679695	-73.0965805	15.773951	91.2224545
-39.049599	27.470673	92.24894	-21.663275	16.576391	92.241982	29.831877	-1.38539	92.22718	30.063387	36.141853	94.899139	29.947632	17.3782315	93.5631595	-73.274182	15.7745505	90.9208045
-38.964272	28.642828	92.108635	-21.881733	16.59441	91.99942	29.5315	-1.378314	91.778534	29.748621	36.134102	94.696388	29.6400605	17.377894	93.237461	-73.4035265	15.810926	90.761379
-38.707016	29.734049	91.991386	-22.125463	16.591442	91.767151	29.229197	-1.348749	91.358879	29.438152	36.123386	94.447487	29.3336745	17.3873185	92.903183	-73.5846005	15.7955655	90.631119
-38.430847	30.729815	91.879524	-22.405989	16.627638	91.596626	28.910995	-1.315042	91.024651	29.099941	36.100132	94.197395	29.005468	17.392545	92.611023	-73.817446	15.862731	90.582229
-38.054184	31.710043	91.807671	-22.70454	16.68623	91.448341	28.574511	-1.273296	90.763725	28.757927	36.069927	93.944824	28.666219	17.3983155	92.3542745	-74.075299	15.9741445	90.5424075
-37.614395	32.637726	91.754562	-22.99049	16.716005	91.352524	28.27379	-1.282243	90.578064	28.460684	36.042797	93.728951	28.367237	17.380277	92.1535075	-74.348217	16.051733	90.5515405
-36.876038	33.899029	91.734573	-23.430796	16.803299	91.293633	27.819359	-1.296328	90.46537	28.099554	36.005688	93.522606	27.9594565	17.35468	91.993988	-74.8210485	16.251918	90.593278
-36.311405	34.677906	91.709816	-23.706093	16.854492	91.265884	27.544998	-1.289302	90.499184	27.890911	35.98436	93.441429	27.7179545	17.347529	91.9703065	-75.1301405	16.361455	90.5614615
-35.675671	35.389858	91.716637	-23.946556	16.857975	91.325981	27.314409	-1.314986	90.57476	27.685333	35.951378	93.397896	27.499871	17.318196	91.986328	-75.392983	16.397754	90.665634
-34.994881	36.031219	91.726166	-24.162609	16.858225	91.351486	27.139112	-1.346704	90.662079	27.496586	35.925259	93.386154	27.317849	17.2892775	92.0241165	-75.643067	16.4271725	90.6788555
-34.28442	36.584194	91.705971	-24.345579	16.841047	91.331329	26.971107	-1.391185	90.743134	27.354401	35.880234	93.37587	27.162754	17.2445245	92.059502	-75.853912	16.4375695	90.603156
-33.516754	37.138546	91.587051	-24.483921	16.803104	91.290466	26.814604	-1.430735	90.808525	27.242792	35.831009	93.38887	27.028698	17.200137	92.0986975	-75.99654	16.406071	90.4822345
-32.690418	37.615433	91.491814	-24.629776	16.743387	91.207626	26.69993	-1.491487	90.88826	27.13665	35.775726	93.442123	26.91829	17.1421195	92.1651915	-76.177842	16.3446545	90.2500605
-31.320179	38.186596	91.226448	-24.771082	16.664164	90.998222	26.565891	-1.615271	91.042564	27.047638	35.654076	93.564888	26.8067645	17.0194025	92.303726	-76.3489285	16.3089255	89.692718
-30.420536	38.544376	90.992348	-24.846189	16.626684	90.808144	26.513777	-1.69645	91.146057	27.019241	35.589569	93.676262	26.766509	16.9465595	92.4111595	-76.458887	16.3068085	89.2051285
-29.394388	38.878708	90.701118	-24.904766	16.60043	90.54438	26.46594	-1.804947	91.252693	26.984648	35.528805	93.794601	26.725294	16.861929	92.523647	-76.534826	16.338931	88.565113
-28.385124	39.121159	90.431007	-24.929466	16.575834	90.342499	26.413568	-1.888962	91.342896	26.985779	35.462852	93.934944	26.6996735	16.786945	92.63892	-76.5586055	16.364723	88.046078
-27.341217	39.292099	90.275047	-24.981293	16.568203	90.127457	26.355097	-1.986312	91.438034	26.995028	35.377777	94.13868	26.6750625	16.6957325	92.788357	-76.6376485	16.4406735	87.466557
-26.296732	39.45459	90.172752	-25.012482	16.580481	89.967278	26.312309	-2.098899	91.523209	27.01078	35.282707	94.389244	26.6615445	16.591904	92.9562265	-76.6865085	16.569058	86.9783295
-25.215355	39.534451	90.149582	-25.064093	16.621361	89.855423	26.220709	-2.181902	91.611145	27.079079	35.239349	94.631813	26.649894	16.5287235	93.121479	-76.77808	16.7139985	86.589367
-23.704437	39.551632	90.171333	-25.130606	16.7038	89.789772	26.077118	-2.288671	91.664551	27.192493	35.214943	94.929184	26.6348055	16.463136	93.2968675	-76.8960175	16.944464	86.2826765
-22.687771	39.478928	90.263069	-25.211664	16.777212	89.768105	25.969843	-2.314297	91.674965	27.192997	35.210194	95.121719	26.58142	16.4479485	93.398342	-77.004748	17.1064755	86.137868
-21.661829	39.338974	90.377106	-25.241047	16.843418	89.83815	25.888596	-2.338095	91.681511	27.197453	35.205833	95.263123	26.5430245	16.433869	93.472317	-77.0251185	17.252967	86.203983
-20.690836	39.195015	90.522591	-25.305065	16.938408	89.882507	25.797579	-2.343127	91.705933	27.186665	35.193001	95.368507	26.492122	16.424937	93.53722	-77.102252	17.451879	86.227794
-19.749483	38.948563	90.644226	-25.412003	17.036768	89.964935	25.690973	-2.296029	91.753983	27.134264	35.217075	95.462158	26.4126185	16.460523	93.6080705	-77.2366245	17.613013	86.3217995
-18.838818	38.642155	90.738525	-25.461351	17.115055	90.034523	25.615623	-2.243663	91.78965	27.058176	35.265797	95.54126	26.3368995	16.511067	93.665455	-77.2596015	17.719043	86.403591
-17.923607	38.275154	90.838387	-25.577759	17.207869	90.12632	25.528019	-2.14408	91.824188	26.970491	35.335114	95.593201	26.249255	16.595517	93.7086945	-77.404773	17.820221	86.5439455
-16.654448	37.620865	90.974152	-25.728846	17.352283	90.212608	25.414013	-2.034481	91.827927	26.827404	35.43425	95.646271	26.1207085	16.6998845	93.737099	-77.5784005	18.0046815	86.688117
-15.806726	37.060852	91.053864	-25.843678	17.420149	90.301476	25.319429	-1.968864	91.808731	26.747545	35.481342	95.66124	26.033487	16.756239	93.7349855	-77.720843	18.084059	86.8679665
-14.98127	36.470024	91.105339	-25.931358	17.426311	90.344086	25.235718	-1.918457	91.78302	26.678675	35.521019	95.672852	25.9571965	16.801281	93.727936	-77.8199125	18.051341	86.960236
-14.233933	35.785828	91.123016	-26.02067	17.457844	90.399673	25.179117	-1.893216	91.762634	26.6119	35.539661	95.68396	25.8955085	16.8232225	93.723297	-77.9368485	18.0924655	87.076049
-13.471648	35.054813	91.106918	-26.087833	17.470142	90.422615	25.128328	-1.895506	91.734764	26.560852	35.539974	95.665741	25.84459	16.822234	93.7002525	-78.020256	18.11805	87.1449775
-12.714422	34.244076	91.032684	-26.113102	17.456251	90.419586	25.071732	-1.897333	91.687187	26.518974	35.51498	95.593819	25.795353	16.8088235	93.640503	-78.021557	18.1036785	87.198669
-11.981177	33.377422	90.924004	-26.140522	17.454342	90.322868	25.053259	-1.915642	91.596283	26.473871	35.477814	95.493073	25.763565	16.781086	93.544678	-78.044609	18.127598	87.101058
-10.927378	31.993496	90.63504	-26.139444	17.436068	90.240402	25.035807	-2.022092	91.450867	26.418346	35.380577	95.259094	25.7270765	16.6792425	93.3549805	-78.0059645	18.1928935	87.1258235
-10.266084	30.957708	90.417953	-26.135349	17.428524	90.087906	25.02915	-2.108718	91.384743	26.419199	35.274715	95.062508	25.7241745	16.5829985	93.2236255	-77.9948725	18.2740495	86.9521865
-9.619084	29.932234	90.202942	-26.092937	17.395615	89.973381	25.045603	-2.244542	91.359421	26.446712	35.135193	94.889633	25.7461575	16.4453255	93.124527	-77.9320315	18.3459045	86.822235
-9.005713	28.805923	90.005455	-26.038038	17.331305	89.829559	25.07304	-2.401357	91.381088	26.509485	34.990971	94.778389	25.7912625	16.294807	93.0797385	-77.8673385	18.367803	86.5793795
-8.402631	27.642515	89.827156	-25.965321	17.278027	89.711243	25.106588	-2.576106	91.447189	26.629332	34.831394	94.724144	25.86796	16.127644	93.0856665	-77.798602	18.42841	86.3368195
-7.836218	26.434919	89.729622	-25.884026	17.186304	89.661797	25.168886	-2.744904	91.584305	26.757664	34.662636	94.794792	25.963275	15.958866	93.1895485	-77.731327	18.413742	86.1340455
-7.303096	25.175766	89.758537	-25.784863	17.082489	89.68499	25.253603	-2.943769	91.814644	26.906725	34.513874	94.986877	26.080164	15.7850525	93.4007605	-77.64989	18.3799255	85.9692195
-6.615351	23.23633	89.896431	-25.613117	16.960073	89.820633	25.426405	-3.222334	92.256111	27.220413	34.323456	95.328697	26.323409	15.550561	93.792404	-77.549643	18.369585	85.848862
-6.19629	21.915262	89.998505	-25.521317	16.87916	89.946754	25.549662	-3.410147	92.521835	27.446865	34.212147	95.552132	26.4982635	15.401	94.0369835	-77.5408975	18.35732	85.8565245
-5.767359	20.58934	90.088501	-25.390476	16.810061	90.057358	25.645664	-3.557139	92.72831	27.676376	34.122463	95.727318	26.66102	15.282662	94.227814	-77.441972	18.33746	85.886902
-5.367579	19.232824	90.154106	-25.261093	16.783077	90.192101	25.764793	-3.663522	92.867661	27.897701	34.023312	95.835999	26.831247	15.179895	94.35183	-77.353433	18.386259	86.032372
-4.970382	17.8496	90.192955	-25.114578	16.79196	90.276634	25.898811	-3.743729	92.971458	28.049282	33.931126	95.889351	26.9740465	15.0936985	94.4304045	-77.2032025	18.4902215	86.1228635
-4.652066	16.496733	90.204758	-24.952839	16.792852	90.348648	26.036591	-3.778365	93.051643	28.185835	33.875153	95.903816	27.111213	15.048394	94.4777295	-77.016891	18.53731	86.2195665
-4.385942	15.10246	90.216042	-24.789246	16.853405	90.404541	26.17403	-3.811186	93.103188	28.313654	33.819401	95.894531	27.243842	15.0041075	94.4988595	-76.822334	18.7027025	86.3102225
-4.049355	13.017185	90.232063	-24.62406	16.874292	90.497749	26.338669	-3.829929	93.214989	28.507065	33.791779	95.865677	27.422867	14.980925	94.540333	-76.670987	18.767659	86.455165
-3.874679	11.633543	90.251991	-24.510872	16.932205	90.540993	26.454475	-3.848092	93.326469	28.634027	33.788944	95.867767	27.544251	14.970426	94.597118	-76.565995	18.893984	86.484868
-3.775617	10.167693	90.309486	-24.402334	16.929497	90.601074	26.563423	-3.869525	93.462166	28.750881	33.753139	95.878029	27.657152	14.941807	94.6700975	-76.46182	18.917187	86.5320505
-3.687075	8.760849	90.377357	-24.281204	16.917841	90.643303	26.654524	-3.918082	93.642303	28.86219	33.699852	95.885834	27.758357	14.890885	94.7640685	-76.320765	18.944797	86.5225375
-3.646414	7.339841	90.493324	-24.171738	16.891571	90.721832	26.765781	-4.003565	93.864403	28.972301	33.618523	95.939194	27.869041	14.807479	94.9017985	-76.212517	18.975663	86.5418655
-3.654525	5.899526	90.641685	-24.033113	16.829138	90.828148	26.874998	-4.131817	94.149887	29.1094	33.515026	96.013718	27.992199	14.6916045	95.0818025	-76.058425	18.9666715	86.5744935
-3.708578	4.456646	90.860313	-23.890701	16.74337	90.961014	26.996574	-4.277254	94.469643	29.296982	33.370586	96.08802	28.146778	14.546666	95.2788315	-75.92818	18.940074	86.6431965
-3.821102	2.336804	91.200356	-23.653835	16.60302	91.183624	27.219856	-4.544373	94.950882	29.605251	33.150753	96.212891	28.4125535	14.30319	95.5818865	-75.7202235	18.90285	86.7853615
-3.943821	0.930236	91.471786	-23.470541	16.470659	91.33007	27.37537	-4.72922	95.290115	29.843679	32.997475	96.322906	28.6095245	14.1341275	95.8065105	-75.5506065	18.8071905	86.8536295
-4.08184	-0.428896	91.806618	-23.249607	16.343597	91.502869	27.553677	-4.907598	95.738457	30.107883	32.824715	96.484344	28.83078	13.9585585	96.1114005	-75.329994	18.7286355	86.8943375
-4.270613	-1.763425	92.17495	-23.049419	16.226547	91.712555	27.798977	-5.109238	96.197792	30.386045	32.681839	96.694649	29.092511	13.7863005	96.4462205	-75.191349	18.6667935	86.9788895
-4.483335	-3.063845	92.558418	-22.846981	16.093462	91.911629	28.034967	-5.284254	96.603523	30.679432	32.558456	96.877365	29.3571995	13.637101	96.740444	-75.0511615	18.549823	87.082814
-4.730092	-4.284679	92.860115	-22.595934	15.940085	92.064362	28.272442	-5.441245	96.908188	30.984682	32.457474	97.027245	29.628562	13.5081145	96.9677165	-74.82043	18.3720555	87.1610075
-5.020082	-5.422719	93.126816	-22.359198	15.796892	92.219978	28.529415	-5.572926	97.144409	31.275829	32.345421	97.199699	29.902622	13.3862475	97.172054	-74.621018	18.2075365	87.267902
-5.448602	-7.141805	93.460205	-21.940641	15.553616	92.431412	28.913795	-5.799268	97.415848	31.755632	32.192123	97.404739	30.3347135	13.1964275	97.4102935	-74.2159955	17.9108045	87.4525305
-5.799294	-8.171843	93.61631	-21.666008	15.421234	92.555901	29.198984	-5.940893	97.539352	32.074875	32.085693	97.512505	30.6369295	13.0724	97.5259285	-73.9689455	17.770068	87.5858735
-6.146123	-9.147135	93.793556	-21.366768	15.280194	92.663727	29.463491	-6.080891	97.622139	32.408512	31.987175	97.591118	30.9360015	12.953142	97.6066285	-73.6695375	17.607246	87.7208255
-6.551655	-10.077243	93.883041	-21.051308	15.155988	92.763016	29.732496	-6.174212	97.683212	32.734825	31.871519	97.605598	31.2336605	12.8486535	97.644405	-73.3362765	17.4633225	87.881627
-6.94876	-10.899675	94.013367	-20.751705	15.082805	92.851242	30.022907	-6.259565	97.729889	33.037621	31.792759	97.613243	31.530264	12.766597	97.671566	-73.033674	17.399013	88.030918
-7.418223	-11.636611	94.131393	-20.45573	15.043755	92.944656	30.294476	-6.309331	97.786743	33.323559	31.725029	97.614868	31.8090175	12.707849	97.7008055	-72.7204775	17.379661	88.1885065
-7.928035	-12.256387	94.264351	-20.147383	14.988966	93.059731	30.580038	-6.328308	97.8508	33.612045	31.720808	97.624237	32.0960415	12.69625	97.7375185	-72.3908075	17.281682	88.3819435
-8.637246	-13.175593	94.435402	-19.753166	14.984743	93.236923	31.010431	-6.2644	97.964966	33.986301	31.794453	97.665108	32.498366	12.7650265	97.815037	-72.004698	17.2044595	88.658809
-9.141307	-13.668583	94.644684	-19.488625	14.977044	93.375221	31.303963	-6.187767	98.082581	34.228657	31.869047	97.685646	32.76631	12.84064	97.8841135	-71.74356	17.113448	88.8663285
-9.698765	-14.049485	94.862892	-19.243252	14.988107	93.518311	31.60498	-6.110109	98.230286	34.464584	31.953695	97.703125	33.034782	12.921793	97.9667055	-71.521286	17.054421	89.0699165
-10.249884	-14.369088	95.072357	-19.026257	15.001787	93.655655	31.890366	-6.033515	98.414406	34.687935	32.003681	97.741463	33.2891505	12.985083	98.0779345	-71.3416645	17.018491	89.2333755
-10.820251	-14.607077	95.266273	-18.795746	15.020265	93.78083	32.181385	-5.996875	98.601036	34.925549	32.076443	97.787857	33.553467	13.039784	98.1944465	-71.144959	17.000746	89.3672135
-11.42429	-14.736825	95.485847	-18.555801	14.981376	93.944511	32.431168	-5.958013	98.799858	35.186737	32.121101	97.878822	33.8089525	13.081544	98.33934	-70.9205545	16.881208	89.549682
-12.02602	-14.780717	95.727165	-18.316238	14.969156	94.090843	32.705341	-5.960413	99.013893	35.454418	32.147083	98.007645	34.0798795	13.093335	98.510769	-70.7123555	16.844977	89.670917
-12.980201	-14.683591	96.043266	-17.964924	14.890352	94.349976	33.068016	-6.015176	99.418938	35.866444	32.128937	98.308907	34.46723	13.0568805	98.8639225	-70.397078	16.7238235	89.8360295
-13.594135	-14.539888	96.235268	-17.729904	14.843071	94.572517	33.321972	-6.098927	99.685852	36.153488	32.068153	98.555321	34.73773	12.984613	99.1205865	-70.197538	16.701529	90.0244475
-14.196445	-14.283721	96.419792	-17.522064	14.776614	94.770126	33.548103	-6.196808	99.931564	36.414112	32.026047	98.818298	34.9811075	12.9146195	99.374931	-70.0252355	16.6386085	90.165321
-14.807055	-14.009987	96.569328	-17.307411	14.702618	94.971199	33.764042	-6.291649	100.158356	36.701496	31.959328	99.057091	35.232769	12.8338395	99.6077235	-69.847591	16.5713965	90.3346745
-15.401904	-13.590079	96.717384	-17.109343	14.643455	95.141937	33.950581	-6.369563	100.342049	36.981628	31.88855	99.222885	35.4661045	12.7594935	99.782467	-69.6847905	16.5274165	90.501407
-16.020163	-13.105768	96.766121	-16.880636	14.596905	95.289848	34.164722	-6.450077	100.428215	37.255344	31.834293	99.304893	35.710033	12.692108	99.866554	-69.471305	16.501702	90.713142
-16.580362	-12.544516	96.759071	-16.64814	14.574273	95.410355	34.361683	-6.499676	100.394478	37.500862	31.778881	99.309555	35.9312725	12.6396025	99.8520165	-69.2275525	16.5089435	90.9686935
-17.426208	-11.555113	96.611282	-16.299532	14.551672	95.518814	34.678749	-6.51885	100.155273	37.835499	31.700294	99.26757	36.257124	12.590722	99.7114215	-68.856188	16.512622	91.3262065
-17.941504	-10.774266	96.435768	-16.068398	14.551857	95.572418	34.860291	-6.485424	99.940887	38.027004	31.729424	99.265022	36.4436475	12.622	99.6029545	-68.5804435	16.481714	91.5418815
-18.477354	-9.957632	96.187553	-15.867968	14.563746	95.622185	35.048092	-6.413416	99.706612	38.199356	31.789652	99.343315	36.623724	12.688118	99.5249635	-68.35966	16.439374	91.7194065
-18.966686	-9.070459	95.955132	-15.700989	14.628993	95.680984	35.218979	-6.296212	99.527374	38.368172	31.887421	99.49733	36.7935755	12.7956045	99.512352	-68.1955535	16.4623815	91.849616
-19.479933	-8.100484	95.714592	-15.564404	14.713107	95.764885	35.358299	-6.169546	99.380898	38.524429	32.024723	99.716263	36.941364	12.9275885	99.5485805	-68.070172	16.4986255	91.9811895
-19.910561	-7.092437	95.479416	-15.457217	14.821938	95.839508	35.507359	-6.002612	99.266075	38.686008	32.168091	99.980225	37.0966835	13.0827395	99.62315	-68.0111175	16.5611365	92.055866
-20.411291	-6.065324	95.294075	-15.363691	14.936932	95.914803	35.642796	-5.86129	99.178177	38.835751	32.334156	100.283585	37.2392735	13.236433	99.730881	-67.9666555	16.637431	92.098725
-21.029606	-4.46414	95.060371	-15.277863	15.140075	95.989563	35.76659	-5.634358	99.05983	39.08704	32.245823	100.700424	37.426815	13.3057325	99.880127	-67.982541	16.9744175	92.098999
-21.490685	-3.335837	94.917236	-15.201465	15.246825	96.0224	35.840626	-5.520592	98.97538	39.197598	32.369053	100.893929	37.519112	13.4242305	99.9346545	-67.922042	17.0694195	92.1101455
-21.903004	-2.225651	94.768456	-15.141138	15.381508	95.991364	35.917923	-5.406139	98.876305	39.260006	32.370472	101.096634	37.5889645	13.4821665	99.9864695	-67.8712405	17.2808495	91.9962585
-22.307037	-1.132285	94.597916	-15.103891	15.534578	95.895477	35.966553	-5.309992	98.77562	39.322357	32.526268	101.05175	37.644455	13.608138	99.913685	-67.852237	17.461018	91.877269
-22.64987	-0.013494	94.386719	-15.055624	15.638898	95.719269	35.999649	-5.274098	98.636391	39.37944	32.566601	100.996864	37.6895445	13.6462515	99.8166275	-67.8007925	17.6315445	91.6219105
-23.009344	1.103381	94.162743	-15.009925	15.764594	95.506935	36.014256	-5.211462	98.53772	39.40358	32.58049	100.894905	37.708918	13.684514	99.7163125	-67.728768	17.844674	91.2975575
-23.332235	2.18812	93.961449	-14.980475	15.869832	95.288078	36.020584	-5.166667	98.477104	39.346954	32.920376	100.774788	37.683769	13.8768545	99.625946	-67.644719	17.8628095	90.95021
-23.846148	3.838658	93.690895	-14.959558	16.037184	95.01651	36.027546	-5.10259	98.46711	39.380791	32.912006	100.591866	37.7041685	13.904708	99.529488	-67.6232845	18.16966	90.503532
-24.085741	4.933221	93.566399	-14.960073	16.099247	94.880165	36.040768	-5.06199	98.484665	39.375099	32.965721	100.517593	37.7079335	13.9518655	99.501129	-67.6280795	18.2466285	90.259201
-24.412437	6.00429	93.432541	-14.936476	16.19014	94.758163	36.05154	-5.004363	98.486588	39.406982	33.024399	100.453804	37.729261	14.010018	99.470196	-67.602213	18.370262	90.04613
-24.685316	7.089063	93.281563	-14.928678	16.276518	94.622574	36.06707	-4.933968	98.475647	39.42297	33.073383	100.39077	37.74502	14.0697075	99.4332085	-67.602376	18.4833285	89.8119395
-24.939264	8.124826	93.160126	-14.900768	16.348085	94.514771	36.10656	-4.846396	98.417671	39.431671	33.139767	100.306679	37.7691155	14.1466855	99.362175	-67.5706515	18.5494845	89.667367
-25.210173	9.250124	93.010262	-14.869706	16.445475	94.374954	36.102966	-4.683953	98.335571	39.430576	33.210804	100.16497	37.766771	14.2634255	99.2502705	-67.506183	18.6275245	89.4996375
-25.452065	10.31313	92.79554	-14.840386	16.529556	94.188217	36.13562	-4.555153	98.178497	39.419113	33.297203	99.961296	37.7773665	14.371025	99.0698965	-67.4581385	18.688087	89.3065375
-25.830194	11.920292	92.421547	-14.784986	16.672071	93.79969	36.172951	-4.356053	97.833633	39.369019	33.435177	99.568779	37.770985	14.539562	98.701206	-67.340957	18.80458	88.898174
-26.038794	12.974545	92.110313	-14.737799	16.74584	93.495117	36.185467	-4.208737	97.544876	39.314072	33.528515	99.276161	37.7497695	14.659889	98.4105185	-67.2253675	18.831791	88.5797155
-26.277679	14.071613	91.851768	-14.720613	16.81259	93.234161	36.213772	-4.047733	97.266792	39.220291	33.617416	99.02269	37.7170315	14.7848415	98.144741	-67.1582575	18.8403385	88.323581
-26.502958	15.083562	91.668892	-14.718537	16.861506	93.038445	36.22546	-3.894697	97.075424	39.128269	33.741997	98.83725	37.6768645	14.92365	97.956337	-67.1139385	18.799362	88.120553
-26.806772	16.120543	91.527397	-14.734729	16.956442	92.927025	36.243832	-3.77212	96.957054	39.05138	33.854942	98.702362	37.647606	15.041411	97.829708	-67.117064	18.871473	88.024342
-27.073723	17.143906	91.470406	-14.777182	17.0175	92.850998	36.226578	-3.688533	96.888458	38.979332	33.932369	98.558556	37.602955	15.121918	97.723507	-67.157319	18.913082	87.978489
-27.310001	18.178923	91.509941	-14.827889	17.054274	92.846443	36.187248	-3.629679	96.814522	38.913998	33.981976	98.423347	37.550623	15.1761485	97.6189345	-67.206401	18.9323995	88.0739515
-27.689896	19.685793	91.746643	-14.891995	17.077848	93.002991	36.093243	-3.572136	96.718681	38.788399	33.978485	98.201546	37.440821	15.2031745	97.4601135	-67.224811	18.9525215	88.5458685
-27.990147	20.671787	91.972527	-14.965415	17.083103	93.179306	36.038868	-3.556596	96.691299	38.691635	33.966583	98.047928	37.3652515	15.2049935	97.3696135	-67.2960815	18.9612125	88.9889985
-28.213892	21.647568	92.276779	-15.020363	17.057268	93.418686	35.980068	-3.560936	96.690079	38.586342	33.956234	97.925529	37.283205	15.197649	97.307804	-67.323931	18.916887	89.529568
-28.41194	22.662748	92.580688	-15.116243	17.049866	93.668251	35.910561	-3.577397	96.715157	38.480824	33.928787	97.821877	37.1956925	15.175695	97.268517	-67.4281785	18.924037	90.067985
-28.672251	23.621992	92.907806	-15.23606	16.999281	93.914276	35.808254	-3.61347	96.736641	38.3685	33.91964	97.741226	37.088377	15.153085	97.2389335	-67.560497	18.845477	90.5896185
-28.913525	24.601789	93.143593	-15.367307	16.93261	94.136551	35.672401	-3.620924	96.731827	38.202469	33.902199	97.657791	36.937435	15.1406375	97.194809	-67.672049	18.7245825	91.078293
-29.128479	25.579592	93.306381	-15.539151	16.847534	94.266747	35.535992	-3.662216	96.722031	38.006603	33.89761	97.569855	36.7712975	15.117697	97.145943	-67.8495995	18.577371	91.387551
-29.351961	27.075439	93.425873	-15.80689	16.723112	94.359741	35.292496	-3.740488	96.62941	37.716022	33.824337	97.329704	36.504259	15.0419245	96.979557	-68.118039	18.4042995	91.739925
-29.517334	28.059059	93.449631	-15.970137	16.599442	94.371681	35.127602	-3.777007	96.511971	37.503979	33.765221	97.164375	36.3157905	14.994107	96.838173	-68.2560645	18.204777	91.905189
-29.677687	29.04644	93.556229	-16.131868	16.480183	94.43512	34.971424	-3.817837	96.341698	37.268837	33.714851	96.998985	36.1201305	14.948507	96.6703415	-68.3838665	18.011859	92.1998985
-29.681227	30.080647	93.663315	-16.255983	16.384083	94.49192	34.835281	-3.816242	96.138908	37.022095	33.706829	96.832222	35.928688	14.9452935	96.485565	-68.440654	17.8228725	92.498275
-29.665596	31.05934	93.816391	-16.382166	16.286322	94.56459	34.716694	-3.776994	95.909325	36.809193	33.731083	96.64679	35.7629435	14.9770445	96.2780575	-68.5272755	17.5955995	92.8511225
-29.703316	32.10466	93.939476	-16.484646	16.214581	94.603119	34.619797	-3.750094	95.644341	36.601433	33.755257	96.456078	35.610615	15.0025815	96.0502095	-68.579907	17.4265805	93.1560285
-29.529184	33.164684	94.015663	-16.598331	16.171906	94.596138	34.492718	-3.689005	95.317451	36.40197	33.809437	96.235741	35.447344	15.060216	95.776596	-68.644006	17.283596	93.41568
-29.346502	34.713318	94.140282	-16.775473	16.165928	94.550095	34.260902	-3.591059	94.689369	36.057579	33.910442	95.870056	35.1592405	15.1596915	95.2797125	-68.7101865	17.1721645	93.8204775
-29.062727	35.773155	94.171402	-16.937761	16.148796	94.440353	34.084053	-3.501921	94.190994	35.811192	33.978374	95.58091	34.9476225	15.2382265	94.885952	-68.8231445	17.0593655	93.994754
-28.870502	36.832134	94.268509	-17.127527	16.183775	94.315605	33.849308	-3.36957	93.624886	35.525887	34.025826	95.308044	34.6875975	15.328128	94.466465	-68.9426515	17.039422	94.164745
-28.518911	37.819038	94.367805	-17.365269	16.219538	94.142273	33.525421	-3.228827	92.998291	35.209713	34.07645	95.100395	34.367567	15.4238115	94.049343	-69.098105	17.0152645	94.235203
-28.14835	38.8316	94.52021	-17.657049	16.220093	93.950394	33.112663	-3.032457	92.321716	34.877769	34.160168	95.053444	33.995216	15.5638555	93.68758	-69.309314	16.8763305	94.213208
-27.66946	39.768116	94.777451	-18.008345	16.252483	93.742424	32.660561	-2.810577	91.653648	34.535011	34.249302	95.226372	33.597786	15.7193625	93.44001	-69.614476	16.7856035	94.044838
-27.165947	40.630756	95.12336	-18.430206	16.308952	93.49424	32.20018	-2.557454	91.080391	34.220169	34.423492	95.651993	33.2101745	15.933019	93.366192	-70.0705865	16.684885	93.622288
-26.342556	41.817337	95.621391	-19.179537	16.520573	93.138885	31.516371	-2.133528	90.545319	33.902538	34.865383	96.456902	32.7094545	16.3659275	93.5011105	-71.0685285	16.6752185	92.7766595
-25.748384	42.477451	95.839272	-19.693548	16.728693	92.880775	31.119362	-1.771746	90.383102	33.622681	35.179764	96.972176	32.3710215	16.704009	93.677639	-71.7581175	16.753377	92.083911
-25.131908	43.038322	95.942741	-20.1577	16.96542	92.648041	30.793354	-1.382506	90.324646	33.199474	35.517624	97.433533	31.996414	17.067559	93.8790895	-72.311814	16.863281	91.4169925
-24.445017	43.510029	95.939728	-20.597279	17.2481	92.435402	30.504232	-0.963203	90.328827	32.759605	35.859505	97.699364	31.6319185	17.448151	94.0140955	-72.8264765	17.048049	90.8567085
-23.721056	43.874245	95.912346	-20.9711	17.530558	92.305099	30.248848	-0.566055	90.380707	32.34024	36.169769	97.821709	31.294544	17.801857	94.101208	-73.236744	17.259259	90.50899
-23.003698	44.080433	95.885956	-21.263588	17.766853	92.239799	30.056026	-0.23478	90.485313	31.890444	36.418892	97.918442	30.973235	18.092056	94.2018775	-73.500411	17.44165	90.2777205
-22.196913	44.115105	95.798752	-21.537142	17.953257	92.247238	29.914783	-0.003113	90.61972	31.523783	36.628395	97.965729	30.719283	18.312641	94.2927245	-73.793567	17.593873	90.2017515
-20.955849	43.860588	95.656258	-21.800276	18.086199	92.247734	29.709526	0.217436	90.811943	31.169193	36.837994	97.926758	30.4393595	18.527715	94.3693505	-74.0399115	17.644683	90.1261175
-20.141888	43.531445	95.554619	-21.937672	18.107935	92.248558	29.598137	0.248467	90.945786	30.993101	36.860115	97.874428	30.295619	18.554291	94.410107	-74.170963	17.661579	90.087009
-19.265791	43.028099	95.412231	-22.05694	18.0744	92.343102	29.523071	0.181981	91.103088	30.862171	36.850147	97.814629	30.192621	18.516064	94.4588585	-74.306501	17.632736	90.2273455
-18.41428	42.4007	95.264679	-22.131565	17.989574	92.424301	29.450077	0.100407	91.277473	30.778	36.765587	97.753639	30.1140385	18.432997	94.515556	-74.3771685	17.546151	90.333046
-17.545109	41.64938	95.083374	-22.192673	17.91061	92.528877	29.407913	-0.023606	91.493698	30.688274	36.684299	97.703957	30.0480935	18.3303465	94.5988275	-74.4334395	17.4908735	90.4589265
-16.665014	40.77602	94.912766	-22.226841	17.787374	92.656853	29.372904	-0.184807	91.718605	30.640379	36.594467	97.633484	30.0066415	18.20483	94.6760445	-74.4603235	17.369918	90.6376615
-15.787133	39.798008	94.683342	-22.251968	17.701963	92.774254	29.366499	-0.392136	91.948944	30.621168	36.461723	97.528008	29.9938335	18.0347935	94.738476	-74.4977695	17.3691325	90.810032
-14.499639	38.15271	94.36422	-22.293251	17.590475	92.921951	29.312119	-0.704028	92.283585	30.602642	36.206898	97.350021	29.9573805	17.751435	94.816803	-74.5438825	17.429515	91.027099
-13.613214	36.926369	94.18541	-22.272036	17.49552	93.014259	29.266405	-0.930209	92.47953	30.622227	36.021595	97.259338	29.944316	17.545693	94.869434	-74.488388	17.445347	91.159084
-12.736091	35.664333	93.996506	-22.296276	17.420294	93.128464	29.21603	-1.11923	92.685547	30.644983	35.845688	97.219475	29.9305065	17.363229	94.952511	-74.5230585	17.477359	91.304417
-11.91877	34.277481	93.875572	-22.31271	17.35124	93.206802	29.198658	-1.331834	92.874832	30.673567	35.693859	97.221992	29.9361125	17.1810125	95.048412	-74.5615325	17.5214675	91.365192
-11.036274	32.817352	93.707565	-22.313799	17.282839	93.209663	29.159132	-1.520722	93.049934	30.746847	35.556793	97.234604	29.9529895	17.0180355	95.142269	-74.5805875	17.5476425	91.277057
-10.214582	31.372183	93.491226	-22.317444	17.219435	93.180496	29.130369	-1.651076	93.158546	30.817621	35.429867	97.225136	29.973995	16.8893955	95.191841	-74.608883	17.5494745	91.169151
-9.412524	29.825422	93.285126	-22.316248	17.179277	93.068886	29.094786	-1.758386	93.206177	30.845249	35.362034	97.19548	29.9700175	16.801824	95.2008285	-74.6025135	17.55673	90.9369435
-8.255938	27.428118	92.927864	-22.338688	17.186066	92.90184	29.050844	-1.804075	93.180206	30.80934	35.292229	97.065392	29.930092	16.744077	95.122799	-74.607468	17.628055	90.680881
-7.485917	25.722944	92.733337	-22.314764	17.174789	92.890152	29.024645	-1.805638	93.165054	30.762672	35.255646	96.938042	29.8936585	16.725004	95.051548	-74.5231865	17.624574	90.728756
-6.784879	23.971197	92.567268	-22.291988	17.193214	92.909805	29.041607	-1.824041	93.185501	30.72485	35.22607	96.851364	29.8832285	16.7010145	95.0184325	-74.4672045	17.6854135	90.8011775
-6.097192	22.16396	92.520508	-22.266842	17.190195	93.021843	29.063759	-1.863808	93.298706	30.701872	35.192287	96.84259	29.8828155	16.6642395	95.070648	-74.4164995	17.7161505	90.973038
-5.450211	20.323835	92.582466	-22.236572	17.17095	93.224785	29.103397	-1.924345	93.593529	30.707109	35.143517	96.965012	29.905253	16.609586	95.2792705	-74.378397	17.732314	91.1702995
-4.811234	18.378534	92.7892	-22.226553	17.129921	93.537193	29.145872	-1.99931	94.162491	30.687183	35.069706	97.313538	29.9165275	16.535198	95.7380145	-74.3696335	17.724644	91.3363715
-4.230527	16.386198	93.25972	-22.233496	17.080271	93.937752	29.280725	-2.203658	95.12886	30.658916	34.954624	98.038643	29.9698205	16.375483	96.5837515	-74.4368125	17.785059	91.2917525
-3.437198	13.340614	94.245239	-22.394016	16.984098	94.721207	29.663559	-2.603575	97.305939	30.72212	34.784946	99.666496	30.1928395	16.0906855	98.4862175	-74.9808715	17.8775105	90.9561965
-2.956934	11.239994	95.077003	-22.459373	16.919685	95.251984	29.96557	-2.857904	98.904243	30.840441	34.716747	100.96788	30.4030055	15.9294215	99.9360615	-75.3217515	17.9099485	90.5679065
-2.516223	9.142383	95.841476	-22.491726	16.805267	95.671211	30.234348	-3.109787	100.328514	31.09127	34.670059	102.099442	30.662809	15.780136	101.213978	-75.646261	17.830398	90.128444
-2.132547	7.007825	96.43959	-22.492363	16.693954	95.903809	30.427593	-3.316401	101.61953	31.339228	34.603386	102.964142	30.8834105	15.6434925	102.291836	-75.8681365	17.7444155	89.515782
-1.7838	4.887243	97.02343	-22.403992	16.612719	96.070114	30.670362	-3.515298	102.732887	31.489511	34.450928	103.630913	31.0799365	15.467815	103.1819	-75.8879205	17.757623	88.958328
-1.563262	2.777644	97.586319	-22.249266	16.514284	96.214935	30.909126	-3.730791	103.726616	31.660927	33.818806	104.176376	31.2850265	15.0440075	103.951496	-75.7835585	17.9845605	88.478374
-1.439159	0.683089	98.176193	-22.068935	16.392603	96.369942	31.13364	-3.949744	104.648361	31.803576	33.957821	104.421707	31.468608	15.0040385	104.535034	-75.606478	17.7811675	88.20485
-1.468494	-2.420082	99.233772	-21.711292	16.168699	96.712219	31.536207	-4.317955	106.006218	32.161247	33.551624	104.842033	31.848727	14.6168345	105.4241255	-75.271311	17.7205635	88.0003125
-1.63449	-4.381031	99.964684	-21.413496	16.001753	96.991714	31.842438	-4.561863	106.784081	32.417946	33.298573	105.065704	32.130192	14.368355	105.9248925	-74.957184	17.635151	88.0585355
-1.843358	-6.29945	100.61113	-21.101517	15.797381	97.264275	32.159206	-4.822383	107.393478	32.685955	32.978947	105.144814	32.4225805	14.078282	106.269146	-74.6256145	17.51648	88.259404
-2.203453	-8.170796	101.164154	-20.795185	15.583791	97.453766	32.452709	-5.037009	107.830872	32.951618	32.728577	105.063461	32.7021635	13.845784	106.4471665	-74.2925335	17.321798	88.4603655
-2.656798	-9.887524	101.63649	-20.527973	15.376596	97.577133	32.704361	-5.257741	108.073853	33.154728	32.502983	104.882141	32.9295445	13.622621	106.477997	-73.9854905	17.130571	88.676269
-3.220499	-11.556485	102.065147	-20.27177	15.182583	97.668732	32.930359	-5.444787	108.243469	33.358307	32.193596	104.576111	33.144333	13.3744045	106.40979	-73.687873	16.9907615	88.927674
-3.91895	-13.04409	102.451881	-20.089863	14.994099	97.725922	33.151783	-5.708682	108.269135	33.547024	31.913498	104.207352	33.3494035	13.102408	106.2382435	-73.5291295	16.88579	89.2136005
-5.153687	-15.087594	102.891769	-19.860979	14.715034	97.691559	33.296898	-6.003578	108.220901	33.794621	31.512037	103.595314	33.5457595	12.7542295	105.9081075	-73.2677175	16.6758385	89.4750105
-6.039197	-16.322294	102.985153	-19.733953	14.511575	97.629372	33.397736	-6.260599	108.08886	33.942101	31.235086	103.273308	33.6699185	12.4872435	105.681084	-73.1378245	16.5359065	89.57766
-7.056508	-17.202726	103.058815	-19.605333	14.292565	97.604332	33.456154	-6.540987	107.943031	34.077629	30.926163	102.982079	33.7668915	12.192588	105.462555	-72.9775575	16.392542	89.746109
-8.091356	-18.256884	103.002998	-19.46113	14.070778	97.576096	33.526539	-6.85793	107.761658	34.244938	30.604172	102.734421	33.8857385	11.873121	105.2480395	-72.8079985	16.268435	89.9041525
-9.226045	-19.052095	102.886536	-19.331879	13.873174	97.548729	33.587833	-7.089543	107.476822	34.431152	30.306923	102.434715	34.0094925	11.60869	104.9557685	-72.6732505	16.137658	90.1416895
-10.376237	-19.602695	102.783142	-19.169409	13.668461	97.537102	33.699341	-7.29845	107.228661	34.58416	30.051935	101.981125	34.1417505	11.3767425	104.604893	-72.4805685	15.9601795	90.469311
-11.593214	-19.99506	102.752396	-19.037271	13.530508	97.514	33.858585	-7.395476	106.844452	34.652538	29.877407	101.362206	34.2555615	11.2409655	104.103329	-72.3301035	15.8200505	90.924671
-13.456517	-20.225851	102.637314	-18.791664	13.360673	97.376762	34.108311	-7.40325	105.984894	34.631527	29.672146	100.043198	34.369919	11.134448	103.014046	-71.953247	15.586898	91.739478
-14.695064	-20.182446	102.492058	-18.590858	13.227155	97.243156	34.292801	-7.350856	105.227531	34.513931	29.507271	99.062782	34.403366	11.0782075	102.1451565	-71.585082	15.3761025	92.3411555
-15.950213	-19.974205	102.289322	-18.422148	13.095183	97.100281	34.473564	-7.375719	104.539253	34.447197	29.345428	98.073761	34.4603805	10.9848545	101.306507	-71.3046765	15.2055115	92.894055
-17.172571	-19.597561	102.107773	-18.2743	12.955016	96.968208	34.645885	-7.384724	103.773941	34.433331	29.244322	97.153099	34.539608	10.929799	100.46352	-71.088208	14.980233	93.472896
-18.383593	-19.080063	101.805008	-18.1297	12.826894	96.78109	34.758614	-7.401971	102.936111	34.416847	29.259514	96.315041	34.5877305	10.9287715	99.625576	-70.8471305	14.7250165	93.936604
-19.63542	-18.375151	101.427162	-17.981716	12.716765	96.571503	34.828407	-7.408448	102.089287	34.422611	29.230059	95.537971	34.625509	10.9108055	98.813629	-70.588941	14.5227245	94.329377
-20.751377	-17.559498	100.967278	-17.881836	12.614696	96.410744	34.887096	-7.43538	101.376053	34.32148	29.1877	94.975952	34.604288	10.87616	98.1760025	-70.36796	14.353232	94.6454855
-22.494364	-15.980996	100.291733	-17.828352	12.499604	96.22628	34.878689	-7.441363	100.497032	34.218464	29.233023	94.466667	34.5485765	10.89583	97.4818495	-70.2052805	14.103378	94.9707105
-23.585875	-14.791595	99.84301	-17.845131	12.485741	96.123367	34.805454	-7.464164	100.057747	34.219898	29.284695	94.25946	34.512676	10.9102655	97.1586035	-70.202938	14.0612165	95.0881305
-24.681147	-13.382072	99.418655	-17.862301	12.472062	96.04892	34.707684	-7.429493	99.724541	34.247711	29.353142	94.182625	34.4776975	10.9618245	96.953583	-70.2022995	13.9822995	95.144257
-25.715668	-11.874795	99.034302	-17.889675	12.492208	96.009109	34.656296	-7.507751	99.433632	34.273617	29.399343	94.214455	34.4649565	10.945796	96.8240435	-70.2443065	14.03862	95.1941745
-26.690435	-10.236539	98.625366	-17.947586	12.532647	96.014244	34.585934	-7.534776	99.248268	34.327381	29.432478	94.311317	34.4566575	10.948851	96.7797925	-70.3518295	14.116443	95.2486955
-27.565727	-8.462275	98.274689	-17.994379	12.557066	96.041016	34.497074	-7.5793	99.080582	34.397858	29.455402	94.49025	34.447466	10.938051	96.785416	-70.436224	14.176081	95.296616
-28.445118	-6.576652	97.873146	-18.027538	12.587932	96.064857	34.367641	-7.577404	98.912254	34.466507	29.456928	94.753685	34.417074	10.939762	96.8329695	-70.47215	14.236102	95.2967445
-29.612926	-3.59371	97.303871	-18.118078	12.624354	96.11338	34.179054	-7.739969	98.635406	34.575798	29.455339	95.295235	34.377426	10.857685	96.9653205	-70.613582	14.391023	95.2614395
-30.289173	-1.498415	96.917198	-18.185276	12.632797	96.133507	34.027775	-7.846189	98.389961	34.700455	29.450972	95.693703	34.364115	10.8023915	97.041832	-70.734667	14.4632025	95.225182
-30.925911	0.659076	96.452629	-18.276344	12.612279	96.087715	33.853626	-7.966617	98.080917	34.765236	29.410362	96.160057	34.309431	10.7218725	97.120487	-70.862119	14.5026855	95.054943
-31.500031	2.882421	96.023064	-18.409954	12.598043	96.000084	33.63868	-8.107245	97.675858	34.822319	29.381578	96.602638	34.2304995	10.6371665	97.139248	-71.0504075	14.5589195	94.86092
-32.107716	5.145356	95.56366	-18.545918	12.584433	95.794395	33.379791	-8.26837	97.095184	34.866081	29.367277	96.930489	34.122936	10.5494535	97.0128365	-71.214772	14.6194125	94.5759535
-32.548767	7.461552	95.082703	-18.722858	12.587307	95.4291	33.063129	-8.378993	96.267113	34.847267	29.334074	97.052322	33.955198	10.4775405	96.6597175	-71.400914	14.6970735	94.1984825
-33.010891	9.733806	94.42466	-18.89974	12.627396	94.879494	32.683853	-8.445793	95.164856	34.768166	29.286179	96.843323	33.7260095	10.420193	96.0040895	-71.5254895	14.834599	93.7548985
-33.545471	13.211396	93.517693	-19.171278	12.784952	93.796684	32.000179	-8.41824	93.12233	34.418083	29.198498	96.059761	33.209131	10.390129	94.5910455	-71.551687	15.179775	93.0023225
-33.835003	15.542732	92.98764	-19.400824	12.953758	93.112862	31.515099	-8.308852	91.838051	33.987801	29.144686	95.509964	32.75145	10.417917	93.6740075	-71.553098	15.489599	92.5517165
-34.168617	17.800243	92.748367	-19.675201	13.116664	92.565231	31.011385	-8.062358	90.78997	33.578098	29.174801	95.046387	32.2947415	10.5562215	92.9181785	-71.6451435	15.6771065	92.2122835
-34.349434	19.994757	92.532707	-20.014957	13.345623	92.206261	30.610374	-7.783849	90.02742	33.221886	29.331354	94.722275	31.91613	10.7737525	92.3748475	-71.946044	15.9174935	92.0376745
-34.458931	22.165823	92.500893	-20.351976	13.588339	91.954056	30.240641	-7.478301	89.489426	32.888626	29.556751	94.542572	31.5646335	11.039225	92.015999	-72.2685855	16.137453	91.892113
-34.47781	24.240595	92.569435	-20.674311	13.831155	91.787415	29.890326	-7.200461	89.146805	32.567822	29.772785	94.431427	31.229074	11.286162	91.789116	-72.577696	16.376148	91.785714
-34.316757	26.157669	92.690369	-21.013422	14.054573	91.689949	29.592625	-6.972375	88.956963	32.295906	29.94574	94.362732	30.9442655	11.4866825	91.6598475	-72.9711095	16.6224635	91.7200505
-34.373207	29.108603	92.923279	-21.453922	14.38409	91.634476	29.203272	-6.692643	88.833908	31.856602	30.212551	94.376648	30.529937	11.759954	91.605278	-73.437781	17.008226	91.663674
-34.160904	30.909325	93.047089	-21.707253	14.560215	91.60582	28.968351	-6.557902	88.790848	31.592735	30.351288	94.344681	30.280543	11.896693	91.5677645	-73.695049	17.223737	91.6438755
-33.941528	32.609638	93.170509	-21.904276	14.704273	91.563507	28.729101	-6.4421	88.763496	31.449467	30.451023	94.209328	30.089284	12.0044615	91.486412	-73.897836	17.4040845	91.640602
-33.595478	34.233887	93.219666	-22.098507	14.859497	91.487137	28.531509	-6.350394	88.75975	31.208241	30.542713	94.139595	29.869875	12.0961595	91.4496725	-74.066889	17.6228345	91.5246015
-33.201752	35.728516	93.197838	-22.273809	14.9699	91.419243	28.372625	-6.28731	88.794342	30.979919	30.606789	94.041077	29.676272	12.1597395	91.4177095	-74.22389	17.7800605	91.4207765
-32.784061	37.164478	93.204758	-22.470552	15.056908	91.374557	28.212791	-6.263585	88.842491	30.74798	30.628941	93.931671	29.4803855	12.182678	91.387081	-74.4214895	17.931138	91.362033
-32.27161	38.531918	93.115959	-22.633572	15.092794	91.318222	28.053497	-6.261688	88.868919	30.58919	30.639809	93.762794	29.3213435	12.1890605	91.3158565	-74.5884875	17.9965275	91.3205875
-31.512543	40.400459	93.077675	-22.897522	15.116967	91.222374	27.785072	-6.287128	88.902657	30.272753	30.594513	93.637192	29.0289125	12.1536925	91.2699245	-74.8239565	18.0802415	91.1748235
-30.886612	41.530678	93.038284	-23.050566	15.171562	91.127022	27.619514	-6.300036	88.888924	30.04402	30.521786	93.649307	28.831767	12.110875	91.2691155	-74.932899	18.232249	90.9849285
-30.174896	42.575867	93.075317	-23.239767	15.168314	91.043762	27.40229	-6.311391	88.846657	29.786289	30.382992	93.756493	28.5942895	12.0358005	91.301575	-75.0738235	18.3008275	90.785949
-29.462469	43.549366	93.299751	-23.433161	15.195883	91.000854	27.15513	-6.297485	88.741211	29.648062	30.206093	93.877602	28.401596	11.954304	91.3094065	-75.267918	18.437462	90.6923015
-28.653091	44.420105	93.636993	-23.651699	15.242967	90.931282	26.856794	-6.286792	88.547104	29.480284	30.073494	94.14772	28.168539	11.893351	91.347412	-75.471937	18.592583	90.515152
-27.848488	45.148979	94.161278	-23.916012	15.286157	90.88636	26.521795	-6.200304	88.285042	29.235405	29.988468	94.668289	27.8786	11.894082	91.4766655	-75.710624	18.678232	90.2960545
-27.018255	45.784443	94.753357	-24.197227	15.380298	90.911102	26.141886	-6.147281	88.054001	29.096867	29.964329	95.319733	27.6193765	11.908524	91.686867	-76.0138305	18.852072	90.135337
-25.724474	46.527176	95.761742	-24.738735	15.612659	90.996201	25.588963	-5.887477	87.918976	29.03758	30.104082	96.274673	27.3132715	12.1083025	92.0968245	-76.7907415	19.1170155	89.8955775
-24.846714	46.867085	96.231339	-25.045099	15.88361	91.093361	25.297939	-5.637038	87.987457	28.893461	30.30831	96.770164	27.0957	12.335636	92.3788105	-77.185898	19.431584	89.8079115
-23.924585	47.124733	96.456688	-25.316902	16.219261	91.182472	25.093317	-5.341878	88.146301	28.656309	30.585947	97.148651	26.874813	12.6220345	92.647476	-77.508617	19.8164875	89.717468
-22.982363	47.282986	96.510231	-25.53883	16.588753	91.270187	24.958225	-5.073124	88.360062	28.453047	30.89999	97.351112	26.705636	12.913433	92.855587	-77.783296	20.264073	89.684787
-22.041647	47.298737	96.408226	-25.67428	16.941593	91.367432	24.843254	-4.813391	88.599594	28.31991	31.207195	97.412727	26.581582	13.196902	93.0061605	-77.930142	20.686284	89.7287035
-21.07653	47.191692	96.194557	-25.772499	17.268364	91.377754	24.763689	-4.558031	88.887115	28.196325	31.477749	97.43634	26.480007	13.459859	93.1617275	-78.025005	21.076869	89.5937805
-20.096611	46.90855	95.916451	-25.841478	17.524399	91.407951	24.758932	-4.3769	89.2295	28.132599	31.735123	97.482338	26.4457655	13.6791115	93.355919	-78.1287215	21.3696865	89.459983
-18.648495	46.199356	95.484146	-25.847355	17.774591	91.490677	24.804741	-4.203403	89.838829	28.158306	32.026051	97.567596	26.4815235	13.911324	93.7032125	-78.1762335	21.637858	89.2781415
-17.623568	45.579079	95.138977	-25.799433	17.885883	91.516663	24.896189	-4.186256	90.260399	28.256516	32.153599	97.61351	26.5763525	13.9836715	93.9369545	-78.1752185	21.7880945	89.0963715
-16.69425	44.821014	94.804428	-25.68778	17.973406	91.61705	24.977549	-4.205398	90.68087	28.373253	32.230698	97.631416	26.675401	14.01265	94.156143	-78.050961	21.934162	89.077957
-15.709229	43.895805	94.449738	-25.576607	18.014072	91.659271	25.09149	-4.24623	91.107544	28.49464	32.272903	97.620567	26.793065	14.0133365	94.3640555	-77.946279	22.0148075	88.9544865
-14.742896	42.876461	94.075546	-25.484377	18.065559	91.652557	25.221106	-4.332729	91.521118	28.650061	32.276508	97.55632	26.9355835	13.9718895	94.538719	-77.9043375	22.1592285	88.766395
-13.800695	41.775043	93.679863	-25.287146	18.06089	91.703247	25.376446	-4.418208	91.870476	28.801451	32.255424	97.490944	27.0889485	13.918608	94.68071	-77.6632405	22.203172	88.725784
-12.886931	40.591278	93.341743	-25.162046	18.068087	91.705856	25.519833	-4.507649	92.211494	28.97901	32.238316	97.419724	27.2494215	13.8653335	94.815609	-77.5735135	22.2708405	88.596103
-11.55792	38.63781	92.962173	-24.944235	18.063364	91.758423	25.74873	-4.623559	92.66243	29.232821	32.227413	97.319016	27.4907755	13.801927	94.990723	-77.3792455	22.324801	88.526123
-10.75826	37.270401	92.77655	-24.805494	18.037777	91.825996	25.901981	-4.674949	92.925034	29.371887	32.216572	97.302055	27.636934	13.7708115	95.1135445	-77.247922	22.3047425	88.5384475
-9.949796	35.808262	92.693672	-24.695358	18.020061	91.901703	26.056892	-4.718622	93.17025	29.487431	32.231186	97.351189	27.7721615	13.756282	95.2607195	-77.1628775	22.28384	88.5426865
-9.173613	34.34742	92.607613	-24.597441	17.975496	91.949806	26.188171	-4.722594	93.406616	29.616394	32.237358	97.410141	27.9022825	13.757382	95.4083785	-77.0971645	22.19361	88.4912335
-8.477598	32.810505	92.589661	-24.479282	17.953672	92.07074	26.341682	-4.729068	93.635384	29.753696	32.28257	97.50824	28.047689	13.776751	95.571812	-77.006253	22.130593	88.569668
-7.784036	31.264767	92.537582	-24.3853	17.94972	92.14476	26.510057	-4.706439	93.85955	29.874971	32.343449	97.587677	28.192514	13.818505	95.7236135	-76.963114	22.080935	88.5659065
-7.114385	29.685883	92.483261	-24.275654	17.950584	92.194031	26.66066	-4.6657	94.071724	29.977339	32.425671	97.648819	28.3189995	13.8799855	95.8602715	-76.8703075	22.0211825	88.5277905
-6.156881	27.277496	92.479126	-24.109076	17.970266	92.338814	26.877403	-4.56742	94.443871	30.133842	32.545948	97.751953	28.5056225	13.989264	96.097912	-76.7237745	21.951268	88.579716
-5.557694	25.653774	92.488045	-23.986074	18.033054	92.440285	27.039125	-4.521676	94.732269	30.267086	32.629223	97.819298	28.6531055	14.0537735	96.2757835	-76.6252535	22.0123345	88.6047865
-4.991754	23.998985	92.553467	-23.866983	18.047579	92.554832	27.191765	-4.490229	95.064186	30.388111	32.67926	97.922668	28.789938	14.0945155	96.493427	-76.523904	22.0006425	88.616237
-4.488505	22.329979	92.611763	-23.72963	18.103651	92.677727	27.354744	-4.486312	95.413383	30.525562	32.76041	98.062134	28.940153	14.137049	96.7377585	-76.399413	22.070253	88.6176955
-3.982496	20.643349	92.740143	-23.60544	18.122057	92.822823	27.509069	-4.479056	95.82589	30.731047	32.800938	98.18882	29.120058	14.160941	97.007355	-76.330938	22.083173	88.638291
-3.514159	18.956367	92.950462	-23.445446	18.159306	92.988556	27.68712	-4.492977	96.264313	30.91799	32.854931	98.351395	29.302555	14.180977	97.307854	-76.193447	22.137635	88.669258
-3.083378	17.334534	93.209129	-23.29812	18.188845	93.150612	27.895073	-4.518861	96.70929	31.116278	32.880241	98.51133	29.5056755	14.18069	97.61031	-76.1019155	22.197	88.690914
-2.525774	14.913821	93.490707	-23.010546	18.22982	93.319557	28.194532	-4.523408	97.318855	31.45203	32.961906	98.663773	29.823281	14.219249	97.991314	-75.844373	22.240391	88.6478
-2.212887	13.332057	93.647194	-22.839705	18.253401	93.409195	28.401211	-4.576122	97.734749	31.664627	32.964832	98.745201	30.032919	14.194355	98.239975	-75.712329	22.312447	88.578415
-1.931543	11.786254	93.898727	-22.63323	18.266626	93.486969	28.607601	-4.628696	98.179535	31.913477	32.927956	98.761398	30.260539	14.14963	98.4704665	-75.526999	22.383622	88.5034715
-1.692424	10.291858	94.192596	-22.429773	18.240816	93.558937	28.806644	-4.726641	98.6455	32.164555	32.838974	98.751411	30.4855995	14.0561665	98.6984555	-75.3451455	22.4254655	88.4194185
-1.493845	8.841471	94.469803	-22.178335	18.203039	93.640305	29.018253	-4.836935	99.092232	32.393497	32.734695	98.758621	30.705875	13.94888	98.9254265	-75.062545	22.457198	88.3551835
-1.348227	7.444157	94.775871	-21.945976	18.112627	93.704117	29.241028	-4.930996	99.522972	32.639736	32.605431	98.715553	30.940382	13.8372175	99.1192625	-74.832334	22.3880365	88.2889715
-1.238294	6.132303	95.063042	-21.687885	18.016949	93.798355	29.467981	-4.986178	99.962738	32.896431	32.504852	98.629745	31.182206	13.759337	99.2962415	-74.557976	22.274561	88.3004685
-1.208872	4.327055	95.675064	-21.224243	17.855371	94.000221	29.950911	-4.991257	100.638474	33.226772	32.364555	98.532776	31.5888415	13.686649	99.585625	-74.0373275	22.024093	88.414817
-1.257962	3.260525	96.082817	-20.915686	17.737957	94.161041	30.357821	-5.003863	101.046455	33.455902	32.303368	98.470566	31.9068615	13.6497525	99.7585105	-73.7382335	21.8261615	88.5635715
-1.363406	2.318547	96.458313	-20.596071	17.625053	94.314072	30.774757	-5.020843	101.415207	33.717285	32.296547	98.434685	32.246021	13.637852	99.924946	-73.438163	21.612254	88.703198
-1.452915	1.477214	96.804199	-20.270256	17.512125	94.430618	31.119654	-5.016169	101.730141	34.018688	32.277481	98.425003	32.569171	13.630656	100.077572	-73.109683	21.393594	88.783664
-1.596282	0.771419	97.067207	-19.980915	17.384798	94.572266	31.458858	-5.048301	101.954742	34.316235	32.239677	98.495171	32.8875465	13.595688	100.2249565	-72.8493765	21.173908	88.9195755
-1.770783	0.16799	97.244553	-19.695801	17.250534	94.729675	31.75259	-5.100861	102.088417	34.609592	32.250046	98.644547	33.181091	13.5745925	100.366482	-72.572693	20.9264755	89.092868
-2.010932	-0.261511	97.346321	-19.420887	17.135487	94.934158	32.025223	-5.167775	102.115845	34.928673	32.248165	98.872047	33.476948	13.540195	100.493946	-72.318722	20.730779	89.37437
-2.448147	-0.717101	97.408295	-18.986908	17.004772	95.30986	32.40757	-5.304418	102.018723	35.499287	32.336975	99.540115	33.9534285	13.5162785	100.779419	-71.9272445	20.4932655	89.840301
-2.777041	-0.844896	97.428802	-18.711979	16.920469	95.619431	32.669476	-5.375706	101.927986	35.978233	32.443913	100.212097	34.3238545	13.5341035	101.0700415	-71.7478125	20.3068345	90.1688205
-3.07421	-0.874599	97.429749	-18.507008	16.846794	95.954781	32.914562	-5.427674	101.843239	36.493935	32.703014	101.191925	34.7042485	13.63767	101.517582	-71.7182645	20.055918	90.39198
-3.446339	-0.820987	97.387413	-18.319834	16.740726	96.367737	33.145546	-5.504726	101.828087	37.0965	32.944973	102.268944	35.121023	13.7201235	102.0485155	-71.760691	19.7613285	90.6869585
-3.822494	-0.661498	97.317284	-18.133852	16.681015	96.700058	33.342255	-5.574452	101.805618	37.742893	33.1492	103.270432	35.542574	13.787374	102.538025	-71.810278	19.574656	90.862091
-4.184397	-0.439037	97.232124	-17.92528	16.729534	96.944603	33.552914	-5.585341	101.668724	38.17363	33.342854	104.108177	35.863272	13.8787565	102.8884505	-71.713832	19.5803115	91.0007555
-4.586459	-0.147506	97.178879	-17.661213	16.761881	97.13459	33.758087	-5.630461	101.556076	38.385551	33.452282	105.004059	36.071819	13.9109105	103.2800675	-71.394245	19.6128515	90.9891125
-5.262453	0.339276	97.103134	-17.338381	16.837667	97.409958	33.954079	-5.781124	101.524712	38.916088	33.329159	105.693726	36.4350835	13.7740175	103.609219	-71.1118455	19.9013165	91.210697
-5.693872	0.700118	97.055779	-17.110268	16.914484	97.569252	34.038113	-5.896388	101.319	39.267418	33.199318	105.992821	36.6527655	13.651465	103.6559105	-70.8733015	20.177503	91.4825935
-6.130247	1.087294	96.934952	-16.830015	16.984257	97.703659	34.149921	-5.9108	101.08123	39.614849	33.085457	106.111313	36.882385	13.5873285	103.5962715	-70.542415	20.3811855	91.8110465
-6.570175	1.524318	96.87793	-16.580959	17.083645	97.880936	34.351887	-5.820747	100.796829	39.931789	33.138611	106.208504	37.141838	13.658932	103.5026665	-70.303756	20.508358	92.2592055
-7.017106	1.981097	96.837288	-16.334476	17.213831	98.024918	34.552402	-5.599345	100.534584	40.195877	33.33083	106.288979	37.3741395	13.8657425	103.4117815	-70.0430915	20.5619195	92.6380545
-7.468914	2.416436	96.770775	-16.183153	17.385277	98.129723	34.743999	-5.33702	100.305428	40.397591	33.562809	106.250725	37.570795	14.1128945	103.2780765	-69.937101	20.6576595	92.9813695
-7.932462	2.880885	96.69384	-16.084085	17.550739	98.180756	34.874138	-5.053445	100.104179	40.516563	33.785744	106.133179	37.6953505	14.3661495	103.118679	-69.8635205	20.7353285	93.242833
-8.700444	3.527122	96.681679	-15.997663	17.812063	98.222305	34.996136	-4.667712	99.907867	40.515247	34.094696	105.865013	37.7556915	14.713492	102.88644	-69.7510175	20.910634	93.55817
-9.215425	3.86978	96.687691	-15.997483	17.963923	98.247246	35.065449	-4.440645	99.85495	40.464531	34.282597	105.72126	37.76499	14.920976	102.788105	-69.759956	21.00687	93.706387
-9.751603	4.204284	96.729233	-16.013536	18.052805	98.311714	35.10981	-4.24335	99.868378	40.787926	34.272938	105.381119	37.948868	15.014794	102.6247485	-69.97594	21.090816	93.9986795
-10.274979	4.499127	96.802208	-16.02516	18.152674	98.377136	35.162289	-4.115757	99.863754	40.354904	34.515789	105.484863	37.7585965	15.200016	102.6743085	-69.8089165	21.105332	94.0799635
-10.794988	4.7616	96.897522	-16.001007	18.151773	98.466431	35.19511	-4.042333	99.888878	40.29406	34.568188	105.408112	37.744585	15.2629275	102.648495	-69.746599	21.0406185	94.284367
-11.312697	4.970239	96.976288	-15.987368	18.134087	98.535225	35.218857	-4.029278	99.897476	40.307198	34.576469	105.354431	37.7630275	15.2735955	102.6259535	-69.7377635	20.9945785	94.4444965
-11.835723	5.172865	97.056816	-15.979775	18.06707	98.614883	35.229004	-4.052003	99.917618	40.329323	34.566292	105.322037	37.7791635	15.2571445	102.6198275	-69.7387135	20.8769955	94.6099385
-12.544301	5.464259	97.121605	-15.933384	18.01708	98.66362	35.28064	-4.113381	99.940453	40.381248	34.499374	105.25885	37.830944	15.1929965	102.5996515	-69.697712	20.8411635	94.7275885
-13.005554	5.659344	97.12693	-15.869193	17.962378	98.66169	35.338383	-4.176369	99.950668	40.417896	34.461597	105.206772	37.8781395	15.142614	102.57872	-69.6165255	20.782142	94.74466
-13.456048	5.864296	97.11264	-15.799986	17.92473	98.648262	35.393375	-4.206551	99.949669	40.476128	34.412449	105.14975	37.9347515	15.102949	102.5497095	-69.5347235	20.746511	94.7468145
-13.879347	6.045806	97.083351	-15.694879	17.881084	98.630836	35.487831	-4.217556	99.946686	40.529415	34.380436	105.128288	38.008623	15.08144	102.537487	-69.398381	20.680728	94.724185
-14.302599	6.235265	97.062195	-15.640894	17.869356	98.60714	35.587631	-4.204711	99.938713	40.57695	34.391865	105.126122	38.0822905	15.093577	102.5324175	-69.3640785	20.645135	94.6818625
-14.669471	6.431871	97.017105	-15.582602	17.865879	98.574173	35.665585	-4.176236	99.912598	40.646389	34.427303	105.097816	38.155987	15.1255335	102.505207	-69.321191	20.6062245	94.643139
-15.053168	6.648513	96.97081	-15.510217	17.85858	98.526482	35.738415	-4.140354	99.865578	40.683937	34.47171	105.053177	38.211176	15.165678	102.4593775	-69.23161	20.551482	94.5935865
-15.568837	6.964316	96.867935	-15.457676	17.897095	98.429321	35.850559	-4.056632	99.836128	40.71983	34.519051	104.966736	38.2851945	15.2312095	102.401432	-69.2005465	20.5629805	94.45721
-15.918161	7.157073	96.820953	-15.44882	17.949114	98.355659	35.896797	-4.018428	99.845512	40.729393	34.543839	104.912292	38.313095	15.2627055	102.378902	-69.210735	20.6355225	94.332416
-16.252937	7.352487	96.747704	-15.43764	17.998018	98.299652	35.945835	-3.990471	99.852577	40.725933	34.550129	104.849205	38.335884	15.279829	102.350891	-69.211164	20.716207	94.248413
-16.58308	7.573287	96.675583	-15.427558	18.035707	98.250427	35.963966	-3.966732	99.835548	40.702026	34.548149	104.794815	38.332996	15.2907085	102.3151815	-69.188112	20.7807055	94.1856725
-16.868036	7.760657	96.637505	-15.416559	18.083996	98.172478	35.976387	-3.950291	99.800621	40.655479	34.549248	104.755234	38.315933	15.2994785	102.2779275	-69.149051	20.8685135	94.0670285
-17.189379	7.973106	96.568665	-15.389339	18.132362	98.148422	35.993378	-3.916423	99.759727	40.648346	34.514763	104.713776	38.320862	15.29917	102.2367515	-69.09954	20.965554	94.0600925
-17.494652	8.159598	96.541168	-15.376207	18.17205	98.130318	35.995342	-3.85257	99.720169	40.615986	34.540886	104.702499	38.305664	15.344158	102.211334	-69.058078	20.999942	94.049302
-17.923243	8.459557	96.466888	-15.372644	18.237431	98.09977	36.056358	-3.729124	99.677719	40.588589	34.665363	104.745987	38.3224735	15.4681195	102.211853	-69.0677615	21.0067425	93.987687
-18.137531	8.644204	96.471138	-15.353182	18.307812	98.10099	36.086227	-3.599979	99.703049	40.578339	34.786491	104.819611	38.332283	15.593256	102.26133	-69.038647	21.022368	93.94065
-18.37952	8.859983	96.425995	-15.361528	18.371918	98.089859	36.121471	-3.494408	99.726326	40.564884	34.911858	104.898239	38.3431775	15.708725	102.3122825	-69.0662335	21.035111	93.8674355
-18.627417	9.012285	96.388054	-15.397246	18.439432	98.074242	36.119183	-3.391764	99.779663	40.490093	35.041573	104.923424	38.304638	15.8249045	102.3515435	-69.09913	21.0539595	93.7969405
-18.814571	9.154713	96.354218	-15.408179	18.508703	98.025719	36.144714	-3.324445	99.855713	41.046204	34.954029	104.789803	38.595459	15.814792	102.322758	-69.411817	21.202614	93.72868
-19.027584	9.262236	96.285835	-15.379317	18.547504	97.962151	36.194866	-3.277504	99.974106	41.027668	34.985931	104.787697	38.611267	15.8542135	102.3809015	-69.369901	21.2407945	93.5434005
-19.245268	9.360195	96.172218	-15.417231	18.645441	97.803757	36.240585	-3.22261	100.165665	41.007149	35.052067	104.802391	38.623867	15.9147285	102.484028	-69.458329	21.3761535	93.123486
-19.606865	9.46451	95.773804	-15.469527	18.761005	97.360703	36.312428	-3.227314	100.58374	40.923355	35.165749	104.832115	38.6178915	15.9692175	102.7079275	-69.5569455	21.5527925	92.0134785
-19.84532	9.53844	95.323036	-15.565346	18.839424	96.896721	36.302547	-3.251482	100.909233	40.880116	35.223503	104.806557	38.5913315	15.9860105	102.857895	-69.7220235	21.6928375	90.935547
-20.133642	9.610664	94.877686	-15.62354	18.868361	96.419624	36.257946	-3.270571	101.169991	40.216621	34.723068	105.057083	38.2372835	15.7262485	103.113537	-69.4843635	22.0104735	89.725711
-20.478163	9.640474	94.513168	-15.706809	18.899231	96.044884	36.198444	-3.309217	101.328239	40.205059	34.958939	104.857719	38.2017515	15.824861	103.092979	-69.6153695	21.973601	88.996789
-20.79372	9.611423	94.318993	-15.744124	18.87599	95.862541	36.123348	-3.30421	101.344254	40.089863	34.918491	104.731873	38.1066055	15.8071405	103.0380635	-69.5948535	21.9448395	88.6870185
-21.230772	9.601386	94.198387	-15.697252	18.792521	95.803322	36.149765	-3.309688	101.24559	39.997189	34.842148	104.6399	38.073477	15.76623	102.942745	-69.467981	21.818812	88.663899
-21.667891	9.606255	94.071991	-15.633512	18.735588	95.730637	36.221684	-3.27357	101.091064	39.950821	34.849678	104.548416	38.0862525	15.788054	102.81974	-69.3532765	21.683122	88.641534
-22.391407	9.662775	93.878761	-15.476583	18.685125	95.573723	36.30452	-3.242654	100.84581	40.047619	34.897881	104.315689	38.1760695	15.8276135	102.5807495	-69.1292355	21.5426365	88.5666965
-22.907534	9.690575	93.819511	-15.37638	18.653368	95.528671	36.343262	-3.231632	100.780342	40.099953	34.874279	104.211212	38.2216075	15.8213235	102.495777	-68.9743675	21.4854125	88.561565
-23.536318	9.726053	93.800652	-15.330834	18.630745	95.566429	36.411251	-3.262093	100.84848	40.138874	34.848244	104.173073	38.2750625	15.7930755	102.5107765	-68.9367305	21.4684145	88.6220815
-24.172718	9.824888	93.846962	-15.348345	18.641605	95.626427	36.431416	-3.282009	100.99572	40.177822	34.839264	104.174004	38.304619	15.7786275	102.584862	-69.001309	21.5045825	88.667992
-24.66976	9.694011	93.744728	-15.373924	18.640259	95.641792	36.43021	-3.305443	101.10891	40.184071	34.854565	104.179741	38.3071405	15.774561	102.6443255	-69.0549885	21.505957	88.6392585
-25.460741	9.894496	93.725662	-15.417349	18.650167	95.625908	36.377804	-3.299062	101.147423	40.168343	34.857788	104.134872	38.2730735	15.779363	102.6411475	-69.1077715	21.520971	88.6106685
-26.161736	9.940108	93.690788	-15.442408	18.636106	95.580391	36.35548	-3.277483	101.102257	40.091862	35.244816	104.02919	38.223671	15.9836665	102.5657235	-69.108487	21.2885455	88.5950585
-27.538937	10.25362	93.4832	-15.490927	18.639671	95.454842	36.318855	-3.208751	100.995132	39.993687	35.271431	103.83712	38.156271	16.03134	102.416126	-69.138125	21.248002	88.493558
-28.411385	10.441435	93.388977	-15.503277	18.638996	95.40239	36.306614	-3.182706	100.896309	39.976406	34.935894	103.65802	38.14151	15.876594	102.2771645	-69.148064	21.401398	88.5276155
-29.277855	10.634268	93.297432	-15.513541	18.646168	95.302834	36.318062	-3.153614	100.71759	39.944347	34.93792	103.378914	38.1312045	15.892153	102.048252	-69.1582865	21.400183	88.557416
-30.158133	10.813509	93.097107	-15.464598	18.626204	95.154869	36.317818	-3.126148	100.455322	39.858067	35.23534	103.059402	38.0879425	16.054596	101.757362	-69.0171385	21.197812	88.552376
-31.114918	11.051995	92.946274	-15.437907	18.638012	94.973083	36.347603	-3.089154	100.094208	39.761726	34.912479	102.641129	38.0546645	15.9116625	101.3676685	-68.9304785	21.3643615	88.5784975
-32.035782	11.271154	92.747932	-15.400531	18.626034	94.762611	36.365742	-3.046907	99.614014	39.650692	34.949268	102.13765	38.008217	15.9511805	100.875832	-68.809279	21.3008875	88.64939
-32.990017	11.568412	92.543015	-15.343483	18.623075	94.452606	36.412666	-3.032416	98.895683	39.537216	35.319309	101.403473	37.974941	16.1434465	100.149578	-68.661907	21.1027035	88.755634
-34.461525	12.025344	92.240639	-15.11964	18.611446	93.770134	36.46524	-2.873216	97.095879	39.381947	35.339348	99.365662	37.9235935	16.233066	98.2307705	-68.1628735	20.989826	89.3094975
-35.356098	12.34052	92.156174	-14.878501	18.604139	93.149551	36.512157	-2.643867	95.330498	39.087646	35.403809	97.333664	37.7999015	16.379971	96.332081	-67.5569035	20.828307	89.967021
-36.212776	12.73071	92.22184	-14.538884	18.599663	92.45829	36.560009	-2.432802	93.183914	38.472046	35.602901	95.086052	37.5160275	16.5850495	94.134983	-66.5937955	20.6142765	90.781597
-37.014626	13.139203	92.376717	-14.211906	18.576857	91.753448	36.523636	-2.29425	90.950439	37.59042	35.85545	92.748154	37.057028	16.7806	91.8492965	-65.48084	20.373114	91.6575995
-37.777359	13.622372	92.584869	-14.004037	18.577341	91.062592	36.322575	-2.202277	88.804367	36.822414	35.860821	90.255302	36.5724945	16.829272	89.5298345	-64.5805685	20.32541	92.5953495
-38.464355	14.117767	92.653046	-13.990784	18.56358	90.34156	36.026596	-2.186326	86.77388	36.171051	35.808407	87.829552	36.0988235	16.8110405	87.301716	-64.0803915	20.3161195	93.381404
-39.092754	14.715961	92.532593	-14.077194	18.534704	89.554558	35.698078	-2.181236	84.992722	35.596138	35.699135	85.683037	35.647108	16.7589495	85.3378795	-63.801496	20.3104585	93.7712365
-39.840847	15.662737	92.008919	-14.337255	18.474264	88.49501	35.211792	-2.189076	83.117912	34.809231	35.447701	83.271255	35.0105115	16.6293125	83.1945835	-63.6850215	20.3192155	93.7954365
-40.104111	16.345766	91.594521	-14.548419	18.409412	87.906799	34.993305	-2.202532	82.317772	34.463036	35.366722	82.126617	34.7281705	16.582095	82.2221945	-63.8250085	20.236729	93.5914035
-40.27227	17.030058	91.113869	-14.806555	18.327881	87.339088	34.858406	-2.207366	81.630959	34.253101	35.376778	81.236549	34.5557535	16.584706	81.433754	-64.1688635	20.071056	93.244422
-40.318321	17.778482	90.554909	-15.01465	18.228186	86.800735	34.69281	-2.238948	81.07798	34.10228	35.42522	80.565704	34.397545	16.593136	80.821842	-64.426845	19.863236	92.779628
-40.076691	18.532988	90.010582	-15.256437	18.087746	86.388664	34.527992	-2.275855	80.720764	33.882305	35.424961	80.192688	34.2051485	16.574553	80.456726	-64.7180225	19.600939	92.320602
-39.759712	19.353699	89.55687	-15.544176	17.978937	86.121681	34.415146	-2.334523	80.494675	33.740681	35.345901	79.985504	34.0779135	16.505689	80.2400895	-65.1662655	19.452185	92.0032725
-39.231281	20.18305	89.177032	-15.820715	17.837255	85.96727	34.313271	-2.403578	80.398613	33.731628	35.303707	79.899345	34.0224495	16.4500645	80.148979	-65.6638795	19.2244455	91.785561
-38.093533	21.459255	88.679619	-16.151606	17.716618	85.849625	34.208683	-2.494029	80.414078	33.659969	35.282429	80.097458	33.934326	16.3942	80.255768	-66.237538	19.039036	91.443482
-37.147514	22.370356	88.33963	-16.29953	17.609772	85.864609	34.158871	-2.577758	80.5224	33.675888	35.265453	80.307831	33.9173795	16.3438475	80.4151155	-66.5164395	18.8756965	91.3141025
-36.034824	23.353296	88.091492	-16.400122	17.546314	85.933998	34.112255	-2.652442	80.640205	33.73177	35.205437	80.570862	33.9220125	16.2764975	80.6055335	-66.7222565	18.8161305	91.2624625
-34.696369	24.28594	87.877213	-16.478964	17.449934	86.004189	34.082844	-2.748729	80.773178	33.811543	35.105495	80.84549	33.9471935	16.178383	80.809334	-66.9051215	18.721485	91.199044
-33.251392	25.303034	87.579689	-16.454014	17.371664	86.063911	34.058311	-2.895464	80.889793	33.946991	34.954865	81.099098	34.002651	16.0297005	80.9944455	-66.910679	18.7136275	91.1333765
-31.570372	26.242668	87.243942	-16.449577	17.292389	86.051758	34.046631	-3.058428	81.008362	34.043442	34.787647	81.425682	34.0450365	15.8646095	81.217022	-66.9441905	18.7201685	90.886494
-29.875496	27.27434	86.782188	-16.423002	17.195229	85.996071	34.023159	-3.261503	81.193405	34.205837	34.592358	81.773842	34.114498	15.6654275	81.4836235	-66.960502	18.7250305	90.5085185
-27.01889	28.757793	86.066208	-16.469015	17.08713	85.833572	34.00853	-3.622767	81.687798	34.708549	34.095394	82.460564	34.3585395	15.2363135	82.074181	-67.2965695	18.9379465	89.592963
-24.940453	29.776377	85.787186	-16.514275	16.915936	85.858345	33.978657	-3.897424	82.396156	35.167507	33.679371	83.413742	34.573082	14.8909735	82.904949	-67.601632	18.9408985	88.811741
-22.698399	30.660873	85.793808	-16.609446	16.702633	86.092361	34.010704	-4.272831	83.5336	35.673763	33.206539	85.052231	34.8422335	14.466854	84.2929155	-68.0611255	18.938412	87.8918065
-20.371222	31.565262	86.349365	-16.720699	16.415955	86.660828	34.14362	-4.798689	85.098694	36.201519	32.882545	87.515289	35.1725695	14.041928	86.3069915	-68.6139675	18.789982	87.0146645
-17.966022	32.38345	87.370232	-16.810032	16.116282	87.49704	34.352665	-5.289555	86.914246	36.771374	32.784904	90.61895	35.5620195	13.7476745	88.766598	-69.1820835	18.4848895	86.227482
-15.511756	33.110748	88.793777	-16.883179	15.855567	88.488838	34.547787	-5.723941	88.817467	37.48069	32.762058	93.812164	36.0142385	13.5190585	91.3148155	-69.7805965	18.1920755	85.6628605
-13.030581	33.780136	90.348801	-16.824621	15.634702	89.552666	34.695732	-6.12413	90.779724	38.049675	32.691227	96.932625	36.3727035	13.2835485	93.8561745	-70.0219455	17.9858555	85.2491575
-9.234338	34.636341	93.036659	-16.6429	15.446651	91.264969	35.04879	-6.559001	93.79454	38.398975	32.528008	101.534584	36.7238825	12.9845035	97.664562	-70.0096825	17.9087985	84.865376
-6.778232	35.075283	94.898643	-16.568718	15.487819	92.415306	35.332947	-6.681429	95.740829	38.721447	32.476349	104.054703	37.027197	12.89746	99.897766	-70.164633	18.078178	84.932846
-4.365548	35.449982	96.647469	-16.434679	15.566293	93.511772	35.556297	-6.699004	97.547325	38.937214	32.544487	106.410637	37.2467555	12.9227415	101.978981	-70.1161135	18.2098445	85.044563
-2.019195	35.718395	98.366257	-16.284128	15.701699	94.555954	35.865353	-6.714723	99.315529	39.156441	32.648567	108.455833	37.510897	12.966922	103.885681	-70.079153	18.436476	85.226227
0.216045	35.887508	100.031677	-16.133789	15.830058	95.535698	36.243309	-6.717745	100.815132	39.33139	32.75481	110.364136	37.7873495	13.0185325	105.589634	-70.0549275	18.6415835	85.481762
2.382132	35.891453	101.558769	-15.922801	15.930247	96.449303	36.497841	-6.676356	102.272591	39.508316	32.819824	112.065926	38.0030785	13.071734	107.1692585	-69.8486805	18.78876	85.7293475
4.450308	35.7897	103.012527	-15.720866	16.007671	97.28978	36.882175	-6.736146	103.51355	39.762276	32.855469	113.527664	38.3222255	13.0596615	108.520607	-69.7639575	18.9556805	86.058953
7.404316	35.383396	104.705574	-15.420227	16.074348	98.304169	37.356632	-6.801355	104.867996	40.1716	32.937416	115.052017	38.764116	13.0680305	109.9600065	-69.60457	19.0806655	86.6483315
9.301238	35.035187	105.387772	-15.181004	16.138958	98.751945	37.662552	-6.809613	105.439995	40.395561	32.933575	115.648689	39.0290565	13.061981	110.544342	-69.3910645	19.215935	86.959548
11.10876	34.558903	105.863655	-14.89504	16.221642	99.089706	37.992031	-6.819016	105.780342	40.659969	32.901043	115.892395	39.326	13.0410135	110.8363685	-69.11608	19.4022705	87.3430435
12.849802	34.010212	106.075844	-14.573484	16.26984	99.347115	38.272018	-6.794569	106.034744	40.92466	32.864601	115.984871	39.598339	13.035016	111.0098075	-68.745307	19.504664	87.6844225
14.477637	33.321289	106.168785	-14.231277	16.331125	99.574425	38.585896	-6.81325	106.27494	41.211384	32.827602	115.971771	39.89864	13.007176	111.1233555	-68.361194	19.655074	88.0254945
15.969438	32.516373	106.280853	-13.842742	16.342487	99.834854	38.928246	-6.908561	106.59063	41.503063	32.730053	116.019348	40.2156545	12.910746	111.304989	-67.9011385	19.774228	88.364719
17.342178	31.530476	106.43177	-13.488121	16.321859	100.141991	39.288757	-7.082173	107.089523	41.83609	32.608341	116.135178	40.5624235	12.763084	111.6123505	-67.5386655	19.880634	88.6716315
19.109402	29.865499	106.733963	-12.925691	16.187782	100.693581	39.80582	-7.456206	107.99025	42.350937	32.349251	116.550529	41.0783785	12.4465225	112.2703895	-66.9297605	19.9290415	89.1167725
20.141375	28.603357	107.074677	-12.55863	16.01676	101.069771	40.116188	-7.800098	108.738495	42.678185	32.134377	117.011131	41.3971865	12.1671395	112.874813	-66.5144465	19.8663805	89.264729
20.949987	27.199846	107.5569	-12.226978	15.796953	101.491966	40.399479	-8.165569	109.584129	43.035282	31.840149	117.512215	41.7173805	11.83729	113.548172	-66.1713365	19.756616	89.43576
21.645529	25.802851	108.006355	-11.880716	15.522898	101.946686	40.689148	-8.504621	110.435509	43.36377	31.530788	118.03582	42.026459	11.5130835	114.2356645	-65.787891	19.5327125	89.6577075
22.150078	24.337063	108.379128	-11.566738	15.25376	102.38298	40.993652	-8.851655	111.243843	43.656792	31.278452	118.509247	42.325222	11.2133985	114.876545	-65.458698	19.2941215	89.889415
22.539265	22.779737	108.66423	-11.246567	14.958636	102.751778	41.31815	-9.183908	111.918129	43.984352	31.016912	118.808281	42.651251	10.916502	115.363205	-65.144385	19.00077	90.140351
22.809673	21.234169	108.762123	-10.967863	14.713022	103.029427	41.657539	-9.476797	112.41835	44.301693	30.7626	118.863892	42.979616	10.6429015	115.641121	-64.915342	18.7831425	90.417733
22.960829	18.922211	108.582306	-10.52182	14.28701	103.222343	42.14608	-9.871634	112.777054	44.668846	30.422253	118.625702	43.407463	10.2753095	115.701378	-64.451103	18.2987105	90.743308
22.883078	17.349102	108.328125	-10.252505	14.004107	103.244034	42.443951	-10.100788	112.773369	44.888432	30.154879	118.267319	43.6661915	10.0270455	115.520344	-64.1712015	17.9811685	90.967724
22.734226	15.779464	107.927345	-10.010273	13.692967	103.184387	42.685425	-10.337109	112.607048	45.12711	29.888168	117.730919	43.9062675	9.7755295	115.1689835	-63.9268135	17.6104045	91.1997905
22.432774	14.221597	107.468643	-9.804225	13.391696	103.050278	42.882042	-10.564663	112.299553	45.322823	29.616394	117.133522	44.1024325	9.5258655	114.7165375	-63.7108825	17.2575265	91.3840185
21.96739	12.672183	106.943321	-9.631639	13.106778	102.860703	43.078598	-10.80398	111.872482	45.456291	29.3729	116.457787	44.2674445	9.28446	114.1651345	-63.5307225	16.929096	91.5562715
21.444767	11.11132	106.304108	-9.538344	12.838151	102.613052	43.269684	-11.035771	111.311386	45.553459	29.093542	115.650574	44.4115715	9.0288855	113.48098	-63.4882595	16.6474165	91.745124
20.759089	9.623772	105.592033	-9.450503	12.583826	102.300301	43.413666	-11.276413	110.636589	45.617531	28.821146	114.718208	44.5155985	8.7723665	112.6773985	-63.4166045	16.3952855	91.9232035
19.556358	7.406559	104.538849	-9.321776	12.246111	101.821922	43.51009	-11.521504	109.559296	45.563271	28.416056	113.452232	44.5366805	8.447276	111.505764	-63.1802325	16.044946	92.13808
18.658863	5.940435	103.917	-9.28885	12.031734	101.579987	43.565567	-11.754696	108.876968	45.569298	28.170406	112.630272	44.5674325	8.207855	110.75362	-63.1451325	15.855613	92.406354
17.668476	4.52159	103.335464	-9.261971	11.810932	101.399376	43.575104	-11.953416	108.199814	45.56921	27.791086	111.925064	44.572157	7.918835	110.062439	-63.096099	15.703029	92.736313
16.56459	3.115509	102.882751	-9.247534	11.586051	101.266655	43.533836	-12.218347	107.62075	45.463451	27.494911	111.479141	44.4986435	7.638282	109.5499455	-62.9937115	15.53382	92.9833645
15.40379	1.695636	102.462196	-9.253834	11.342261	101.173927	43.509754	-12.507982	107.129608	45.452999	27.149742	111.033508	44.4813765	7.32088	109.081558	-62.9890445	15.363642	93.266296
14.189521	0.343695	102.064552	-9.265801	11.104858	101.083122	43.460091	-12.735017	106.664848	45.427296	26.831612	110.602722	44.4436935	7.0482975	108.633785	-62.9752955	15.1614185	93.532459
12.906478	-1.014745	101.688454	-9.287388	10.91493	100.962273	43.410725	-12.928211	106.187759	45.359547	26.611641	110.18219	44.385136	6.841715	108.1849745	-62.959912	14.988145	93.7395715
10.873301	-2.910189	101.022957	-9.361363	10.756279	100.72982	43.365211	-13.103445	105.414558	45.269325	26.279408	109.373489	44.317268	6.5879815	107.3940235	-63.039994	14.9245765	94.0656165
9.443421	-4.163292	100.510574	-9.39685	10.664291	100.490692	43.278908	-13.137452	104.910553	45.126133	26.13254	108.817085	44.2025205	6.497544	106.863819	-62.9962205	14.831038	94.117565
7.978383	-5.368116	99.985283	-9.494247	10.633224	100.265739	43.179909	-13.162881	104.375633	44.999393	25.988983	108.235039	44.089651	6.413051	106.305336	-63.078145	14.853397	94.226142
6.455102	-6.584305	99.537971	-9.581799	10.578019	100.057259	43.06588	-13.166828	103.938232	44.838791	25.862005	107.786964	43.9523355	6.3475885	105.862598	-63.1159335	14.8084495	94.25192
4.893204	-7.754868	99.136642	-9.662767	10.534881	99.913475	42.980442	-13.157084	103.582108	44.6647	25.790844	107.453468	43.822571	6.31688	105.517788	-63.148105	14.752882	94.309162
3.297601	-8.924799	98.831764	-9.769568	10.492786	99.809402	42.884483	-13.106576	103.252777	44.527122	25.796885	107.120895	43.7058025	6.3451545	105.186836	-63.2449385	14.6404175	94.431968
1.636371	-10.075724	98.559219	-9.88317	10.515792	99.715057	42.762871	-12.992395	102.989006	44.369675	25.860933	106.725601	43.566273	6.434269	104.8573035	-63.332613	14.597315	94.5728105
-0.885544	-11.768699	98.486313	-10.022441	10.685954	99.569542	42.64241	-12.754682	102.734604	44.065456	25.914291	105.794617	43.353933	6.5798045	104.2646105	-63.398815	14.7921035	94.8744735
-2.582992	-12.875753	98.557838	-10.103093	10.84737	99.416023	42.580376	-12.59137	102.643692	43.82716	26.056623	104.902634	43.203768	6.7326265	103.773163	-63.409954	14.9621135	95.058883
-4.303049	-13.90592	98.909935	-10.153264	11.038374	99.215355	42.46637	-12.335343	102.555527	43.538303	26.164543	103.67701	43.0023365	6.9146	103.1162685	-63.3088645	15.162148	95.3144415
-5.996085	-14.915441	99.297676	-10.192917	11.270889	98.976753	42.415653	-12.000121	102.450417	43.139492	26.282368	102.161774	42.7775725	7.1411235	102.3060955	-63.1634065	15.4006545	95.6474105
-7.67612	-15.808868	99.895561	-10.201759	11.501571	98.660614	42.406525	-11.656172	102.353981	42.599701	26.317034	100.448357	42.503113	7.330431	101.401169	-62.906631	15.672711	95.920059
-9.322711	-16.623728	100.523415	-10.241376	11.690094	98.331299	42.45116	-11.247471	102.16153	41.977222	26.387602	98.7584	42.214191	7.5700655	100.459965	-62.696943	15.8101225	96.202633
-10.962366	-17.399067	101.135269	-10.3202	11.782786	97.994606	42.44278	-10.890428	102.013382	41.568707	26.511353	97.308563	42.0057435	7.8104625	99.6609725	-62.6461435	15.7551095	96.3282395
-13.38288	-18.264914	101.938019	-10.445563	11.732032	97.532135	42.419643	-10.475264	101.88652	41.101852	26.491175	95.49054	41.7607475	8.0079555	98.68853	-62.6518735	15.4561085	96.37574
-14.945772	-18.768778	102.363907	-10.573701	11.651484	97.182663	42.368214	-10.286094	101.708794	40.731007	26.573792	94.48774	41.5496105	8.143849	98.098267	-62.6970125	15.159119	96.267059
-16.448633	-19.09833	102.653275	-10.718562	11.53926	96.903908	42.220707	-10.023487	101.708237	40.394062	26.589334	93.744957	41.3073845	8.2829235	97.726597	-62.7445085	14.7955965	96.081219
-17.787788	-19.400364	102.851227	-10.943162	11.4271	96.762077	42.157028	-9.856071	101.788483	40.037247	26.557922	93.321663	41.0971375	8.3509255	97.555073	-62.9834615	14.5032745	95.969081
-19.333256	-19.368927	102.933792	-11.160098	11.252234	96.647919	42.023697	-9.739971	101.831116	39.762196	26.638962	93.148956	40.8929465	8.4494955	97.490036	-63.2131425	14.0549725	95.805802
-20.736498	-19.246609	102.91256	-11.356444	11.096581	96.544365	41.842625	-9.632357	101.862297	39.547112	26.706358	93.090019	40.6948685	8.5370005	97.476158	-63.4077565	13.6561615	95.612572
-22.147141	-18.905331	102.84227	-11.556434	10.972163	96.457428	41.713722	-9.557804	101.892426	39.303318	26.797653	93.149979	40.50852	8.6199245	97.5212025	-63.621388	13.3244015	95.3936535
-24.08707	-18.039995	102.57019	-11.871197	10.868345	96.386101	41.444912	-9.437403	102.00589	39.055672	26.914879	93.281487	40.250292	8.738738	97.6436885	-63.992686	12.997952	95.1285135
-25.377802	-17.219969	102.312363	-12.059443	10.851779	96.33033	41.245117	-9.373054	101.997269	38.958496	26.99272	93.371025	40.1018065	8.809833	97.684147	-64.2206925	12.893725	94.976513
-26.576031	-16.200062	102.033081	-12.24209	10.874092	96.286041	41.007809	-9.302171	101.996742	38.863609	27.088816	93.494843	39.935709	8.8933225	97.7457925	-64.419889	12.8548615	94.8262895
-27.708076	-14.966994	101.726387	-12.397984	10.925557	96.27916	40.813702	-9.264556	102.049683	38.821819	27.112621	93.651672	39.8177605	8.9240325	97.8506775	-64.6137285	12.9270815	94.7076425
-28.801247	-13.573426	101.358246	-12.536654	10.991585	96.319756	40.636929	-9.217102	102.122208	38.730812	27.16118	93.87809	39.6838705	8.972039	98.000149	-64.7571785	13.011131	94.639363
-29.853779	-11.983846	100.937561	-12.654112	11.095287	96.348328	40.467899	-9.183531	102.173378	38.689442	27.28574	94.172081	39.5786705	9.0511045	98.1727295	-64.8868945	13.1394695	94.5239265
-30.87303	-10.206568	100.47963	-12.758912	11.208782	96.359116	40.299252	-9.086982	102.084694	38.705463	27.376661	94.437996	39.5023575	9.1448395	98.261345	-65.0201815	13.2727245	94.456887
-32.230278	-7.312058	99.599152	-12.920436	11.344628	96.270981	40.00452	-8.993948	101.507523	38.684971	27.609467	94.687614	39.3447455	9.3077595	98.0975685	-65.1856175	13.3814965	94.4443935
-33.094276	-5.226824	98.855698	-13.039902	11.414028	96.093933	39.781269	-8.957364	100.682053	38.631622	27.760017	94.620461	39.2064455	9.4013265	97.651257	-65.2862495	13.4267295	94.536609
-33.940361	-2.986847	98.018478	-13.16493	11.446191	95.772995	39.461399	-8.932058	99.408279	38.535992	27.922979	94.324898	38.9986955	9.4954605	96.8665885	-65.3285555	13.3969215	94.6794015
-34.675354	-0.629154	97.167244	-13.315423	11.525347	95.302452	39.045517	-8.819946	97.730789	38.420071	28.075323	93.768921	38.732794	9.6276885	95.749855	-65.36364	13.4230055	94.855049
-35.39082	1.859738	96.413544	-13.43872	11.640387	94.81665	38.546192	-8.616987	95.818642	38.31654	28.266176	92.996284	38.431366	9.8245945	94.407463	-65.308806	13.4561795	95.225837
-35.993149	4.43662	95.694382	-13.637622	11.776658	94.375053	37.974831	-8.261778	93.96196	38.00148	28.474586	92.428719	37.9881555	10.106404	93.1953395	-65.2633995	13.446912	95.5547665
-36.426453	7.202817	95.263374	-13.948997	11.967113	94.091972	37.37328	-7.843061	92.498016	37.543301	28.813946	92.25457	37.4582905	10.4854425	92.376293	-65.3562845	13.4487835	95.807651
-37.293056	11.136023	95.030586	-14.625555	12.337203	93.930473	36.583199	-6.995522	90.973274	36.882706	29.613314	92.764053	36.7329525	11.308896	91.8686635	-65.9840625	13.36551	95.9922825
-37.638477	13.822598	95.058708	-15.113724	12.635359	93.918617	36.118301	-6.357298	90.342705	36.534267	30.264357	93.472641	36.326284	11.9535295	91.907673	-66.553732	13.3171885	95.929561
-37.92038	16.47278	95.180962	-15.57975	13.007739	93.950119	35.713207	-5.742193	90.003792	36.327923	30.87207	94.332794	36.020565	12.5649385	92.168293	-67.180065	13.4505395	95.731945
-38.102802	19.105429	95.40284	-15.989736	13.377317	94.035065	35.420494	-5.189387	89.881706	36.142029	31.411278	95.216164	35.7812615	13.1109455	92.548935	-67.7607335	13.6436885	95.521195
-38.23513	21.591177	95.705948	-16.411644	13.799962	94.092567	35.188248	-4.722368	89.888069	36.002888	31.852951	96.055	35.595568	13.5652915	92.9715345	-68.418856	14.0346325	95.2135995
-38.269928	24.087929	95.970474	-16.692833	14.146339	94.1026	34.948429	-4.34566	89.938599	35.868679	32.183311	96.765015	35.408554	13.9188255	93.351807	-68.79422	14.3738525	94.853393
-38.240986	26.414412	96.141113	-16.955978	14.502205	94.050865	34.712566	-4.07522	89.927917	35.721786	32.40419	97.314789	35.217176	14.164485	93.621353	-69.129132	14.839925	94.480377
-38.04586	29.743347	96.32682	-17.220249	14.933966	93.844948	34.371548	-3.838318	89.898941	35.533821	32.504391	97.826775	34.9526845	14.3330365	93.862858	-69.3931825	15.5348955	93.827038
-37.878319	31.846157	96.379761	-17.423548	15.209913	93.65313	34.165279	-3.800776	89.899673	35.45356	32.484612	98.063019	34.8094195	14.341918	93.981346	-69.6565155	16.077908	93.324914
-37.585686	33.766346	96.421722	-17.633175	15.376414	93.455521	33.921841	-3.817244	89.884926	35.376328	32.387177	98.342964	34.6490845	14.2849665	94.113945	-69.9154345	16.4678615	92.797097
-37.300842	35.499039	96.534454	-17.839058	15.451538	93.32135	33.640808	-3.9051	89.812508	35.302429	32.23103	98.66539	34.4716185	14.162965	94.238949	-70.1497345	16.740111	92.403751
-37.026176	37.087013	96.759872	-18.035885	15.483204	93.171051	33.378643	-4.02071	89.75367	35.248196	32.080696	99.127083	34.3134195	14.029993	94.4403765	-70.3851895	16.936415	91.9017255
-36.621792	38.492832	97.00135	-18.279837	15.478677	93.088585	33.097046	-4.12517	89.719597	35.243469	32.004192	99.643112	34.1702575	13.939511	94.6813545	-70.7299315	17.017843	91.4958155
-36.173874	39.684998	97.413353	-18.505114	15.38273	93.057167	32.836662	-4.198771	89.678474	35.268536	31.925852	100.210747	34.052599	13.8635405	94.9446105	-71.062827	16.9019195	91.1697235
-35.510082	41.118683	98.31002	-18.80127	15.313567	93.213249	32.527328	-4.28217	89.653458	35.310364	31.826241	101.004601	33.918846	13.7720355	95.3290295	-71.521386	16.8550985	91.0974685
-35.00732	41.891827	98.960266	-18.952007	15.323544	93.405869	32.349491	-4.247534	89.636757	35.320763	31.81698	101.377869	33.835127	13.784723	95.507313	-71.739141	16.862365	91.304425
-34.484818	42.54023	99.4776	-19.067886	15.373002	93.620964	32.249268	-4.156689	89.659264	35.294941	31.861576	101.617706	33.7721045	13.8524435	95.638485	-71.9078765	16.8935605	91.603443
-33.880112	43.008759	99.836884	-19.142351	15.480429	93.822815	32.186726	-4.034024	89.72963	35.25182	31.996813	101.711319	33.719273	13.9813945	95.7204745	-72.003975	16.9794635	91.9251555
-33.398842	43.366886	100.090469	-19.202082	15.614913	94.032166	32.138077	-3.892147	89.810143	35.190342	32.160511	101.656128	33.6642095	14.134182	95.7331355	-72.0683735	17.095644	92.3311965
-32.571091	43.389797	100.023972	-19.293205	15.768163	94.126663	32.088692	-3.784312	89.858101	35.074131	32.291286	101.521622	33.5814115	14.253487	95.6898615	-72.1678215	17.282839	92.5634645
-31.911655	43.301407	99.89724	-19.349834	15.905541	94.184532	32.013725	-3.728284	89.927116	34.977139	32.356018	101.285027	33.495432	14.313867	95.6060715	-72.1951	17.497215	92.7629925
-31.026834	42.948921	99.606369	-19.406553	16.043398	94.275818	31.914762	-3.726456	90.042015	34.795475	32.471851	100.762283	33.3551185	14.3726975	95.402149	-72.1682245	17.7140985	93.149487
-30.229265	42.376442	99.265167	-19.455803	16.100079	94.367188	31.894947	-3.744636	90.117607	34.62698	32.473831	100.290062	33.2609635	14.3645975	95.2038345	-72.1725695	17.8355605	93.5305415
-29.62291	41.803234	99.02993	-19.446302	16.091049	94.498535	31.869904	-3.764712	90.15477	34.383713	32.476791	99.787743	33.1268085	14.3560395	94.9712565	-72.0194125	17.8260585	94.0258135
-28.761536	40.928623	98.70311	-19.432095	16.078932	94.702408	31.80101	-3.84558	90.238281	34.19091	32.428802	99.184624	32.99596	14.291611	94.7114525	-71.86015	17.866253	94.6933635
-28.060991	40.002529	98.430916	-19.429651	16.08201	95.006218	31.746954	-3.977789	90.424232	34.004944	32.382244	98.514946	32.875949	14.2022275	94.469589	-71.735251	17.9617925	95.542847
-27.276915	38.961716	98.048569	-19.425131	16.136635	95.353165	31.729719	-4.135439	90.898895	33.796249	32.376076	97.691254	32.762984	14.1203185	94.2950745	-71.613246	18.1529515	96.4112555
-26.443853	37.902988	97.339668	-19.498127	16.279282	95.585236	31.821918	-4.231403	91.551498	33.475174	32.392334	96.707336	32.648546	14.0804655	94.129417	-71.6448	18.4780985	97.041055
-25.245308	36.216278	95.870659	-19.616028	16.549059	95.682739	32.09013	-4.177549	92.789116	32.587833	32.599033	95.073326	32.3389815	14.210742	93.931221	-71.5710375	18.887376	97.434257
-24.408073	35.03899	94.762329	-19.705591	16.700329	95.595894	32.308655	-4.055304	93.46814	31.744619	32.825584	94.255074	32.026637	14.38514	93.861607	-71.437819	19.015518	97.330181
-23.518267	33.799988	93.942345	-19.820353	16.632166	95.504807	32.369118	-4.087406	94.135109	31.270166	32.91782	93.623947	31.819642	14.415207	93.879528	-71.460348	18.849125	97.130086
-22.547964	32.546883	93.411133	-19.96179	16.398005	95.480804	32.415565	-4.401634	94.842354	31.102106	32.622986	93.279091	31.7588355	14.110676	94.0607225	-71.6824155	18.685334	96.9008855
-21.492498	31.325132	93.012024	-20.072512	16.016453	95.397446	32.417442	-4.903708	95.464333	31.107441	32.067062	93.133743	31.7624415	13.581677	94.299038	-71.9074655	18.451229	96.495854
-20.447893	30.140533	92.592064	-20.124336	15.553555	95.145142	32.339935	-5.463115	95.907944	31.279173	31.528019	93.103447	31.809554	13.032452	94.5056955	-72.058226	18.074658	95.7845885
-19.294538	29.018185	92.007729	-20.134377	15.106116	94.70739	32.268295	-6.039012	96.175232	31.525656	31.026325	93.143532	31.8969755	12.4936565	94.659382	-72.1657295	17.7185755	94.755398
-17.505554	27.509472	91.211082	-20.143311	14.507261	94.021912	32.153912	-6.869469	96.548622	32.002651	30.286657	93.238869	32.0782815	11.708594	94.8937455	-72.3649035	17.305928	93.1500785
-16.323093	26.610571	90.860023	-20.151703	14.165886	93.638039	32.110241	-7.444901	96.674194	32.350555	29.77219	93.381416	32.230398	11.1636445	95.027805	-72.533804	17.1681275	92.248273
-15.103676	25.861204	90.584198	-20.105515	13.81348	93.325096	32.051468	-7.974064	96.828125	32.732246	29.358271	93.558197	32.391857	10.6921035	95.193161	-72.602887	16.9348565	91.457031
-13.815472	25.17238	90.37899	-20.04196	13.559153	93.049171	32.045425	-8.444211	96.91497	33.118183	28.976828	93.820168	32.581804	10.2663085	95.367569	-72.665724	16.8519975	90.730773
-12.555963	24.61397	90.291908	-19.97015	13.337209	92.805603	32.055161	-8.84522	96.963806	33.498734	28.639406	94.165382	32.7769475	9.897093	95.564594	-72.7172475	16.777325	90.046612
-11.350339	24.205034	90.35733	-19.890709	13.150446	92.648582	32.031364	-9.215711	96.907829	33.864376	28.354164	94.535484	32.94787	9.5692265	95.7216565	-72.729288	16.7316655	89.5755075
-10.106071	23.851799	90.469727	-19.822697	12.966789	92.531349	31.988224	-9.493132	96.732468	34.164394	28.149525	94.924713	33.076309	9.3281965	95.8285905	-72.721703	16.6053815	89.2341075
-8.268477	23.486246	90.653328	-19.764263	12.782671	92.369507	31.982199	-9.772547	96.330383	34.427513	27.995659	95.498878	33.204856	9.111556	95.9146305	-72.733382	16.453786	88.8243835
-7.075702	23.317745	90.789566	-19.760113	12.715218	92.26844	31.955893	-9.856471	95.890022	34.52087	27.977171	95.748634	33.2383815	9.06035	95.819328	-72.7586075	16.370086	88.717552
-5.886491	23.247925	90.845642	-19.762735	12.679012	92.09729	31.908167	-9.872023	95.29908	34.565933	27.993393	95.902885	33.23705	9.060685	95.6009825	-72.76252	16.297339	88.5935975
-4.698885	23.179749	90.794647	-19.738876	12.657235	91.860924	31.84549	-9.770265	94.669762	34.567043	28.028572	95.988235	33.2062665	9.1291535	95.3289985	-72.6840185	16.1853165	88.3928495
-3.518271	23.158791	90.751045	-19.762886	12.717258	91.569336	31.77804	-9.65404	94.055191	34.536339	28.086445	96.02504	33.1571895	9.2162025	95.0401155	-72.6829615	16.2183135	88.0985565
-2.362053	23.16785	90.703598	-19.799215	12.763892	91.311966	31.706099	-9.529215	93.546562	34.459084	28.15831	96.108261	33.0825915	9.3145475	94.8274115	-72.6810215	16.2132365	87.7965205
-1.234654	23.121033	90.695496	-19.907202	12.857572	91.13298	31.615396	-9.420537	93.159561	34.414528	28.252798	96.262383	33.014962	9.4161305	94.710972	-72.829366	16.2990135	87.554988
0.417375	23.020277	90.900322	-20.098515	13.002335	90.998566	31.42086	-9.312628	92.825798	34.359917	28.332228	96.67865	32.8903885	9.5098	94.752224	-73.0874185	16.49487	87.244908
1.496521	22.882513	91.134109	-20.226784	13.106392	91.024536	31.279459	-9.260871	92.684021	34.303066	28.330818	97.12812	32.7912625	9.5349735	94.9060705	-73.2448305	16.6778105	87.1430015
2.579095	22.670746	91.539604	-20.326962	13.206199	91.175697	31.127476	-9.228119	92.716385	34.3335	28.315535	97.817047	32.730488	9.543708	95.266716	-73.384412	16.86869	87.084678
3.642676	22.387272	92.103432	-20.42819	13.282669	91.476555	31.019411	-9.274735	92.883965	34.527676	28.270296	98.687927	32.7735435	9.4977805	95.785946	-73.6299235	17.0675575	87.167164
4.655558	21.984947	92.869598	-20.444828	13.38186	91.858253	30.953657	-9.340974	93.198242	34.772423	28.243334	99.809662	32.86304	9.45118	96.503952	-73.752696	17.31254	87.212554
5.666118	21.503447	93.769402	-20.408401	13.486036	92.377174	30.988127	-9.440033	93.773994	35.010967	28.251045	101.273155	32.999547	9.405506	97.5235745	-73.816349	17.566566	87.2307735
6.600794	20.901964	94.710083	-20.372543	13.639741	92.925056	31.106762	-9.562525	94.461617	35.367287	28.239588	102.700447	33.2370245	9.3385315	98.581032	-73.9821105	17.9409505	87.26908
7.902596	19.859024	96.022881	-20.276855	13.878076	93.633163	31.411266	-9.672088	95.618324	35.903732	28.273195	104.836952	33.657499	9.3005535	100.227638	-74.211209	18.4555985	87.038688
8.702178	18.994829	96.818977	-20.161798	14.023534	94.010986	31.750944	-9.761973	96.50386	36.236877	28.294876	106.179321	33.9939105	9.2664515	101.3415905	-74.3175065	18.7806165	86.6803815
9.380087	18.038895	97.499001	-20.03471	14.158757	94.377396	32.174076	-9.802448	97.315704	36.564316	28.245497	107.248688	34.369196	9.2215245	102.282196	-74.438616	19.0959895	86.472596
10.037076	16.964745	97.921844	-19.850941	14.24728	94.643692	32.600586	-9.80195	97.887573	36.804218	28.370729	108.096695	34.702402	9.2843895	102.992134	-74.404284	19.2101705	86.29525
10.570444	15.856611	98.152885	-19.636683	14.312384	94.783005	33.04673	-9.712895	98.186523	37.036221	28.473017	108.631279	35.0414755	9.380061	103.408901	-74.3148415	19.244707	86.157109
11.016602	14.617489	98.253899	-19.373663	14.324466	94.896606	33.581806	-9.600478	98.212662	37.263947	28.432655	108.940506	35.4228765	9.4160885	103.576584	-74.1702025	19.2328435	86.216628
11.332028	13.233747	98.241112	-19.068069	14.318943	94.991539	34.079041	-9.606925	98.349998	37.42675	28.504845	109.148598	35.7528955	9.44896	103.749298	-73.8890335	19.188926	86.23378
11.613259	11.126059	97.899475	-18.627716	14.269722	94.99575	34.610355	-9.741591	98.559532	37.781246	28.588829	109.078171	36.1958005	9.423619	103.8188515	-73.4512325	19.115825	86.1726485
11.683674	9.555034	97.524094	-18.344679	14.219548	94.91597	34.914856	-9.678812	98.545334	37.907158	28.613403	108.860382	36.411007	9.4672955	103.702858	-73.100365	18.9718005	86.129082
11.57432	7.998754	97.051537	-18.064754	14.14819	94.771149	35.245087	-9.808545	98.535156	38.051842	28.657141	108.437073	36.6484645	9.424298	103.4861145	-72.7779725	18.872082	86.0561835
11.33353	6.347549	96.58136	-17.855988	14.151517	94.60466	35.590603	-10.024268	98.558983	38.106411	28.747097	107.973251	36.848507	9.3614145	103.266117	-72.560483	18.9416195	85.943203
10.948827	4.580712	96.126366	-17.651443	14.138815	94.465897	35.835392	-10.250611	98.717979	38.082813	28.861666	107.536591	36.9591025	9.3055275	103.127285	-72.2619885	18.9721025	85.804509
10.413356	2.850013	95.793953	-17.48332	14.121485	94.342209	36.03688	-10.468329	98.92569	38.12011	28.905937	106.954445	37.078495	9.218804	102.9400675	-72.045135	19.024166	85.7443505
9.793109	0.975712	95.477676	-17.397455	14.111979	94.230507	36.22459	-10.748912	99.0755	38.149525	28.909992	106.341324	37.1870575	9.08054	102.708412	-71.9819675	19.143418	85.752602
8.56496	-1.806575	95.066429	-17.305645	14.076638	94.000298	36.373016	-11.139563	99.415543	38.029037	28.993828	105.536148	37.2010265	8.9271325	102.4758455	-71.8123165	19.2261435	85.5247505
7.616165	-3.75765	94.832848	-17.279526	14.072351	93.853638	36.402878	-11.280416	99.596397	37.923347	29.035887	104.931953	37.1631125	8.8777355	102.264175	-71.7221645	19.2669665	85.443101
6.593885	-5.64797	94.737892	-17.240877	14.049552	93.753975	36.329308	-11.296929	99.767776	37.833481	29.048559	104.362259	37.0813945	8.875815	102.0650175	-71.5631485	19.223289	85.4429325
5.429411	-7.501586	94.716972	-17.165913	13.998741	93.672455	36.256824	-11.310496	99.951523	37.710796	29.085564	103.846703	36.98381	8.887534	101.899113	-71.315636	19.109948	85.445797
4.15888	-9.290423	94.82016	-17.137476	13.967053	93.647476	36.207275	-11.226439	100.102783	37.6535	29.131809	103.244415	36.9303875	8.952685	101.673599	-71.2053395	18.981421	85.621353
2.852709	-11.072433	95.012917	-17.09409	13.951995	93.619804	36.097755	-11.102687	100.315201	37.571724	29.107845	102.463463	36.8347395	9.002579	101.389332	-71.0229195	18.901411	85.850276
1.447011	-12.749948	95.289803	-16.971237	13.95091	93.581947	35.823132	-10.802032	100.539063	37.280212	29.134672	101.538048	36.551672	9.16632	101.0385555	-70.494146	18.7355	86.1253385
-0.758802	-15.138252	95.895882	-16.802521	14.013711	93.493637	35.50676	-10.070859	100.663399	36.803444	29.190128	99.804398	36.155102	9.5596345	100.2338985	-69.760144	18.4677875	86.7533755
-2.312025	-16.561357	96.40403	-16.670938	14.061749	93.34462	35.494537	-9.548244	100.605461	36.467335	29.251921	98.43705	35.980936	9.8518385	99.5212555	-69.322812	18.2716595	87.1679845
-3.894975	-17.867622	96.95845	-16.494789	14.099037	93.150887	35.659153	-9.096458	100.342491	36.054657	29.491606	97.088966	35.856905	10.197574	98.7157285	-68.846483	18.0005	87.5860455
-5.466633	-19.035448	97.487625	-16.354481	14.11791	92.913284	35.845131	-8.693065	100.016769	35.732998	29.831835	95.654381	35.7890645	10.569385	97.835575	-68.4980265	17.666435	87.990993
-7.029185	-20.057159	98.066513	-16.177355	14.10151	92.639397	36.088474	-8.290152	99.632233	35.295963	30.396339	94.329453	35.6922185	11.0530935	96.980843	-68.0469285	17.1499265	88.297951
-8.611712	-20.899424	98.688248	-15.993902	14.096037	92.464195	36.377193	-7.944261	99.191315	34.76041	30.815094	93.266037	35.5688015	11.4354165	96.228676	-67.5566055	16.7566575	88.699714
-10.175616	-21.606197	99.224892	-15.953689	14.026485	92.44017	36.564453	-7.650171	99.030022	34.333611	30.961163	92.462532	35.449032	11.655496	95.746277	-67.35641	16.397474	89.134063
-12.61509	-22.313795	99.813126	-16.056976	13.775147	92.503593	36.703499	-7.50727	99.061729	33.969509	30.961033	91.813316	35.336504	11.7268815	95.4375225	-67.450456	15.8234125	89.5696635
-14.273975	-22.641926	100.103905	-16.179802	13.546042	92.533775	36.669235	-7.517809	99.07885	33.806644	31.008667	91.638763	35.2379395	11.745429	95.3588065	-67.5975435	15.346655	89.7087435
-15.950197	-22.76786	100.300751	-16.278454	13.33117	92.591347	36.588497	-7.616914	99.153992	33.701843	31.006033	91.592644	35.14517	11.6945595	95.373318	-67.702078	14.9677805	89.809376
-17.548321	-22.700048	100.441505	-16.384459	13.109565	92.664612	36.47015	-7.72737	99.234802	33.645596	30.939978	91.587517	35.057873	11.606304	95.4111595	-67.826791	14.612826	89.9180645
-19.170671	-22.423243	100.549126	-16.491442	12.928388	92.729416	36.377571	-7.869502	99.333153	33.642796	30.772823	91.587837	35.0101835	11.4516605	95.460495	-67.9930675	14.4051155	89.998337
-20.763346	-22.007837	100.529503	-16.57383	12.777707	92.794724	36.291443	-8.028595	99.44487	33.673264	30.622822	91.600578	34.9823535	11.2971135	95.522724	-68.1300135	14.2583005	90.066724
-22.237648	-21.372328	100.459839	-16.621813	12.618001	92.858421	36.20871	-8.177365	99.521317	33.765331	30.474382	91.637871	34.9870205	11.1485085	95.579594	-68.2306465	14.0874935	90.137248
-24.464521	-20.041952	100.238815	-16.682213	12.42461	92.989861	36.098843	-8.415683	99.613197	33.916061	30.309284	91.761925	35.007452	10.9468005	95.687561	-68.371878	13.9024195	90.292161
-25.927616	-18.902084	100.004471	-16.693617	12.333704	93.113632	36.06715	-8.550493	99.65258	34.010727	30.217739	91.90596	35.0389385	10.833623	95.77927	-68.4261725	13.833785	90.447994
-27.326635	-17.56225	99.721046	-16.725817	12.268935	93.216843	36.022266	-8.643434	99.672226	34.039791	30.148899	92.089119	35.0310285	10.7527325	95.8806725	-68.4826625	13.7851375	90.5530135
-28.64727	-16.060595	99.335388	-16.742525	12.25448	93.325539	35.963398	-8.696263	99.686035	34.075329	30.115662	92.27858	35.0193635	10.7096995	95.9823075	-68.5044135	13.7992605	90.6687705
-30.0077	-14.317207	98.909447	-16.777683	12.299939	93.404129	35.919483	-8.702252	99.681564	34.121483	30.136854	92.471725	35.020483	10.717301	96.0766445	-68.575849	13.882577	90.7316135
-31.291788	-12.39506	98.430557	-16.829494	12.4127	93.49514	35.848629	-8.670287	99.605415	34.152611	30.159504	92.663597	35.00062	10.7446085	96.134506	-68.659608	14.0807915	90.855774
-32.529835	-10.322678	97.921387	-16.906094	12.528515	93.591194	35.744247	-8.595235	99.485397	34.197884	30.222088	92.933533	34.9710655	10.8134265	96.209465	-68.7832535	14.2436035	90.972923
-34.300377	-6.909928	97.066101	-17.01437	12.678662	93.731964	35.577934	-8.538637	99.246696	34.512009	30.335442	93.400337	35.0449715	10.8984025	96.3235165	-69.0737115	14.4589215	91.1404115
-35.401367	-4.430623	96.443306	-17.048077	12.752878	93.778	35.4403	-8.522474	98.956024	34.767578	30.390442	93.779388	35.103939	10.933984	96.367706	-69.200093	14.571772	91.188294
-36.533096	-1.798128	95.747223	-17.062422	12.811666	93.832848	35.321854	-8.536961	98.487038	35.120895	30.311562	94.188232	35.2213745	10.8873005	96.337635	-69.3462185	14.7360315	91.328061
-37.512493	0.904887	95.058426	-17.014929	12.786018	93.917694	35.170719	-8.598605	97.812561	35.565739	29.947285	94.668373	35.368229	10.67434	96.240467	-69.398087	14.897696	91.594921
-38.441669	3.755776	94.508949	-16.98465	12.704274	94.040314	34.921497	-8.677165	96.872314	36.013145	29.526457	95.201645	35.467321	10.424646	96.0369795	-69.436621	14.983902	92.0436485
-39.340553	6.685195	94.119415	-16.961155	12.601712	94.04953	34.522472	-8.714466	95.479164	36.400654	29.250526	95.533653	35.461563	10.26803	95.5064085	-69.383873	14.935394	92.5926515
-40.130413	9.689274	93.88636	-16.910086	12.612266	93.76503	33.973537	-8.562239	93.508797	36.606228	29.0144	95.111481	35.2898825	10.2260805	94.310139	-69.1100545	14.9984515	93.219921
-41.22007	14.301936	93.876709	-16.913937	13.002448	92.817902	33.005974	-7.618227	89.696419	35.743668	29.244467	93.121437	34.374821	10.81312	91.408928	-68.202695	15.191776	94.226876
-41.849117	17.401974	93.872025	-17.076162	13.442784	91.907104	32.271938	-6.580231	86.88974	34.564583	29.841005	91.262726	33.4182605	11.630387	89.076233	-67.5705845	15.255181	94.737975
-42.415367	20.451296	93.750481	-17.434097	13.99599	90.756935	31.508076	-5.524004	83.900162	33.315151	30.648502	89.023705	32.4116135	12.562249	86.4619335	-67.2798075	15.429731	95.0519365
-42.904835	23.432438	93.489716	-17.880814	14.511037	89.459297	30.601984	-4.569604	80.7873	32.260029	31.460306	86.405876	31.4310065	13.445351	83.596588	-67.1926345	15.576723	95.322006
-43.304302	26.338652	93.130501	-18.411583	14.969738	88.054253	29.659866	-3.791413	77.79335	31.288231	32.087273	83.742424	30.4740485	14.14793	80.767887	-67.2972145	15.791546	95.340619
-43.51297	29.166925	92.757111	-19.021688	15.387342	86.730682	28.785536	-3.124658	75.059441	30.392519	32.575436	81.37635	29.5890275	14.725389	78.2178955	-67.6324035	16.049295	95.2434685
-43.494228	31.938356	92.311394	-19.657524	15.801482	85.459312	27.986219	-2.559857	72.629776	29.744423	32.960796	79.101784	28.865321	15.2004695	75.86578	-68.180369	16.4024945	95.052844
-43.102749	35.901981	91.531174	-20.509958	16.367548	83.737251	26.979193	-1.864762	69.727722	28.963476	33.47242	76.548294	27.9713345	15.803829	73.138008	-68.9912505	16.931267	94.336494
-42.540825	38.405209	90.945976	-21.030968	16.707712	82.780991	26.474651	-1.552905	68.316116	28.39131	33.73291	75.614563	27.4329805	16.0900025	71.9653395	-69.4949165	17.3254215	93.5966425
-41.727783	40.753429	90.509315	-21.503088	16.998119	82.006004	26.001942	-1.146333	67.245476	28.118938	34.044113	74.997421	27.06044	16.44889	71.1214485	-70.066616	17.547348	92.8905595
-40.615932	42.936401	90.272736	-21.843037	17.234404	81.478172	25.632902	-0.776534	66.467476	28.035105	34.26741	74.753777	26.8340035	16.745438	70.6106265	-70.5200775	17.72337	92.3457175
-39.230206	44.931919	90.238121	-21.983109	17.418749	81.129791	25.377577	-0.421985	65.888878	28.022591	34.468147	74.848785	26.700084	17.023081	70.3688315	-70.666302	17.814417	91.8907505
-37.527805	46.779743	90.250984	-22.016582	17.642693	80.885857	25.283468	-0.073724	65.594635	28.265223	34.603916	75.074997	26.7743455	17.265096	70.334816	-70.8075095	18.02029	91.436898
-35.576675	48.465649	90.267494	-21.99029	17.872831	80.806999	25.407106	0.194108	65.627647	28.510723	34.717442	75.70269	26.9589145	17.455775	70.6651685	-70.9394945	18.289887	90.9488295
-32.232101	50.609364	90.377792	-21.976494	18.22501	80.967407	25.79455	0.471716	66.452827	29.089176	34.724659	77.697495	27.441863	17.5981875	72.075161	-71.394851	18.8518325	89.859653
-29.719385	51.726658	90.777328	-22.009731	18.381435	81.316528	26.209349	0.41302	67.647133	29.833927	34.640903	79.737061	28.021638	17.5269615	73.692097	-72.0411	19.2359085	88.940959
-26.977661	52.545185	91.428101	-21.92964	18.522015	81.865761	26.700493	0.20956	69.332588	30.718342	34.525249	82.144089	28.7094175	17.3674045	75.7383385	-72.5686975	19.6766255	87.9931835
-24.047171	53.103321	92.246986	-21.747845	18.699337	82.712555	27.270641	-0.079518	71.532112	31.522795	34.36377	84.935303	29.396718	17.142126	78.2337075	-72.892408	20.256548	87.1914025
-21.004692	53.414238	93.228683	-21.547806	18.91695	83.772293	27.949179	-0.401737	74.102798	32.338123	34.150951	87.83123	30.143651	16.874607	80.967014	-73.239263	20.959293	86.577572
-17.818727	53.415596	94.49128	-21.256926	19.096752	85.039413	28.643555	-0.745752	77.012581	33.008041	34.070404	91.483208	30.825798	16.662326	84.2478945	-73.33965	21.531178	85.8309315
-14.644678	53.003109	96.457253	-20.929375	19.161894	86.663162	29.364351	-1.095514	80.297791	33.82951	34.058937	95.714203	31.5969305	16.4817115	88.005997	-73.4556805	21.8420765	85.320327
-9.801709	51.616615	100.092697	-20.282293	19.308388	89.564423	30.581383	-1.583176	85.506447	34.919479	33.888905	102.304092	32.750431	16.1528645	93.9052695	-73.315017	22.4639115	85.2235765
-6.592637	50.378563	102.497734	-19.778856	19.477394	91.540138	31.158997	-1.626831	88.990685	35.518246	33.923485	106.244232	33.3386215	16.148327	97.6174585	-72.8963335	22.806461	85.4628175
-3.435859	49.091118	104.324677	-19.221249	19.798885	93.373955	32.355602	-1.97583	92.078201	36.018623	34.062019	109.502411	34.1871125	16.0430945	100.790306	-72.6296105	23.5546755	85.957604
-0.324958	47.673855	105.873528	-18.650562	20.194611	95.23275	33.033882	-1.987636	95.659462	36.282764	34.313274	112.464058	34.658323	16.162819	104.06176	-71.959447	24.226403	86.40374
2.701557	46.080433	107.448555	-18.159285	20.584242	97.239128	33.677425	-2.104686	99.573746	36.390476	34.634544	115.651611	35.0339505	16.264929	107.6126785	-71.3525205	24.903555	86.8655775
5.519884	44.116451	109.432205	-17.830635	20.781315	99.443138	34.18037	-2.413785	103.91394	36.822849	34.894745	118.807205	35.5016095	16.24048	111.3605725	-71.1628795	25.32215	87.5257035
8.186666	41.872272	111.4804	-17.644983	20.88316	101.610992	34.719337	-2.993299	108.107552	37.251385	35.11536	121.737694	35.985361	16.0610305	114.922623	-71.275327	25.7052895	88.299361
11.90248	38.289768	114.255943	-17.397818	20.824572	104.396996	35.231335	-3.782411	113.723389	37.99474	35.173222	125.278412	36.6130375	15.6954055	119.5009005	-71.4086735	25.9537385	89.2930915
14.176038	35.706131	115.970589	-17.305794	20.633163	105.827888	35.148396	-4.201673	116.838097	37.93153	35.25692	127.428566	36.539963	15.5276235	122.1333315	-71.151551	25.7387025	89.5224445
16.26972	32.970879	117.41732	-17.232727	20.302599	107.106712	35.261776	-4.804338	119.413521	38.481953	34.999996	128.901016	36.8718645	15.097829	124.1572685	-71.3373185	25.507369	90.0561555
18.174517	30.158323	118.819176	-17.188614	19.931524	108.233131	35.393433	-5.363256	121.54113	38.81411	34.837597	130.075623	37.1037715	14.7371705	125.8083765	-71.4809995	25.1258775	90.6578855
19.886168	27.26033	119.935654	-17.105898	19.56822	109.142807	35.574905	-5.80303	123.154434	39.214527	34.731441	130.805481	37.394716	14.4642055	126.9799575	-71.606512	24.6722345	91.3056565
21.436232	24.410673	120.82325	-16.950209	19.214088	109.823586	35.710281	-6.17316	124.414513	39.558105	34.58231	131.184128	37.634193	14.204575	127.7993205	-71.534611	24.223601	91.8478515
23.096439	21.363832	121.288254	-16.728405	18.861748	110.353554	35.938107	-6.48863	125.267426	39.893902	34.385571	131.240891	37.9160045	13.9484705	128.2541585	-71.3728145	23.7750255	92.4529495
24.941027	17.036444	121.764603	-16.258018	18.366766	110.938583	36.381245	-6.921115	126.085953	40.413185	34.052467	130.905472	38.397215	13.565676	128.4957125	-70.913251	23.167856	93.3814535
25.934214	14.225342	122.098473	-15.867747	18.083103	111.260208	36.777817	-7.139009	126.405289	40.735966	33.859226	130.564087	38.7568915	13.3601085	128.484688	-70.4923855	22.8060975	94.035728
26.040989	12.212001	122.127296	-15.411137	17.759386	111.466621	37.137241	-7.34627	126.627335	41.0495	33.680069	130.064804	39.0933705	13.1668995	128.3460695	-69.9156445	22.3518725	94.5871725
24.866606	11.279959	121.596672	-15.029984	17.511871	111.611412	37.579967	-7.548175	126.632561	41.405704	33.44241	129.479996	39.4928355	12.9471175	128.0562785	-69.5528035	22.0766245	95.1665455
23.772215	10.221972	121.069061	-14.679503	17.322418	111.735825	37.891376	-7.696933	126.71608	41.723026	33.232883	128.943817	39.807201	12.767975	127.8299485	-69.166207	21.876861	95.6417015
22.469013	9.171282	120.555008	-14.402032	17.214302	111.88176	38.24081	-7.923231	126.694908	42.044506	33.084114	128.346497	40.142658	12.5804415	127.5207025	-68.946722	21.8481625	96.2428175
20.872278	8.325	120.017433	-13.900044	16.916775	111.762726	38.652344	-8.161786	126.418663	41.971523	32.965183	127.831856	40.3119335	12.4016985	127.1252595	-68.1120215	21.4318515	96.4001925
18.749327	7.048759	118.762573	-13.403609	16.615911	111.580505	38.965996	-8.550302	125.777992	42.713757	32.414917	126.544022	40.8398765	11.9323075	126.161007	-67.6470945	21.2995145	97.000003
16.716179	6.527013	117.956291	-13.31031	16.523052	111.494408	39.117992	-8.812171	125.139252	42.912159	32.168926	125.769356	41.0150755	11.6783775	125.454304	-67.6356955	21.3677265	97.534512
15.103908	5.918657	116.955566	-13.045134	16.295822	111.192451	39.234203	-9.020617	124.387756	43.156422	31.941792	125.04171	41.1953125	11.4605875	124.714733	-67.2855805	21.1310565	97.670169
12.781337	5.733443	116.052925	-12.931649	16.158735	110.916985	39.308975	-9.202537	123.481201	43.105701	31.893591	124.51767	41.207338	11.345527	123.9994355	-67.070636	20.971943	97.8345345
10.698335	5.488077	115.019669	-12.859231	16.035128	110.60244	39.3605	-9.390835	122.357521	43.526501	31.642134	123.812721	41.4435005	11.1256495	123.085121	-67.1619625	20.9446065	98.119759
8.48598	5.370922	113.81459	-12.800357	15.904636	110.243317	39.373623	-9.568325	121.14724	43.653374	31.483503	123.115837	41.5134985	10.957589	122.1315385	-67.1142125	20.851683	98.3550955
6.179097	5.429945	112.608551	-12.776446	15.817669	109.864067	39.349007	-9.64788	119.787766	43.564461	31.321419	122.241844	41.456734	10.8367695	121.014805	-67.009626	20.7985685	98.713329
2.623274	5.647454	110.864937	-12.724946	15.756625	109.263901	39.08239	-9.545497	117.283142	44.215748	30.776316	119.997696	41.649069	10.6154095	118.640419	-67.098961	20.8978405	99.887383
0.165228	5.898633	109.652481	-12.614511	15.784075	108.795822	39.045189	-9.50551	115.594124	44.036453	30.56032	118.364502	41.540821	10.527405	116.979313	-66.769843	21.040745	100.612331
-2.337391	6.222973	108.562637	-12.549785	15.84866	108.368958	39.021996	-9.464364	113.950172	43.910347	30.259716	116.547455	41.4661715	10.397676	115.2488135	-66.5657415	21.299644	101.4891025
-4.826486	6.61341	107.678375	-12.503317	15.925958	107.887184	38.957092	-9.31461	112.332405	43.444408	30.126238	114.735008	41.20075	10.405814	113.5337065	-66.207384	21.446102	102.2406615
-7.336981	7.102392	107.059692	-12.468983	16.028891	107.413338	38.785912	-9.214499	111.090103	43.220707	30.004623	113.173531	41.0033095	10.395062	112.131817	-65.9412755	21.66272	102.694859
-9.89677	7.63291	106.524887	-12.494463	16.099815	107.00251	38.724705	-9.143014	109.962318	42.914627	30.036232	111.87899	40.819666	10.446609	110.920654	-65.808592	21.753021	103.084366
-12.414491	8.118965	106.032097	-12.558134	16.10524	106.627846	38.650208	-9.077525	109.012749	42.756214	29.969635	110.760666	40.703211	10.446055	109.8867075	-65.819479	21.764425	103.3689845
-16.149033	8.945524	105.676628	-12.710583	16.038469	106.272217	38.362591	-9.083519	107.915474	42.372581	29.91012	109.96553	40.367586	10.4133005	108.940502	-65.788752	21.6636375	103.603932
-18.6476	9.52861	105.585564	-12.831144	15.899895	106.163597	38.292278	-9.15914	107.280075	42.249619	29.841597	109.522736	40.2709485	10.3412285	108.4014055	-65.9332365	21.4585615	103.9257885
-20.793221	9.898308	105.393066	-12.944366	15.735629	106.062866	38.205299	-9.214703	106.662109	42.163734	29.708591	109.138908	40.1845165	10.246944	107.9005085	-66.0732485	21.224314	104.2252235
-23.222271	10.648785	105.551079	-12.954452	15.510718	105.993271	38.108166	-9.238355	105.973686	42.011593	29.627737	108.935616	40.0598795	10.194691	107.454651	-65.9687835	20.826745	104.531891
-25.469694	11.263865	105.834106	-12.940929	15.245399	106.063187	37.926384	-9.248639	105.316734	41.913269	29.617458	108.596764	39.9198265	10.1844095	106.956749	-65.8016845	20.3063885	105.169625
-27.591944	11.865599	106.245872	-12.951787	15.004521	106.194321	37.696888	-9.277209	104.586113	41.995564	29.363358	107.984222	39.846226	10.0430745	106.2851675	-65.7498	19.9659675	106.1034745
-29.594755	12.478972	106.799759	-12.899897	14.76104	106.293121	37.514267	-9.343028	103.602158	42.00415	29.069687	106.937317	39.7592085	9.8633295	105.2697375	-65.5590025	19.6587505	107.3165045
-32.444691	13.45723	107.768211	-12.671068	14.476005	105.988678	37.284992	-9.452746	101.120331	41.498714	28.949839	103.352524	39.391853	9.7485465	102.2364275	-64.733989	19.2034635	109.7409285
-34.074345	14.1139	108.304306	-12.416557	14.454502	105.216003	37.143127	-9.477124	98.597397	40.525429	28.904888	99.792953	38.834278	9.713882	99.195175	-63.667392	19.195122	111.236831
-35.568794	14.73941	108.682121	-12.103943	14.504105	104.006767	36.773167	-9.135786	95.829002	38.897057	29.327444	96.402534	37.835112	10.095829	96.115768	-62.042998	18.912381	111.897766
-36.905426	15.424207	108.785645	-11.86888	14.462398	102.809128	36.155613	-8.63772	93.536804	37.518585	29.820145	93.445648	36.837099	10.5912125	93.491226	-60.574859	18.3335835	112.12703
-38.098343	16.119659	108.712372	-11.886582	14.404143	101.985191	35.387344	-8.16969	92.275551	36.408466	30.426249	91.978157	35.897905	11.1282795	92.126854	-59.671069	17.6800065	111.843528
-39.220081	16.869099	108.131119	-12.113144	14.261988	101.375305	34.674805	-7.854925	91.850349	35.643368	30.765671	91.815384	35.1590865	11.455373	91.8328665	-59.3853745	17.068603	110.9177435
-40.328438	17.64715	107.143875	-12.412925	13.966709	100.686012	34.382759	-7.874607	91.6325	35.387005	30.869453	92.007568	34.884882	11.497423	91.820034	-59.710732	16.435995	109.55199
-41.637764	18.734901	105.317863	-12.910631	13.558805	99.276642	34.650471	-8.43818	91.418335	35.443272	31.027184	92.490891	35.0468715	11.294502	91.954613	-60.8681335	15.823108	106.598671
-42.275436	19.577173	104.02179	-13.405638	13.353536	98.295471	34.899487	-8.777165	91.479942	35.390194	31.096962	92.808212	35.1448405	11.1598985	92.144077	-61.9561165	15.5471735	104.446865
-42.690933	20.337927	102.741882	-13.89486	13.157713	97.396996	34.895306	-8.969572	91.419083	35.13414	31.027472	92.970833	35.014723	11.02895	92.194958	-62.804443	15.286476	102.599034
-43.004032	21.140984	101.374992	-14.390418	13.044498	96.437874	34.587185	-9.242056	91.174393	34.739285	30.896591	93.027657	34.663235	10.8272675	92.101025	-63.444071	15.2617285	100.774723
-43.138409	21.905991	100.094116	-15.028847	13.031872	95.488907	34.142868	-9.342586	90.850891	34.374573	30.883732	92.939934	34.2587205	10.770573	91.8954125	-64.3164145	15.293171	99.0824015
-43.088112	22.596035	99.020004	-15.753889	13.070109	94.654839	33.646183	-9.105227	90.526596	34.131351	30.960754	92.80352	33.888767	10.9277635	91.665058	-65.396545	15.2124545	97.64462
-42.890305	23.198355	98.105148	-16.476076	13.08229	94.068268	33.206074	-8.844286	90.29673	33.847488	31.029236	92.906311	33.526781	11.092475	91.6015205	-66.478933	15.072105	96.5350155
-42.179005	23.964287	97.265274	-17.401609	13.104927	93.707481	32.44767	-8.325807	90.266029	33.083138	31.151215	93.492065	32.765404	11.412704	91.879047	-67.568622	14.79715	95.535915
-41.433025	24.220564	96.993103	-17.894917	13.084523	93.641792	31.813604	-8.075064	90.327423	32.464645	31.120533	93.78241	32.1391245	11.5227345	92.0549165	-67.9289585	14.6463115	95.2286675
-40.738266	24.651367	96.630768	-18.286839	13.076743	93.543167	31.272024	-7.877576	90.296547	31.94829	30.943027	93.83181	31.610157	11.5327255	92.0641785	-68.183835	14.6207605	95.0221555
-39.744007	24.870781	96.218941	-18.588305	12.997275	93.399887	30.821011	-7.638824	90.27771	31.573715	30.726402	93.670959	31.197363	11.543789	91.9743345	-68.373973	14.450761	94.8254395
-38.734219	24.998264	95.63607	-18.865067	12.98632	93.165535	30.523972	-7.542374	90.387978	31.392347	30.535608	93.442421	30.9581595	11.496617	91.9151995	-68.6882935	14.476023	94.4158705
-37.586357	25.151384	94.885742	-19.019642	12.941384	92.988571	30.388155	-7.623792	90.637207	31.359846	30.370436	93.285355	30.8740005	11.373322	91.961281	-68.9132845	14.509446	94.015861
-36.295658	25.205288	94.126686	-19.140936	12.942452	92.809059	30.37895	-7.878652	91.075226	31.423992	30.200884	93.243507	30.901471	11.161116	92.1593665	-69.183343	14.723788	93.4587515
-34.266033	25.192049	92.845551	-19.23349	12.755672	92.557526	30.762402	-8.560563	92.049728	31.846315	29.730854	93.408142	31.3043585	10.5851455	92.728935	-69.7713385	14.9261985	92.386117
-32.772278	25.114859	92.076263	-19.375307	12.591936	92.423119	31.31811	-8.974462	92.762939	32.526676	29.208969	93.632065	31.922393	10.1172535	93.197502	-70.673007	15.0666185	91.648736
-31.311655	24.997866	91.546082	-19.489788	12.359364	92.463188	31.832808	-9.554282	93.747253	33.372353	28.755266	94.245071	32.6025805	9.600492	93.996162	-71.5821565	15.118236	90.930214
-29.728886	24.918985	91.460876	-19.605515	12.113138	92.695236	32.163109	-10.179038	95.106148	34.339951	28.592543	95.362495	33.25153	9.2067525	95.2343215	-72.46256	15.0195235	90.1561505
-28.257629	24.851292	91.842194	-19.542633	11.801048	93.151245	32.440395	-10.724786	96.457924	35.288471	28.589577	96.853188	33.864433	8.9323955	96.655556	-72.949699	14.6697005	89.646934
-26.672783	24.740036	92.498764	-19.338617	11.511882	93.729912	32.702156	-11.176481	97.523529	36.134262	28.478506	98.710411	34.418209	8.6510125	98.11697	-73.095443	14.3727515	89.342854
-24.968208	24.631119	93.269547	-18.99469	11.191542	94.234627	32.891605	-11.569469	98.259674	36.757732	28.382429	100.607811	34.8246685	8.40648	99.4337425	-72.8140485	13.976604	89.0355115
-22.575788	24.378916	94.261002	-18.458344	10.876681	94.705856	33.114136	-11.998181	98.577568	37.580482	28.081411	102.355446	35.347309	8.041615	100.466507	-72.263997	13.711747	88.945205
-21.023651	24.270449	94.74411	-18.169807	10.813579	94.837151	33.151333	-12.032609	98.556557	38.082813	27.910038	102.985619	35.617073	7.9387145	100.771088	-71.956687	13.6884435	88.903214
-19.563833	24.079054	95.087837	-17.984653	10.863153	94.990044	33.324574	-11.987346	98.381302	38.403099	28.009342	103.553864	35.8638365	8.010998	100.967583	-71.8331425	13.715308	89.012505
-18.211784	23.843618	95.456642	-17.860136	11.044688	95.213951	33.429863	-11.822248	98.328903	38.623436	28.168667	103.9179	36.0266495	8.1732095	101.1234015	-71.7469215	13.9161665	89.3045005
-16.827274	23.611309	95.802574	-17.792971	11.285559	95.464088	33.510612	-11.612071	98.386459	38.733292	28.321749	104.151688	36.121952	8.354839	101.2690735	-71.707894	14.216279	89.6591025
-15.566919	23.301104	96.098274	-17.788021	11.549459	95.723045	33.618256	-11.370645	98.456367	38.716549	28.499613	104.24781	36.1674025	8.564484	101.3520885	-71.7434445	14.534434	90.0940015
-14.428106	22.917133	96.217957	-17.785267	11.816316	95.951233	33.65873	-11.116251	98.53833	38.607399	28.694136	104.151787	36.1330645	8.7889425	101.3450585	-71.7035985	14.8436895	90.5574075
-12.639697	22.206802	96.369736	-17.868141	12.15127	96.206024	33.644047	-10.7655	98.473526	38.276718	28.897619	103.767395	35.9603825	9.0660595	101.1204605	-71.6966645	15.2364805	91.2915875
-11.598275	21.684601	96.240005	-17.929085	12.326456	96.2388	33.546593	-10.538085	98.371521	37.982483	28.941961	103.220711	35.764538	9.201938	100.796116	-71.622708	15.450974	91.681484
-10.536251	21.083439	96.051781	-17.997801	12.484032	96.140869	33.501686	-10.359237	98.148155	37.64352	29.083639	102.54277	35.572603	9.362201	100.3454625	-71.568205	15.605863	91.9362755
-9.485061	20.438347	95.819214	-18.019154	12.559387	96.019058	33.476597	-10.135911	97.801819	37.222435	29.20154	101.964233	35.349516	9.5328145	99.883026	-71.387824	15.5859595	92.15509
-8.478622	19.74827	95.509216	-18.017828	12.615408	95.850143	33.432083	-9.926607	97.520287	36.824604	29.402805	101.350746	35.1283435	9.738099	99.4355165	-71.1639995	15.492717	92.2647695
-7.458663	18.98527	95.294525	-17.979906	12.61185	95.707825	33.485226	-9.689067	97.230171	36.521591	29.516083	100.811852	35.0034085	9.913508	99.0210115	-70.9632205	15.310192	92.3946385
-6.43853	18.215	95.133102	-17.929277	12.653009	95.567833	33.580486	-9.40643	96.99942	36.276886	29.665247	100.495102	34.928686	10.1294085	98.747261	-70.78724	15.1766095	92.388405
-4.950438	16.956434	94.891808	-17.847023	12.695256	95.446968	33.746674	-9.147155	96.945244	36.059196	30.00358	100.282333	34.902935	10.4282125	98.6137885	-70.596981	14.9622995	92.2801475
-3.984135	16.094927	94.866081	-17.852385	12.718023	95.376183	33.824356	-9.068842	97.127441	35.990307	30.136124	100.403717	34.9073315	10.533641	98.765579	-70.6121015	14.902405	91.986787
-3.057662	15.137773	94.799545	-17.901154	12.721081	95.233116	33.904682	-9.095643	97.49147	36.025547	30.173529	100.643982	34.9651145	10.538943	99.067726	-70.7674225	14.903219	91.398506
-2.133131	14.16209	94.795891	-17.924648	12.682596	95.064804	34.012295	-9.17695	97.969231	36.138851	30.135166	101.053284	35.075573	10.479108	99.5112575	-70.924869	14.886084	90.6183505
-1.227947	13.168848	94.86734	-17.961578	12.634323	94.874153	34.118214	-9.352945	98.659416	36.256573	30.042532	101.729225	35.1873935	10.3447935	100.1943205	-71.1105495	14.9238525	89.5539855
-0.398326	12.07375	95.092262	-18.00231	12.51564	94.815788	34.252785	-9.643015	99.483368	36.342968	29.896927	102.711021	35.2978765	10.126956	101.0971945	-71.3024965	14.904324	88.5343815
0.412197	10.912492	95.513901	-18.03145	12.366201	94.924316	34.332096	-9.969987	100.344002	36.526417	29.697979	103.671562	35.4292565	9.863996	102.007782	-71.4921565	14.868406	87.84085
1.454388	9.174383	96.326721	-18.004253	12.136077	95.344566	34.400513	-10.445433	101.686119	36.739712	29.421791	105.173729	35.5701125	9.488179	103.429924	-71.5786185	14.783975	87.259208
2.034209	7.948069	96.878693	-17.982906	11.950882	95.71537	34.528194	-10.69443	102.447525	36.882195	29.220739	106.046471	35.7051945	9.2631545	104.246998	-71.6710065	14.6386095	87.183742
2.549898	6.73464	97.394905	-17.989393	11.822616	96.038094	34.647991	-10.888965	103.038597	37.088932	29.01865	106.634842	35.8684615	9.0648425	104.8367195	-71.8472475	14.5803895	87.2394685
2.969945	5.546848	97.731468	-17.957912	11.708835	96.251198	34.717064	-10.97834	103.417351	37.23724	28.966089	107.066154	35.977152	8.9938745	105.2417525	-71.892976	14.4237955	87.2606435
3.3107	4.345629	97.890289	-17.918972	11.68353	96.37352	34.805305	-11.031947	103.524719	37.335434	29.005613	107.291588	36.0703695	8.986833	105.4081535	-71.9083135	14.380227	87.3388865
3.623424	3.114013	97.919098	-17.865591	11.662961	96.382263	34.855118	-11.040033	103.541122	37.424835	29.017538	107.262871	36.1399765	8.9887525	105.4019965	-71.8711585	14.3371695	87.3625295
3.792628	1.956192	97.884628	-17.780579	11.673388	96.296013	34.928371	-10.991538	103.458931	37.479538	29.058378	107.158173	36.2039545	9.03342	105.308552	-71.7651125	14.313356	87.283474
3.905324	0.207645	97.696709	-17.687044	11.721136	96.233765	35.034698	-10.800998	103.304169	37.525906	29.169914	106.980911	36.280302	9.184458	105.14254	-71.65439	14.257814	87.32499
3.852075	-0.989833	97.633698	-17.619608	11.774702	96.232674	35.117016	-10.687638	103.23967	37.584789	29.283691	106.877861	36.3509025	9.2980265	105.0587655	-71.5901185	14.2513775	87.4065825
3.671575	-2.100243	97.587959	-17.533516	11.827447	96.268883	35.209389	-10.551144	103.2341	37.645073	29.414345	106.858955	36.427231	9.4316005	105.0465275	-71.494263	14.2232935	87.4912385
3.419821	-3.256214	97.571388	-17.459505	11.901341	96.319046	35.299049	-10.415213	103.276619	37.735836	29.544678	106.87735	36.5174425	9.5647325	105.0769845	-71.4364525	14.2379495	87.5611075
3.073	-4.37554	97.578873	-17.364082	11.996127	96.388489	35.394199	-10.29034	103.3563	37.853848	29.686901	106.912399	36.6240235	9.6982805	105.1343495	-71.3521875	14.2939735	87.6426285
2.624062	-5.495985	97.597656	-17.231256	12.097504	96.457382	35.507084	-10.189303	103.465797	38.013138	29.819906	106.941223	36.760111	9.8153015	105.20351	-71.222623	14.3797065	87.711254
2.113265	-6.600223	97.594299	-17.067818	12.191687	96.535629	35.655773	-10.046138	103.588524	38.222694	29.949045	106.933952	36.9392335	9.9514535	105.261238	-71.0748695	14.4319205	87.81002
1.174336	-8.195915	97.787788	-16.721956	12.373422	96.749062	35.98151	-9.845166	103.797684	38.550201	30.181128	106.785515	37.2658555	10.167981	105.2915995	-70.7097675	14.578863	88.2065245
0.48087	-9.22051	97.945824	-16.441143	12.475254	96.918671	36.250546	-9.650217	103.998436	38.840874	30.297682	106.474266	37.54571	10.3237325	105.236351	-70.427996	14.6267755	88.600991
-0.307733	-10.212601	98.295364	-16.104202	12.604017	97.107132	36.588833	-9.424218	104.241264	39.104946	30.399874	105.897964	37.8468895	10.487828	105.069614	-70.0552935	14.720206	89.14465
-1.144901	-11.152644	98.72171	-15.771034	12.748302	97.211052	36.971706	-9.113024	104.385162	39.298965	30.503105	104.927528	38.1353355	10.6950405	104.656345	-69.6774035	14.8015635	89.765759
-2.044796	-12.018485	99.096291	-15.392433	12.910928	97.166763	37.37508	-8.761815	104.349457	39.303089	30.21858	103.694984	38.3390845	10.7283825	104.0222205	-69.1239505	15.0934735	90.3113055
-2.974719	-12.763918	99.481079	-14.994742	13.050217	97.01123	37.787926	-8.391278	104.193604	39.187435	30.351055	102.382874	38.4876805	10.9798885	103.288239	-68.4771645	15.1205455	90.734221
-3.94562	-13.454773	99.787315	-14.662878	13.176463	96.844528	38.252388	-8.033505	103.892708	38.792706	30.687391	100.853279	38.522547	11.326943	102.3729935	-67.848303	15.025983	91.3160625
-5.467025	-14.221212	100.204681	-14.258699	13.18312	96.708389	38.724957	-7.644832	103.43264	38.260502	30.558464	98.989815	38.4927295	11.456816	101.2112275	-67.0101275	14.909424	92.2055505
-6.539095	-14.622023	100.412346	-14.103592	13.122709	96.681747	38.949921	-7.492258	103.158676	38.215004	30.474981	98.131866	38.5824625	11.4913615	100.645271	-66.7896465	14.7540565	92.718223
-7.648738	-14.890881	100.527634	-14.054532	13.049205	96.709801	39.065559	-7.436486	103.002945	38.203152	30.480675	97.683624	38.6343555	11.5220945	100.3432845	-66.7434195	14.5763155	93.0763175
-8.785462	-15.035068	100.592789	-14.029776	12.929249	96.814255	39.098278	-7.42247	102.9179	38.238201	30.500231	97.512871	38.6682395	11.5388805	100.2153855	-66.7277915	14.3196175	93.4131245
-9.886703	-15.021547	100.587425	-14.092498	12.853691	96.887955	39.068199	-7.452448	102.848694	38.294392	30.531021	97.487244	38.6812955	11.5392865	100.167969	-66.8662915	14.1680955	93.607941
-11.035231	-14.89598	100.517693	-14.161303	12.806332	96.94223	39.007778	-7.41342	102.770149	38.244324	30.609009	97.569046	38.626051	11.5977945	100.1695975	-66.948657	14.0148695	93.7148625
-12.226708	-14.598637	100.375816	-14.243713	12.811451	96.956909	38.939133	-7.387509	102.708412	38.184746	30.719297	97.691521	38.5619395	11.665894	100.1999665	-67.0493655	13.957008	93.7138515
-13.876857	-13.894369	100.129021	-14.421969	12.886196	96.94796	38.797615	-7.294778	102.62326	38.15815	30.845789	97.844223	38.4778825	11.7755055	100.2337415	-67.3218205	13.9968865	93.6621785
-14.972939	-13.25896	99.931709	-14.524891	12.970929	96.936455	38.698578	-7.227021	102.565422	38.154758	30.992767	97.94735	38.426668	11.882873	100.256386	-67.47645	14.058985	93.616524
-16.072485	-12.4249	99.731133	-14.644917	13.074925	96.906548	38.579773	-7.110549	102.491737	38.157639	31.169918	98.022774	38.368706	12.0296845	100.2572555	-67.65854	14.1201655	93.5558405
-17.085394	-11.509266	99.536995	-14.719452	13.184442	96.913002	38.453411	-7.028727	102.404854	38.174889	31.302176	98.091164	38.31415	12.1367245	100.248009	-67.753054	14.2321595	93.577995
-18.093367	-10.461987	99.319252	-14.798964	13.290369	96.950584	38.362793	-6.993257	102.272057	38.207405	31.412163	98.177979	38.285099	12.209453	100.225018	-67.883027	14.371285	93.67615
-19.004961	-9.260445	99.066025	-14.842076	13.348776	96.977684	38.241177	-7.022032	102.125275	38.283329	31.434177	98.253616	38.262253	12.2060725	100.1894455	-67.946405	14.4914795	93.7659225
-19.99021	-8.002699	98.749374	-14.881314	13.386083	96.946548	38.091393	-7.099231	101.900925	38.331379	31.435377	98.343002	38.211386	12.168073	100.1219635	-67.974014	14.604093	93.7711325
-21.312437	-5.91247	98.189949	-14.942686	13.432074	96.76207	37.837627	-7.327057	101.447205	38.457497	31.270071	98.447083	38.147562	11.971507	99.947144	-68.032934	14.892641	93.576996
-22.231575	-4.382925	97.743126	-14.984446	13.425567	96.558319	37.633213	-7.498047	101.09259	38.595516	31.076557	98.391495	38.1143645	11.789255	99.7420425	-68.0832565	15.061879	93.3745955
-23.053303	-2.819259	97.25396	-15.031518	13.379931	96.304611	37.3825	-7.698091	100.61718	38.702206	30.971346	98.266258	38.042353	11.6366275	99.441719	-68.105389	15.1232345	93.167503
-23.838863	-1.092766	96.72683	-15.100028	13.312637	95.979584	37.069035	-7.944784	100.001999	38.683693	30.910189	98.053467	37.876364	11.4827025	99.027733	-68.07642	15.1425715	92.931435
-24.629128	0.632055	96.105881	-15.174159	13.217658	95.555397	36.72757	-8.217476	99.193306	38.482925	30.94565	97.738235	37.6052475	11.364087	98.4657705	-67.9535655	15.071229	92.6450235
-25.316015	2.507409	95.403328	-15.2489	13.109526	95.01796	36.329872	-8.452524	98.167679	38.200169	30.963808	97.221611	37.2650205	11.255642	97.694645	-67.7628205	14.96341	92.341275
-26.055088	4.403692	94.671814	-15.364472	13.027708	94.467804	35.873726	-8.637147	97.124084	37.895348	30.853104	96.458969	36.884537	11.1079785	96.7915265	-67.613481	14.9474375	92.1440815
-26.956425	7.488239	93.696564	-15.598541	13.011795	93.658539	35.291042	-8.698969	95.442642	37.316586	30.541277	95.242249	36.303814	10.921154	95.3424455	-67.500896	15.102436	91.9746325
-27.46245	9.632804	93.116524	-15.78335	13.013141	93.210083	34.901382	-8.635222	94.390366	36.899487	30.264109	94.472618	35.9004345	10.8144435	94.431492	-67.4671345	15.2118385	91.988674
-27.954409	11.832109	92.634979	-15.94339	13.024794	92.80246	34.494556	-8.480952	93.422798	36.471546	30.108511	93.875763	35.483051	10.8137795	93.6492805	-67.369831	15.2358085	91.9556395
-28.342831	14.132833	92.22921	-16.148607	13.075291	92.499672	34.122974	-8.227295	92.620865	36.054451	30.123714	93.53775	35.0887125	10.9482095	93.0793075	-67.3859265	15.2023725	91.9200365
-28.646521	16.407436	92.031197	-16.452166	13.172595	92.304283	33.791126	-7.877899	92.098862	35.706181	30.282011	93.452087	34.7486535	11.202056	92.7754745	-67.6529855	15.143134	91.8330915
-28.817787	18.819431	91.964851	-16.760326	13.332823	92.236053	33.575676	-7.516175	91.685516	35.420601	30.595419	93.552765	34.4981385	11.539622	92.6191405	-68.0187905	15.126024	91.8529655
-29.014551	21.09709	92.024681	-17.083731	13.542332	92.195999	33.408604	-7.116654	91.328995	35.196495	30.958944	93.800217	34.3025495	11.921145	92.564606	-68.4700115	15.163519	91.827392
-29.025768	24.640699	92.26474	-17.517328	13.832857	92.260513	33.165646	-6.511939	90.889069	35.034012	31.166971	94.429245	34.099829	12.327516	92.659157	-69.134485	15.338198	91.861869
-28.934855	26.955816	92.639252	-17.769949	13.984259	92.338058	32.923386	-6.163078	90.64003	35.059662	31.122074	95.023499	33.991524	12.479498	92.8317645	-69.531422	15.48902	91.8443515
-28.730587	29.182571	93.203239	-18.089369	14.117408	92.368607	32.645912	-5.898215	90.304451	35.050541	31.025505	95.959938	33.8482265	12.563645	93.1321945	-70.0269645	15.671171	91.6050195
-28.452477	31.326723	93.988174	-18.409229	14.113577	92.437325	32.258213	-5.794368	89.777504	35.108894	30.797981	97.618774	33.6835535	12.5018065	93.698139	-70.5020115	15.7253475	91.176511
-28.205618	33.237579	95.359512	-18.79571	14.04825	92.636238	31.735035	-5.820076	89.119431	35.665127	30.564472	99.653923	33.700081	12.372198	94.386677	-71.291501	15.724302	90.885799
-27.830055	34.957165	96.915016	-19.105915	14.055467	92.754211	31.127008	-5.736784	88.29702	36.366184	30.39439	100.877083	33.746596	12.328803	94.5870515	-71.958426	15.782131	90.9213705
-27.31641	36.58392	98.261284	-19.245277	14.406059	92.662567	30.665058	-5.175928	87.312027	36.047783	30.427191	101.149643	33.3564205	12.6256315	94.230835	-71.8469745	16.1864865	91.094299
-26.582027	39.104424	98.898773	-19.450064	15.508501	92.402351	30.49876	-3.907795	86.561264	35.610943	31.503916	101.623833	33.0548515	13.7980605	94.0925485	-71.9549795	17.2189415	90.7121535
-26.129669	40.589447	99.168121	-19.690619	16.319393	92.338066	30.493832	-3.166969	86.517075	35.454346	32.228649	102.044525	32.974089	14.53084	94.2808	-72.355327	18.107946	90.395332
-25.596977	41.821598	99.600006	-19.928499	17.016344	92.325966	30.341139	-2.715087	86.642708	35.263382	32.619617	102.129456	32.8022605	14.952265	94.386082	-72.6592585	19.080423	90.26585
-25.082026	42.812767	99.968163	-20.129194	17.506166	92.384529	30.028585	-2.43931	86.772621	35.072636	32.753902	102.055634	32.5506105	15.157296	94.4141275	-72.8089985	19.855036	90.3549305
-24.484087	43.458797	100.096703	-20.341345	17.823154	92.522758	29.733759	-2.304336	86.958984	34.899826	32.871349	102.093613	32.3167925	15.2835065	94.5262985	-72.9994825	20.3628015	90.5192175
-23.953489	43.903748	100.047241	-20.574203	18.027561	92.621239	29.444086	-2.208815	87.234108	34.796425	33.04491	102.075279	32.1202555	15.4180475	94.6546935	-73.2686615	20.6370745	90.5877845
-23.396639	44.113735	99.939087	-20.828428	18.158739	92.663986	29.202166	-2.212741	87.578735	34.61055	33.163883	101.93689	31.906358	15.475571	94.7578125	-73.563214	20.841907	90.5701595
-22.596613	44.003159	99.6306	-21.276968	18.22262	92.861115	28.897581	-2.257747	88.222328	34.005527	33.276031	101.8703	31.451554	15.509142	95.046314	-74.00549	20.936098	90.675916
-22.115858	43.621426	99.319717	-21.619951	18.27228	93.009064	28.649822	-2.325708	88.678185	33.587353	33.379364	101.78653	31.1185875	15.526828	95.2323575	-74.3584895	21.017732	90.7857705
-21.66696	43.05571	98.912827	-21.946598	18.251509	93.123093	28.365263	-2.402311	89.105774	33.159496	33.416611	101.707443	30.7623795	15.50715	95.4066085	-74.6555755	20.995868	90.8395775
-21.21929	42.276581	98.465355	-22.323254	18.221025	93.201393	28.053606	-2.573522	89.547768	32.738705	33.41283	101.656403	30.3961555	15.419654	95.6020855	-75.0426635	21.022396	90.8007005
-20.754393	41.34861	98.0718	-22.669706	18.148169	93.308174	27.765417	-2.828931	89.949509	32.353218	33.354603	101.5923	30.0593175	15.262836	95.7709045	-75.3987295	21.033502	90.8454435
-20.284496	40.15704	97.605919	-23.004707	18.100214	93.409546	27.432293	-3.102357	90.353081	32.001675	33.221432	101.476753	29.716984	15.0595375	95.914917	-75.726398	21.1408905	90.904175
-19.912914	38.910145	97.143173	-23.293507	18.023182	93.529495	27.096214	-3.439969	90.766449	31.707722	33.076767	101.272896	29.401968	14.818399	96.0196725	-75.988982	21.227965	91.0393175
-19.224365	36.632427	96.364716	-23.761982	17.947092	93.616547	26.661474	-3.95347	91.453674	31.36186	32.769943	100.898071	29.011667	14.4082365	96.1758725	-76.535631	21.4859475	91.0572215
-18.785566	35.030865	95.740555	-24.001827	17.845798	93.669914	26.439306	-4.319033	92.057182	31.168053	32.636646	100.599304	28.8036795	14.1588065	96.328243	-76.8073335	21.5327895	91.011585
-18.383312	33.269165	95.118729	-24.196674	17.79953	93.674843	26.307995	-4.697954	92.926674	30.973867	32.60537	100.128517	28.640931	13.953708	96.5275955	-77.034279	21.645352	90.8220905
-17.959427	31.432861	94.434334	-24.320381	17.812859	93.672607	26.411325	-4.929924	93.862152	30.626106	32.590321	99.597008	28.5187155	13.8301985	96.72958	-77.1594775	21.7955195	90.615634
-17.566622	29.55858	93.750038	-24.352434	17.856424	93.606773	26.635561	-5.054791	94.71862	29.923704	32.779659	99.285378	28.2796325	13.862434	97.001999	-76.9845005	21.850414	90.211547
-17.155766	27.616253	93.190735	-24.318729	17.851202	93.529488	26.845646	-5.173444	95.526634	29.172394	33.078892	99.453415	28.00902	13.952724	97.4900245	-76.646478	21.74968	89.5689515
-16.834879	25.619524	93.076355	-24.317701	17.728796	93.60704	27.064089	-5.448822	96.409378	29.080793	32.962574	99.525368	28.072441	13.756876	97.967373	-76.707843	21.700716	89.246707
-16.333786	22.621737	93.173134	-24.173622	17.454657	93.785805	27.270859	-5.993585	97.73764	29.404566	32.503136	99.773369	28.3377125	13.2547755	98.7555045	-76.6849565	21.6545385	88.8161055
-16.05485	20.638382	93.408165	-24.02623	17.240725	93.953186	27.382608	-6.426415	98.482674	29.61824	32.136543	100.080025	28.500424	12.855064	99.2813495	-76.552884	21.626386	88.6250225
-15.804214	18.697561	93.687416	-23.85681	16.996864	94.137138	27.489679	-6.910657	99.11541	29.945173	31.734381	100.460243	28.717426	12.411862	99.7878265	-76.431046	21.581866	88.4864495
-15.636857	16.820421	93.995033	-23.687109	16.74227	94.407532	27.549643	-7.388018	99.621513	30.371288	31.374567	100.919403	28.9604655	11.9932745	100.270458	-76.3346835	21.4912655	88.544606
-15.524481	14.984463	94.421974	-23.5315	16.498804	94.678177	27.578506	-7.846597	100.064705	30.827538	31.049044	101.432312	29.203022	11.6012235	100.7485085	-76.266022	21.3963845	88.6078455
-15.486436	13.230213	94.780144	-23.374294	16.321241	94.956711	27.624556	-8.188522	100.413879	31.235092	30.802471	102.018501	29.429824	11.3069745	101.21619	-76.178412	21.3355075	88.697232
-15.439786	11.535963	95.108414	-23.238356	16.169203	95.2472	27.710188	-8.456817	100.678719	31.594154	30.63023	102.587387	29.652171	11.0867065	101.633053	-76.128883	21.2516995	88.861347
-15.622727	9.15864	95.561203	-23.042444	16.045919	95.602356	27.82946	-8.636634	100.961769	32.104397	30.567938	103.401611	29.9669285	10.965652	102.18169	-76.0518165	21.126186	89.023022
-15.810696	7.600098	95.703484	-22.947695	16.025732	95.831757	27.935654	-8.703481	101.095596	32.381363	30.568937	103.858658	30.1585085	10.932728	102.477127	-76.0538985	21.118736	89.186387
-16.061077	6.14325	95.911079	-22.879515	16.018187	96.003242	28.0245	-8.701604	101.154015	32.564911	30.623875	104.269455	30.2947055	10.9611355	102.711735	-76.0537355	21.0752385	89.294749
-16.395811	4.724854	96.003265	-22.80641	16.047958	96.138885	28.085827	-8.699876	101.189301	32.724281	30.660734	104.55378	30.405054	10.980429	102.8715405	-76.017874	21.115487	89.4062295
-16.740391	3.303114	96.038963	-22.771734	16.065138	96.269318	28.118177	-8.682446	101.181808	32.848022	30.690401	104.686714	30.4830995	11.0039775	102.934261	-76.0265675	21.1262985	89.604375
-17.188057	1.985795	96.142815	-22.720173	16.097303	96.366165	28.161728	-8.645342	101.126015	32.920055	30.740414	104.699722	30.5408915	11.047536	102.9128685	-75.9812375	21.14707	89.8194615
-17.701712	0.682171	96.133728	-22.644594	16.164375	96.437897	28.184063	-8.593692	101.050255	32.927078	30.768909	104.625595	30.5555705	11.0876085	102.837925	-75.8447585	21.2411415	90.037869
-18.507643	-1.250126	96.156105	-22.576813	16.223688	96.481415	28.263277	-8.45583	100.907898	32.89629	30.819571	104.363373	30.5797835	11.1818705	102.6356355	-75.7334095	21.2655055	90.3271945
-19.184502	-2.456217	96.18222	-22.507183	16.290939	96.507797	28.302416	-8.322631	100.814857	32.881771	30.872822	104.114136	30.5920935	11.2750955	102.4644965	-75.6064595	21.3067825	90.5510975
-19.664841	-3.786591	96.180641	-22.472918	16.334118	96.550522	28.379833	-8.143747	100.775124	32.860348	30.928087	103.73365	30.6200905	11.39217	102.254387	-75.5659265	21.276066	90.846657
-20.520834	-4.784472	96.354919	-22.40407	16.41144	96.574554	28.516865	-7.908166	100.719116	32.743042	30.998352	103.191635	30.6299535	11.545093	101.9553755	-75.4380935	21.277787	91.1937325
-21.294577	-5.830011	96.537766	-22.300297	16.520102	96.522141	28.683317	-7.588801	100.636635	32.476723	31.101215	102.448227	30.58002	11.756207	101.542431	-75.180614	21.283997	91.501851
-22.036617	-6.794851	96.806351	-22.185123	16.672853	96.4347	28.954632	-7.280245	100.489578	32.049656	31.272751	101.600479	30.502144	11.996253	101.0450285	-74.87239	21.349453	91.8243715
-22.848459	-7.692946	97.307632	-22.043856	16.815073	96.347946	29.147154	-6.927975	100.511086	31.647051	31.402016	100.74086	30.3971025	12.2370205	100.625973	-74.4848145	21.3931255	92.069919
-24.087261	-8.90876	98.093018	-21.87369	16.909893	96.230209	29.460791	-6.728819	100.683357	31.496054	31.500227	99.471382	30.4784225	12.385704	100.0773695	-74.2258025	21.434082	92.3830485
-24.967051	-9.616149	98.57975	-21.748421	16.856688	96.211945	29.610476	-6.65893	100.747147	31.562944	31.413904	98.750046	30.58671	12.377487	99.7485965	-74.083552	21.335889	92.6752935
-25.822384	-10.204966	99.109962	-21.609318	16.771532	96.242012	29.754044	-6.649902	100.868782	31.648874	31.316038	98.130562	30.701459	12.333068	99.499672	-73.920095	21.209996	92.984352
-26.61359	-10.649157	99.639389	-21.468281	16.643297	96.31694	29.96166	-6.744928	100.898315	31.730028	31.206154	97.635551	30.845844	12.230613	99.266933	-73.782406	21.055981	93.366947
-27.435562	-10.952458	100.06044	-21.328016	16.502708	96.422203	30.0623	-6.715087	100.930313	31.82815	31.116808	97.210548	30.945225	12.2008605	99.0704305	-73.601257	20.8045555	93.7739755
-28.274029	-11.131643	100.434723	-21.210524	16.392384	96.502258	30.264837	-6.791271	100.888123	31.939987	31.070194	96.854958	31.102412	12.1394615	98.8715405	-73.52346	20.6453065	94.1329755
-29.035482	-11.13303	100.726463	-21.079187	16.283821	96.561424	30.391121	-6.815717	100.85585	32.049282	30.995914	96.551186	31.2202015	12.0900985	98.703518	-73.3785755	20.4775435	94.41933
-30.115879	-10.852167	101.004242	-20.919128	16.153137	96.665428	30.528366	-6.814883	100.877594	32.137249	30.938461	96.213379	31.3328075	12.061789	98.5454865	-73.1710635	20.244485	94.7853695
-30.808195	-10.446129	101.111626	-20.852274	16.120745	96.709396	30.615625	-6.795475	100.814354	32.193134	30.926041	96.060097	31.4043795	12.065283	98.4372255	-73.1089275	20.176207	94.9815665
-31.472403	-9.86685	101.115845	-20.770746	16.093657	96.741104	30.725061	-6.814019	100.721146	32.238316	30.936932	95.91452	31.4816885	12.0614565	98.317833	-73.0231805	20.1258575	95.164375
-32.027504	-9.130428	101.078987	-20.737419	16.110477	96.769447	30.698893	-6.738668	100.736549	32.270279	30.967867	95.839798	31.484586	12.1145995	98.2881735	-72.959424	20.1063545	95.2507205
-32.518318	-8.244538	100.95005	-20.714436	16.168308	96.779243	30.708881	-6.68862	100.730827	32.325863	31.012804	95.811333	31.517372	12.162092	98.27108	-72.946244	20.174524	95.287406
-33.022709	-7.195127	100.806961	-20.72658	16.25095	96.789597	30.678331	-6.618187	100.738274	32.384594	31.087336	95.824478	31.5314625	12.2345745	98.281376	-72.9846225	20.2673255	95.297818
-33.412167	-5.911365	100.6353	-20.725105	16.336672	96.810493	30.675272	-6.541152	100.805321	32.439949	31.177048	95.863029	31.5576105	12.317948	98.334175	-73.0078205	20.355396	95.286811
-33.87738	-3.824955	100.319824	-20.731394	16.522184	96.839561	30.653296	-6.427832	100.907097	32.492195	31.299025	95.997307	31.5727455	12.4355965	98.452202	-73.0355335	20.6087715	95.22692
-34.111328	-2.245615	100.074028	-20.736881	16.666777	96.881401	30.639553	-6.348446	101.021805	32.574726	31.374353	96.084885	31.6071395	12.5129535	98.553345	-73.0809015	20.8206005	95.209457
-34.282894	-0.503649	99.786545	-20.71229	16.766552	96.906631	30.634335	-6.273971	101.057625	32.642567	31.478378	96.193939	31.638451	12.6022035	98.625782	-73.063031	20.9309005	95.18748
-34.405769	1.301743	99.392937	-20.677679	16.844191	96.955994	30.649275	-6.165689	101.035858	32.704914	31.578499	96.337318	31.6770945	12.706405	98.686588	-73.0324525	20.981977	95.2254
-34.382935	3.286258	98.999458	-20.664267	16.903316	97.024178	30.738491	-6.107912	100.900719	32.758698	31.731329	96.552498	31.7485945	12.8117085	98.7266085	-73.0771285	20.9949235	95.3217475
-34.377697	5.297555	98.520592	-20.642851	16.94018	97.090271	30.767654	-5.91386	100.723183	32.809715	31.880442	96.846733	31.7886845	12.983291	98.784958	-73.0743865	20.897069	95.395584
-34.229504	7.481257	98.085037	-20.660196	16.941639	97.151817	30.819664	-5.731548	100.429558	32.885731	31.999472	97.198235	31.8526975	13.133962	98.8138965	-73.1730895	20.749316	95.4897375
-33.961655	10.881627	97.226395	-20.779863	16.869282	97.155708	30.805286	-5.530508	99.643463	33.104141	31.972017	97.750031	31.9547135	13.2207545	98.696747	-73.5144395	20.5178095	95.614669
-33.743702	13.270203	96.702797	-20.886017	16.768372	97.036446	30.671612	-5.460825	98.81472	33.089874	31.916084	98.18084	31.880743	13.2276295	98.49778	-73.652777	20.3091145	95.575112
-33.421619	15.618877	96.215919	-20.983532	16.623611	96.75164	30.478048	-5.425007	97.644203	33.002693	31.849585	98.579933	31.7403705	13.212289	98.112068	-73.7074345	20.034933	95.391212
-33.090618	18.048977	95.757874	-21.08778	16.489033	96.35466	30.181276	-5.410754	96.138824	32.938427	31.761459	98.872078	31.5598515	13.1753525	97.505451	-73.7354115	19.8027135	95.203869
-32.677574	20.457981	95.507469	-21.227306	16.38422	95.839706	29.834488	-5.343826	94.561501	33.012962	31.725376	99.041649	31.423725	13.190775	96.801575	-73.878337	19.577665	94.877837
-32.20245	22.821226	95.31546	-21.381443	16.34096	95.305634	29.491261	-5.197256	92.980629	33.049709	31.772713	99.139771	31.270485	13.2877285	96.0602	-74.033371	19.3941915	94.551068
-31.756035	25.091425	95.26622	-21.552166	16.345427	94.722351	29.158098	-4.967721	91.430275	33.00436	31.927177	99.013832	31.081229	13.479728	95.2220535	-74.185561	19.211126	94.2226485
-30.805954	28.306335	95.355095	-21.760502	16.450594	93.808502	28.676462	-4.423702	89.23423	32.790401	32.166012	98.423691	30.7334315	13.871155	93.8289605	-74.2544355	19.030033	93.7880435
-30.259598	30.356703	95.379601	-21.894089	16.620209	93.343613	28.426922	-3.97635	88.079788	32.487892	32.367062	98.107048	30.457407	14.195356	93.093418	-74.245585	19.045062	93.593808
-29.318977	32.134731	95.568016	-22.040693	16.826937	93.018944	28.206244	-3.473637	87.219093	32.243	32.57748	97.786835	30.224622	14.5519215	92.502964	-74.306008	19.1019525	93.534924
-28.784184	33.964367	95.828827	-22.204117	17.064499	92.731567	28.066401	-3.032967	86.517815	32.023876	32.867538	97.545746	30.0451385	14.9172855	92.0317805	-74.4533725	19.2117125	93.4313535
-27.944889	35.507366	96.05455	-22.350061	17.327789	92.51429	27.940929	-2.564186	85.980934	31.806187	33.183044	97.381744	29.873558	15.309429	91.681339	-74.57368	19.346149	93.347241
-27.048725	36.935574	96.244011	-22.480549	17.570148	92.366631	27.850454	-2.14582	85.658226	31.618183	33.535854	97.395828	29.7343185	15.695017	91.527027	-74.6954165	19.445279	93.206235
-26.09724	38.122993	96.500961	-22.597998	17.849642	92.328461	27.763906	-1.804031	85.588081	31.504196	33.836765	97.566856	29.634051	16.016367	91.5774685	-74.830047	19.682917	93.0794535
-24.596884	39.603603	96.823982	-22.741119	18.220816	92.422318	27.689955	-1.485497	85.824844	31.509027	34.219036	97.93898	29.599491	16.3667695	91.881912	-75.081729	20.0748625	92.962724
-23.467331	40.436153	96.933495	-22.822002	18.452845	92.508141	27.685114	-1.410497	86.164871	31.574608	34.395866	98.12027	29.629861	16.4926845	92.1425705	-75.273865	20.4130055	92.8737115
-22.293932	41.037502	96.922592	-22.88319	18.68136	92.620346	27.706009	-1.407342	86.568871	31.564383	34.467083	98.250237	29.635196	16.5298705	92.409554	-75.401576	20.8328495	92.831138
-21.026104	41.483532	96.79084	-22.885885	18.883827	92.691383	27.735229	-1.527375	87.034828	31.56146	34.480225	98.323204	29.6483445	16.476425	92.679016	-75.4201145	21.291229	92.70375
-19.773642	41.792633	96.576073	-22.881792	18.981174	92.746185	27.738739	-1.692017	87.537941	31.61915	34.429718	98.34742	29.6789445	16.3688505	92.9426805	-75.4425285	21.5934975	92.5496895
-18.486509	41.882805	96.345612	-22.869104	19.082014	92.786209	27.74441	-1.923769	87.996269	31.671509	34.315365	98.408875	29.7079595	16.195798	93.202572	-75.4461675	21.96823	92.369846
-17.140169	41.761154	96.138092	-22.801773	19.068623	92.849113	27.758703	-2.143453	88.436798	31.704659	34.161503	98.538612	29.731681	16.009025	93.487705	-75.335227	22.128221	92.210521
-15.102075	41.28754	95.970222	-22.691629	19.049936	92.881966	27.877993	-2.394252	88.97303	31.786257	33.98587	98.939285	29.832125	15.795809	93.9561575	-75.215383	22.304063	91.8077745
-13.740807	40.788216	95.905869	-22.597473	18.966362	92.894028	27.970856	-2.50131	89.268867	31.837791	33.969826	99.492088	29.9043235	15.734258	94.3804775	-75.0992695	22.198466	91.4075785
-12.348413	40.053883	96.026993	-22.521141	18.85747	92.96846	28.079721	-2.596622	89.533363	31.839445	34.050568	100.434242	29.959583	15.726973	94.9838025	-75.001865	21.987967	90.9531175
-11.034184	39.139515	96.350983	-22.433186	18.692776	93.123596	28.154787	-2.642282	89.963791	31.950325	34.155003	101.567635	30.052556	15.7563605	95.765713	-74.918928	21.6291915	90.481479
-9.672936	38.062054	96.814919	-22.428478	18.557812	93.465469	28.297134	-2.742684	90.620132	32.158039	34.224369	102.813934	30.2275865	15.7408425	96.717033	-75.0845425	21.3747815	90.213905
-8.419652	36.850624	97.395721	-22.416098	18.506559	93.981842	28.445017	-2.842946	91.630447	32.324509	34.29525	104.119339	30.384763	15.726152	97.874893	-75.216959	21.286966	90.088791
-7.188183	35.454033	98.016014	-22.485071	18.517853	94.613037	28.619429	-2.96341	92.871613	32.458805	34.367668	105.446663	30.539117	15.702129	99.159138	-75.509259	21.333577	90.066936
-5.418302	33.187489	98.850044	-22.63739	18.615519	95.703079	28.913296	-3.139989	94.937729	32.783272	34.494286	107.08976	30.848284	15.6771485	101.0137445	-76.123064	21.5538895	90.3924135
-4.269871	31.514055	99.197212	-22.692112	18.768177	96.31234	29.084406	-3.185679	96.224281	32.922672	34.683456	107.922539	31.003539	15.7488885	102.07341	-76.387763	21.7874655	90.55127
-3.176759	29.759291	99.357132	-22.726547	18.943737	96.782532	29.21648	-3.186165	97.376961	33.03598	34.911884	108.533012	31.12623	15.8628595	102.9549865	-76.579324	22.0246145	90.6100775
-2.112105	27.843666	99.390724	-22.738756	19.123632	97.131989	29.384167	-3.181498	98.358223	33.129368	35.131088	108.917938	31.2567675	15.974795	103.6380805	-76.7342795	22.272469	90.6258975
-1.067628	25.863159	99.336174	-22.657564	19.325077	97.32959	29.537153	-3.133702	99.214241	33.218246	35.337864	109.149612	31.3776995	16.102081	104.1819265	-76.6928275	22.548073	90.4772535
-0.087494	23.777632	99.191978	-22.529903	19.488916	97.387428	29.746607	-3.124015	99.995773	33.312054	35.54882	109.308876	31.5293305	16.2124025	104.6523245	-76.5891365	22.7654295	90.1225315
0.815571	21.552225	99.106987	-22.312672	19.596588	97.415634	29.991156	-3.145979	100.805031	33.449898	35.722668	109.38681	31.720527	16.2883445	105.0959205	-76.345871	22.9048315	89.7353475
2.057106	18.115017	99.036804	-21.943851	19.697554	97.391823	30.425409	-3.23742	101.852356	33.812359	35.907379	109.290024	32.118884	16.3349795	105.57119	-76.006586	23.0601285	89.212456
2.762483	15.732334	99.058167	-21.606693	19.681852	97.381882	30.703276	-3.293035	102.483734	34.103699	35.980873	109.174393	32.4034875	16.343919	105.8290635	-75.6168735	23.019785	88.9347005
3.418208	13.291269	99.189011	-21.2488	19.668005	97.377487	31.01174	-3.374466	103.078522	34.446198	36.034897	108.934334	32.728969	16.3302155	106.006428	-75.226569	23.0057945	88.748546
3.939662	10.900373	99.26857	-20.850836	19.643663	97.34166	31.359028	-3.372692	103.576767	34.807522	36.141533	108.512756	33.083275	16.3844205	106.0447615	-74.784947	22.9029055	88.6385585
4.370776	8.505558	99.437088	-20.413103	19.636066	97.27417	31.751204	-3.295119	103.997826	35.126526	36.213089	107.918823	33.438865	16.458985	105.9583245	-74.265071	22.813147	88.5900155
4.714301	6.18472	99.636749	-19.965551	19.680761	97.190491	32.203896	-3.14506	104.304482	35.403557	36.276356	107.049965	33.8037265	16.565648	105.6772235	-73.7348285	22.795874	88.7037585
4.958056	3.942673	99.839447	-19.504763	19.717062	97.050583	32.654488	-2.888873	104.521706	35.622784	36.333855	106.046127	34.138636	16.722491	105.2839165	-73.148162	22.711633	88.8172495
5.112622	0.723399	100.245461	-18.838976	19.814814	96.787354	33.41584	-2.410006	104.660751	35.834373	36.557476	104.241623	34.6251065	17.073735	104.451187	-72.3030585	22.555893	89.123521
5.112267	-1.286414	100.520432	-18.423752	19.876232	96.520599	33.904125	-1.998557	104.538879	35.953499	36.6367	102.786171	34.928812	17.3190715	103.662525	-71.776316	22.4333925	89.378673
5.025426	-3.15566	100.810036	-18.017311	19.927231	96.222511	34.382473	-1.5794	104.296623	35.879116	36.708065	101.300789	35.1307945	17.5643325	102.798706	-71.1654165	22.2901295	89.646316
4.800022	-4.827265	101.163719	-17.660969	19.911346	95.961426	34.831432	-1.235146	104.086128	35.740288	36.777542	99.999992	35.28586	17.771198	102.04306	-70.607798	22.051494	89.879792
4.553847	-6.337203	101.565849	-17.348398	19.866138	95.849808	35.246162	-0.918833	103.941849	35.670841	36.742828	98.986938	35.4585015	17.9119975	101.4643935	-70.1552975	21.8202785	90.2352225
4.13993	-7.679441	102.017609	-17.110554	19.758129	95.839767	35.612671	-0.773862	103.909813	35.650761	36.869743	98.49897	35.631716	18.0479405	101.2043915	-69.852824	21.4683175	90.4751425
3.937826	-8.958314	102.230133	-16.910824	19.573753	95.912323	35.880241	-0.592018	103.942238	35.803459	36.996998	98.29879	35.84185	18.20249	101.120514	-69.663498	20.945016	90.704132
3.121669	-10.383729	102.667641	-16.718472	19.359558	96.079674	36.21719	-0.42035	104.063156	36.120861	37.287403	98.449753	36.1690255	18.4335265	101.2564545	-69.6059695	20.2855895	90.9028935
2.531152	-11.128829	102.84066	-16.60878	19.265554	96.226273	36.438736	-0.312796	104.103699	36.327225	37.54961	98.767532	36.3829805	18.618407	101.4356155	-69.6005405	19.912701	91.0169305
1.884598	-11.637897	102.935051	-16.485245	19.184572	96.397324	36.56234	-0.199298	104.273773	36.597694	37.829227	99.191948	36.580017	18.8149645	101.7328605	-69.550507	19.5541795	91.0617875
0.989668	-11.88566	103.140129	-16.370298	19.127609	96.60379	36.688725	-0.145431	104.400681	36.949024	38.098072	99.662605	36.8188745	18.9763205	102.031643	-69.5594705	19.2788975	91.175937
0.479381	-12.117325	103.07019	-16.211185	19.089649	96.848564	36.808918	-0.134682	104.542587	37.317734	38.334442	100.113991	37.063326	19.09988	102.328289	-69.485696	19.079418	91.368839
-0.429979	-12.020241	103.245926	-16.053782	19.083878	97.10614	36.95454	-0.11893	104.70517	37.660919	38.564728	100.580452	37.3077295	19.222899	102.642811	-69.4152935	18.944857	91.569469
-1.193027	-11.77048	103.320038	-15.840216	19.060795	97.38356	37.148838	-0.115777	104.863785	38.027103	38.352097	101.066376	37.5879705	19.11816	102.9650805	-69.2684025	19.00343	91.8020395
-2.256172	-11.115731	103.297768	-15.494505	19.043837	97.80616	37.42664	-0.102467	105.033661	38.417984	39.060055	101.526436	37.922312	19.478794	103.2800485	-68.911322	18.60888	92.3322715
-2.964661	-10.488819	103.230049	-15.240593	19.038582	98.079147	37.617271	-0.066712	105.13607	38.731636	39.224472	101.815369	38.1744535	19.57888	103.4757195	-68.6556395	18.498284	92.6825745
-3.692388	-9.64685	103.167854	-15.011919	19.021706	98.353088	37.818874	-0.030622	105.207916	39.052803	38.943077	102.167534	38.4358385	19.4562275	103.687725	-68.4596765	18.5871845	93.018451
-4.368558	-8.706523	102.998245	-14.787199	19.017769	98.620132	37.988453	0.029221	105.210556	39.248604	39.600193	102.358292	38.6185285	19.814707	103.784424	-68.1929265	18.220831	93.45584
-5.065908	-7.614641	102.722321	-14.572809	19.004261	98.886925	38.149872	0.134135	105.152939	39.473396	39.804619	102.630661	38.811634	19.969377	103.8918	-67.957252	18.039145	93.88205
-5.731894	-6.351121	102.432037	-14.441593	19.025856	99.158386	38.320259	0.246873	105.030785	39.711784	40.028385	102.92617	39.0160215	20.137629	103.9784775	-67.8992075	17.914083	94.3382945
-6.3734	-5.022385	102.072868	-14.32675	19.037968	99.387154	38.446705	0.400851	104.853149	39.993294	39.939129	103.254791	39.2199995	20.16999	104.05397	-67.8734995	17.905946	94.720338
-7.379207	-2.704707	101.518669	-14.231227	19.089943	99.72509	38.568935	0.649962	104.495476	40.222324	40.715385	103.852356	39.3956295	20.6826735	104.173916	-67.8580835	17.4972125	95.276264
-7.997563	-1.091082	101.134514	-14.211987	19.146679	99.914192	38.638374	0.836283	104.250381	40.315727	41.054493	104.306007	39.4770505	20.945388	104.278194	-67.9010245	17.34797	95.55019
-8.619856	0.645238	100.845406	-14.215241	19.216053	100.063477	38.650364	1.079367	104.03154	40.476116	41.337109	104.744484	39.56324	21.208238	104.388012	-67.993722	17.223868	95.738942
-9.242578	2.431607	100.502983	-14.24388	19.280342	100.190948	38.677437	1.219998	103.744148	40.527332	41.603397	105.195641	39.6023845	21.4116975	104.4698945	-68.0901445	17.1489865	95.9120015
-9.820314	4.285193	100.263123	-14.295697	19.331789	100.306847	38.648216	1.428378	103.479233	40.519978	41.790276	105.598892	39.584097	21.609327	104.5390625	-68.175491	17.054251	96.0746315
-10.417551	6.174097	99.984985	-14.384918	19.365618	100.353668	38.577126	1.54333	103.11837	40.46925	41.898777	105.908417	39.523188	21.7210535	104.5133935	-68.293024	17.0101825	96.1939425
-10.981046	8.032556	99.741577	-14.465526	19.353046	100.316368	38.475498	1.62961	102.71965	40.323402	41.960728	106.152962	39.39945	21.795169	104.436306	-68.330502	16.910923	96.19643
-11.815041	10.900235	99.350517	-14.603144	19.334961	100.160683	38.278763	1.730295	102.100548	40.14994	41.846561	106.304787	39.2143515	21.788428	104.2026675	-68.4206395	16.881494	96.1186985
-12.327826	12.745205	99.150558	-14.689186	19.319973	100.01075	38.161652	1.788023	101.793411	39.995415	41.768276	106.350639	39.0785335	21.7781495	104.072025	-68.4569055	16.8617965	95.949475
-12.8097	14.651267	99.001671	-14.789753	19.284557	99.867813	38.078876	1.814624	101.523117	39.833878	41.752895	106.418434	38.956377	21.7837595	103.9707755	-68.535883	16.7853545	95.7648505
-13.133441	16.050648	98.928726	-14.869876	19.229477	99.748863	37.982758	1.807146	101.30172	39.71534	41.752281	106.446243	38.849049	21.7797135	103.8739815	-68.588801	16.6792405	95.6237445
-12.641102	15.470758	98.788826	-14.972305	19.12575	99.623779	37.908535	1.768254	101.093338	39.618935	41.725033	106.447433	38.763735	21.7466435	103.7703855	-68.708345	16.5048565	95.4771725
-12.22568	14.917801	98.605972	-15.034309	18.982229	99.503494	37.819237	1.718446	100.915192	39.501167	41.641659	106.455505	38.660202	21.6800525	103.6853485	-68.72882	16.2844055	95.3216395
-11.781899	14.328262	98.384033	-15.136536	18.895428	99.353905	37.726364	1.629581	100.776588	39.368774	41.521614	106.471649	38.547569	21.5755975	103.6241185	-68.820641	16.2152585	95.0836915
-10.984054	13.572123	98.245361	-15.259038	18.719988	99.205597	37.589325	1.488116	100.685623	39.167366	41.327145	106.557129	38.3783455	21.4076305	103.621376	-68.8964215	16.0323455	94.789818
-10.436143	12.998122	98.171867	-15.357262	18.576632	99.142609	37.508495	1.39374	100.716446	39.0453	41.179707	106.676697	38.2768975	21.2867235	103.6965715	-68.9914215	15.8665405	94.5886465
-9.934665	12.487645	98.144043	-15.468319	18.450224	99.098312	37.419029	1.275795	100.810173	38.9282	41.045998	106.850174	38.1736145	21.1608965	103.8301735	-69.1102525	15.7395515	94.3664505
-9.452607	11.935055	98.092133	-15.588895	18.305241	99.05571	37.325512	1.125943	100.889992	38.831509	40.906273	107.003334	38.0785105	21.016108	103.946663	-69.2563005	15.594374	94.164757
-9.075931	11.304685	97.990906	-15.721287	18.205273	98.979118	37.219284	0.971796	100.901398	38.748901	40.744263	107.126785	37.9840925	20.8580295	104.0140915	-69.4266665	15.5525165	93.9441445
-8.728429	10.594399	97.878304	-15.831697	18.081928	98.889999	37.106915	0.837699	100.898804	38.633335	40.586876	107.243301	37.870125	20.7122875	104.0710525	-69.533519	15.4515685	93.7089455
-8.376682	9.8509	97.780998	-15.942295	17.966597	98.817215	37.004532	0.705882	100.943138	38.494434	40.424721	107.363426	37.749483	20.5653015	104.153282	-69.634073	15.3678925	93.481148
-7.84053	8.753647	97.774895	-16.137188	17.844139	98.783508	36.858974	0.509929	101.130005	38.304886	40.206173	107.589928	37.58193	20.358051	104.3599665	-69.856306	15.330227	93.2070495
-7.56049	7.972747	97.753059	-16.256786	17.75964	98.810852	36.760433	0.349418	101.298775	38.172974	40.032089	107.790886	37.4667035	20.1907535	104.5448305	-69.9802755	15.3285265	93.0768735
-7.353173	7.14803	97.819893	-16.345238	17.621386	98.871109	36.662167	0.145146	101.480606	38.077877	39.800026	107.965767	37.370022	19.972586	104.7231865	-70.060498	15.270186	93.0190315
-7.155485	6.260451	97.83416	-16.450102	17.497597	98.906174	36.550426	-0.082576	101.62085	38.025509	39.551224	108.072952	37.2879675	19.734324	104.846901	-70.1881715	15.26087	92.965447
-6.991546	5.308957	97.7397	-16.521648	17.406733	98.890434	36.452095	-0.310605	101.687645	38.007236	39.294743	108.12439	37.2296655	19.492069	104.9060175	-70.2729615	15.321397	92.8748505
-6.794393	4.358541	97.63945	-16.583332	17.301058	98.807671	36.380138	-0.498745	101.657913	37.961166	39.105076	108.127548	37.170652	19.3031655	104.8927305	-70.337316	15.2989505	92.7226115
-6.60849	3.420353	97.470276	-16.565231	17.201077	98.690178	36.31572	-0.636012	101.584961	37.933441	38.931839	108.042397	37.1245805	19.1479135	104.813679	-70.2550425	15.2542405	92.566677
-6.403436	1.913604	97.175568	-16.589815	17.122776	98.493301	36.270809	-0.719583	101.541389	37.834938	38.675243	107.855103	37.0528735	18.97783	104.698246	-70.2325035	15.267722	92.288356
-6.304057	0.843123	97.044533	-16.574553	17.106365	98.396294	36.298035	-0.726336	101.649536	37.717937	38.526047	107.764175	37.007986	18.8998555	104.7068555	-70.157092	15.3128745	92.0857325
-6.180992	-0.242311	97.04879	-16.535074	17.098228	98.352951	36.359222	-0.679824	101.920303	37.572823	38.398125	107.678627	36.9660225	18.8591505	104.799465	-70.0361705	15.3373055	91.906437
-6.095208	-1.360371	97.128883	-16.494711	17.085657	98.327599	36.485317	-0.648945	102.297661	37.417637	38.302612	107.64357	36.951477	18.8268335	104.9706155	-69.940899	15.3444805	91.6845825
-6.018645	-2.511827	97.285324	-16.444773	17.098162	98.301178	36.626797	-0.612217	102.760635	37.23119	38.249687	107.604691	36.9289935	18.818735	105.182663	-69.8185395	15.377589	91.419693
-5.957909	-3.732005	97.5215	-16.382988	17.105719	98.267105	36.788948	-0.611466	103.268555	37.050636	38.157959	107.546875	36.919792	18.7732465	105.407715	-69.685768	15.4381915	91.126495
-5.96235	-4.937615	97.777901	-16.34656	17.050756	98.237549	36.959618	-0.647705	103.715477	36.92495	38.090729	107.443642	36.942284	18.721512	105.5795595	-69.635404	15.38	90.8955385
-5.980575	-6.808644	98.118523	-16.255205	16.908396	98.083595	37.133675	-0.808973	104.197144	36.835297	38.034309	107.059967	36.984486	18.612668	105.6285555	-69.494896	15.204124	90.5386345
-6.066599	-7.986649	98.329849	-16.166292	16.794199	97.896584	37.227264	-0.944585	104.349136	36.852043	37.888645	106.552437	37.0396535	18.47203	105.4507865	-69.3722375	15.116368	90.3423815
-6.145555	-9.184532	98.564415	-16.043123	16.664955	97.68766	37.333595	-1.101859	104.396591	36.84539	37.677292	105.862617	37.0894925	18.2877165	105.129604	-69.1757385	15.0421935	90.245716
-6.236763	-10.301434	98.786377	-15.907293	16.574297	97.452072	37.436817	-1.235884	104.323532	37.208572	37.269356	104.821289	37.3226945	18.016736	104.5724105	-69.1372805	15.131858	90.3317335
-6.3284	-11.481989	99.076614	-15.700271	16.46143	97.228798	37.574356	-1.374871	104.245827	37.288185	37.009468	103.845474	37.4312705	17.8172985	104.0456505	-68.8318125	15.1055615	90.4119455
-6.501099	-12.48899	99.439201	-15.473223	16.377651	97.071083	37.745964	-1.477506	104.175987	36.865555	36.320576	102.976952	37.3057595	17.421535	103.5764695	-68.2522055	15.333767	90.5656965
-6.667752	-13.436961	99.903915	-15.233986	16.306351	96.937195	37.997341	-1.531516	104.079376	36.924835	36.052368	101.939049	37.461088	17.260426	103.0092125	-67.92906	15.352276	90.8651775
-6.922461	-14.587697	100.611641	-14.826912	16.246283	96.767036	38.783203	-1.824159	103.727364	36.816113	36.009243	100.400314	37.799658	17.092542	102.063839	-67.453482	15.400024	91.470233
-7.065788	-15.347775	101.039185	-14.571754	16.180798	96.691093	38.654854	-1.637569	103.763519	36.800426	35.776127	99.486374	37.72764	17.069279	101.6249465	-66.871148	15.292317	91.7572395
-7.274878	-15.878142	101.425529	-14.368018	16.128492	96.673889	38.881428	-1.710741	103.640511	36.799477	35.494526	98.671906	37.8404525	16.8918925	101.1562085	-66.5764885	15.3650915	92.1915695
-7.496279	-16.357309	101.79464	-14.181387	16.050758	96.674278	39.068012	-1.784306	103.500984	36.791332	35.274269	98.038292	37.929672	16.7449815	100.769638	-66.292446	15.3565345	92.578918
-7.681401	-16.757854	102.079102	-14.033596	15.973316	96.671646	39.21241	-1.839858	103.416656	36.819469	35.075954	97.583519	38.0159395	16.618048	100.5000875	-66.0831315	15.328584	92.8432045
-7.874978	-16.947248	102.30658	-13.902199	15.887441	96.69191	39.328949	-1.945295	103.40992	36.887325	34.901287	97.31028	38.108137	16.477996	100.3601	-65.912535	15.296886	93.02372
-8.042542	-17.019157	102.449501	-13.815351	15.813473	96.695122	39.399387	-2.019276	103.399185	36.977139	34.806225	97.151756	38.188263	16.3934745	100.2754705	-65.818965	15.2334715	93.1147735
-8.297432	-16.900938	102.515266	-13.764149	15.742675	96.71373	39.442497	-2.127541	103.438019	37.089115	34.729542	97.124863	38.265806	16.3010005	100.281441	-65.794104	15.1843495	93.146019
-8.531373	-16.576555	102.542862	-13.768965	15.699856	96.741776	39.444191	-2.178407	103.506218	37.159721	34.715446	97.224251	38.301956	16.2685195	100.3652345	-65.839886	15.1311925	93.1183175
-8.773394	-16.131477	102.464127	-13.772316	15.669778	96.800156	39.425514	-2.226559	103.592476	37.228481	34.711681	97.33963	38.3269975	16.242561	100.466053	-65.8716295	15.096995	93.134259
-8.911089	-15.543946	102.351822	-13.784343	15.676183	96.841492	39.416412	-2.259474	103.662025	37.321609	34.705399	97.454185	38.3690105	16.2229625	100.558105	-65.9376965	15.1294035	93.124879
-9.418498	-14.601439	102.278427	-13.774851	15.677458	96.852806	39.399796	-2.29591	103.710625	37.408455	34.71566	97.544189	38.4041255	16.209875	100.627407	-65.9538275	15.145041	93.078205
-9.684118	-13.804352	102.02813	-13.731277	15.655907	96.834946	39.38509	-2.345133	103.693962	37.484749	34.711369	97.598122	38.4349195	16.183118	100.646042	-65.8974735	15.128696	93.02385
-10.017306	-12.792531	101.72403	-13.704448	15.639732	96.815987	39.355892	-2.406547	103.654289	37.551708	34.687405	97.669914	38.4538	16.140429	100.6621015	-65.862696	15.139035	92.9698725
-10.633318	-11.068624	101.061058	-13.694469	15.606971	96.886482	39.307781	-2.52451	103.496338	37.672245	34.686848	97.945084	38.490013	16.081169	100.720711	-65.878951	15.132773	93.052253
-11.052313	-9.765549	100.602409	-13.701815	15.56731	96.947784	39.27919	-2.609866	103.366997	37.761505	34.720337	98.350731	38.5203475	16.0552355	100.858864	-65.9239775	15.0793845	93.036704
-11.544073	-8.396662	100.048019	-13.745071	15.516543	97.047897	39.21611	-2.728641	103.261627	37.848629	34.824989	98.984512	38.5323695	16.048174	101.1230695	-66.0225115	14.984912	92.9727245
-12.031961	-6.83967	99.507706	-13.846572	15.45519	97.161308	39.142307	-2.818897	103.152916	37.97443	34.942074	99.757454	38.5583685	16.0615885	101.455185	-66.2515125	14.8487915	92.867431
-12.598005	-5.223733	98.964012	-13.977101	15.412169	97.288345	39.021439	-2.918297	103.049728	38.160084	35.033218	100.588585	38.5907615	16.0574605	101.8191565	-66.5449635	14.7668775	92.7575335
-13.240349	-3.480878	98.378662	-14.120978	15.437889	97.391907	38.855782	-2.994022	102.87999	38.283722	34.720509	101.335716	38.569752	15.8632435	102.107853	-66.811708	15.0125345	92.675961
-13.876913	-1.677721	97.938019	-14.270374	15.489073	97.440773	38.735435	-3.092717	102.6306	38.81868	35.135468	101.87281	38.7770575	16.0213755	102.251705	-67.3178055	14.9567705	92.629841
-14.969501	1.163942	97.227119	-14.465478	15.581745	97.397835	38.452766	-3.053892	102.156662	38.846924	35.236488	102.644608	38.649845	16.091298	102.400635	-67.580801	15.072192	92.395035
-15.681561	3.0743	96.850029	-14.570597	15.682067	97.338799	38.283894	-3.044767	101.769875	38.818783	35.309109	103.005173	38.5513385	16.132171	102.387524	-67.6925325	15.231963	92.290074
-16.483532	4.981927	96.49778	-14.702217	15.789525	97.250191	38.122688	-3.021898	101.364388	38.825886	35.371395	103.188049	38.474287	16.1747485	102.2762185	-67.878721	15.4043015	92.2241635
-17.320585	6.946198	96.263077	-14.813333	15.904691	97.161011	37.954853	-2.962201	100.956879	38.794586	35.416286	103.329704	38.3747195	16.2270425	102.1432915	-68.0013855	15.5823395	92.1787305
-18.202425	8.866343	96.030746	-14.882614	16.023563	97.08651	37.820045	-2.904644	100.565788	38.725662	35.431751	103.444267	38.2728535	16.2635535	102.0050275	-68.0380815	15.7835725	92.1679925
-19.137924	10.845799	95.926544	-15.008574	16.143053	97.04512	37.682377	-2.825136	100.231804	38.650108	35.440613	103.601578	38.1662425	16.3077385	101.916691	-68.1833905	15.9783675	92.173549
-20.127495	12.711291	95.872971	-15.142248	16.236778	97.045097	37.553562	-2.734166	99.937408	38.597923	35.464268	103.792908	38.0757425	16.365051	101.865158	-68.3602385	16.108505	92.225036
-21.567247	15.37101	95.837898	-15.217037	16.285019	96.952591	37.405853	-2.614739	99.576675	38.596828	35.582634	104.101204	38.0013405	16.4839475	101.8389395	-68.4354145	16.0860905	92.0662425
-22.598557	17.124168	95.804611	-15.259455	16.344334	96.908119	37.358582	-2.514867	99.363441	38.63213	35.654324	104.210876	37.995356	16.5697285	101.7871585	-68.514266	16.1189395	92.0290795
-23.65473	18.823065	95.842484	-15.301837	16.421236	96.858177	37.327682	-2.422136	99.143433	38.663067	35.759129	104.235504	37.9953745	16.6684965	101.6894685	-68.5990485	16.1739755	92.0268855
-24.802109	20.422319	95.86338	-15.283425	16.507	96.763199	37.324112	-2.33082	98.909416	38.640823	35.85358	104.161285	37.9824675	16.76138	101.5353505	-68.5493175	16.25262	91.9910475
-25.81752	21.986536	95.836914	-15.256764	16.562532	96.662704	37.360641	-2.267711	98.651878	38.628624	35.892696	104.000175	37.9946325	16.8124925	101.3260265	-68.5081605	16.3125715	91.9993815
-27.028318	23.451326	95.825157	-15.222036	16.608255	96.528748	37.370689	-2.215707	98.340172	38.637947	35.889168	103.753326	38.004318	16.8367305	101.046749	-68.44839	16.3797795	92.010747
-28.130344	24.81691	95.660995	-15.155548	16.639618	96.299187	37.375278	-2.201051	97.902832	38.638912	35.843941	103.413284	38.007095	16.821445	100.658058	-68.318191	16.457791	91.940316
-29.968452	26.8386	95.483261	-15.010476	16.670856	95.857941	37.329163	-2.198964	96.845367	38.265411	35.428787	102.657112	37.797287	16.6149115	99.7512395	-67.818239	16.7268005	91.9646425
-31.150427	27.978748	95.377045	-14.875147	16.661028	95.493805	37.22477	-2.19048	95.723816	38.173393	35.427483	101.715019	37.6990815	16.6185015	98.7194175	-67.4493755	16.7035545	92.2681925
-32.315941	29.165161	95.377106	-14.747301	16.674589	95.045509	36.981956	-2.086382	94.243233	37.96138	35.826633	100.207283	37.471668	16.8701255	97.225258	-66.96627	16.4790525	92.86576
-33.481926	30.216148	95.339142	-14.618172	16.782623	94.454369	36.657448	-1.843674	92.362427	37.455349	35.887741	98.245735	37.0563985	17.0220335	95.304081	-66.2927425	16.5432125	93.604657
-34.659786	31.221315	95.470222	-14.441681	16.879478	93.915512	36.228264	-1.465266	90.20343	36.489044	36.169998	96.172951	36.358654	17.352366	93.1881905	-65.242016	16.40659	94.6428335
-35.773319	32.110798	95.754448	-14.327203	17.047174	93.487343	35.68092	-1.070386	88.164047	35.409698	36.425705	93.97538	35.545309	17.6776595	91.0697135	-64.199715	16.4166885	95.9049725
-36.799706	32.982822	96.024734	-14.368585	17.215448	93.10955	35.097187	-0.688287	86.351265	34.39629	36.488167	91.765457	34.7467385	17.89994	89.058361	-63.4839085	16.530956	97.160739
-38.250706	34.216888	96.430687	-14.641966	17.449606	92.567841	34.234829	-0.342376	84.219269	33.010342	36.304974	89.379692	33.6225855	17.981299	86.7994805	-62.9065175	16.917913	98.3362015
-39.057468	34.920265	96.638794	-14.965185	17.426868	92.212746	33.666439	-0.406768	83.173431	32.43293	36.06123	88.446793	33.0496845	17.827231	85.810112	-62.9800545	17.026505	98.61538
-39.763855	35.538754	96.798843	-15.310769	17.357103	91.842896	33.170872	-0.61292	82.390022	32.158405	35.919102	87.873009	32.6646385	17.653091	85.1315155	-63.2861765	17.061115	98.5542765
-40.40234	36.143448	96.774796	-15.645287	17.314533	91.437172	32.842342	-0.812111	81.820236	32.100048	35.834866	87.511787	32.471195	17.5113775	84.6660115	-63.761769	17.1176885	98.2083325
-40.842865	36.688431	96.614502	-15.938373	17.299587	91.068375	32.5564	-0.911085	81.456001	31.914196	35.823589	87.281319	32.235298	17.456252	84.36866	-64.112044	17.142922	97.76809
-41.212372	37.219299	96.315163	-16.196863	17.399208	90.708328	32.206509	-0.928571	81.18959	31.692314	35.86026	87.0186	31.9494115	17.4658445	84.104095	-64.3431375	17.3325715	97.312561
-41.472023	37.629147	95.965698	-16.453856	17.46587	90.344002	31.839916	-0.890145	80.962715	31.486305	35.959713	86.711754	31.6631105	17.534784	83.8372345	-64.5708225	17.396956	96.8507695
-41.575645	38.132389	95.415886	-16.753653	17.535612	89.910126	31.278505	-0.797555	80.728439	31.146091	36.036243	86.348915	31.212298	17.619344	83.538677	-64.719604	17.45188	96.281575
-41.50967	38.376896	95.109428	-16.972715	17.548769	89.702385	30.998146	-0.747728	80.688316	30.983301	36.031063	86.200752	30.9907235	17.6416675	83.444534	-64.9361535	17.4558705	95.960236
-41.34137	38.605675	94.890472	-17.226896	17.511389	89.623566	30.783077	-0.735801	80.734032	30.798658	36.034317	86.19857	30.7908675	17.649258	83.466301	-65.2446595	17.37352	95.780831
-41.017368	38.837849	94.691643	-17.501081	17.472471	89.601334	30.569025	-0.765336	80.906555	30.670712	36.050037	86.30529	30.6198685	17.6423505	83.6059225	-65.6220305	17.3025915	95.5967455
-40.554333	39.021709	94.514122	-17.765287	17.424204	89.652046	30.390919	-0.813847	81.151978	30.549276	36.067429	86.488579	30.4700975	17.626791	83.8202785	-66.0006715	17.221617	95.4838135
-39.896042	39.153091	94.343964	-17.985102	17.340794	89.716408	30.167336	-0.871441	81.419914	30.38916	36.068363	86.647552	30.278248	17.598461	84.033733	-66.248452	17.083127	95.399083
-39.097752	39.209412	94.146179	-18.240585	17.285637	89.790176	29.966684	-0.967649	81.675514	30.188673	36.019657	86.76783	30.0776785	17.526004	84.221672	-66.5588485	17.04527	95.35868
-37.945595	39.272499	94.070854	-18.548576	17.183559	89.903976	29.685801	-1.060117	82.133537	29.876789	35.903603	86.929413	29.781295	17.421743	84.531475	-66.878447	16.945375	95.276477
-37.051189	39.2551	93.724075	-18.790255	17.147163	90.003342	29.54854	-1.135911	82.531113	29.726049	35.825462	87.071976	29.6372945	17.3447755	84.8015445	-67.2178045	16.9495505	95.2051395
-36.062561	39.217804	93.34903	-19.055893	17.07736	90.101715	29.461288	-1.222216	83.032516	29.589451	35.750599	87.32328	29.5253695	17.2641915	85.177898	-67.6371555	16.8905285	95.025532
-34.921463	39.114101	92.957108	-19.325594	16.977007	90.232658	29.359961	-1.302354	83.672112	29.525957	35.692482	87.745453	29.442959	17.195064	85.7087825	-68.094147	16.75895	94.7565335
-33.712929	39.070938	92.619164	-19.637028	16.852262	90.410576	29.257759	-1.41721	84.482811	29.494381	35.662384	88.415924	29.37607	17.122587	86.4493675	-68.650126	16.581937	94.3717845
-32.372837	38.935226	92.625648	-19.968342	16.693426	90.73362	29.173496	-1.557094	85.468323	29.584166	35.592037	89.297615	29.378831	17.0174715	87.382969	-69.315515	16.3693805	94.084271
-30.910555	38.778477	92.851936	-20.343843	16.530416	91.215454	29.13032	-1.737031	86.678101	29.799631	35.508953	90.411003	29.4649755	16.885961	88.544552	-70.1526615	16.174871	93.886356
-28.809143	38.513203	93.437279	-20.826221	16.229908	92.215401	29.135302	-2.043195	88.769463	30.364517	35.350754	92.36882	29.7499095	16.6537795	90.5691415	-71.4023515	15.8060365	93.8616605
-27.320316	38.276768	94.190941	-21.200748	15.991969	93.051628	29.162121	-2.260257	90.362892	30.862144	35.269581	93.916008	30.0121325	16.504662	92.13945	-72.4136285	15.479276	93.963806
-25.64299	37.981789	95.114769	-21.532255	15.801747	93.996178	29.324923	-2.51926	92.12307	31.400469	35.138741	95.608719	30.362696	16.3097405	93.8658945	-73.427206	15.2937535	94.1264615
-23.952488	37.664337	96.264702	-21.819784	15.600376	95.030525	29.576504	-2.802908	94.009804	31.74333	35.014542	97.68261	30.659917	16.105817	95.846207	-74.299485	15.094935	94.214843
-22.247343	37.345757	97.325554	-22.097721	15.459386	96.110435	29.899744	-3.093922	96.016617	32.005177	34.893452	99.95031	30.9524605	15.899765	97.9834635	-75.1479025	15.019007	94.2374065
-20.495142	36.938473	98.686043	-22.328228	15.336069	97.069038	30.25103	-3.362577	97.925743	32.254768	34.694725	102.158264	31.252899	15.666074	100.0420035	-75.909355	15.006064	94.0960725
-18.785139	36.539024	99.653664	-22.504292	15.289548	97.855057	30.526642	-3.60147	99.774666	32.462276	34.67458	104.273079	31.494459	15.536555	102.0238725	-76.503043	15.042541	93.6862415
-16.159695	35.760223	101.086334	-22.730064	15.288009	98.897453	30.86256	-3.857028	102.17794	32.837585	34.734013	106.943382	31.8500725	15.4384925	104.560661	-77.3102005	15.1375255	93.234245
-14.469758	35.230156	101.941895	-22.867834	15.357235	99.438644	31.094128	-3.964573	103.498825	33.020775	34.768322	108.491562	32.0574515	15.4018745	105.9951935	-77.7931195	15.3125955	92.8820945
-12.827118	34.609909	102.737663	-22.916111	15.429172	99.893723	31.318287	-3.964723	104.54248	33.157665	34.833668	109.772324	32.237976	15.4344725	107.157402	-78.070198	15.4238715	92.630044
-11.240876	33.966293	103.164864	-22.944824	15.574746	100.227699	31.470022	-3.883211	105.298187	33.246773	34.916553	110.691925	32.3583975	15.516671	107.995056	-78.2480455	15.632821	92.460342
-9.706817	33.23941	103.577248	-22.923359	15.741814	100.468018	31.563408	-3.811275	105.910721	33.268707	35.007412	111.404465	32.4160575	15.5980685	108.657593	-78.2627755	15.8855595	92.278443
-8.227008	32.489811	103.681221	-22.845774	15.903607	100.530777	31.643919	-3.718541	106.288483	33.283527	35.124607	111.746422	32.463723	15.703033	109.0174525	-78.155271	16.104181	92.0441015
-6.743139	31.581215	103.681793	-22.759264	16.086493	100.50341	31.725439	-3.651844	106.481567	33.699173	35.060631	111.595558	32.712306	15.7043935	109.0385625	-78.230834	16.4685925	91.9682575
-4.7691	30.146343	103.467941	-22.568291	16.343069	100.307205	31.81468	-3.482697	106.506752	33.65163	35.242237	111.547783	32.733155	15.87977	109.0272675	-77.869737	16.806368	91.5871425
-3.574267	29.111576	103.146347	-22.472296	16.445133	100.093842	31.870413	-3.455806	106.41333	33.322189	35.496677	111.555077	32.596301	16.0204355	108.9842035	-77.540893	16.8698305	91.2034805
-2.432955	27.935377	102.930283	-22.371662	16.578077	99.895683	31.884666	-3.426431	106.342247	33.375954	35.517185	111.344765	32.63031	16.045377	108.843506	-77.373634	17.110777	90.94786
-1.410423	26.744228	102.678009	-22.281651	16.614906	99.75119	31.935051	-3.480786	106.222847	33.419636	35.53849	111.198387	32.6773435	16.028852	108.710617	-77.2406455	17.20096	90.791763
-0.47471	25.436058	102.447472	-22.177197	16.689024	99.581802	31.96801	-3.537173	106.108299	33.479004	35.543228	111.075356	32.723507	16.0030275	108.5918275	-77.077901	17.3750205	90.5717765
0.368477	24.040417	102.206909	-22.050066	16.720253	99.419083	32.01701	-3.652737	105.992973	33.514233	35.527122	110.962715	32.7656215	15.9371925	108.477844	-76.8657535	17.5033135	90.360322
1.10581	22.65386	101.982864	-21.887829	16.797049	99.287048	32.073444	-3.667402	106.025299	33.553608	35.527058	110.838387	32.813526	15.929828	108.431843	-76.589184	17.66427	90.142253
2.025933	20.417898	101.787338	-21.568546	16.91687	99.248474	32.341805	-3.737804	106.334602	33.698837	35.546532	110.655907	33.020321	15.904364	108.4952545	-76.157413	17.929376	90.0016935
2.498996	18.918274	101.712631	-21.35376	17.039509	99.296814	32.577866	-3.75843	106.797577	33.805088	35.582336	110.581459	33.191477	15.911953	108.689518	-75.898997	18.167065	89.90411
2.853931	17.326353	101.837349	-21.114008	17.159073	99.435539	32.881477	-3.788534	107.478584	33.896145	35.641968	110.598282	33.388811	15.926717	109.038433	-75.616827	18.391429	89.832645
3.098641	15.739541	102.119972	-20.872147	17.243744	99.647232	33.258698	-3.752769	108.167389	34.006962	35.725861	110.724281	33.63283	15.986546	109.445835	-75.377124	18.500942	89.848629
3.269397	14.135732	102.452782	-20.665655	17.322876	99.909782	33.627831	-3.755195	108.886215	34.142918	35.873493	110.890938	33.8853745	16.059149	109.8885765	-75.2166845	18.586603	89.9309875
3.359962	12.550145	102.793312	-20.436369	17.34411	100.149033	34.009838	-3.666187	109.541489	34.330364	36.029289	111.078606	34.170101	16.181551	110.3100475	-75.042839	18.506669	89.9880185
3.325953	11.00265	103.19854	-20.20137	17.345289	100.396225	34.362305	-3.582766	110.118988	34.538212	36.17902	111.242798	34.4502585	16.298127	110.680893	-74.8529985	18.392451	90.111557
3.16055	8.662491	103.564713	-19.881124	17.309668	100.706017	34.857182	-3.447685	110.699829	34.872185	36.471386	111.34523	34.8646835	16.5118505	111.0225295	-74.6269315	18.1074855	90.3895045
2.984474	7.164793	103.729439	-19.63446	17.287174	100.823654	35.144672	-3.333592	110.908417	35.089657	36.605949	111.261391	35.1171645	16.6361785	111.084904	-74.3860845	17.9381695	90.562404
2.741419	5.679815	103.760338	-19.38867	17.24683	100.904655	35.395107	-3.197024	110.935463	35.315277	36.689014	111.073097	35.355192	16.745995	111.00428	-74.132532	17.747665	90.80503
2.37443	4.218365	103.739677	-19.116558	17.244198	100.94236	35.655888	-3.11027	110.904518	35.887596	36.640484	110.647461	35.771742	16.765107	110.7759895	-74.004858	17.723289	91.1087305
1.946655	2.860234	103.695145	-18.854618	17.248035	100.950638	35.901493	-3.000137	110.816483	35.769844	36.851528	110.545906	35.8356685	16.9256955	110.6811945	-73.5449045	17.5703745	91.2200815
1.429129	1.555346	103.613174	-18.605125	17.282906	100.949478	36.155518	-2.936793	110.652313	36.005093	36.935555	110.262505	36.0803055	16.999381	110.457409	-73.2905555	17.566431	91.441547
0.792211	0.307262	103.473343	-18.357733	17.333719	100.941574	36.36108	-2.856441	110.497559	36.209969	37.018211	109.970261	36.2855245	17.080885	110.23391	-73.0009905	17.586553	91.649238
-0.257711	-1.453702	103.309891	-17.98752	17.420279	100.902977	36.639458	-2.718521	110.129295	36.571522	37.107929	109.438583	36.60549	17.194704	109.783939	-72.58053	17.645854	92.022015
-1.104501	-2.538868	103.117203	-17.722332	17.469341	100.846054	36.791668	-2.646527	109.831795	36.864178	37.152264	108.951889	36.827923	17.2528685	109.391842	-72.272587	17.6858135	92.300266
-1.943745	-3.592843	102.862457	-17.432028	17.520206	100.787628	36.924477	-2.553234	109.382187	37.122253	37.159626	108.324097	37.023365	17.303196	108.853142	-71.887421	17.737216	92.722114
-2.809945	-4.576645	102.506615	-17.13232	17.583103	100.680885	37.141178	-2.421403	108.806145	37.265446	37.180305	107.649017	37.203312	17.379451	108.227581	-71.467952	17.786755	93.134189
-3.753247	-5.55189	102.195213	-16.822086	17.657225	100.558723	37.341709	-2.306206	108.142303	37.351383	37.160847	106.864693	37.346546	17.4273205	107.503498	-70.990718	17.8871295	93.613948
-4.682805	-6.403139	101.854088	-16.536516	17.734697	100.397423	37.586514	-2.166511	107.294807	37.416084	37.106602	105.849716	37.501299	17.4700455	106.5722615	-70.574331	17.9993485	94.2225845
-5.717569	-7.189743	101.368423	-16.245512	17.800594	100.110268	37.724014	-1.950483	106.454346	37.890114	37.000603	104.44223	37.807064	17.52506	105.448288	-70.298088	18.076128	94.772248
-7.233586	-8.254339	101.00042	-15.833309	17.933481	99.641876	37.968994	-1.664428	105.275551	37.265347	36.801796	102.955643	37.6171705	17.568684	104.115597	-69.2837885	18.298278	95.168155
-8.299382	-8.841829	100.806938	-15.638449	18.02426	99.345978	38.137772	-1.434173	104.719368	37.198906	36.835281	101.776505	37.668339	17.700554	103.2479365	-68.945237	18.347966	95.4440195
-9.334013	-9.34667	100.81514	-15.483075	18.142031	99.083519	38.299824	-1.193747	104.288994	37.103661	37.206604	100.702011	37.7017425	18.0064285	102.4955025	-68.6678925	18.2776335	95.6715355
-10.344438	-9.795365	100.796486	-15.366596	18.211498	98.823273	38.44212	-1.007527	103.986809	36.934853	37.27375	99.904228	37.6884865	18.1331115	101.9455185	-68.4216785	18.2898845	95.7010275
-11.396832	-10.141234	100.733734	-15.266083	18.23737	98.593399	38.570522	-0.890867	103.816284	36.742935	37.338188	99.317825	37.6567285	18.2236605	101.5670545	-68.1888945	18.2510795	95.6197435
-12.466651	-10.448071	100.703598	-15.239228	18.238026	98.396782	38.664055	-0.799969	103.674767	36.669128	37.293991	98.827156	37.6665915	18.247011	101.2509615	-68.1450475	18.229041	95.5426025
-13.507133	-10.704722	100.697899	-15.237782	18.17453	98.213188	38.709976	-0.853318	103.555466	36.656414	37.235825	98.472473	37.683195	18.1912535	101.0139695	-68.158759	18.1578065	95.4124065
-15.049683	-10.893419	100.674477	-15.231199	18.059523	97.983238	38.687069	-0.99957	103.473198	36.659523	37.061386	98.155502	37.673296	18.030908	100.81435	-68.135694	18.088138	95.152126
-16.078987	-10.900045	100.635849	-15.241838	17.96389	97.869049	38.67696	-1.159916	103.494217	36.720417	36.85886	97.972343	37.6986885	17.849472	100.73328	-68.1823645	18.078308	95.004818
-17.108171	-10.775776	100.662971	-15.224078	17.871347	97.75885	38.657352	-1.364187	103.528999	36.785652	36.632229	97.85218	37.721502	17.634021	100.6905895	-68.169658	18.108673	94.8271105
-18.098146	-10.62059	100.620628	-15.239432	17.761093	97.649139	38.606682	-1.585952	103.533104	36.844437	36.415356	97.76844	37.7255595	17.414702	100.650772	-68.2044235	18.107484	94.647506
-19.032343	-10.376551	100.463058	-15.24902	17.636324	97.552628	38.548763	-1.855838	103.464912	36.900967	36.152477	97.669891	37.724865	17.1483195	100.5674015	-68.222905	18.1243285	94.5378545
-19.985363	-10.020668	100.321564	-15.242908	17.511433	97.446518	38.452042	-2.093675	103.374588	36.978687	35.851177	97.55098	37.7153645	16.878751	100.462784	-68.2011805	18.144115	94.430252
-20.971342	-9.559222	100.089088	-15.220007	17.378544	97.359077	38.352112	-2.340027	103.219543	37.026871	35.584923	97.488235	37.6894915	16.622448	100.353889	-68.1295055	18.13464	94.364265
-22.331568	-8.68962	99.739441	-15.195157	17.166979	97.222198	38.199974	-2.74313	102.974716	37.126469	35.217552	97.407516	37.6632215	16.237211	100.191116	-68.0535355	18.096747	94.25328
-23.210165	-8.030165	99.476196	-15.194899	17.020592	97.146416	38.11644	-2.982698	102.805618	37.203743	34.970409	97.375168	37.6600915	15.9938555	100.090393	-68.0498895	18.0473285	94.202439
-24.122976	-7.24009	99.149231	-15.189956	16.911596	97.080704	38.02198	-3.191344	102.65657	37.273235	34.772282	97.391891	37.6476075	15.790469	100.0242305	-68.0275195	18.032723	94.1371775
-25.014023	-6.358182	98.886528	-15.194826	16.783995	97.042564	37.962318	-3.367098	102.526787	37.31612	34.589569	97.427834	37.639219	15.6112355	99.9773105	-68.028871	17.9567545	94.1078175
-25.883219	-5.416546	98.571785	-15.23657	16.677711	97.035942	37.900787	-3.502533	102.406609	37.296833	34.441803	97.533188	37.59881	15.469635	99.9698985	-68.07195	17.885787	94.1019855
-26.741463	-4.421915	98.271507	-15.276692	16.580877	97.040459	37.846203	-3.648379	102.301788	37.29097	34.353249	97.696701	37.5685865	15.352435	99.9992445	-68.1219705	17.809319	94.0816735
-27.626568	-3.331738	98.022682	-15.349585	16.498009	97.047554	37.784649	-3.752799	102.205574	37.303619	34.290672	97.861557	37.544134	15.2689365	100.0335655	-68.243304	17.7270815	94.0615425
-28.908089	-1.564901	97.636261	-15.45673	16.41832	97.042862	37.702309	-3.862613	102.065231	37.30389	34.261883	98.149788	37.5030995	15.199635	100.1075095	-68.4165595	17.637005	93.9782145
-29.79944	-0.326947	97.368965	-15.509322	16.379995	97.052238	37.648647	-3.919707	102.001488	37.290485	34.238579	98.378471	37.469566	15.159436	100.1899795	-68.48821	17.600554	93.9144965
-30.653721	0.981408	97.147339	-15.593129	16.352411	97.046883	37.605019	-3.95355	101.935005	37.29438	34.239002	98.610115	37.4496995	15.142726	100.27256	-68.6359575	17.562096	93.821206
-31.45929	2.288718	96.921257	-15.64871	16.320002	97.027199	37.565865	-3.978994	101.807381	37.314129	34.234455	98.846046	37.439997	15.1277305	100.3267135	-68.737417	17.5122735	93.7276845
-32.307468	3.653951	96.580788	-15.681426	16.302464	96.980438	37.505543	-3.984043	101.639221	37.315975	34.218868	99.070862	37.410759	15.1174125	100.3550415	-68.773611	17.4875155	93.6058345
-33.097721	5.064288	96.33857	-15.722425	16.27545	96.908211	37.438931	-3.976637	101.385483	37.307091	34.189857	99.271873	37.373011	15.10661	100.328678	-68.817861	17.44429	93.487744
-33.930153	6.492507	96.096535	-15.767771	16.24404	96.865677	37.339558	-3.909717	100.909386	37.293728	34.106819	99.405411	37.316643	15.098551	100.1573985	-68.852185	17.389529	93.5739555
-35.191582	8.74619	95.72699	-15.808845	16.138788	96.623199	37.052994	-3.899608	99.813171	37.235607	33.965427	99.354805	37.1443005	15.0329095	99.583988	-68.7619905	17.2446665	93.66241
-35.987228	10.22793	95.366287	-15.835528	16.062862	96.248642	36.762474	-3.88622	98.747078	37.169037	33.872677	98.993431	36.9657555	14.9932285	98.8702545	-68.6368115	17.1324955	93.6270295
-36.811275	11.73585	94.932076	-15.88105	16.02953	95.667816	36.445728	-3.906471	97.376221	36.934109	33.825226	98.401001	36.6899185	14.9593775	97.888611	-68.4520185	17.0996825	93.447021
-37.574833	13.251384	94.491806	-15.894562	16.037313	94.964005	36.107231	-3.890278	95.794456	36.583012	33.845402	97.572708	36.3451215	14.977562	96.683582	-68.1342455	17.097064	93.244428
-38.35627	14.722683	94.110367	-15.936494	16.05917	94.271019	35.713791	-3.825832	94.203392	36.173481	33.842335	96.621468	35.943636	15.0082515	95.41243	-67.816624	17.1100885	93.129608
-39.065437	16.230066	93.885132	-16.030684	16.116684	93.682083	35.344185	-3.747553	92.660133	35.669022	33.860302	95.727577	35.5066035	15.0563745	94.193855	-67.5679715	17.1769935	93.170311
-39.726765	17.589634	93.773743	-16.158451	16.110477	93.170647	34.913548	-3.594601	91.261688	35.195835	33.900215	94.927483	35.0546915	15.152807	93.0945855	-67.3715935	17.068147	93.2467085
-40.81781	19.486383	93.705231	-16.446249	16.211878	92.613365	34.340805	-3.396873	89.626938	34.67498	33.896049	93.81221	34.5078925	15.249588	91.719574	-67.4003905	17.174168	93.507156
-41.404644	20.676922	93.769928	-16.673189	16.300377	92.355957	34.045948	-3.19177	88.802437	34.388794	33.944698	93.198318	34.217371	15.376464	91.0003775	-67.563749	17.22429	93.7115365
-41.920544	21.82749	93.912819	-16.872995	16.392895	92.136223	33.774891	-3.01063	88.100128	34.150879	34.089306	92.702179	33.962885	15.539338	90.4011535	-67.708875	17.246452	93.8712925
-42.350967	22.94837	93.986992	-17.063133	16.490557	91.916641	33.506237	-2.831551	87.479301	33.951859	34.236763	92.254845	33.729048	15.702606	89.867073	-67.855314	17.278508	93.966209
-42.656082	23.960737	94.02697	-17.217318	16.564342	91.767418	33.259808	-2.668348	86.966011	33.723606	34.363667	91.904152	33.491707	15.8476595	89.4350815	-67.926343	17.2810245	94.0997545
-42.974419	24.913591	94.19532	-17.349794	16.658337	91.615295	33.049461	-2.521839	86.493507	33.494343	34.524761	91.59304	33.271902	16.001461	89.0432735	-67.97149	17.315213	94.1873165
-43.149899	25.860605	94.312546	-17.476116	16.723022	91.469772	32.88636	-2.383745	86.040535	33.380642	34.667416	91.183052	33.133501	16.1418355	88.6117935	-68.085733	17.3042085	94.3277505
-43.276424	27.132711	94.323296	-17.603291	16.82254	91.175812	32.663628	-2.199711	85.382668	33.141445	34.855713	90.581047	32.9025365	16.328001	87.9818575	-68.1091185	17.317079	94.3697665
-43.259983	27.880924	94.23143	-17.689388	16.897665	90.966713	32.521046	-2.122458	84.972321	32.988483	34.949078	90.136482	32.7547645	16.41331	87.5544015	-68.1335405	17.38202	94.3790245
-43.136257	28.623644	94.121696	-17.784027	16.963411	90.739639	32.400867	-2.089887	84.615463	32.796051	35.010403	89.66716	32.598459	16.460258	87.1413115	-68.166513	17.466564	94.3379665
-42.969082	29.247295	94.047562	-17.865698	17.004227	90.547157	32.298817	-2.090263	84.31823	32.632496	35.024002	89.188942	32.4656565	16.4668695	86.753586	-68.1970525	17.5415845	94.340728
-42.671249	29.804855	93.86702	-17.974131	17.036327	90.363655	32.151489	-2.11091	84.085602	32.476318	34.964294	88.797745	32.3139035	16.426692	86.4416735	-68.2621655	17.645962	94.2856365
-42.31535	30.273958	93.675468	-18.084818	17.023907	90.209572	32.003143	-2.198973	83.912224	32.304409	34.877117	88.53019	32.153776	16.339072	86.221207	-68.323412	17.708742	94.197937
-41.835724	30.692608	93.446411	-18.235928	16.964018	90.043335	31.864908	-2.315429	83.792206	32.175274	34.759583	88.308189	32.020091	16.222077	86.0501975	-68.491947	17.705959	94.0364725
-40.865028	31.324615	93.077461	-18.450651	16.861286	89.889839	31.693184	-2.492312	83.792892	32.056656	34.62722	88.07576	31.87492	16.067454	85.934326	-68.776222	17.655118	93.845352
-40.177856	31.683319	92.880211	-18.599216	16.790653	89.834747	31.596024	-2.614354	83.921906	31.953482	34.555416	88.016304	31.774753	15.970531	85.969105	-68.973185	17.610775	93.700389
-39.329151	31.962887	92.606064	-18.770229	16.714905	89.799843	31.520916	-2.706773	84.114532	31.845722	34.471619	87.975967	31.683319	15.882423	86.0452495	-69.223777	17.547387	93.5544365
-38.450508	32.257622	92.330101	-18.924355	16.632868	89.790573	31.46862	-2.828009	84.433777	31.728935	34.411728	87.98304	31.5987775	15.7918595	86.2084085	-69.4474875	17.4738765	93.3727375
-37.413643	32.519478	92.019402	-19.085558	16.565861	89.809616	31.460636	-2.928174	84.84964	31.474989	34.334698	88.156311	31.4678125	15.703262	86.5029755	-69.6389285	17.42846	93.1162565
-36.31609	32.7444	91.730614	-19.230055	16.450203	89.87291	31.445568	-3.034251	85.44429	31.134361	34.257202	88.501068	31.2899645	15.6114755	86.972679	-69.7500745	17.2889305	92.773141
-35.185467	32.940376	91.442932	-19.408766	16.315304	90.022675	31.38236	-3.160018	86.423965	31.026945	34.094334	88.894257	31.2046525	15.467158	87.659111	-70.0221845	17.16345	92.386239
-33.3414	33.31023	91.145996	-19.771156	16.091597	90.537003	31.5779	-3.426935	88.396111	30.753777	33.7314	90.184479	31.1658385	15.1522325	89.290295	-70.7081505	17.0309615	91.783711
-32.022156	33.435097	91.147545	-20.011	15.806696	91.024376	31.714022	-3.708125	90.112747	30.652735	33.575901	91.756035	31.1833785	14.933888	90.934391	-71.2053785	16.679504	91.114361
-30.564049	33.620186	91.329292	-20.222328	15.489573	91.677681	31.828833	-4.073462	92.021851	30.981476	33.423336	93.491989	31.4051545	14.674937	92.75692	-71.8498105	16.304209	90.598442
-29.127836	33.864117	91.674438	-20.376228	15.166304	92.371025	31.998667	-4.394384	93.802658	31.332788	33.337307	95.200729	31.6657275	14.4714615	94.5016935	-72.4181835	15.8611465	90.2403565
-27.653801	34.076942	92.044655	-20.4135	14.924534	92.988312	32.150288	-4.596578	95.405914	31.460878	33.371025	96.855553	31.805583	14.3872235	96.1307335	-72.632583	15.4618445	89.8458905
-26.153118	34.364265	92.42202	-20.438328	14.699997	93.532669	32.315777	-4.806371	96.701744	31.645643	33.417099	98.346512	31.98071	14.305364	97.524128	-72.857366	15.09463	89.54121
-24.679819	34.703819	92.891655	-20.459669	14.553549	93.986809	32.418171	-4.995487	97.74633	31.996763	33.439186	99.56295	32.207467	14.2218495	98.65464	-73.126805	14.8852485	89.318978
-22.441334	35.280262	93.568764	-20.380489	14.387761	94.470718	32.513229	-5.17938	98.64856	32.476471	33.487507	101.036713	32.49485	14.1540635	99.8426365	-73.255828	14.6214585	89.0987995
-21.032398	35.764832	94.055771	-20.294933	14.332102	94.693169	32.573517	-5.280582	98.94249	32.827927	33.483376	101.803062	32.700722	14.101397	100.372776	-73.290588	14.562807	89.013562
-19.617979	36.242138	94.480988	-20.187702	14.374229	94.82431	32.596062	-5.301696	99.034355	33.17971	33.512123	102.384987	32.887886	14.1052135	100.709671	-73.26329	14.6432445	88.938949
-18.23737	36.753323	94.908531	-20.069977	14.446799	94.943741	32.605087	-5.356416	98.992516	33.514259	33.58062	102.936852	33.059673	14.112102	100.964684	-73.199627	14.781496	88.922798
-16.915438	37.311611	95.445015	-19.951954	14.578205	95.074051	32.574642	-5.287004	98.808136	33.85994	33.71986	103.461884	33.217291	14.216428	101.13501	-73.121199	14.939982	89.013092
-15.63988	37.829597	96.066513	-19.849585	14.776903	95.247849	32.537575	-5.237073	98.525818	34.212727	33.794155	103.899994	33.375151	14.278541	101.212906	-73.074321	15.275265	89.282792
-14.438528	38.342632	96.730583	-19.777016	14.951309	95.399246	32.455696	-5.160816	98.13446	34.493141	33.905552	104.356613	33.4744185	14.372368	101.2455365	-73.0284505	15.53025	89.5529555
-12.693474	39.07119	97.686073	-19.777079	15.302891	95.659378	32.28915	-4.947798	97.621849	34.860874	34.040359	104.915962	33.575012	14.5462805	101.2689055	-73.12917	16.0595015	90.0498505
-11.597206	39.491489	98.300644	-19.836008	15.563354	95.776192	32.192169	-4.750949	97.322609	35.059353	34.152767	105.223549	33.625761	14.700909	101.273079	-73.297777	16.425799	90.279305
-10.582316	39.879257	98.754593	-19.905094	15.862391	95.883507	32.041267	-4.471673	97.075943	35.152031	34.347954	105.425049	33.596649	14.9381405	101.250496	-73.406837	16.7866415	90.516518
-9.563604	40.218876	99.035294	-20.032726	16.15731	95.899193	31.921669	-4.171587	96.816895	35.158203	34.559353	105.502724	33.539936	15.193883	101.1598095	-73.605388	17.120737	90.6385765
-8.551561	40.460358	99.194511	-20.101805	16.436144	95.900787	31.845156	-3.867947	96.598503	35.060303	34.791859	105.496155	33.4527295	15.461956	101.047329	-73.6563395	17.410332	90.754245
-7.594784	40.619484	99.233589	-20.210625	16.734137	95.825439	31.790962	-3.571506	96.389801	34.880196	35.053524	105.434837	33.335579	15.741009	100.912319	-73.756829	17.727265	90.738559
-6.68154	40.71347	99.188705	-20.255152	16.948475	95.768341	31.776386	-3.288011	96.174446	34.720493	35.264229	105.284546	33.2484395	15.988109	100.729496	-73.7587435	17.908841	90.807186
-5.270708	40.637608	98.998383	-20.348391	17.232483	95.588745	31.756895	-2.903009	95.854462	34.492104	35.553715	104.971695	33.1244995	16.325353	100.4130785	-73.8212815	18.139613	90.7644115
-4.343672	40.480289	98.823776	-20.327667	17.331411	95.462494	31.795267	-2.683278	95.647232	34.359203	35.719212	104.733002	33.077235	16.517967	100.190117	-73.732569	18.144855	90.734871
-3.452032	40.208946	98.55452	-20.293261	17.420015	95.338272	31.854429	-2.499744	95.457794	34.234398	35.897114	104.487053	33.0444135	16.698685	99.9724235	-73.6309355	18.141345	90.7041205
-2.553039	39.899246	98.248413	-20.214321	17.510466	95.200226	31.898863	-2.380526	95.302956	34.119694	36.011841	104.267799	33.0092785	16.8156575	99.7853775	-73.4379205	18.2052745	90.6150745
-1.616587	39.501987	97.886482	-20.112837	17.585077	95.083282	31.967381	-2.343152	95.247025	34.081459	36.077435	104.024872	33.02442	16.8671415	99.6359485	-73.250094	18.3030125	90.5306155
-0.662613	38.905186	97.528809	-19.997835	17.641203	94.994751	32.065044	-2.382122	95.269524	34.12619	36.06741	103.787064	33.095617	16.842644	99.528294	-73.091287	18.439762	90.461208
0.276548	38.309105	97.260117	-19.861446	17.686863	94.927628	32.16571	-2.479532	95.39917	34.217178	36.039005	103.625641	33.191444	16.7797365	99.5124055	-72.914336	18.5939895	90.3428505
1.675771	37.266102	96.896362	-19.617691	17.677757	94.885674	32.318474	-2.7205	95.729172	34.463261	35.872292	103.51963	33.3908675	16.575896	99.624401	-72.6262495	18.779618	90.146947
2.652619	36.48642	96.801155	-19.413158	17.621412	94.964584	32.452003	-2.902633	96.056313	34.659378	35.753807	103.580536	33.5556905	16.425587	99.8184245	-72.3820065	18.817237	90.1107435
3.61541	35.560074	96.832451	-19.231424	17.53784	95.076958	32.642555	-3.091453	96.449715	34.894867	35.628174	103.78817	33.768711	16.2683605	100.1189425	-72.231559	18.8073195	90.0349735
4.527212	34.654449	96.931076	-19.03898	17.464642	95.222923	32.824928	-3.239581	96.878258	35.151325	35.569706	104.089775	33.9881265	16.1650625	100.4840165	-72.0660865	18.7642215	89.9618295
5.449518	33.700424	97.105804	-18.844933	17.375402	95.414551	33.034752	-3.380965	97.309669	35.38678	35.539757	104.476807	34.210766	16.079396	100.893238	-71.900632	18.671408	89.935864
6.370506	32.735249	97.304184	-18.663818	17.293312	95.60424	33.26041	-3.495871	97.762276	35.633999	35.514042	104.911026	34.4472045	16.0090855	101.336651	-71.7748405	18.5775385	89.871829
7.279541	31.644392	97.535133	-18.469109	17.220467	95.795738	33.478622	-3.59655	98.288712	35.895462	35.526009	105.358551	34.687042	15.9647295	101.8236315	-71.62526	18.4762045	89.7678445
8.546269	30.065346	97.897369	-18.213104	17.148695	96.066025	33.803013	-3.705695	99.142525	36.227146	35.589634	106.07473	35.0150795	15.9419695	102.6086275	-71.4412875	18.3554205	89.5234225
9.383912	28.969702	98.190971	-18.065191	17.118271	96.245995	34.024509	-3.790264	99.849319	36.452183	35.589397	106.583336	35.238346	15.8995665	103.2163275	-71.368728	18.3369755	89.2756625
10.196813	27.757198	98.522842	-17.925232	17.067596	96.42865	34.247478	-3.872919	100.598289	36.672016	35.606525	107.125977	35.459747	15.866803	103.862133	-71.310211	18.268389	88.995167
10.924683	26.603445	98.887543	-17.789574	17.019621	96.599136	34.442959	-3.968269	101.362274	36.877411	35.639416	107.686256	35.660185	15.8355735	104.524265	-71.239333	18.2036685	88.674007
11.656564	25.450155	99.277061	-17.607813	16.967865	96.727577	34.650295	-4.041094	102.072235	37.085567	35.67392	108.214256	35.867931	15.816413	105.1432455	-71.083557	18.119317	88.3119085
12.329581	24.253672	99.56514	-17.460148	16.916569	96.789345	34.852558	-4.073685	102.699448	37.295883	35.756214	108.72998	36.0742205	15.8412645	105.714714	-70.9945165	17.9918735	87.863976
12.955131	23.026716	99.820213	-17.271643	16.878298	96.794853	35.06292	-4.096383	103.230545	37.469688	35.871796	109.162857	36.266304	15.8877065	106.196701	-70.80959	17.8688895	87.393005
13.80073	21.208801	100.077293	-16.926653	16.765388	96.667259	35.432056	-4.053042	103.840576	37.745251	36.001247	109.62088	36.5886535	15.9741025	106.730728	-70.4419595	17.5566735	86.60379
14.278075	20.045021	100.117455	-16.678576	16.70435	96.512672	35.707821	-3.965668	104.108658	37.892422	36.100708	109.78228	36.8001215	16.06752	106.945469	-70.1572735	17.34118	86.079875
14.672671	18.829388	100.100311	-16.41806	16.654615	96.310005	36.01897	-3.868434	104.292717	38.02422	36.204411	109.836494	37.021595	16.1679885	107.0646055	-69.857715	17.1412415	85.5554045
14.997096	17.6374	99.926849	-16.14855	16.5903	96.025696	36.344181	-3.739801	104.355537	38.163921	36.318924	109.735428	37.254051	16.2895615	107.0454825	-69.551151	16.8910385	85.0059095
15.222589	16.442791	99.697701	-15.844649	16.551926	95.674828	36.637699	-3.627863	104.336311	38.30904	36.375534	109.507561	37.4733695	16.3738355	106.921936	-69.1626675	16.7300165	84.42772
15.379085	15.252553	99.378204	-15.555838	16.504578	95.291885	36.909851	-3.532051	104.218765	38.407887	36.441273	109.202888	37.658869	16.454611	106.7108265	-68.770545	16.554545	83.8729435
15.451603	14.048472	99.00853	-15.281171	16.427109	94.926491	37.199875	-3.467517	104.077484	38.545212	36.426941	108.801651	37.8725435	16.479712	106.4395675	-68.4348855	16.374506	83.4134145
15.412312	12.19157	98.385773	-14.874972	16.345615	94.326691	37.625626	-3.428204	103.816376	38.746468	36.41695	108.032379	38.186047	16.494373	105.9243775	-67.935991	16.196857	82.7290045
15.212779	11.048939	97.968323	-14.597802	16.30011	93.902931	37.866123	-3.339967	103.553116	38.849583	36.445126	107.471069	38.357853	16.5525795	105.5120925	-67.553457	16.0476405	82.2937695
14.966896	9.841167	97.492455	-14.34595	16.248625	93.468369	38.085678	-3.270204	103.2547	38.916607	36.453724	106.800285	38.5011425	16.59176	105.0274925	-67.1930425	15.90549	81.9092455
14.681948	8.580724	96.953789	-14.111449	16.214792	93.059753	38.297043	-3.213737	102.899109	38.97588	36.403309	106.090988	38.6364615	16.594786	104.4950485	-66.8593595	15.834798	81.6244575
14.243197	7.511426	96.486954	-13.881433	16.156057	92.676865	38.493	-3.196672	102.536217	38.997303	36.366524	105.417107	38.7451515	16.584926	103.976662	-66.5080175	15.727188	81.377068
13.7152	6.321241	96.061935	-13.667708	16.081839	92.341637	38.680901	-3.190628	102.177681	39.048473	36.269062	104.743767	38.864687	16.539217	103.460724	-66.200103	15.624461	81.22255
13.138555	5.131694	95.675674	-13.494725	16.003172	92.086403	38.862148	-3.248487	101.853035	39.142857	36.148514	104.09877	39.0025025	16.4500135	102.9759025	-65.9919525	15.5563305	81.1969035
12.085881	3.452522	95.152267	-13.237972	15.843678	91.883835	39.06702	-3.354321	101.309982	39.264923	35.93325	103.287018	39.1659715	16.2894645	102.2985	-65.6419155	15.3978915	81.46917
11.27981	2.364437	94.867493	-13.085776	15.754996	91.900818	39.17712	-3.458917	100.943665	39.293568	35.784328	102.893044	39.235344	16.1627055	101.9183545	-65.406896	15.3472865	81.8832815
10.391453	1.283038	94.656662	-13.000382	15.666503	92.015678	39.248974	-3.476835	100.605583	39.38372	35.668709	102.560616	39.316347	16.095937	101.5830995	-65.317111	15.237069	82.4482565
9.42242	0.304554	94.527832	-12.947822	15.632585	92.209801	39.295357	-3.530828	100.26429	39.474888	35.579048	102.331924	39.3851225	16.02411	101.298107	-65.2807665	15.24106	83.121495
8.394502	-0.701425	94.364426	-12.922732	15.612064	92.460373	39.329506	-3.527082	99.904755	39.519711	35.531662	102.205658	39.4246085	16.00229	101.0552065	-65.2700725	15.221838	83.8655395
7.316316	-1.698629	94.250038	-12.93661	15.640491	92.740845	39.346149	-3.5144	99.532059	39.548347	35.5415	102.148285	39.447248	16.01355	100.840172	-65.320468	15.267432	84.641518
6.186903	-2.644898	94.088264	-12.95891	15.653166	92.998474	39.320339	-3.455564	99.148331	39.571606	35.582657	102.083908	39.4459725	16.0635465	100.6161195	-65.3637925	15.2427855	85.3808285
4.463819	-3.992993	93.869034	-12.98237	15.73979	93.316231	39.322323	-3.394908	98.471161	39.589348	35.598366	101.875214	39.4558355	16.101729	100.1731875	-65.4205755	15.377851	86.4592745
3.256938	-4.889073	93.660141	-12.935331	15.784982	93.423012	39.305286	-3.328123	97.999969	39.571362	35.564034	101.542488	39.438324	16.1179555	99.7712285	-65.308986	15.4520085	87.0747955
2.045253	-5.79551	93.501106	-12.815454	15.865709	93.413322	39.349194	-3.341272	97.52417	39.627007	35.466316	100.957764	39.4881005	16.062522	99.240967	-65.1190085	15.668896	87.585677
0.879283	-6.763219	93.292168	-12.632937	15.916388	93.270905	39.409687	-3.376989	96.962334	39.710358	35.288502	100.053558	39.5600225	15.9557565	98.507946	-64.8258965	15.8770195	88.033864
-0.329636	-7.64113	93.071434	-12.42376	15.959452	92.993362	39.481564	-3.442928	96.352753	39.744083	35.128101	98.940002	39.6128235	15.8425865	97.6463775	-64.4603435	16.0763175	88.3403465
-1.460716	-8.541265	92.892036	-12.203204	15.955798	92.652008	39.586674	-3.533761	95.689789	39.684139	34.878014	97.702179	39.6354065	15.6721265	96.695984	-64.0418145	16.2394695	88.608032
-2.607832	-9.468748	92.710648	-11.984802	15.905812	92.25737	39.67337	-3.581228	95.042976	39.580017	34.579845	96.374557	39.6266935	15.4993085	95.7087665	-63.5962975	16.3123155	88.8059735
-4.300992	-10.735826	92.553429	-11.708263	15.798471	91.570511	39.811047	-3.660583	94.273773	39.378693	34.159367	94.31205	39.59487	15.249392	94.2929115	-63.011396	16.34755	88.8481105
-5.371074	-11.543547	92.438087	-11.593537	15.723568	91.053574	39.882641	-3.694795	93.777931	39.271755	33.985832	93.059624	39.577198	15.1455185	93.4187775	-62.764272	16.3016175	88.6883705
-6.436154	-12.308017	92.325905	-11.52254	15.620337	90.531006	39.904541	-3.72292	93.424568	39.212505	33.8008	91.937485	39.558523	15.03894	92.6810265	-62.603603	16.201734	88.3809855
-7.477614	-13.006012	92.143616	-11.486837	15.483957	90.014603	39.962242	-3.743928	93.154678	39.138145	33.625103	91.115242	39.5501935	14.9405875	92.13496	-62.5238675	16.0273265	87.894246
-8.453465	-13.688469	91.916718	-11.490417	15.312203	89.505768	39.998089	-3.801358	92.946869	39.043392	33.48502	90.533813	39.5207405	14.841831	91.740341	-62.5015745	15.782575	87.271195
-9.423537	-14.328283	91.591499	-11.516558	15.1132	89.018921	40.002571	-3.8631	92.730652	38.94595	33.430038	90.156296	39.4742605	14.783469	91.443474	-62.5073765	15.442931	86.594368
-10.433208	-14.808809	91.228516	-11.586881	14.907379	88.618515	39.94397	-3.909917	92.56282	38.88356	33.370312	89.96209	39.413765	14.7301975	91.262455	-62.587527	15.0845605	85.974575
-11.767138	-15.488681	90.777481	-11.733931	14.618497	88.174088	39.857433	-4.07465	92.425117	38.815273	33.311775	89.995934	39.336353	14.6185625	91.2105255	-62.804215	14.6184315	85.1376505
-12.676106	-15.883237	90.595665	-11.83735	14.4506	87.98912	39.732716	-4.210163	92.417511	38.76281	33.247711	90.128487	39.247763	14.518774	91.272999	-62.922463	14.382426	84.705241
-13.633069	-16.188808	90.395233	-11.940177	14.298958	87.87397	39.638424	-4.367698	92.442764	38.742302	33.169598	90.257294	39.190363	14.40095	91.350029	-63.070717	14.196966	84.397911
-14.515151	-16.390213	90.3228	-12.04751	14.187603	87.772629	39.520092	-4.533837	92.504311	38.743694	33.057751	90.341888	39.131893	14.261957	91.4230995	-63.226913	14.113249	84.1221585
-15.46518	-16.48539	90.268219	-12.131835	14.064701	87.723991	39.388077	-4.708785	92.528946	38.741989	32.896065	90.38916	39.065033	14.09364	91.459053	-63.328703	14.035762	83.988929
-16.35565	-16.527245	90.176926	-12.168269	13.965789	87.688156	39.250652	-4.890878	92.502838	38.713043	32.743774	90.421005	38.9818475	13.926448	91.4619215	-63.3183855	14.00513	83.9143905
-17.264988	-16.528952	90.134041	-12.214195	13.873537	87.648903	39.129829	-5.079295	92.434196	38.693707	32.570656	90.412834	38.911768	13.7456805	91.423515	-63.340158	14.0013935	83.874291
-18.626345	-16.44738	89.901627	-12.274573	13.763745	87.575226	38.949886	-5.310868	92.324028	38.681511	32.329914	90.335373	38.8156985	13.509523	91.3297005	-63.3648445	14.017967	83.8207515
-19.527218	-16.294306	89.860748	-12.316809	13.709646	87.535301	38.859882	-5.454322	92.284378	38.663177	32.208206	90.2742	38.7615295	13.376942	91.279289	-63.3951475	14.04235	83.791313
-20.435041	-16.026447	89.838707	-12.353096	13.645818	87.49984	38.770206	-5.544518	92.264191	38.640308	32.102314	90.187302	38.705257	13.278898	91.2257465	-63.411449	14.012738	83.7739335
-21.347298	-15.726595	89.863342	-12.377199	13.563758	87.476128	38.720367	-5.651639	92.244148	38.607929	32.010651	90.085243	38.664148	13.179506	91.1646955	-63.418546	13.94801	83.7875605
-22.28146	-15.392621	89.873291	-12.389459	13.483299	87.448158	38.701488	-5.772259	92.236603	38.569256	31.887827	89.918694	38.635372	13.057784	91.0776485	-63.41429	13.908814	83.8186675
-23.16777	-15.005305	89.851448	-12.372835	13.388687	87.415947	38.6824	-5.898967	92.211906	38.529694	31.756104	89.710762	38.606047	12.9285685	90.961334	-63.351717	13.8488055	83.87056
-24.074171	-14.503241	89.896461	-12.355884	13.251008	87.372223	38.684235	-6.055882	92.19426	38.4804	31.576235	89.478813	38.5823175	12.7601765	90.8365365	-63.2940855	13.7418395	83.9079095
-25.504622	-13.686103	89.932159	-12.351099	13.027327	87.354256	38.653725	-6.35059	92.221764	38.419605	31.184715	89.149734	38.536665	12.4170625	90.685749	-63.238863	13.6375915	84.022763
-26.438957	-13.033443	89.836349	-12.354797	12.868536	87.347427	38.608101	-6.562385	92.250374	38.383881	30.891312	89.019539	38.495991	12.1644635	90.6349565	-63.205585	13.5726085	84.0598975
-27.388149	-12.287933	89.805511	-12.380097	12.690041	87.365173	38.533665	-6.818352	92.256607	38.37431	30.601015	88.938332	38.4539875	11.8913315	90.5974695	-63.2141815	13.4887505	84.1328765
-28.39563	-11.479594	89.667793	-12.409085	12.498446	87.364456	38.458618	-7.104502	92.237579	38.36544	30.328358	88.937881	38.412029	11.611928	90.58773	-63.230199	13.384964	84.141182
-29.38014	-10.585328	89.428513	-12.447963	12.316081	87.369682	38.379177	-7.390933	92.213638	38.387871	30.049833	88.985405	38.383524	11.32945	90.5995215	-63.27945	13.302712	84.1398425
-30.328423	-9.61339	89.245949	-12.50598	12.158628	87.365791	38.309067	-7.669029	92.196915	38.431656	29.802048	89.090881	38.3703615	11.0665095	90.643898	-63.3823215	13.2507465	84.087684
-31.353737	-8.533769	88.976151	-12.537284	12.014523	87.359665	38.212284	-7.935475	92.178314	38.478512	29.60219	89.242004	38.345398	10.8333575	90.710159	-63.419966	13.1956885	84.009171
-32.856796	-6.78803	88.582275	-12.657499	11.849272	87.432365	38.090107	-8.31612	92.111778	38.555908	29.317184	89.512283	38.3230075	10.500532	90.8120305	-63.6380055	13.198012	84.0526995
-33.914951	-5.476222	88.429214	-12.736514	11.779576	87.51741	37.975521	-8.536818	92.003876	38.591717	29.138889	89.714828	38.283619	10.3010355	90.859352	-63.756647	13.2581165	84.175468
-34.971489	-4.131876	88.288521	-12.835198	11.69508	87.655273	37.840424	-8.727731	91.829231	38.599201	28.964561	89.944893	38.2198125	10.118415	90.887062	-63.8902085	13.271745	84.423484
-36.038616	-2.696883	88.300385	-12.956654	11.618721	87.865746	37.695381	-8.926847	91.558838	38.55154	28.716574	90.203842	38.1234605	9.8948635	90.88134	-64.0367685	13.3425785	84.850152
-37.208797	-1.198744	88.340065	-13.082458	11.528923	88.147446	37.534191	-9.190692	91.168488	38.448467	28.438324	90.509743	37.991329	9.623816	90.8391155	-64.156245	13.43403	85.4557765
-38.271858	0.342981	88.48053	-13.201909	11.433598	88.432732	37.290112	-9.397982	90.599541	38.395199	28.235739	90.693275	37.8426555	9.4188785	90.646408	-64.2464735	13.4483175	86.219056
-39.42524	1.932973	88.78904	-13.352688	11.357629	88.576073	36.974186	-9.537454	89.616982	38.36488	28.158438	90.446136	37.669533	9.310492	90.031559	-64.374909	13.404766	87.120587
-41.043488	4.384953	89.293167	-13.592505	11.413957	88.357368	36.219398	-9.406948	87.137238	37.558273	28.100643	88.882881	36.8888355	9.3468475	88.0100595	-64.0738455	13.4810665	88.7046765
-42.143501	6.047458	89.695976	-13.853831	11.525569	87.937599	35.513241	-9.160089	84.886772	36.40871	28.00223	87.048149	35.9609755	9.4210705	85.9674605	-63.6686375	13.6300675	89.9077375
-43.181915	7.673605	89.923706	-14.290076	11.639958	87.230209	34.659595	-8.878072	82.318642	35.125904	28.066244	84.815971	34.8927495	9.594086	83.5673065	-63.4729015	13.68583	90.8931115
-44.21003	9.294409	90.135918	-14.856079	11.724115	86.366058	33.670338	-8.6636	79.549255	33.990536	28.118271	82.31691	33.830437	9.7273355	80.9330825	-63.542595	13.7208945	91.7990335
-45.212193	10.873491	90.087769	-15.544462	11.786777	85.32299	32.596344	-8.477662	76.697083	32.982533	28.167442	79.750557	32.7894385	9.84489	78.22382	-63.8783625	13.728664	92.42216
-46.081444	12.465823	89.830894	-16.304741	11.853066	84.189468	31.528994	-8.321781	74.073257	32.049614	28.189854	77.491425	31.789304	9.9340365	75.782341	-64.398786	13.7720955	92.596595
-46.766117	14.016631	89.457268	-17.034439	11.894568	83.194679	30.515882	-8.212578	71.937599	31.194767	28.207323	75.757713	30.8553245	9.9973725	73.847656	-64.9242025	13.7917635	92.541702
-47.652088	16.370674	88.779739	-18.132153	12.01726	81.954994	29.197058	-7.980023	69.606499	30.185846	28.364546	74.094849	29.691452	10.1922615	71.850674	-65.955758	13.8422585	92.059314
-47.928856	17.889317	88.394791	-18.773962	12.134812	81.324432	28.462309	-7.811049	68.465408	29.758677	28.477646	73.51046	29.110493	10.3332985	70.987934	-66.658417	13.9363255	91.66093
-47.987041	19.358622	88.042267	-19.307413	12.235693	80.88282	27.843397	-7.673154	67.743721	29.381088	28.514042	73.314819	28.6122425	10.420444	70.52927	-67.2270685	14.050942	91.23637
-47.879005	20.816383	87.79863	-19.72139	12.3534	80.634644	27.377865	-7.570397	67.367569	29.050413	28.532967	73.349007	28.214139	10.481285	70.358288	-67.656919	14.225515	90.911
-47.538284	22.18745	87.671349	-20.092051	12.493425	80.507057	27.056164	-7.495215	67.239037	28.899187	28.54851	73.469856	27.9776755	10.5266475	70.3544465	-68.1617775	14.4602025	90.6596675
-46.969574	23.546654	87.469391	-20.344763	12.590556	80.477623	26.875656	-7.462247	67.295578	28.834623	28.56601	73.672798	27.8551395	10.5518815	70.484188	-68.5446655	14.6292305	90.471058
-46.277668	24.825441	87.25515	-20.525829	12.688915	80.487785	26.832575	-7.440293	67.517731	28.795168	28.591209	73.924461	27.8138715	10.575458	70.721096	-68.8655295	14.802372	90.254474
-44.844143	26.536098	86.987534	-20.690252	12.756883	80.554703	26.894003	-7.469629	68.004898	28.77416	28.605206	74.299255	27.8340815	10.5677885	71.1520765	-69.2145855	14.9459775	89.9573295
-43.631275	27.596716	86.79184	-20.736212	12.666653	80.693527	26.945988	-7.50801	68.43679	28.780291	28.544909	74.628777	27.8631395	10.5184495	71.5327835	-69.3355635	14.8148565	89.8542705
-42.281792	28.596527	86.626366	-20.709221	12.563792	80.86882	27.0832	-7.6092	68.940186	28.83766	28.460745	75.029564	27.96043	10.4257725	71.984875	-69.378872	14.7018115	89.752765
-40.701694	29.514725	86.388657	-20.682814	12.387455	81.068314	27.266771	-7.744444	69.525444	28.914278	28.336788	75.571701	28.0905245	10.296172	72.5485725	-69.4561525	14.478738	89.5880555
-39.059101	30.377445	86.245544	-20.627787	12.211334	81.329056	27.508875	-7.924687	70.171822	28.979713	28.191298	76.26442	28.244294	10.1333055	73.218121	-69.499868	14.2893625	89.439991
-37.09642	31.124884	86.03875	-20.535147	11.957082	81.629089	27.79361	-8.199116	70.899925	29.157475	27.976162	77.02594	28.4755425	9.888523	73.9629325	-69.5458365	14.025641	89.2952455
-35.162216	31.915251	85.999901	-20.485554	11.679724	81.952271	28.042068	-8.48206	71.674561	29.414141	27.708366	77.939835	28.7281045	9.613153	74.807198	-69.6992125	13.746295	89.097344
-31.856594	32.968033	86.027061	-20.374186	11.186281	82.576683	28.44253	-9.065943	73.096092	30.014696	27.24593	79.863739	29.228613	9.0899935	76.4799155	-69.976985	13.2825685	88.6734505
-29.531845	33.59396	86.266884	-20.28899	10.837309	83.113464	28.76071	-9.562269	74.202103	30.732626	26.860321	81.642693	29.746668	8.649026	77.922398	-70.324648	13.025592	88.30453
-27.035587	34.145252	86.808563	-20.281212	10.470917	83.694046	29.045422	-10.145775	75.417999	31.729694	26.460972	83.71965	30.387558	8.1575985	79.5688245	-70.949982	12.7842355	87.8192675
-24.378925	34.617558	87.530296	-20.206448	10.108452	84.29303	29.262632	-10.728587	76.679688	32.78896	26.048752	86.050873	31.025796	7.6600825	81.3652805	-71.438692	12.5568215	87.2207795
-21.611954	35.007736	88.582748	-20.091648	9.792778	84.968155	29.440487	-11.308571	77.912788	33.78027	25.651958	88.606789	31.6103785	7.1716935	83.2597885	-71.7936745	12.4138625	86.6765215
-18.786348	35.261105	89.850487	-19.922346	9.46911	85.735909	29.603008	-11.854939	79.297882	34.60059	25.257391	91.373787	32.101799	6.701226	85.3358345	-71.946491	12.236994	86.1359835
-15.877835	35.372944	91.603569	-19.811972	9.278874	86.718819	29.767815	-12.368174	80.968834	35.205215	24.787809	94.686249	32.486515	6.2098175	87.8275415	-72.110459	12.3479305	85.6100965
-11.616115	35.244175	95.187073	-19.669935	9.117021	88.793343	30.095226	-12.908642	84.543503	36.036728	24.102438	100.157524	33.065977	5.596898	92.3505135	-72.405847	12.637144	85.2361725
-8.910799	34.999958	97.952667	-19.578257	9.182816	90.536148	30.379816	-13.136019	87.787033	36.268383	23.869587	104.250755	33.3240995	5.366784	96.018894	-72.4806135	12.998848	85.053402
-6.225657	34.556759	100.851234	-19.479565	9.363327	92.585922	30.830523	-13.242166	91.859871	36.412899	23.864702	108.468536	33.621711	5.311268	100.1642035	-72.580841	13.415386	85.0076405
-3.653564	34.046017	103.743919	-19.357908	9.647337	94.822296	31.696156	-13.410194	96.128746	36.286411	24.175413	112.952599	33.9912835	5.3826095	104.5406725	-72.7070995	13.9120645	85.1039195
-1.211277	33.407936	106.735184	-19.152761	9.915183	97.115387	32.264534	-13.238899	100.599083	36.232178	24.647245	117.305397	34.248356	5.704173	108.95224	-72.553878	14.126193	85.278534
1.266854	32.514206	109.492561	-19.044935	10.232378	99.205574	32.804741	-13.135254	104.589478	36.424969	25.22209	121.031334	34.614855	6.043418	112.810406	-72.704725	14.421338	85.600742
3.4635	31.726841	111.832253	-18.775864	10.522156	100.954102	33.29644	-13.13339	108.029053	36.659412	25.748587	124.008904	34.977926	6.3075985	116.0189785	-72.529654	14.7367135	85.8892255
6.895342	30.245081	114.329704	-18.190613	10.834254	102.984573	34.053219	-13.218583	111.867104	36.956623	26.015007	127.10408	35.504921	6.398212	119.485592	-71.886147	15.270296	86.483554
9.182574	29.067999	115.502571	-17.739786	10.888867	103.956604	34.491066	-13.434957	113.628403	37.796165	25.882694	128.160721	36.1436155	6.2238685	120.894562	-71.6231875	15.5538655	87.018646
11.241579	27.82135	116.352509	-17.238003	10.839798	104.688141	34.949982	-13.677653	114.883781	38.480625	25.887526	128.965607	36.7153035	6.1049365	121.924694	-71.1913095	15.5746595	87.451588
13.287485	26.466162	116.852173	-16.664791	10.773176	105.241463	35.619297	-13.88112	115.685104	39.184589	25.891188	129.375336	37.401943	6.005034	122.53022	-70.731525	15.541318	87.952706
15.20826	25.051165	116.982773	-16.027962	10.741818	105.575287	36.04945	-13.994276	116.175926	39.876328	25.900784	129.332169	37.962889	5.953254	122.7540475	-70.018813	15.530382	88.3965265
17.056145	23.588091	116.805756	-15.41911	10.749804	105.72506	36.573376	-14.007565	116.395973	40.41507	25.930527	129.114944	38.494223	5.961481	122.7554585	-69.332443	15.538127	88.6946615
18.651173	22.047415	116.66983	-14.848063	10.749979	105.867348	37.119976	-14.02646	116.642448	40.870815	25.931355	128.890793	38.9953955	5.9524475	122.7666205	-68.6915215	15.5475105	88.9680755
20.658714	19.497501	116.632332	-14.183605	10.672472	106.231354	37.47966	-14.077353	117.380592	41.526394	25.801437	128.733673	39.503027	5.862042	123.0571325	-67.870237	15.482902	89.4055755
21.718145	17.642857	116.805145	-13.786964	10.531959	106.520439	37.812691	-14.352345	118.027435	41.912472	25.656055	128.820496	39.8625815	5.651855	123.4239655	-67.4365095	15.412063	89.6169125
22.567745	15.728063	116.936028	-13.462708	10.367794	106.83149	38.161839	-14.669471	118.68795	42.291382	25.520039	128.937775	40.2266105	5.425284	123.8128625	-67.1520265	15.310304	89.8501175
23.266224	13.730728	117.014359	-13.14196	10.203373	107.081985	38.462372	-14.886053	119.258919	42.645599	25.402313	128.929169	40.5539855	5.25813	124.094044	-66.8379055	15.148616	90.069926
23.839853	11.743277	116.969002	-12.791686	10.067353	107.243919	38.799633	-15.074961	119.768883	42.979576	25.266329	128.823349	40.8896045	5.095684	124.296116	-66.4729765	15.039022	90.191722
24.263222	9.677768	116.899529	-12.39743	9.946253	107.342278	39.182404	-15.205735	120.195816	43.352814	25.237539	128.623718	41.267609	5.015902	124.409767	-66.062469	14.876604	90.274789
24.560637	7.626123	116.786278	-12.012163	9.859125	107.389175	39.610641	-15.279216	120.497467	43.740276	25.249418	128.31105	41.6754585	4.985101	124.4042585	-65.6997845	14.733149	90.3740915
24.748594	4.551575	116.347137	-11.404017	9.735007	107.295631	40.270809	-15.290999	120.62204	44.262024	25.318497	127.644714	42.2664165	5.013749	124.133377	-65.0744505	14.456265	90.457885
24.696558	2.529404	115.887978	-10.972784	9.646371	107.135498	40.692764	-15.275442	120.469749	44.652481	25.329	127.024551	42.6726225	5.026779	123.74715	-64.6181905	14.265963	90.523846
24.632759	0.346879	115.286598	-10.548359	9.529519	106.936539	41.105705	-15.296386	120.210564	44.718861	25.457102	126.427689	42.912283	5.080358	123.3191265	-64.009001	13.97868	90.5539515
24.341339	-1.736681	114.711823	-10.080094	9.373404	106.685051	41.507694	-15.304911	119.917191	45.121693	25.443754	125.686775	43.3146935	5.0694215	122.801983	-63.4748815	13.6773865	90.568119
23.935986	-3.841619	114.190186	-9.670567	9.240047	106.511482	41.948578	-15.334919	119.58654	45.52787	25.404617	124.836098	43.738224	5.034849	122.211319	-63.079358	13.445245	90.811645
23.338627	-5.880261	113.629303	-9.287332	9.130664	106.325188	42.349346	-15.29252	119.312119	45.938938	25.368265	123.872993	44.144142	5.0378725	121.592556	-62.718806	13.2234555	91.05782
22.662785	-7.954045	113.108757	-8.923815	9.022792	106.11924	42.763107	-15.219556	118.914154	46.621929	25.263027	122.775337	44.692518	5.0217355	120.8447455	-62.540148	13.0238485	91.3937345
21.547968	-11.11975	112.242317	-8.449529	8.8643	105.834724	43.370476	-15.123503	118.280998	46.64933	25.432816	121.261871	45.009903	5.1546565	119.7714345	-61.908961	12.5739435	91.8980135
20.356287	-12.910154	111.864891	-8.164131	8.775791	105.626404	43.762417	-14.999898	117.712448	46.872166	25.312176	119.949432	45.3172915	5.156139	118.83094	-61.6455535	12.395443	92.421868
19.26634	-14.869631	111.242966	-7.906868	8.65089	105.317513	44.135445	-14.922576	116.975311	46.954533	25.343674	118.354866	45.544989	5.210549	117.6650885	-61.358725	12.091231	92.9699375
18.258179	-16.758083	110.482315	-7.65932	8.573449	104.784096	44.536694	-14.822989	115.915749	47.058159	25.205791	116.338455	45.7974265	5.191401	116.127102	-61.1160665	11.955497	93.44109
17.00281	-18.512661	109.785797	-7.392695	8.527539	104.162933	44.85091	-14.540214	114.741158	46.94183	25.132814	114.18573	45.89637	5.2963	114.463444	-60.68176	11.758778	93.862422
15.689171	-20.152273	109.272087	-7.194409	8.467374	103.616402	45.11618	-14.319192	113.594612	46.630959	24.967318	112.434555	45.8735695	5.324063	113.0145835	-60.2623875	11.610685	94.2182205
14.104764	-21.681032	108.877777	-7.165751	8.342784	103.174713	45.345264	-14.232643	112.781349	46.535091	24.875835	110.692337	45.9401775	5.321596	111.736843	-60.2716795	11.363972	94.612583
11.936988	-23.885839	108.22377	-7.132178	8.170454	102.423439	45.498325	-13.98662	111.273407	46.397797	24.745888	108.060287	45.948061	5.379634	109.666847	-60.212417	10.961274	95.180031
10.681215	-25.296461	107.614517	-7.109834	8.070746	101.841286	45.656574	-13.777619	110.145164	46.114204	24.793186	106.239464	45.885389	5.5077835	108.192314	-60.105057	10.6337085	95.490258
9.107969	-26.469254	107.183472	-7.062737	7.99035	101.17588	45.817257	-13.583563	108.905876	45.748981	24.864326	104.275276	45.783119	5.6403815	106.590576	-59.908593	10.3403185	95.761184
7.689386	-27.579626	106.660202	-7.066905	7.942572	100.360939	45.903801	-13.304956	107.296494	45.352032	24.974234	101.983345	45.6279165	5.834639	104.6399195	-59.7617265	10.050505	96.0819585
6.393418	-28.559473	106.21064	-7.025939	7.968299	99.352234	45.857552	-12.91266	105.666588	44.905048	25.247747	99.124306	45.3813	6.1675435	102.395447	-59.433178	9.7690545	96.309021
5.094104	-29.249435	106.103882	-7.022554	8.10858	98.25956	45.965519	-12.348565	103.92984	44.311874	25.301977	96.094223	45.1386965	6.476706	100.0120315	-59.1838045	9.740454	96.5070885
4.013003	-28.978916	105.875626	-7.027641	8.187459	97.295387	46.050663	-11.899832	102.276062	43.610607	25.339954	93.468895	44.830635	6.720061	97.8724785	-58.885917	9.654857	96.7182955
2.520814	-28.064039	105.393112	-7.158211	8.101927	96.534958	45.768158	-11.528706	100.915016	42.723774	25.326427	91.449783	44.245966	6.8988605	96.1823995	-58.562388	9.3049935	96.8875165
1.488299	-27.436871	104.949677	-7.420737	7.927239	96.522102	45.619701	-11.56567	100.667236	42.369576	25.142696	91.24205	43.9946385	6.788513	95.954643	-58.8361125	9.065965	97.089561
0.428291	-26.670626	104.318909	-7.658174	7.700796	96.532768	45.451134	-11.698773	100.552406	42.173027	25.100208	91.438553	43.8120805	6.7007175	95.9954795	-59.1284285	8.7008745	97.0700565
-0.602183	-25.766432	103.620842	-7.85872	7.477936	96.486084	45.146904	-11.840553	100.262833	42.030693	25.139893	91.746857	43.5887985	6.64967	96.004845	-59.3062385	8.306202	96.967323
-1.540258	-24.646996	102.965317	-8.113966	7.316674	96.454185	44.766537	-11.954411	100.114075	41.894539	25.199778	92.090569	43.330538	6.6226835	96.102322	-59.55847	8.0106645	96.806048
-2.495299	-23.293457	102.473656	-8.402411	7.251007	96.485443	44.4534	-12.022566	100.026939	41.836178	25.171926	92.404778	43.144789	6.57468	96.2158585	-59.949611	7.927334	96.7550275
-3.396132	-21.749607	102.04525	-8.686996	7.24845	96.525536	44.14695	-12.062656	100.017288	41.831608	25.206959	92.715797	42.989279	6.5721515	96.3665425	-60.363271	7.9247485	96.6845295
-4.651974	-19.114538	101.378311	-9.111161	7.220315	96.715454	43.736397	-12.185906	100.188896	41.904533	25.309896	93.535278	42.820465	6.561995	96.862087	-61.042787	7.878635	96.568821
-5.491012	-17.162848	100.911728	-9.396914	7.207008	97.018883	43.435173	-12.314088	100.509583	42.148212	25.351875	94.438568	42.7916925	6.5188935	97.4740755	-61.5855205	7.8951225	96.5636905
-6.264577	-15.130331	100.539658	-9.715382	7.181931	97.490921	43.111195	-12.524205	100.986031	42.452545	25.355402	95.859962	42.78187	6.4155985	98.4229965	-62.212634	7.9482635	96.5588455
-7.091623	-12.966466	100.175201	-10.054876	7.06721	98.104393	42.767365	-12.879111	101.570595	42.716354	25.45323	97.897301	42.7418595	6.2870595	99.733948	-62.8516115	7.8473605	96.474838
-7.938816	-10.719852	99.858932	-10.446536	6.891711	98.775314	42.348782	-13.352685	102.124008	43.267811	25.546955	100.281395	42.8082965	6.097135	101.2027015	-63.7013685	7.686287	96.3479265
-8.784923	-8.409472	99.563278	-10.848704	6.68706	99.436066	41.858562	-13.949746	102.501617	44.066559	25.629118	102.744446	42.9625605	5.839686	102.6230315	-64.6599685	7.534434	96.2491005
-9.687517	-6.036692	99.40892	-11.223124	6.546781	100.014854	41.291096	-14.414813	102.56517	44.735043	25.645769	105.132927	43.0130695	5.615478	103.8490485	-65.4593175	7.478084	96.1806595
-11.023376	-2.358642	99.377632	-11.720368	6.573888	100.618553	40.513348	-14.717181	102.218994	45.303005	25.508387	107.231567	42.9081765	5.395603	104.7252805	-66.3489125	7.752173	96.5118255
-11.882297	0.070651	99.431152	-11.97789	6.851366	100.742111	40.106438	-14.56369	101.792778	45.130142	25.537651	108.101418	42.61829	5.4869805	104.947098	-66.57407	8.2157515	96.537124
-12.810089	2.440434	99.608841	-12.189991	7.239969	100.889671	39.823967	-14.284494	101.534065	44.729084	25.753155	108.84787	42.2765255	5.7343305	105.1909675	-66.6565075	8.7456075	96.5883745
-13.853413	4.605263	100.087967	-12.36852	7.648142	101.126274	39.648743	-13.904747	101.576927	44.56641	26.013947	109.160873	42.1075765	6.0546	105.3689	-66.8446165	9.241684	96.883648
-15.253864	5.595167	100.707123	-12.578972	8.120839	101.341904	39.546101	-13.47666	101.678406	44.469486	26.372953	109.295677	42.0077935	6.4481465	105.4870415	-67.1657375	9.7935315	97.1967665
-16.553301	6.647368	100.392044	-12.735597	8.615735	101.507378	39.449467	-13.058354	101.83123	44.361385	26.767708	109.304787	41.905426	6.854677	105.5680085	-67.37662	10.376793	97.4467475
-18.063545	7.535449	100.814041	-12.848231	8.997759	101.598152	39.384182	-12.663588	101.972237	44.205635	27.143509	109.20874	41.7949085	7.2399605	105.5904885	-67.4913705	10.7555575	97.6058155
-20.299625	8.946362	100.958778	-13.034519	9.452628	101.687157	39.270275	-12.186427	102.212379	43.905575	27.62368	109.027657	41.587925	7.7186265	105.620018	-67.656963	11.1866295	97.754296
-21.778513	9.773492	100.622246	-13.148048	9.63516	101.68145	39.202911	-11.952961	102.421021	43.704441	27.896103	108.932938	41.453676	7.971571	105.6769795	-67.749772	11.298749	97.6859205
-23.320042	10.496381	100.689781	-13.257304	9.807378	101.656654	39.125999	-11.787532	102.647018	43.543495	28.093773	108.799767	41.334747	8.1531205	105.7233925	-67.849355	11.4616355	97.5899155
-24.795338	11.18873	100.744263	-13.313932	9.887439	101.641289	39.060131	-11.678237	102.827667	43.430553	28.246365	108.636978	41.245342	8.284064	105.7323225	-67.873206	11.490814	97.5502555
-26.253176	11.780873	100.62606	-13.416391	9.982586	101.59745	39.013672	-11.592555	102.974144	43.33559	28.382641	108.439743	41.174631	8.395043	105.7069435	-68.007413	11.570129	97.4879565
-27.674488	12.230629	100.645615	-13.424705	10.002669	101.655281	39.025799	-11.511831	103.049622	43.215851	28.48995	108.117119	41.120825	8.4890595	105.5833705	-67.970235	11.5162785	97.7271915
-29.20002	12.841789	100.752113	-13.416527	10.000606	101.753082	39.042706	-11.413727	102.973	43.083294	28.557705	107.665565	41.063	8.571989	105.3192825	-67.896054	11.429223	98.1868815
-31.515779	13.558285	101.240524	-13.352056	10.01195	101.990196	39.073727	-11.221792	102.495041	42.874657	28.616432	106.507828	40.974192	8.69732	104.5014345	-67.678304	11.32658	99.4789575
-32.952629	14.018959	101.744591	-13.288936	10.048901	102.103653	39.02755	-11.058137	101.823677	42.643478	28.589043	105.357025	40.835514	8.765453	103.590351	-67.413386	11.332349	100.616955
-34.325607	14.417786	102.298149	-13.162427	10.10503	102.128075	38.929893	-10.8678	100.761154	42.282932	28.677511	103.818687	40.6064125	8.9048555	102.2899205	-66.9312665	11.3052045	101.9662295
-35.725994	14.812663	102.985229	-13.043629	10.17015	101.952957	38.696213	-10.610751	99.126907	41.654633	28.9139	101.687767	40.175423	9.1515745	100.407337	-66.262681	11.1887255	103.498577
-36.931316	15.241939	103.494896	-12.865623	10.305499	101.413681	38.279976	-10.204003	96.831802	40.620346	29.221689	98.911514	39.450161	9.508843	97.871658	-65.181407	11.102155	104.955704
-38.089153	15.652476	103.96711	-12.67557	10.480566	100.642189	37.610218	-9.74638	94.054321	38.971436	29.663416	96.093315	38.290827	9.958518	95.073818	-63.641967	11.002614	106.21056
-38.971401	16.125763	104.608597	-12.587007	10.677928	99.942741	36.716698	-9.298779	91.288788	36.790955	29.867474	93.264832	36.7538265	10.2843475	92.27681	-61.9278405	11.0715085	107.608672
-40.049984	16.886421	105.514488	-12.989092	11.048299	99.029907	35.196037	-8.450087	87.493477	33.803421	29.277769	88.480415	34.499729	10.413841	87.986946	-60.477913	11.682757	110.072868
-40.613586	17.478764	105.790482	-13.347384	11.287661	98.145668	34.163525	-8.091435	84.737076	32.212803	28.805754	85.115974	33.188164	10.3571595	84.926525	-59.882932	12.2181625	111.364811
-40.959557	18.138794	105.812279	-13.643329	11.435594	97.011986	33.183369	-7.99917	81.780212	30.937227	28.662189	82.069847	32.060298	10.3315095	81.9250295	-59.346956	12.5396785	112.0989425
-41.171722	18.831427	105.488182	-13.898065	11.594498	95.731796	32.252537	-7.876511	78.886154	30.151726	28.666056	79.304329	31.2021315	10.3947725	79.0952415	-58.9982615	12.7942235	112.3683505
-41.075363	19.589495	104.868065	-14.216293	11.751258	94.456131	31.390682	-7.71135	76.328293	29.62361	28.632116	76.923698	30.507146	10.460383	76.6259955	-58.939732	13.042133	112.2862665
-40.819736	20.293707	103.909233	-14.507187	11.882984	93.230957	30.678493	-7.419258	74.20974	29.337681	28.839565	75.150719	30.008087	10.7101535	74.6802295	-59.022461	13.0558145	111.7816845
-40.358326	21.05154	102.628708	-14.848153	12.084904	92.061478	30.319845	-7.052577	72.683968	29.294991	29.199642	73.978943	29.807418	11.0735325	73.3314555	-59.503724	13.0962755	110.7915005
-39.227558	22.30785	100.390923	-15.321617	12.464127	90.892708	30.379528	-6.403375	71.624306	29.927067	30.063253	73.723068	30.1532975	11.829939	72.673687	-60.7965315	13.098315	109.111729
-38.092525	23.137323	98.875641	-15.650049	12.710552	90.385117	30.561199	-5.942314	71.823883	30.820423	30.675564	74.384819	30.690811	12.366625	73.104351	-61.990909	13.054479	107.665883
-36.649765	24.048754	97.40052	-15.986949	12.905852	90.162392	30.939617	-5.577376	72.728706	31.85454	31.089031	75.427322	31.3970785	12.7558275	74.078014	-63.3709765	13.0558765	106.24677
-34.902664	24.920715	96.037849	-16.328274	13.13518	90.172325	31.506792	-5.302669	74.317566	32.579124	31.338034	77.070198	32.042958	13.0176825	75.693882	-64.699506	13.2526775	104.650768
-32.818764	25.797096	94.8396	-16.638248	13.344821	90.450096	32.219971	-5.152925	76.539284	33.143379	31.575069	79.344307	32.681675	13.211072	77.9417955	-65.958171	13.47857	102.9583965
-30.470091	26.667912	93.950996	-16.934963	13.570532	91.071793	32.937878	-5.131644	79.511642	33.875122	31.708467	82.266235	33.4065	13.2884115	80.8889385	-67.276426	13.8526525	101.2546475
-27.8815	27.467758	93.712151	-17.165831	13.662848	92.109001	33.717003	-5.300607	83.460907	34.834225	31.809517	86.271614	34.275614	13.254455	84.8662605	-68.607276	14.071241	99.3517415
-23.414383	28.47254	94.615662	-17.479614	13.586421	94.636604	35.060234	-6.027758	91.221863	36.635868	32.017387	94.359871	35.848051	12.9948145	92.790867	-70.807279	14.1780275	96.482341
-20.212767	29.049957	96.549362	-17.642262	13.507139	97.039574	35.89489	-6.462492	97.302917	37.814617	32.430176	100.80024	36.8547535	12.983842	99.0515785	-72.1392775	14.030436	95.0275695
-17.00071	29.649752	99.563614	-17.850582	13.475691	99.952637	36.423088	-6.679253	103.470291	38.801395	32.955379	107.460022	37.6122415	13.138063	105.4651565	-73.3134055	13.813319	94.4401175
-13.898163	30.209944	103.225723	-18.033583	13.491148	102.920975	36.523819	-6.590894	109.125076	39.359711	33.31818	113.363632	37.941765	13.363643	111.244354	-74.008931	13.618653	94.597596
-11.040219	30.846912	106.908432	-18.22246	13.572349	105.557846	36.203617	-6.352903	114.063248	39.292488	33.575134	118.517159	37.7480525	13.6111155	116.2902035	-74.1929725	13.5335825	94.8254885
-8.281999	31.347486	110.491371	-18.611292	13.829477	107.945236	35.703632	-6.020258	118.189384	38.973629	33.851978	123.142899	37.3386305	13.91586	120.6661415	-74.5612145	13.743094	95.2243305
-5.807648	31.885635	114.229164	-18.999361	14.169055	110.227547	35.419964	-5.727381	121.913925	38.768078	34.359772	127.19973	37.094021	14.3161955	124.5568275	-75.092743	14.0219145	95.8982665
-2.563	32.535973	119.825577	-18.96697	14.469268	113.212517	35.826847	-5.459371	126.181938	39.179985	34.604176	132.164948	37.503416	14.5724025	129.173443	-75.437356	14.3661335	97.251591
-0.089335	32.822186	122.29686	-18.887074	14.655484	114.939117	35.384014	-4.968688	128.251282	39.603592	34.889793	134.494766	37.493803	14.9605525	131.373024	-75.267951	14.3504155	98.50521
2.050047	33.136742	124.574188	-18.623735	14.924927	116.108253	35.705814	-4.716511	129.40625	40.183033	35.385082	136.092682	37.9444235	15.3342855	132.749466	-75.1918935	14.5155685	99.46704
4.197452	33.496662	126.041351	-18.159824	15.325776	116.890564	36.67992	-4.724617	129.992416	40.772964	35.7332	137.331131	38.726442	15.5042915	133.6617735	-75.04609	15.1472605	100.1193545
6.224063	33.753681	127.344528	-17.72541	15.699412	117.498924	37.204639	-4.47163	130.503265	41.342079	35.984592	137.980438	39.273359	15.756481	134.2418515	-74.724179	15.642343	100.7559965
8.106312	33.974152	128.313461	-17.751215	16.221457	118.072464	37.599796	-4.29265	130.782928	41.90683	36.179016	138.379639	39.753313	15.943183	134.5812835	-75.255743	16.499731	101.5636445
9.7797	34.069	128.82222	-17.318119	16.481411	118.285431	37.989845	-4.12448	131.081528	42.351307	36.353935	138.823303	40.170576	16.1147275	134.9524155	-74.806814	16.8480945	101.6184465
11.864941	34.041489	129.777664	-16.667814	16.894524	118.663422	38.588394	-3.847369	131.948425	42.823589	36.633499	139.787003	40.7059915	16.393065	135.867714	-74.0416195	17.395983	101.45913
12.690444	33.867817	130.59256	-16.383944	17.103989	119.161728	38.959328	-3.734222	132.824387	43.161922	36.81131	140.58902	41.060625	16.538544	136.7067035	-73.828513	17.669434	101.6167525
13.222335	33.522179	131.567307	-16.234203	17.264578	119.846176	39.302696	-3.526597	133.744843	43.469376	37.039268	141.337891	41.386036	16.7563355	137.541367	-73.854442	17.7728205	102.150985
13.497882	33.078411	132.414383	-16.097656	17.419552	120.512321	39.822266	-3.364845	134.431335	43.785847	37.305794	141.880325	41.8040565	16.9704745	138.15583	-73.9993685	17.8686295	102.868812
13.653031	32.613987	132.878525	-15.938754	17.595831	121.005379	40.022175	-3.031345	134.951553	44.065113	37.60083	142.117172	42.043644	17.2847425	138.5343625	-73.921152	17.9069195	103.4763955
13.647474	32.169228	132.871689	-15.729247	17.840498	121.162506	40.313278	-2.718703	135.203964	44.27713	37.876709	142.042068	42.295204	17.579003	138.623016	-73.753698	18.101993	103.701996
13.617495	31.642401	132.287659	-15.512663	18.12324	121.021233	40.568264	-2.345972	135.118011	44.345589	38.183613	141.769806	42.4569265	17.9188205	138.4439085	-73.4822525	18.3276595	103.5985575
13.146342	30.86062	130.850189	-15.236279	18.418379	120.384262	40.885052	-1.835099	134.527405	44.322033	38.689632	140.91571	42.6035425	18.4272665	137.7215575	-73.0761005	18.4094915	103.0469665
12.532212	30.290869	129.596542	-15.126602	18.619614	119.850029	40.758533	-1.240677	133.97821	44.2341	39.179893	139.942703	42.4963165	18.969608	136.9604565	-72.7495205	18.26962	102.7396015
11.725309	29.700834	128.150818	-15.156789	18.849066	119.204498	40.998486	-0.777388	132.931442	44.127533	39.749569	138.500977	42.5630095	19.4860905	135.7162095	-72.8765875	18.2120415	102.6927865
10.773205	29.145124	126.200508	-15.144459	18.98984	118.251839	41.287445	-0.39889	131.321335	44.092339	40.326622	136.478882	42.689892	19.963866	133.9001085	-72.97881	18.015814	102.6035695
9.776928	28.553968	123.556503	-15.016278	19.11738	116.915894	41.511154	-0.018144	129.272598	44.000824	40.745602	133.971344	42.755989	20.363729	131.621971	-72.788545	17.871031	102.209817
8.358768	28.070127	120.849358	-14.742022	19.236633	115.307549	41.652454	0.430887	126.643959	43.884319	41.07513	131.249252	42.7683865	20.7530085	128.9466055	-72.2524305	17.7202575	101.6684925
7.158309	27.430838	117.703377	-14.361506	19.377335	113.491699	42.011814	0.592228	123.858307	43.835049	41.403683	128.078308	42.9234315	20.9979555	125.9683075	-71.6464435	17.7567145	101.0150905
5.060888	26.487837	113.60247	-13.576384	19.698677	110.904762	42.313473	1.385431	119.59227	43.406219	41.756813	124.345528	42.859846	21.571122	121.968899	-70.012614	17.826232	99.840625
3.43657	25.809483	111.61232	-13.112945	19.811579	109.633636	42.611168	1.568471	117.716476	42.584045	42.040573	122.589005	42.5976065	21.804522	120.1527405	-68.8234965	17.818636	99.1145315
1.62744	25.114923	110.237373	-12.769322	19.949562	108.821121	42.853565	1.787423	116.492172	42.31974	41.981255	121.095184	42.5866525	21.884339	118.793678	-68.1252965	18.014785	98.848564
-0.36971	24.381176	109.349297	-12.612499	20.009317	108.265495	43.095394	1.890737	115.276489	42.154415	42.230225	120.601357	42.6249045	22.060481	117.938923	-67.8499025	17.958153	98.592067
-2.435587	23.652727	108.49913	-12.515591	19.980394	107.765533	43.09634	1.743969	114.463364	42.207764	42.472515	120.070732	42.652052	22.108242	117.267048	-67.683234	17.852546	98.264018
-4.636003	22.85466	107.708344	-12.491825	19.981327	107.304909	43.057289	1.628808	113.729027	42.784138	42.293816	119.034576	42.9207135	21.961312	116.3818015	-67.9043635	18.001342	98.2280165
-6.871002	22.057322	106.778313	-12.525023	20.007492	106.78289	43.007004	1.465872	112.673912	42.907242	42.113773	117.870583	42.957123	21.7898225	115.2722475	-68.007169	18.2251615	98.2935325
-9.299589	21.265593	105.487419	-12.51847	20.165863	105.782974	42.730427	1.396913	111.235153	42.225548	42.096821	115.708755	42.4779875	21.746867	113.471954	-67.5149275	18.584859	98.093994
-8.990187	21.399935	104.814323	-12.478903	20.341557	105.103302	42.581039	1.397774	109.9244	41.874275	41.992752	113.971367	42.227657	21.695263	111.9478835	-67.185463	18.987851	98.2587205
-8.961717	21.605001	103.982986	-12.39193	20.457987	104.371956	42.350151	1.448981	108.875717	41.435345	41.982857	112.265373	41.892748	21.715919	110.570545	-66.676608	19.200055	98.173367
-9.122755	21.816462	103.208031	-12.315024	20.572624	103.756454	42.131882	1.565589	107.9589	41.148762	41.859524	110.617851	41.640322	21.7125565	109.2883755	-66.27037	19.4326915	98.2245325
-9.260411	21.884447	102.629005	-12.276943	20.609608	103.319046	42.008133	1.622325	107.150887	40.929604	41.863338	109.378204	41.4688685	21.7428315	108.2645455	-66.0227545	19.4763845	98.3735465
-9.140512	21.867874	102.315048	-12.20409	20.601645	103.010452	41.877716	1.688893	106.606758	40.793293	41.818123	108.462357	41.3355045	21.753508	107.5345575	-65.7436845	19.449782	98.4863465
-8.966571	21.750378	102.136971	-12.148123	20.504971	102.897537	41.812973	1.758471	106.29287	40.727386	41.720932	107.756126	41.2701795	21.7397015	107.024498	-65.5664255	19.2702405	98.770576
-8.810289	21.44706	102.216171	-12.069507	20.346495	102.977837	41.862186	1.817666	105.95311	40.575771	41.713196	107.56456	41.2189785	21.765431	106.758835	-65.3579925	18.927559	99.196839
-8.842841	21.397499	102.373215	-12.017223	20.155262	103.160332	41.8456	1.797578	105.818771	40.579731	41.603897	107.574249	41.2126655	21.7007375	106.69651	-65.2471115	18.6097865	99.624154
-8.800795	21.218382	102.480461	-11.96371	19.995434	103.296104	41.874832	1.689498	105.559898	40.687862	41.456409	107.534363	41.281347	21.5729535	106.5471305	-65.208767	18.4179145	100.0450775
-8.675822	21.007574	102.474258	-11.882946	19.81933	103.315392	41.89003	1.543937	105.179169	40.79417	41.263302	107.411209	41.3421	21.4036195	106.295189	-65.107992	18.2350405	100.335595
-8.543221	20.815563	102.430084	-11.754038	19.664251	103.263329	41.883804	1.395529	104.668877	40.885208	41.018612	107.076836	41.384506	21.2070705	105.8728565	-64.892582	18.1214315	100.6538015
-8.441501	20.706484	102.255585	-11.627364	19.474701	103.108284	41.846241	1.298651	104.056801	40.935684	40.751518	106.541267	41.3909625	21.0250845	105.299034	-64.6456905	17.9243175	100.917534
-8.361504	20.62113	101.959076	-11.517596	19.37451	102.840088	41.706261	1.17973	103.469017	40.842903	40.522358	105.86338	41.274582	20.851044	104.6661985	-64.309774	17.897976	101.0139775
-8.270444	20.500326	101.404045	-11.455594	19.281916	102.331421	41.526917	0.957463	102.447548	40.457531	40.215561	104.583717	40.992224	20.586512	103.5156325	-63.903412	17.97732	101.1472095
-8.300643	20.476738	100.980721	-11.450926	19.24053	101.929321	41.373184	0.87644	101.765778	40.215919	40.009754	103.534302	40.7945515	20.443097	102.65004	-63.6964035	18.037963	101.208602
-8.337288	20.417517	100.556824	-11.458528	19.202747	101.540962	41.236805	0.836874	101.097404	39.867554	39.802479	102.630676	40.5521795	20.3196765	101.86404	-63.4692355	18.0858175	101.217884
-8.389291	20.346619	100.207329	-11.524644	19.12569	101.206573	41.14521	0.77806	100.421997	39.40414	39.626034	102.028831	40.274675	20.202047	101.225414	-63.323963	18.049333	101.187732
-8.520516	20.246632	99.948853	-11.65868	18.994619	100.941345	40.976967	0.660406	99.857399	39.053337	39.472996	101.563728	40.015152	20.066701	100.7105635	-63.332512	17.922537	101.1721265
-8.650955	20.090637	99.699715	-11.781366	18.841839	100.69075	40.721748	0.528319	99.321823	38.862251	39.306099	101.13636	39.7919995	19.917209	100.2290915	-63.3547315	17.766469	101.1524085
-8.767128	19.904003	99.396629	-11.901196	18.659241	100.411949	40.517036	0.321065	98.751511	38.723621	39.212952	100.774071	39.6203285	19.7670085	99.762791	-63.4227205	17.5514735	101.061107
-8.960206	19.640501	98.902016	-12.076797	18.432367	99.95359	40.202747	0.073967	97.940384	38.326283	39.339447	100.345657	39.264515	19.706707	99.1430205	-63.418109	17.158027	100.7641595
-9.078524	19.483177	98.573036	-12.204356	18.248999	99.665405	39.938274	-0.105728	97.396645	37.897518	39.440983	99.951187	38.917896	19.6676275	98.673916	-63.326608	16.8303705	100.656894
-9.195064	19.326248	98.268143	-12.294009	18.079393	99.383774	39.74157	-0.269352	96.729698	37.347355	39.510464	99.367104	38.5444625	19.620556	98.048401	-63.1324805	16.53823	100.719147
-9.298379	19.178381	97.955467	-12.377615	17.917084	99.136238	39.552231	-0.364605	96.023018	36.732632	39.575382	98.485687	38.1424315	19.6053885	97.2543525	-62.8976615	16.2287795	101.0181235
-9.395475	19.069464	97.724541	-12.45962	17.821472	98.951645	39.37114	-0.448055	95.400177	36.159985	39.681389	97.31768	37.7655625	19.616667	96.3589285	-62.6848025	16.026277	101.5443615
-9.494194	18.996979	97.380112	-12.548055	17.80024	98.655357	39.176144	-0.51795	95.018303	35.622196	39.715103	96.130295	37.39917	19.5985765	95.574299	-62.49528	16.0019035	101.736415
-9.601571	18.938824	96.86171	-12.654124	17.70504	98.191818	38.999878	-0.544065	94.845284	35.1385	39.732643	95.211258	37.069189	19.594289	95.028271	-62.377437	15.815791	101.355365
-9.717004	18.549984	96.523109	-12.757008	17.360474	97.905449	38.839493	-0.87057	94.507095	34.498432	39.722889	94.390625	36.6689625	19.4261595	94.44886	-62.1829785	15.2947885	101.362038
-9.695033	18.285753	96.794609	-12.703055	17.063251	98.184273	38.680504	-0.947063	94.242355	34.172974	39.574207	94.1511	36.426739	19.313572	94.1967275	-61.832849	14.81293	102.1718185
-9.700317	18.12686	96.932228	-12.740758	16.921381	98.328644	38.423203	-0.899071	94.211723	33.935078	39.329357	94.139412	36.1791405	19.215143	94.1755675	-61.6606565	14.627619	102.4817205
-9.793817	18.039574	96.734924	-12.816932	16.837597	98.140694	38.257992	-0.90918	94.261589	33.85564	39.279278	94.089699	36.056816	19.185049	94.175644	-61.69068	14.490145	102.105744
-9.871258	17.9168	96.521446	-12.888087	16.719875	97.927895	38.110706	-1.067082	94.214096	33.883488	39.398876	93.866486	35.997097	19.165897	94.040291	-61.773271	14.273853	101.815499
-9.865217	17.737106	96.480919	-12.870267	16.607956	97.909843	37.915245	-1.267116	94.013847	33.864529	39.396294	93.623062	35.889887	19.064589	93.8184545	-61.630421	14.151323	102.0012315
-9.839244	17.671848	96.365112	-12.877218	16.49024	97.769066	37.735538	-1.357835	93.842026	33.886868	39.10873	93.439903	35.811203	18.8754475	93.6409645	-61.565639	14.1050325	101.8971675
-9.997932	17.489273	96.118698	-13.04325	16.312336	97.523964	37.501972	-1.532521	93.738785	33.9314	38.722496	93.220085	35.716686	18.5949875	93.479435	-61.803186	14.0296845	101.568493
-9.997416	17.314068	96.334282	-13.026733	16.16115	97.754456	37.392242	-1.755802	93.694077	33.837109	38.520054	93.140488	35.6146755	18.382126	93.4172825	-61.6681415	13.940174	102.0916295
-9.984729	17.261181	96.368774	-13.037787	16.073824	97.798996	37.3246	-1.817204	93.744713	33.688816	38.246868	93.180603	35.506708	18.214832	93.462658	-61.582282	13.932816	102.135334
-10.050748	17.203722	95.917969	-13.154856	16.013285	97.335144	37.302036	-1.76242	93.816254	33.600601	38.053032	93.099396	35.4513185	18.145306	93.457825	-61.7610305	13.881264	101.212463
-10.178381	17.057625	95.57769	-13.330904	15.870846	97.014359	37.30975	-1.762873	93.701248	33.453056	38.121311	92.822952	35.381403	18.179219	93.2621	-62.043211	13.562473	100.766618
-10.187542	16.935331	95.892891	-13.346817	15.679661	97.360443	37.325123	-1.944831	93.320503	33.01963	38.282803	92.514786	35.1723765	18.168986	92.9176445	-61.8660105	13.190336	101.8032415
-10.200499	16.902525	96.149071	-13.352296	15.676536	97.639137	36.986988	-2.047248	93.100441	32.479218	38.222355	92.280869	34.733103	18.0875535	92.690655	-61.437695	13.2655185	102.587619
-10.337086	17.01421	95.082069	-13.614943	15.767138	96.574387	36.497944	-1.987986	92.598824	32.02116	37.979988	91.40126	34.259552	17.996001	92.000042	-61.489438	13.538275	101.148732
-10.44778	17.046303	94.309547	-13.765633	15.62445	95.839851	36.735806	-2.3442	91.693344	31.993311	38.018021	90.491882	34.3645585	17.8369105	91.092613	-61.8958245	13.4119895	100.587089
-10.358994	17.172409	94.388107	-13.778022	15.47628	96.020645	36.55357	-2.647906	90.839882	31.951601	37.897488	89.677116	34.2525855	17.624791	90.258499	-61.8086295	13.327769	101.782791
-10.12644	17.358919	94.610405	-13.863092	15.404151	96.380524	35.473755	-2.437047	90.608109	31.824026	37.50333	89.167206	33.6488905	17.5331415	89.8876575	-61.3750745	13.2751605	102.8733905
-9.7891	17.655243	94.041527	-14.14386	15.459209	95.924332	35.234554	-2.426002	90.114937	31.681034	37.083443	88.797356	33.457794	17.3287205	89.4561465	-61.745514	13.5896975	102.3925175
-9.403456	17.967745	92.870483	-14.41396	15.494566	94.922424	35.004009	-2.416008	89.736839	31.526363	36.978912	88.375572	33.265186	17.281452	89.0562055	-62.093106	13.70768	100.7886425
-8.788394	18.353617	92.373314	-14.480892	15.422087	94.626961	34.84721	-2.645357	89.213799	31.551521	37.242477	87.864441	33.1993655	17.29856	88.53912	-62.1611495	13.545614	100.714802
-7.36709	19.114559	92.751488	-14.52738	15.361368	95.396431	34.539581	-2.673576	88.64917	31.514675	37.015099	87.708015	33.027128	17.1707615	88.1785925	-62.081888	13.5519745	102.6142695
-6.335816	19.700708	92.645988	-14.791806	15.406897	95.540176	34.395264	-2.403614	88.641251	31.627529	36.565788	88.099503	33.0113965	17.081087	88.370377	-62.5950085	13.732707	102.709975
-5.161291	20.382277	92.511993	-15.175215	15.423419	95.41909	34.223999	-2.349814	89.195732	32.080421	36.246193	88.897385	33.15221	16.9481895	89.0465585	-63.50264	13.8986485	101.7916215
-3.834038	20.993214	92.542679	-15.648169	15.366818	95.240128	34.245998	-2.595315	90.409142	32.823727	36.132259	90.442169	33.5348625	16.768472	90.4256555	-64.8312005	13.965164	100.0546005
-2.368295	21.67737	93.02417	-16.085526	15.231673	95.308212	34.557964	-2.969475	91.913246	33.908329	36.168545	92.79435	34.2331465	16.599535	92.353798	-66.4041985	13.863811	98.262626
-0.682812	22.286575	94.103134	-16.423134	15.087412	95.623634	34.745453	-3.29858	93.553329	35.04969	36.212921	95.910194	34.8975715	16.4571705	94.7317615	-67.7438395	13.7176535	96.5155065
1.040545	22.92981	95.572983	-16.775965	15.043114	96.130074	34.772377	-3.581904	95.743599	36.007412	36.306484	99.74321	35.3898945	16.36229	97.7434045	-68.9418245	13.723938	94.5167435
3.519578	23.640152	99.421425	-17.434824	15.117225	97.61496	35.469254	-3.989916	101.073334	36.828594	36.018959	107.247711	36.148924	16.0145215	104.1605225	-71.018572	14.2199285	91.0693975
5.017981	23.88979	103.554581	-17.93408	15.223509	99.659401	36.271416	-4.117285	105.976257	37.119469	35.734074	113.188492	36.6954425	15.8083945	109.5823745	-72.5636025	14.6386235	89.7364275
6.308051	23.990343	108.310143	-18.328428	15.398828	102.516052	37.091843	-4.263713	110.960999	37.526539	35.463314	118.775963	37.309191	15.5998005	114.868481	-73.966047	15.1978555	90.163623
7.562132	24.045145	112.661453	-18.529276	15.568921	105.374489	37.312527	-4.071853	115.377533	37.325294	35.473591	123.572662	37.3189105	15.700869	119.4750975	-74.3774625	15.436973	91.2738805
8.794187	24.106991	116.043579	-18.685612	15.723589	107.637558	37.288559	-3.995107	118.543663	36.959457	35.687378	127.99498	37.124008	15.8461355	123.2693215	-74.495232	15.6010425	92.0057945
9.909056	24.118097	118.993927	-18.891645	15.791501	109.285652	36.819672	-4.019594	121.343231	37.156639	35.658821	131.138748	36.9881555	15.8196135	126.2409895	-74.7714455	15.7633885	92.3303145
10.817416	23.909382	121.710228	-19.225088	15.83826	110.743263	36.613991	-4.074193	123.182251	37.642597	35.51923	133.06636	37.128294	15.7225185	128.1243055	-75.57847	15.9540015	93.3622205
12.329509	23.456146	124.326157	-19.417248	15.753735	112.144531	36.115829	-4.123668	124.701988	38.105808	35.538788	134.552032	37.1108185	15.70756	129.62701	-75.9453145	15.79991	94.662052
13.112415	23.217785	125.143936	-19.584429	15.921837	112.646843	35.954239	-4.150751	124.897591	38.35276	35.383339	134.645721	37.1534995	15.616294	129.771656	-76.3223575	16.22738	95.52203
13.877053	22.99382	125.284027	-19.544916	16.181313	112.755165	35.922974	-4.146102	124.911919	38.510265	35.295914	134.52977	37.2166195	15.574906	129.7208445	-76.3064515	16.78772	95.7894855
14.559913	22.747793	125.06282	-19.398829	16.501671	112.68679	35.973755	-4.014664	124.700226	38.652767	35.295109	134.329041	37.313261	15.6402225	129.5146335	-76.110919	17.3631195	95.8589465
15.069778	22.444279	124.69001	-19.621294	17.02071	112.753151	36.034657	-3.892759	124.515007	38.761414	35.39571	134.051529	37.3980355	15.7514755	129.283268	-76.6406235	18.2899445	96.223034
15.351103	22.040737	124.281822	-19.547169	17.274895	112.671066	36.032322	-3.789423	124.295486	38.864372	35.48774	133.74884	37.448347	15.8491585	129.022163	-76.542685	18.7006315	96.319969
15.407969	21.41972	123.851013	-19.564163	17.476841	112.585281	36.012081	-3.729894	124.137184	38.921875	35.65131	133.306061	37.466978	15.960708	128.7216225	-76.595304	18.992974	96.4489395
14.886169	20.456751	122.961388	-19.69236	17.734676	112.369705	35.974648	-3.561687	123.668732	38.924061	36.020653	132.292603	37.4493545	16.229483	127.9806675	-76.8340745	19.239869	96.7587425
14.455591	19.675514	121.984612	-19.741346	17.840939	112.073639	35.963943	-3.512198	123.27459	38.825562	36.201126	131.454834	37.3947525	16.344464	127.364712	-76.8774445	19.337414	96.782566
13.827634	18.830872	120.840523	-19.723835	17.901459	111.689308	35.952095	-3.402513	122.728416	38.697994	36.239319	130.543823	37.3250445	16.418403	126.6361195	-76.7727145	19.384515	96.7424965
13.040845	17.841846	119.545509	-19.6705	17.88303	111.206802	36.012108	-3.425939	122.153595	38.490669	36.298031	129.659103	37.2513885	16.436046	125.906349	-76.5923885	19.330014	96.507255
12.091228	16.728542	118.228271	-19.562956	17.80904	110.650101	36.079529	-3.529373	121.652588	38.389599	36.288784	128.631378	37.234564	16.3797055	125.141983	-76.360476	19.2383745	96.158219
10.965085	15.628465	116.951302	-19.398809	17.730722	110.124352	36.148674	-3.554638	121.04055	38.322075	36.299725	127.604965	37.2353745	16.3725435	124.3227575	-76.0329925	19.0889005	95.9259465
9.651646	14.396602	115.670799	-19.148792	17.594215	109.551132	36.231541	-3.746973	120.565392	38.238728	36.335625	126.722755	37.2351345	16.294326	123.6440735	-75.5327185	18.894104	95.4581905
7.340261	12.53542	113.882103	-18.785624	17.411596	108.790413	36.402798	-3.852811	119.851723	38.075951	36.322708	125.477661	37.2393745	16.2349485	122.664692	-74.8106225	18.5882435	94.916134
5.603789	11.189949	112.892128	-18.607958	17.266493	108.411537	36.58382	-4.134574	119.263817	38.027939	36.192318	124.653008	37.3058795	16.028872	121.9584125	-74.5217955	18.504114	94.8646615
3.684841	9.903987	111.727646	-18.43416	17.056253	108.083389	36.652077	-4.344446	118.553291	38.059204	36.043968	123.800133	37.3556405	15.849761	121.176712	-74.2239605	18.262745	94.990066
1.662638	8.498189	110.520699	-18.279331	16.847355	107.676384	36.678001	-4.616141	117.67318	37.74781	35.978214	123.077965	37.2129055	15.6810365	120.3755725	-73.7715675	18.0136735	94.9771955
-0.518856	7.108437	109.270943	-18.168037	16.642456	107.202469	36.650887	-4.931674	116.606033	38.152119	35.536472	121.823288	37.401503	15.302399	119.2146605	-73.737577	17.982513	95.1902775
-2.813899	5.692733	107.73085	-18.146671	16.492966	106.552483	36.605183	-5.147494	114.888466	37.719181	35.446827	120.484398	37.162182	15.1496665	117.686432	-73.455524	17.8362655	95.418534
-5.151887	4.231645	105.784691	-18.197445	16.382326	105.465973	36.417526	-5.56774	112.625519	37.426472	35.322407	118.145004	36.921999	14.8773335	115.3852615	-73.316889	17.8873185	95.5466845
-8.796857	2.032099	101.906296	-18.125841	16.414995	102.854408	35.971077	-6.180783	108.06562	36.908833	34.928844	112.844635	36.439955	14.3740305	110.4551275	-72.691637	18.4559595	95.2536885
-11.207463	0.584197	98.963951	-17.888288	16.524368	100.564682	35.550613	-6.427187	103.929436	36.415092	34.6712	107.952759	35.9828525	14.1220065	105.9410975	-71.7594285	18.9267295	95.1882665
-13.51722	-0.836275	96.189209	-17.583199	16.729044	97.984177	34.917564	-6.496867	99.592445	35.682312	34.560383	102.051666	35.299938	14.031758	100.8220555	-70.466336	19.42633	95.1462985
-15.771699	-2.333508	93.949997	-17.157513	16.976986	95.538437	34.269615	-6.057021	94.738647	34.619564	34.557442	95.917076	34.4445895	14.2502105	95.3278615	-68.7596155	19.7037615	95.7490125
-17.947275	-3.891526	92.435249	-16.956347	17.13546	93.363136	33.517067	-5.638934	90.192055	32.987598	34.596558	90.408112	33.2523325	14.478812	90.3000835	-67.1650265	19.792108	96.4261885
-19.893372	-5.506431	91.578987	-17.050304	17.15309	91.562622	32.286697	-5.12958	86.937317	31.92251	34.513741	85.427452	32.1046035	14.6920805	86.1823845	-66.2052115	19.6140995	96.9428595
-21.551926	-7.141096	91.168823	-17.35047	17.11235	90.127525	31.361897	-4.883392	84.738037	31.127033	34.238079	82.023949	31.244465	14.6773435	83.380993	-65.945405	19.5473565	96.874057
-24.0784	-9.434052	90.954414	-18.074669	16.714685	88.674339	30.904528	-5.036201	83.202477	29.910889	33.722626	79.275375	30.4077085	14.3432125	81.238926	-66.5570465	19.0861575	96.109752
-25.338253	-11.015186	91.186737	-18.551237	16.292248	88.12632	30.941048	-5.378908	83.116684	29.462484	33.342125	78.191841	30.201766	13.9816085	80.6542625	-67.30424	18.6028875	95.5983775
-26.409363	-12.40808	91.811218	-18.880705	15.94283	87.84407	31.159401	-5.696185	83.327721	29.283466	32.99102	77.567535	30.2214335	13.6474175	80.447628	-67.9828435	18.2382425	95.240512
-27.273214	-13.751893	92.680397	-19.082537	15.618173	87.802956	31.295494	-5.809628	83.88829	29.249537	32.712547	77.199966	30.2725155	13.4514595	80.544128	-68.4375895	17.7848865	95.061784
-27.761978	-14.977117	93.82576	-19.213148	15.316536	87.963882	31.466463	-5.834536	84.578392	29.173681	32.34481	76.972511	30.320072	13.255137	80.7754515	-68.746368	17.377935	95.1523125
-28.176298	-15.906565	95.055069	-19.247187	15.035826	88.219879	31.721344	-5.900141	85.305748	29.016787	31.893518	76.926941	30.3690655	12.9966885	81.1163445	-68.8634395	17.0749635	95.3234135
-28.42432	-16.682138	96.11792	-19.203289	14.738263	88.557449	31.970322	-6.046246	86.284813	28.991907	31.413919	77.056442	30.4811145	12.6838365	81.6706275	-68.8876925	16.7926895	95.4442705
-28.569138	-17.660173	97.391045	-19.067396	14.268698	89.249352	32.410603	-6.377578	87.965492	29.230509	30.772966	77.990265	30.820556	12.197694	82.9778785	-68.955348	16.339702	95.5208255
-28.554916	-18.152636	97.918411	-18.920103	13.968632	89.778526	32.639252	-6.657018	89.249199	29.616673	30.452616	79.13784	31.1279625	11.897799	84.1935195	-68.9681685	16.039465	95.3635325
-28.429255	-18.53126	98.221886	-18.774103	13.669098	90.355156	32.859493	-7.044245	90.526596	30.117455	30.23687	80.631546	31.488474	11.5963125	85.579071	-69.03668	15.7418835	95.131241
-28.191975	-18.749443	98.383194	-18.684513	13.410223	91.010078	32.990822	-7.402197	91.878769	30.726559	30.083937	82.371048	31.8586905	11.34087	87.1249085	-69.2277165	15.479576	94.8952475
-27.96126	-18.800226	98.52906	-18.629854	13.204774	91.724075	33.123112	-7.780344	93.213448	31.359499	30.022467	84.253204	32.2413055	11.1210615	88.733326	-69.5010135	15.2884865	94.714824
-27.620876	-18.674267	98.655075	-18.609116	13.084433	92.443314	33.175678	-8.080773	94.545509	31.937181	29.990536	86.177406	32.5564295	10.9548815	90.3614575	-69.7746615	15.2139845	94.5251705
-27.284548	-18.403444	98.762291	-18.642717	13.036755	93.217094	33.168987	-8.26015	95.969788	32.354782	29.978558	88.172546	32.7618845	10.859204	92.071167	-70.0473185	15.214306	94.363021
-26.70764	-17.565477	98.966476	-18.802366	13.062967	94.402061	33.19796	-8.536578	98.026985	32.899086	29.981863	91.176773	33.048523	10.7226425	94.601879	-70.653255	15.4032915	94.202243
-26.244295	-16.836676	99.038673	-18.996376	13.108857	95.186279	33.125957	-8.72068	99.362053	33.131016	30.054335	93.280678	33.1284865	10.6668275	96.3213655	-71.1212385	15.5508865	94.0511925
-25.748264	-15.98734	99.120918	-19.236681	13.15857	95.980072	33.018261	-8.901462	100.646194	33.413013	30.145432	95.451508	33.215637	10.621985	98.048851	-71.688999	15.695155	93.911293
-25.451487	-15.055651	99.316727	-19.563862	13.151209	96.832695	32.822563	-9.174284	101.920029	33.635807	30.179688	97.865036	33.229185	10.502702	99.8925325	-72.356909	15.799716	93.7728575
-25.203661	-14.021754	99.261665	-19.986019	13.09347	97.777435	32.50684	-9.467345	103.229317	34.005035	30.212706	100.400368	33.2559375	10.3726805	101.8148425	-73.2279755	15.8142595	93.7400275
-24.949656	-12.932891	99.467026	-20.437326	13.003476	98.842316	32.166245	-9.819328	104.501602	34.337269	30.199438	102.950943	33.251757	10.190055	103.7262725	-74.126409	15.816897	93.9583595
-24.863674	-11.792009	99.766769	-20.866146	12.961735	99.92662	31.845798	-10.099848	105.661942	34.490662	30.110985	105.376396	33.16823	10.0055685	105.519169	-74.900522	15.9179015	94.334071
-25.020691	-10.242118	100.583565	-21.523851	12.975368	101.423775	31.32373	-10.389523	107.086349	34.59565	29.96866	108.178307	32.95969	9.7895685	107.632328	-76.007392	16.1611675	95.215222
-25.145653	-9.175453	101.320503	-21.93751	13.059174	102.235123	30.969065	-10.419903	107.777847	34.481293	29.946396	109.384659	32.725179	9.7632465	108.581253	-76.600199	16.3551015	95.888993
-25.388094	-8.056036	101.740578	-22.32629	13.169648	102.880791	30.661753	-10.347812	108.381668	34.278061	29.981455	110.189613	32.469907	9.8168215	109.2856405	-77.122487	16.5224745	96.4759415
-25.658318	-7.047399	102.432381	-22.680389	13.338973	103.55426	30.429134	-10.222804	109.094986	34.024765	30.064648	110.871674	32.2269495	9.920922	109.98333	-77.5877275	16.757024	97.12519
-25.927078	-5.974731	103.284859	-23.090925	13.469185	104.252838	30.29133	-10.112387	109.782219	33.785587	30.234564	111.607658	32.0384585	10.0610885	110.6949385	-78.2203085	16.8772815	97.8107375
-26.314896	-4.838754	103.958008	-23.405323	13.516771	104.872276	30.112556	-10.042384	110.531219	33.631371	30.400129	112.271347	31.8719635	10.1788725	111.401283	-78.6826095	16.8546695	98.343269
-26.660017	-3.763582	104.543594	-23.702105	13.52626	105.424858	29.935402	-10.041138	111.171028	33.899231	30.310354	112.598	31.9173165	10.134608	111.884514	-79.3215265	16.917912	98.965202
-27.403921	-2.320659	105.208084	-24.063486	13.437674	105.981232	29.691261	-10.134768	111.948524	33.414944	30.5084	113.477852	31.5531025	10.186816	112.713188	-79.6800745	16.688532	99.249276
-28.025679	-1.439374	105.331215	-24.23839	13.350804	106.257423	29.598274	-10.233774	112.383881	33.39193	30.435974	113.829552	31.495102	10.1011	113.1067165	-79.971882	16.600508	99.4081295
-28.695175	-0.481327	105.461823	-24.397966	13.262012	106.487503	29.496782	-10.297866	112.71907	33.383816	30.373278	114.098404	31.440299	10.037706	113.408737	-80.236231	16.486318	99.566269
-29.401567	0.416743	105.581978	-24.504595	13.168174	106.704605	29.375732	-10.391642	112.855995	33.367302	30.309513	114.263741	31.371517	9.9589355	113.559868	-80.380707	16.3774125	99.849342
-30.13764	1.363692	105.71936	-24.510393	13.106956	106.894806	29.31971	-10.44841	112.960388	33.347374	30.192577	114.341095	31.333542	9.8720835	113.6507415	-80.354328	16.3418285	100.1388705
-30.893135	2.366653	105.835869	-24.532051	13.065765	107.073509	29.313442	-10.51491	112.961708	33.402763	30.101913	114.351067	31.3581025	9.7935015	113.6563875	-80.4222045	16.3380285	100.4906305
-31.688971	3.389031	105.95137	-24.494741	13.074552	107.202866	29.269337	-10.547149	112.855194	33.486134	30.063864	114.276413	31.3777355	9.7583575	113.5658035	-80.3672175	16.3907465	100.8399285
-32.755314	4.753163	106.073845	-24.169195	12.975693	107.264267	29.204412	-10.638803	112.505737	33.656788	29.952377	113.868652	31.4306	9.656787	113.1871945	-79.76899	16.294599	101.3413395
-33.719921	5.614919	105.850235	-24.142057	12.946362	107.151245	29.156292	-10.714335	112.071274	33.729145	29.871798	113.53154	31.4427185	9.5787315	112.801407	-79.7268325	16.3139925	101.501083
-34.7719	6.739182	105.814552	-24.112663	12.960185	107.0784	29.039892	-10.741241	111.566498	33.744106	29.752287	112.973038	31.391999	9.505523	112.269768	-79.617325	16.414847	101.887032
-35.685257	7.663028	105.590775	-24.190014	13.034307	106.836006	28.95281	-10.742166	110.750793	33.687267	29.618376	112.067009	31.3200385	9.438105	111.408901	-79.7000665	16.630509	102.263111
-36.604671	8.551554	105.223297	-24.103956	13.001166	106.374321	28.781784	-10.679352	109.535088	33.446663	29.502937	110.669617	31.1142235	9.4117925	110.1023525	-79.3221355	16.5905395	102.6462895
-37.483845	9.496502	104.976341	-23.971519	12.980546	105.764473	28.59569	-10.549769	107.824829	32.941441	29.335182	108.653069	30.7685655	9.3927065	108.238949	-78.7116035	16.5683855	103.289997
-38.353436	10.391651	104.645828	-23.801729	12.979805	104.90937	28.426424	-10.364326	105.562386	32.182045	29.135349	106.046906	30.3042345	9.3855115	105.804646	-77.9076925	16.5740985	104.014094
-39.514545	11.877658	103.937302	-23.425133	13.014458	103.359245	28.113934	-9.956245	101.697411	30.521357	29.128174	102.072998	29.3176455	9.5859645	101.8852045	-76.1679115	16.4429515	104.8332855
-40.154312	12.907598	103.600418	-23.26882	13.050209	102.378395	27.821632	-9.650263	99.146362	29.563967	29.098003	99.254974	28.6927995	9.72387	99.200668	-75.2304395	16.376548	105.556122
-40.750446	13.900225	103.079567	-23.183784	13.054773	101.428917	27.377558	-9.23103	96.854095	28.874546	29.170975	96.591148	28.126052	9.9699725	96.7226215	-74.49362	16.1395735	106.1352125
-41.221539	15.008492	102.637886	-23.110798	13.061285	100.561333	26.910114	-8.863232	94.902718	28.23208	29.307327	94.549088	27.571097	10.2220475	94.725903	-73.792693	15.9005225	106.396763
-41.599594	16.12578	102.237724	-23.0618	13.046873	99.828621	26.536079	-8.550526	93.364868	27.56369	29.564213	93.24263	27.0498845	10.5068435	93.303749	-73.1734845	15.5869025	106.353493
-41.856663	17.247208	101.712509	-23.087339	13.020794	99.150017	26.20698	-8.322302	92.394485	26.893879	29.854172	92.574791	26.5504295	10.765935	92.484638	-72.7251075	15.275653	105.815396
-41.978901	18.381819	101.203964	-23.152529	13.041164	98.578224	26.047867	-8.161901	91.865501	26.348656	30.156368	92.275772	26.1982615	10.9972335	92.0706365	-72.5033195	15.0850945	105.0858115
-41.84906	20.152428	100.398872	-23.300779	13.103252	98.040077	26.166826	-7.94566	91.604126	26.049286	30.596813	92.172241	26.108056	11.3255765	91.8881835	-72.709614	14.8809275	104.1919705
-41.58778	21.347269	99.948853	-23.36764	13.118	97.811897	26.322996	-7.828865	91.645691	26.164883	30.762213	92.229553	26.2439395	11.466674	91.937622	-72.9792195	14.769326	103.686172
-41.164417	22.56321	99.588837	-23.377203	13.125224	97.65802	26.464725	-7.789792	91.755043	26.33602	30.775356	92.457565	26.4003725	11.492782	92.106304	-73.1547785	14.757666	103.209736
-40.607208	23.821875	99.321518	-23.35111	13.038243	97.598854	26.528095	-7.818195	91.886032	26.678926	30.739075	92.759834	26.6035105	11.46044	92.322933	-73.3057305	14.616046	102.874775
-39.782185	25.074821	99.085724	-23.26672	12.914774	97.525475	26.556787	-7.896566	91.898956	27.092648	30.672482	93.089828	26.8247175	11.387958	92.494392	-73.3581575	14.44159	102.556558
-38.897758	26.279989	98.922958	-23.136654	12.790853	97.468964	26.547646	-7.973524	91.784492	27.36915	30.568909	93.415764	26.958398	11.2976925	92.600128	-73.231706	14.2840135	102.3378
-37.888416	27.562813	98.729118	-23.016127	12.642739	97.442886	26.551863	-8.058577	91.589874	27.59046	30.440374	93.650589	27.0711615	11.1908985	92.6202315	-73.1034155	14.0945795	102.2655405
-36.130112	29.447481	98.356697	-22.95797	12.410032	97.218193	26.487022	-8.215402	91.264313	27.888876	30.253197	93.785873	27.187949	11.0188975	92.525093	-73.103889	13.8011665	101.911293
-34.808647	30.681633	98.017746	-22.968718	12.269322	97.026375	26.441851	-8.328068	91.0214	27.889019	30.099789	93.959625	27.165435	10.8858605	92.4905125	-73.102871	13.6527835	101.5622375
-33.464371	31.900627	97.656868	-23.025818	12.093941	96.790771	26.373762	-8.369196	90.891357	27.876652	29.894617	94.300339	27.125207	10.7627105	92.595848	-73.176843	13.4251715	100.985694
-31.940456	33.088406	97.336052	-23.265583	11.946563	96.52993	26.361752	-8.478286	90.904701	27.926422	29.517147	94.91658	27.144087	10.5194305	92.9106405	-73.675253	13.3736955	100.1492195
-30.453354	34.290253	97.300835	-23.62298	11.7816	96.316208	26.368746	-8.585975	91.096909	28.019091	29.221811	96.203888	27.1939185	10.317918	93.6503985	-74.4398785	13.245282	98.9820175
-28.737206	35.374062	97.657082	-24.086445	11.486088	96.165726	26.180149	-8.793928	91.519073	28.411383	29.128426	98.366852	27.295766	10.167249	94.9429625	-75.468656	12.804927	97.3884895
-26.922607	36.301483	98.733276	-24.689791	11.186127	96.248459	25.828821	-9.119775	92.183723	29.299942	29.120106	101.433472	27.5643815	10.0001655	96.8085975	-76.9439635	12.3720885	95.6883205
-24.27284	37.225998	102.163803	-25.592407	10.749487	96.930717	25.236374	-9.608905	94.209221	30.983227	28.860027	106.677208	28.1098005	9.625561	100.4432145	-79.2946145	11.873413	93.4182195
-22.547754	37.547935	105.069756	-26.156193	10.720428	97.799507	25.178741	-9.882113	96.006538	31.591707	28.600925	109.698868	28.385224	9.359406	102.852703	-80.69761	12.08145	92.746311
-20.880793	37.698208	107.364143	-26.300705	10.886557	98.560638	25.543663	-9.813478	97.420837	31.643326	28.443459	112.188873	28.5934945	9.3149905	104.804855	-81.1949045	12.4581235	92.316421
-19.151031	37.908974	109.053955	-26.509554	11.366376	99.305603	25.736471	-9.290667	98.831032	31.756922	28.500647	114.040672	28.7466965	9.60499	106.435852	-81.7658045	13.127762	92.175354
-17.536411	38.038269	110.131561	-26.589128	11.985356	99.982559	26.011599	-8.668515	100.079437	31.248909	29.069254	115.755775	28.630254	10.2003695	107.917606	-81.80851	13.7703425	92.047512
-15.818892	38.125698	110.905884	-26.530748	12.634071	100.516762	26.351027	-8.109786	101.256203	31.244194	29.530722	116.798065	28.7976105	10.710468	109.027134	-81.8591065	14.557674	92.00639
-14.192076	37.973778	111.269417	-26.391932	13.235587	100.931801	26.750103	-7.698093	102.2985	31.322647	30.087423	117.684319	29.036375	11.194665	109.9914095	-81.820239	15.276509	91.8721925
-11.775427	37.377285	111.485146	-26.057423	13.902121	101.389954	27.025923	-7.151727	103.81987	31.66914	30.686451	118.567108	29.3475315	11.767362	111.193489	-81.4623775	16.03688	91.586419
-10.323827	36.671665	111.320259	-25.845671	14.170291	101.61644	27.373966	-7.015114	104.642014	31.879257	30.979311	118.901131	29.6266115	11.9820985	111.7715725	-81.3179535	16.3584835	91.4613075
-8.975134	35.671181	111.021843	-25.645109	14.350624	101.803413	27.696243	-7.019384	105.521759	32.115292	31.143332	119.101921	29.9057675	12.061974	112.31184	-81.1959855	16.639274	91.294986
-7.760715	34.46431	110.579208	-25.461567	14.411124	101.957932	27.980761	-7.156911	106.4505	32.354691	31.275105	119.138382	30.167726	12.059097	112.794441	-81.09086	16.763151	91.121423
-6.540094	32.620632	110.062775	-25.298075	14.437779	102.109695	28.212309	-7.365985	107.288551	32.530579	31.248337	119.10144	30.371444	11.941176	113.1949955	-80.967594	16.934382	91.0243945
-5.71797	31.382195	109.391212	-25.118303	14.376182	102.241043	28.408686	-7.613031	108.106422	32.662769	31.300016	118.872467	30.5357275	11.8434925	113.4894445	-80.7723335	16.9088715	90.9926415
-4.919312	29.569256	108.644226	-24.976339	14.248015	102.232109	28.619825	-7.889341	108.838928	32.859112	31.200981	118.413177	30.7394685	11.65582	113.6260525	-80.6921465	16.84021	90.8381655
-4.017241	26.620304	107.517471	-24.668184	14.131729	102.235672	28.977606	-8.223961	109.663841	33.142838	31.157593	117.615654	31.060222	11.466816	113.6397475	-80.39659	16.796642	90.8315965
-3.625076	24.496382	106.749535	-24.390047	14.029762	102.142845	29.227833	-8.387807	110.137161	33.33054	31.120211	117.105507	31.2791865	11.366202	113.621334	-80.0592805	16.693322	90.664356
-3.37832	22.273888	106.165398	-24.22879	13.994042	102.172447	29.565361	-8.544067	110.606453	33.492081	31.16264	116.738907	31.528721	11.3092865	113.67268	-79.986301	16.6787975	90.672214
-3.345489	19.97822	105.741203	-23.887768	13.821263	102.180183	29.951412	-8.695534	111.124565	33.699406	31.149271	116.447411	31.825409	11.2268685	113.785988	-79.600945	16.4156575	90.574378
-3.452398	17.635981	105.524994	-23.498512	13.578764	102.310608	30.349117	-8.855239	111.665451	33.880817	31.248516	116.32296	32.114967	11.1966385	113.9942055	-79.111991	15.9608895	90.6270105
-3.747748	15.274492	105.333588	-23.175131	13.32473	102.463463	30.7724	-9.042956	112.113068	34.098881	31.226089	116.105881	32.4356405	11.0915665	114.1094745	-78.7859025	15.5578935	90.8174515
-4.203967	12.913253	105.311691	-22.913385	13.089427	102.606247	31.146713	-9.190295	112.337456	34.237186	31.208176	115.749466	32.6919495	11.0089405	114.043461	-78.5187195	15.1699135	91.169033
-5.000206	9.411558	104.888687	-22.644945	12.737642	102.570549	31.464954	-9.356626	112.191772	34.243603	31.294683	114.867188	32.8542785	10.9690285	113.52948	-78.1441685	14.5062555	91.611618
-5.76268	7.168827	104.479912	-22.533876	12.564704	102.379967	31.583437	-9.434913	111.686722	34.178543	31.253063	113.948151	32.88099	10.909075	112.8174365	-77.948742	14.220333	91.9424975
-6.546574	4.897769	103.856934	-22.40686	12.431419	102.029739	31.635071	-9.464053	110.925865	34.004234	31.352516	112.853287	32.8196525	10.9442315	111.889576	-77.6333725	13.9186065	92.169902
-7.487026	2.726891	103.172745	-22.258368	12.319638	101.600693	31.670984	-9.543091	109.937195	33.833008	31.249559	111.243225	32.751996	10.853234	110.59021	-77.268732	13.786042	92.611176
-8.482764	0.643956	102.459396	-22.092953	12.212721	101.060905	31.68977	-9.522439	108.637749	33.603432	30.937445	109.045151	32.646601	10.707503	108.84145	-76.832507	13.717939	93.28036
-9.559791	-1.334709	101.709831	-21.859678	12.155119	100.389252	31.740505	-9.440696	107.249763	33.164322	30.556023	106.301117	32.4524135	10.5576635	106.77544	-76.1717695	13.7525745	94.003064
-10.682607	-3.249405	100.998329	-21.513443	12.155617	99.635986	31.838327	-9.194628	105.679192	32.428837	30.201574	103.274536	32.133582	10.503473	104.476864	-75.160468	13.807761	94.795108
-12.344959	-5.756687	100.498688	-21.002548	12.260867	98.59893	32.149639	-8.644695	103.674057	30.939114	29.810614	98.654602	31.5443765	10.5829595	101.1643295	-73.5494725	13.9387745	96.0335305
-13.486354	-7.140862	100.745735	-20.77796	12.370964	98.129807	32.566345	-8.236973	102.854118	30.071302	29.690699	96.150093	31.3188235	10.726863	99.5021055	-72.8747435	14.015065	96.7575085
-14.649325	-8.389105	101.242508	-20.61718	12.406787	97.832779	32.92057	-7.946362	102.419617	29.40259	29.616625	94.605202	31.16158	10.8351315	98.5124095	-72.39594	13.9784425	97.1531485
-15.82306	-9.472968	101.666534	-20.523731	12.246047	97.716545	33.184177	-7.857935	102.399841	29.107628	29.417797	93.780693	31.1459025	10.779931	98.090267	-72.1933645	13.712163	97.342823
-16.981964	-10.471174	101.92907	-20.474094	11.920169	97.623055	33.374763	-8.013384	102.49202	29.124746	29.212124	93.546562	31.2497545	10.59937	98.019291	-72.1979425	13.240968	97.226819
-18.086208	-11.357483	101.973854	-20.383892	11.504758	97.506172	33.4599	-8.278018	102.420448	29.335434	29.017834	93.595413	31.397667	10.369908	98.0079305	-72.165451	12.639608	97.0044135
-19.262697	-12.044096	101.966789	-20.273472	11.129945	97.385445	33.513729	-8.631282	102.376572	29.640108	28.827084	93.661636	31.5769185	10.097901	98.019104	-72.1238625	12.161989	96.751786
-20.842073	-12.62659	101.872765	-20.055964	10.665515	97.209602	33.651932	-9.040233	102.383194	30.03451	28.397217	93.696365	31.843221	9.678492	98.0397795	-71.955149	11.652538	96.3794245
-21.887108	-12.709722	101.817894	-19.917336	10.452986	97.11499	33.739792	-9.324447	102.398338	30.218006	28.104603	93.698975	31.978899	9.390078	98.0486565	-71.813571	11.515894	96.1813235
-22.922094	-12.61972	101.657013	-19.772833	10.265274	97.040176	33.801071	-9.55355	102.281464	30.435917	27.880001	93.654938	32.118494	9.1632255	97.968201	-71.66416	11.3673225	96.112151
-23.844185	-12.262492	101.491272	-19.64325	10.138748	96.973129	33.829193	-9.771637	102.087425	30.632448	27.728294	93.559341	32.2308205	8.9783285	97.823383	-71.5173205	11.2991675	96.122875
-24.734808	-11.741895	101.219154	-19.551405	10.077587	96.904861	33.838211	-9.941392	101.8368	30.754608	27.596134	93.453201	32.2964095	8.827371	97.6450005	-71.3992195	11.327803	96.1647215
-25.622801	-10.995434	100.912155	-19.490282	10.023968	96.857925	33.781567	-10.083562	101.489349	30.844721	27.50881	93.384651	32.313144	8.712624	97.437	-71.293708	11.335312	96.27885
-26.441374	-10.057782	100.493828	-19.473904	10.023424	96.83651	33.670147	-10.141936	101.140503	30.953091	27.523661	93.382874	32.311619	8.6908625	97.2616885	-71.259427	11.3559855	96.4113315
-27.586342	-8.336732	99.865875	-19.535254	10.084941	96.873192	33.503971	-10.182918	100.645782	31.116903	27.595898	93.747658	32.310437	8.70649	97.19672	-71.380945	11.463392	96.549664
-28.265142	-6.945859	99.393082	-19.586832	10.131763	96.909012	33.388725	-10.205169	100.43148	31.314421	27.723763	94.228134	32.351573	8.759297	97.329807	-71.525237	11.504229	96.488217
-28.885511	-5.478983	98.943413	-19.68434	10.189279	96.980301	33.263458	-10.259896	100.249847	31.565598	27.881086	94.867867	32.414528	8.810595	97.558857	-71.783208	11.567963	96.401745
-29.449829	-3.873657	98.510895	-19.761848	10.233697	97.057053	33.123554	-10.298534	100.050507	31.840691	28.07275	95.591492	32.4821225	8.887108	97.8209995	-72.0058185	11.580286	96.2931065
-29.890083	-2.07376	98.166664	-19.862608	10.291136	97.156921	32.973202	-10.369094	99.854889	32.102898	28.286434	96.29184	32.53805	8.95867	98.0733645	-72.263266	11.623602	96.2404775
-30.283361	-0.259826	97.805916	-19.939699	10.308447	97.226318	32.814808	-10.414258	99.558846	32.344456	28.487925	96.855362	32.579632	9.0368335	98.207104	-72.45903	11.5800605	96.245532
-30.608585	1.716641	97.547592	-20.033205	10.357397	97.262405	32.642448	-10.43419	99.214371	32.478123	28.598257	97.266708	32.5602855	9.0820335	98.2405395	-72.6266955	11.6327605	96.2842705
-30.955952	4.705044	97.106476	-20.163198	10.394881	97.186478	32.349606	-10.422695	98.598251	32.471157	28.71419	97.640999	32.4103815	9.1457475	98.119625	-72.7367775	11.6440145	96.253331
-31.089533	6.830317	96.841827	-20.258095	10.44881	97.041245	32.155258	-10.416752	98.110725	32.439362	28.758505	97.687431	32.29731	9.1708765	97.899078	-72.8135	11.7267435	96.183412
-31.171291	8.93292	96.461044	-20.351158	10.468767	96.833954	31.93964	-10.303544	97.51712	32.371658	28.833431	97.624092	32.155649	9.2649435	97.570606	-72.857965	11.6725905	96.097302
-31.165689	11.11657	96.168861	-20.452789	10.493797	96.579193	31.749889	-10.204038	96.858971	32.23468	28.892479	97.528961	31.9922845	9.3442205	97.193966	-72.8978625	11.6433735	95.96442
-31.131697	13.262677	95.817696	-20.555185	10.523734	96.279816	31.534115	-10.145605	96.189186	32.02779	28.918356	97.466293	31.7809525	9.3863755	96.8277395	-72.8913225	11.6610925	95.7318925
-30.993807	15.478849	95.595154	-20.67543	10.564782	96.004311	31.323654	-10.072101	95.519012	31.856066	28.843412	97.406342	31.58986	9.3856555	96.462677	-72.94072	11.7439085	95.545945
-30.848698	17.679253	95.414146	-20.737652	10.554537	95.826706	31.111786	-10.080298	94.902107	31.756193	28.424614	97.43309	31.4339895	9.172158	96.1675985	-72.9092935	11.936916	95.4858135
-30.473419	20.971281	95.533653	-21.007229	10.571392	95.632301	30.712492	-10.126943	93.884132	31.734028	27.612226	97.768425	31.22326	8.7426415	95.8262785	-73.237718	12.4001425	95.4383235
-30.064034	23.105169	95.935059	-21.193501	10.495126	95.516151	30.259905	-10.346082	92.83699	31.934769	27.07616	98.443962	31.097337	8.365039	95.640476	-73.484339	12.625213	95.391826
-29.651005	25.073286	96.555389	-21.43103	10.313774	95.22953	29.58968	-10.476144	91.597084	32.443821	26.673456	99.273392	31.0167505	8.098656	95.435238	-73.8788105	12.528892	95.023822
-29.145571	27.022903	97.296509	-21.602844	10.282426	94.84919	28.985926	-10.513953	90.313377	33.043488	26.486641	99.827507	31.014707	7.986344	95.070442	-74.220395	12.578508	94.627938
-28.685644	28.872145	97.844498	-21.792383	10.528357	94.318199	28.52697	-10.154132	89.157677	33.182968	26.741049	100.163445	30.854969	8.2934585	94.660561	-74.439735	12.7632555	93.975837
-28.11124	30.677855	98.098167	-21.925831	11.010754	93.825256	28.303232	-9.472757	88.215118	33.003086	27.208584	100.4002	30.653159	8.8679135	94.307659	-74.504821	13.1535945	93.342853
-27.572563	32.331612	98.319519	-22.110996	11.633817	93.432327	28.176699	-8.60654	87.629723	32.797466	27.829472	100.521362	30.4870825	9.611466	94.0755425	-74.7090745	13.656168	92.7891115
-26.696634	34.458652	98.626686	-22.360132	12.629234	93.076378	28.184095	-7.37125	87.358627	32.456127	28.851942	100.732193	30.320111	10.740346	94.04541	-75.040375	14.518122	92.107346
-26.04916	35.590698	98.850548	-22.48526	13.185726	92.949028	28.242865	-6.661645	87.345955	32.307934	29.445427	100.838875	30.2753995	11.391891	94.092415	-75.2459195	14.979561	91.805641
-25.40609	36.449547	99.079147	-22.592402	13.609459	92.878532	28.249306	-6.038088	87.337288	32.17712	29.947847	100.92276	30.213213	11.9548795	94.130024	-75.398017	15.2640385	91.62704
-24.695692	37.071938	99.272743	-22.662853	13.988588	92.892975	28.237719	-5.503779	87.402168	32.055115	30.333599	101.01442	30.146417	12.41491	94.208294	-75.472123	15.562266	91.577656
-23.962553	37.435581	99.403152	-22.798529	14.264277	92.96183	28.243483	-5.164741	87.582092	31.90065	30.653366	101.108086	30.0720665	12.7443125	94.345089	-75.6691245	15.7842415	91.578571
-23.255924	37.540485	99.459442	-22.9102	14.429448	93.061218	28.243982	-4.95718	87.821152	31.710743	30.873167	101.200928	29.9773625	12.9579935	94.51104	-75.7977625	15.9009025	91.611396
-22.51823	37.388004	99.447884	-23.028498	14.602259	93.202492	28.561596	-4.990506	87.908226	31.499825	30.987894	101.340439	30.0307105	12.998694	94.6243325	-76.0877065	16.205824	91.7806515
-21.438589	36.751221	99.327484	-23.179605	14.685047	93.398163	28.506931	-4.899356	88.373276	31.318766	31.104513	101.538399	29.9128485	13.1025785	94.9558375	-76.2720585	16.2675155	91.8404885
-20.677019	36.077557	99.119049	-23.242584	14.710106	93.490257	28.497141	-4.886716	88.657173	31.200174	31.175392	101.746582	29.8486575	13.144338	95.2018775	-76.3338255	16.275874	91.7786365
-19.933483	35.149975	98.864716	-23.298126	14.731977	93.606339	28.532202	-4.921015	88.942207	31.10272	31.24041	101.96611	29.817461	13.1596975	95.4541585	-76.413713	16.3042565	91.7585195
-19.182592	34.030991	98.590355	-23.292662	14.714968	93.718361	28.272079	-4.785429	89.360207	31.068394	31.275755	102.091148	29.6702365	13.245163	95.7256775	-76.2555605	16.184773	91.7110445
-18.45779	32.72501	98.195503	-23.297449	14.728294	93.834641	28.617424	-5.016843	89.478745	31.059282	31.280762	102.149857	29.838353	13.1319595	95.814301	-76.433251	16.3246285	91.854981
-17.683702	31.214233	97.705818	-23.278976	14.755885	93.971733	28.353727	-4.925745	89.961288	31.068045	31.311401	102.090706	29.710886	13.192828	96.025997	-76.268838	16.318942	91.917469
-16.922171	29.561749	97.139709	-23.219833	14.801739	94.105133	28.785482	-5.265553	90.190521	31.108459	31.346497	101.867546	29.9469705	13.040472	96.0290335	-76.3866365	16.563006	92.1812325
-15.749335	26.823902	96.047859	-22.983671	14.983779	94.260712	28.735798	-5.44699	91.066551	31.143696	31.432169	101.350555	29.939747	12.9925895	96.208553	-75.907089	16.9749685	92.312871
-14.942132	24.77659	95.350906	-22.88899	15.105076	94.286499	28.900867	-5.639366	91.595024	31.134638	31.443962	100.768074	30.0177525	12.902298	96.181549	-75.7957325	17.307854	92.391449
-14.203946	22.600979	94.637398	-22.686035	15.246179	94.245987	29.10113	-5.805395	92.109016	31.047848	31.451971	100.069199	30.074489	12.823288	96.0891075	-75.446559	17.66907	92.4028665
-13.410287	20.311251	94.021431	-22.455601	15.339087	94.174896	29.304916	-5.920351	92.568306	30.874516	31.524654	99.34758	30.089716	12.8021515	95.957943	-75.000918	17.8760225	92.391849
-12.690705	17.893301	93.544159	-22.251783	15.418577	94.076057	29.529106	-6.021136	93.086624	30.657166	31.577238	98.720139	30.093136	12.778051	95.9033815	-74.596702	18.059103	92.2487325
-12.033801	15.393214	93.33284	-22.077206	15.430609	94.143143	29.773813	-6.165973	93.838608	30.467474	31.495178	98.388428	30.1206435	12.6646025	96.113518	-74.2750555	18.1966155	92.172768
-11.393879	12.808503	93.584282	-21.976822	15.379148	94.425827	30.017229	-6.390383	95.022026	30.412701	31.360308	98.635391	30.214965	12.4849625	96.8287085	-74.168609	18.2733335	92.0229455
-10.523944	8.801061	94.880852	-22.001554	15.120694	95.447258	30.378836	-6.936672	97.993797	30.639931	31.164732	100.713715	30.5093835	12.11403	99.353756	-74.5124915	18.127358	91.54076
-10.09285	6.079746	96.607109	-22.144642	14.850696	96.729866	30.722527	-7.399315	100.984299	31.199718	31.185314	103.537727	30.9611225	11.8929995	102.261013	-75.2504065	17.8083925	91.198719
-9.713707	3.31144	99.101234	-22.230629	14.534271	98.563309	31.103584	-7.948828	104.701462	31.993385	31.190454	107.243324	31.5484845	11.620813	105.972393	-76.0097425	17.447729	91.154225
-9.490634	0.600577	101.969597	-22.235411	14.180636	100.787758	31.519634	-8.464574	108.604904	32.791077	31.082703	111.300552	32.1553555	11.3090645	109.952728	-76.6261775	17.0522075	91.622788
-9.319368	-2.098481	104.747452	-22.189457	13.823923	102.901695	31.844049	-8.972732	112.008415	33.653419	30.897957	114.784767	32.748734	10.9626125	113.396591	-77.127648	16.6852335	92.406799
-9.182203	-4.784807	106.853638	-22.211857	13.646621	104.686996	31.946001	-9.407307	114.634743	34.334389	30.594683	117.22834	33.140195	10.593688	115.9315415	-77.563909	16.699554	93.4424505
-9.062763	-7.363109	108.461449	-21.662409	13.301108	105.578758	32.101349	-9.776911	116.65361	35.169743	30.114811	118.623306	33.635546	10.16895	117.638458	-76.960364	16.433266	93.519058
-9.004144	-11.164471	110.186348	-21.102957	13.234055	106.565048	32.578815	-9.76923	118.224586	35.172543	30.123619	119.368065	33.875679	10.1771945	118.7963255	-76.081593	16.2909155	94.3337705
-9.085353	-13.495562	110.962616	-20.7465	13.302074	106.800926	32.969147	-9.435375	118.557266	35.461063	30.303162	118.913864	34.215105	10.4338935	118.735565	-75.708105	16.1702545	94.866287
-9.235918	-15.732117	111.458839	-20.379971	13.397346	106.792686	33.464455	-9.063348	118.457664	35.604717	30.458378	117.975082	34.534586	10.697515	118.216373	-75.294528	16.097177	95.368999
-9.586769	-17.840986	111.904861	-20.051313	13.491943	106.654228	33.897392	-8.535844	118.237564	35.674904	30.629766	116.611496	34.786148	11.046961	117.42453	-74.888774	15.936925	95.883926
-10.056877	-19.864996	112.247238	-19.752125	13.528263	106.347809	34.23629	-8.07954	117.600014	35.620285	30.840916	115.111076	34.9282875	11.380688	116.355545	-74.4325375	15.675838	96.340073
-10.617537	-21.748001	112.526405	-19.506901	13.548462	105.943314	34.644527	-7.707053	116.996552	35.441124	30.906361	113.332954	35.0428255	11.599654	115.164753	-74.0566275	15.49727	96.721875
-11.307552	-23.473358	112.929665	-19.159002	13.476573	105.399338	35.190804	-7.475834	116.073166	35.210564	30.828222	111.364807	35.200684	11.676194	113.7189865	-73.518688	15.276952	97.0796895
-12.254734	-24.050135	113.029495	-18.770447	13.375357	104.360497	35.828938	-7.029593	114.378998	34.83432	30.707624	107.702469	35.331629	11.8390155	111.0407335	-72.872523	14.9116985	97.6802605
-12.884903	-23.344849	112.770096	-18.482183	13.350566	103.476929	36.257221	-6.684972	112.918564	34.424824	30.394224	104.745331	35.3410225	11.854626	108.8319475	-72.3053885	14.846506	98.1219105
-13.500972	-22.680296	112.362312	-18.077404	13.260176	102.357498	36.673138	-6.420834	111.333511	33.920624	30.094444	101.557205	35.296881	11.836805	106.445358	-71.451689	14.683547	98.269638
-14.172523	-21.764715	111.720779	-17.749008	13.147924	101.313248	36.970509	-6.120669	109.651093	33.418484	29.698095	98.664398	35.1944965	11.788713	104.1577455	-70.6925125	14.507135	98.4687505
-14.853094	-20.673471	111.154449	-17.451254	12.944592	100.52494	37.243668	-6.000365	108.559868	33.198132	29.396456	96.435776	35.2209	11.6980455	102.497822	-70.123408	14.1911385	98.552058
-15.57925	-19.419216	110.416176	-17.240295	12.654627	100.065079	37.496956	-6.016918	107.66568	33.125782	29.129257	95.213158	35.311369	11.5561695	101.439419	-69.791959	13.7530845	98.690739
-16.275908	-18.006205	109.572685	-17.069109	12.317993	99.910774	37.758633	-6.168165	107.214287	33.153595	28.953039	94.819969	35.456114	11.392437	101.017128	-69.594332	13.243549	98.80442
-17.316319	-15.516871	107.941292	-16.813847	11.807652	99.826202	37.942513	-6.383363	106.57476	33.418125	28.959545	95.09864	35.680319	11.288091	100.8367	-69.308013	12.327213	98.815704
-17.975723	-13.504881	106.730362	-16.756134	11.583239	99.819916	38.061863	-6.54125	106.224808	33.568913	29.149788	95.624092	35.815388	11.304269	100.92445	-69.327656	11.862209	98.715382
-18.674889	-11.332078	105.531326	-16.743105	11.440434	99.837585	38.041679	-6.540897	105.907356	33.750881	29.451557	96.351746	35.89628	11.45533	101.129551	-69.38249	11.425538	98.545619
-19.346172	-8.80505	104.448822	-16.855686	11.358139	99.942924	37.963169	-6.737901	105.709885	33.932022	29.906771	97.554054	35.9475955	11.584435	101.6319695	-69.6589675	11.131843	98.2538785
-19.949211	-6.068877	103.453957	-17.051304	11.227659	100.232765	37.71999	-6.967279	105.705429	34.354588	30.412001	99.180817	36.037289	11.722361	102.443123	-70.139897	10.732957	98.022407
-20.654806	-3.158858	102.685379	-17.28097	11.119486	100.771393	37.468956	-7.341609	106.057045	34.868912	30.906742	101.277206	36.168934	11.7825665	103.6671255	-70.730874	10.4564055	97.8756605
-21.24358	-0.035165	102.366516	-17.581144	10.96688	101.599792	37.169662	-7.864122	106.668106	35.446735	31.332857	103.903114	36.3081985	11.7343675	105.28561	-71.4704865	10.1993925	97.913974
-22.136621	5.00266	102.488777	-18.042002	10.695037	103.140533	36.58926	-8.714457	107.598343	36.999668	31.389603	107.886612	36.794464	11.337573	107.7424775	-72.878468	10.052501	98.5385885
-22.504974	8.281066	102.962875	-18.363157	10.555461	104.128456	36.204613	-9.122901	108.014893	37.833935	31.247705	109.911514	37.019274	11.062402	108.9632035	-73.745588	10.04852	99.2937085
-23.187668	11.862995	103.570534	-18.529503	10.586691	104.703415	35.974854	-9.149538	107.680824	37.729244	31.357229	110.919762	36.852049	11.1038455	109.300293	-73.911055	10.0695365	100.106537
-23.669796	15.429399	103.928589	-18.613457	10.803107	104.765129	35.82019	-8.663878	106.355026	37.47633	31.331535	111.340042	36.64826	11.3338285	108.847534	-73.875174	10.2723855	100.682724
-24.093874	18.845514	104.290497	-18.682903	10.96984	104.669205	35.697021	-8.232029	104.92524	37.414043	31.463808	111.901283	36.555532	11.6158895	108.4132615	-73.921338	10.3237905	100.9251485
-24.570412	22.187622	105.260956	-18.805317	10.997508	104.809067	35.412502	-7.900587	104.051186	37.967842	31.670158	112.046982	36.690172	11.8847855	108.049084	-74.300806	10.1102305	101.56905
-25.012022	25.31078	106.349716	-18.839684	11.118334	104.958771	35.304348	-7.539178	102.928391	38.156525	31.912786	112.003799	36.7304365	12.186804	107.466095	-74.4098045	10.049864	102.451447
-25.371471	29.941637	107.774353	-18.623058	11.427619	104.906555	35.177082	-6.774975	101.121651	38.358067	32.179333	111.825729	36.7675745	12.702179	106.47369	-74.0136905	10.153059	103.33942
-25.59922	32.74279	109.047577	-18.418329	11.579084	105.212799	35.194725	-6.371325	100.520287	38.470345	32.434959	111.58712	36.832535	13.031817	106.0537035	-73.669193	10.126351	104.3718945
-25.705853	35.378826	110.233345	-18.236708	11.719398	105.598053	35.343727	-6.007413	100.187721	38.437996	32.736065	110.984779	36.8908615	13.364326	105.58625	-73.3642775	10.07447	105.609856
-25.81139	38.014091	110.812172	-17.993671	11.91838	105.778954	35.493568	-5.577903	99.672684	37.876762	33.099308	110.25425	36.685165	13.7607025	104.963467	-72.672507	10.0760575	106.594441
-25.839684	40.568703	111.009689	-17.748777	12.106282	105.737671	35.569061	-5.219361	99.013069	37.502106	33.253242	109.395042	36.5355835	14.0169405	104.2040555	-72.0331375	10.1956235	107.2712865
-25.786396	42.993813	110.908745	-17.679258	12.195567	105.473961	35.510002	-4.959564	98.430923	37.170727	33.350479	107.903328	36.3403645	14.1954575	103.1671255	-71.6988805	10.1956765	107.7807965
-25.757477	45.339645	110.436691	-17.680319	12.425038	104.934135	35.369488	-4.633899	97.478554	36.341755	33.301926	106.35247	35.8556215	14.3340135	101.915512	-71.2162595	10.5160625	107.952758
-25.318718	48.283897	110.249916	-17.736046	12.402884	104.006874	34.990082	-4.158188	96.150986	35.40247	33.347736	104.862022	35.196276	14.594774	100.506504	-70.668368	10.210994	107.507244
-25.367033	49.899494	110.623314	-17.904606	12.291683	103.662727	34.828426	-4.029657	95.710938	35.042912	33.334671	104.930626	34.935669	14.652507	100.320782	-70.744881	9.930859	107.004672
-24.111403	48.199196	110.98642	-18.107355	12.071638	103.565201	34.691704	-3.960058	95.578316	35.002449	33.229519	105.163551	34.8470765	14.6347305	100.3709335	-71.0617865	9.5085455	106.7594685
-23.636877	47.32782	111.089302	-18.158371	11.952112	103.442505	34.644409	-3.912084	95.350304	35.262932	33.008854	105.03035	34.9536705	14.548385	100.190327	-71.2704125	9.355839	106.694683
-22.660946	46.174625	110.622772	-18.099764	12.057497	103.169945	34.931095	-3.974568	94.844711	35.261978	33.061016	104.856148	35.0965365	14.543224	99.8504295	-71.2960645	9.57177	106.4894605
-21.590345	45.066879	109.82238	-17.939203	12.345306	102.96637	34.996075	-3.794304	94.583527	35.072052	32.929184	104.83091	35.0340635	14.56744	99.7072185	-70.9124695	10.123172	106.2255215
-20.449667	43.834614	109.207245	-17.853434	12.701581	102.888939	34.820919	-3.474406	94.698227	35.12022	33.101048	104.623009	34.9705695	14.813321	99.660618	-70.6774375	10.589841	106.11726
-18.878021	41.678432	108.427689	-17.731455	13.102099	102.928505	34.992302	-3.464762	94.974915	35.190823	33.260723	104.439499	35.0915625	14.8979805	99.707207	-70.5544725	11.3062175	106.149803
-17.69541	40.024784	107.796608	-17.723289	13.261072	103.047142	35.157654	-3.551394	95.394989	35.24593	33.237831	104.490723	35.201792	14.8432185	99.942856	-70.64837	11.6789255	106.151428
-16.47864	38.17868	107.218132	-17.725498	13.30057	103.265312	35.358067	-3.710525	96.12326	35.312134	33.240177	104.719223	35.3351005	14.764826	100.4212415	-70.7860965	11.836314	106.1093825
-15.243834	36.158234	106.668259	-17.724285	13.235791	103.54705	35.61974	-3.980858	97.102318	35.478592	33.166607	105.084076	35.549166	14.5928745	101.093197	-70.997736	11.8787075	106.000903
-13.949731	34.03677	106.242737	-17.655378	13.084195	103.861382	35.961258	-4.412027	98.160767	35.646038	32.982536	105.435966	35.803648	14.2852545	101.7983665	-71.114404	11.8831355	105.9243975
-12.556633	31.695292	105.724525	-17.519531	12.872068	104.135941	36.356579	-4.89569	99.271843	35.790882	32.728569	105.687248	36.0737305	13.9164395	102.4795455	-71.1127925	11.8276965	105.7923365
-11.123027	29.25662	105.239853	-17.391365	12.678066	104.41272	36.753662	-5.383518	100.313927	35.972069	32.447048	105.865143	36.3628655	13.531765	103.089535	-71.1455955	11.824367	105.735905
-8.962238	25.470245	104.621696	-17.122742	12.322326	104.71077	37.291801	-6.173564	101.876152	36.131588	32.291718	106.042328	36.7116945	13.059077	103.95924	-70.9571785	11.585575	105.4623
-7.511854	22.833754	104.473938	-17.019009	12.062303	104.83329	37.619297	-6.729697	102.97023	36.232521	31.885359	106.361351	36.925909	12.577831	104.6657905	-70.963927	11.546775	105.0007895
-6.091792	20.146442	104.500076	-16.934227	11.743159	105.070305	37.904816	-7.276724	104.32547	36.39447	31.477419	106.933258	37.149643	12.1003475	105.629364	-71.018097	11.3859705	104.511246
-4.66598	17.497242	104.772743	-16.922176	11.509673	105.36953	38.162018	-7.767107	105.724968	36.582138	31.119379	107.836082	37.372078	11.676136	106.780525	-71.21643	11.34321	103.958535
-3.306983	14.850429	105.484451	-16.906855	11.233107	105.756714	38.29879	-8.263299	107.362381	36.791813	30.815052	109.180702	37.5453015	11.2758765	108.2715415	-71.3590115	11.1903375	103.2418865
-2.012242	12.172942	106.541267	-16.919752	10.936954	106.415939	38.391953	-8.806724	109.470238	37.190765	30.449888	111.15934	37.791359	10.821582	110.314789	-71.630863	11.052326	102.517089
-0.830552	9.552492	108.099541	-16.965378	10.678823	107.340332	38.434414	-9.351433	112.044609	37.544598	30.102703	113.735626	37.989506	10.375635	112.8901175	-71.920262	10.982011	101.7905465
0.769195	5.625264	111.20504	-17.027723	10.381341	109.168732	38.381897	-9.959178	116.850151	37.893566	29.693764	118.830383	38.1377315	9.867293	117.840267	-72.1931775	10.895389	100.497197
1.583152	3.052728	113.674095	-17.133305	10.31736	110.666847	38.348976	-10.293826	120.227516	38.30611	29.487616	122.496735	38.327543	9.596895	121.3621255	-72.594153	11.037825	99.9715685
2.28637	0.563279	115.925995	-17.069397	10.213292	111.956558	38.231979	-10.547878	123.06192	38.691898	29.387817	125.570122	38.4619385	9.4199695	124.316021	-72.6007325	11.0066145	99.597095
2.945527	-1.930679	117.370155	-16.75773	10.050964	112.622986	38.156666	-10.744574	124.877319	38.874962	29.235018	127.535477	38.515814	9.245222	126.206398	-72.031274	10.856706	99.039574
3.592472	-4.424722	118.03788	-16.635242	10.133593	112.874878	38.118034	-10.832416	125.645538	39.382942	28.956928	128.039536	38.750488	9.062256	126.842537	-72.020972	11.20493	98.907219
4.181891	-6.760854	118.080009	-16.798105	10.476203	112.895325	38.212509	-10.772842	125.507774	39.567478	28.994026	127.724777	38.8899935	9.110592	126.6162755	-72.4862035	11.841814	99.1743745
4.677666	-9.132437	117.817924	-16.573528	10.673209	112.572945	38.415894	-10.580924	124.783119	39.438934	29.290775	126.793358	38.927414	9.3549255	125.7882385	-72.07447	11.9914925	99.3576515
5.43946	-12.646623	117.034935	-16.234816	11.078855	112.035049	38.847576	-10.07688	123.166748	40.166557	29.375521	123.594978	39.5070665	9.6493205	123.380863	-71.9766985	12.5083895	100.689235
5.269798	-14.603745	116.915703	-15.881469	11.393233	111.502075	39.351021	-9.659425	121.76609	40.219822	29.561296	120.719231	39.7854215	9.9509355	121.2426605	-71.5483595	12.8355305	101.7614895
5.20062	-16.615837	116.670372	-15.554237	11.774352	110.808479	39.788067	-9.293548	120.021248	39.726536	29.782396	117.46019	39.7573015	10.244424	118.740719	-70.8657755	13.30428	102.876239
4.980978	-18.446705	116.534981	-15.177599	12.1059	110.01062	40.182598	-8.975146	118.413818	39.210468	29.52421	114.006973	39.696533	10.274532	116.2103955	-70.051731	13.937268	103.8108445
4.64194	-20.075127	116.955742	-14.933087	12.423923	109.417282	40.651535	-8.814345	117.109848	38.687328	29.357538	110.929451	39.6694315	10.2715965	114.0196495	-69.5356055	14.5762495	104.8149145
4.356985	-21.633245	117.374825	-14.554471	12.397261	108.763954	40.866417	-8.751798	115.966652	38.480633	29.034334	108.426689	39.673525	10.141268	112.1966705	-68.782467	14.653254	105.3312375
3.704214	-22.840218	117.966881	-14.35705	12.277656	108.227852	40.943615	-8.850412	115.424202	38.343788	28.608551	106.697342	39.6437015	9.8790695	111.060772	-68.3578015	14.6762425	105.394932
2.770177	-24.476233	118.41748	-14.109831	11.924197	107.745934	41.146671	-9.117305	115.110138	38.392891	27.994686	105.722519	39.769781	9.4386905	110.4163285	-67.989443	14.4097035	105.0755395
2.169613	-25.136406	118.193161	-14.018629	11.628829	107.476616	41.144558	-9.371979	115.079407	38.657738	27.839125	105.898369	39.901148	9.233573	110.488888	-67.938406	14.024085	104.464344
1.529701	-25.085217	117.548645	-13.888767	11.336857	107.190475	41.097523	-9.58276	115.10202	38.959305	27.799982	106.457451	40.028414	9.108611	110.7797355	-67.805948	13.565103	103.6012145
0.877673	-24.86673	116.850685	-13.773955	11.226203	107.018089	41.292198	-9.795987	115.166138	39.313812	27.857828	107.181084	40.303005	9.0309205	111.173611	-67.850915	13.4214855	102.862567
0.175186	-24.363731	116.319336	-13.984653	11.375007	107.072197	41.223045	-9.819707	115.2724	39.659767	28.036013	107.972672	40.441406	9.108153	111.622536	-68.410712	13.641861	102.521858
-0.309947	-23.737122	115.699936	-13.637742	11.292966	106.808159	41.162014	-9.828548	115.381493	40.007889	28.301552	108.70594	40.5849515	9.236502	112.0437165	-67.8604355	13.34943	101.5726015
-1.022376	-22.742947	115.215424	-13.559166	11.483163	106.758919	41.060955	-9.779193	115.459953	40.290363	28.645382	109.352943	40.675659	9.4330945	112.406448	-67.793991	13.5332315	101.11139
-2.437455	-20.7477	114.802567	-13.493114	11.846527	106.841743	40.893452	-9.665814	115.696312	40.709511	28.980366	110.117996	40.8014815	9.657276	112.907154	-67.7877095	14.035778	100.776332
-3.122825	-19.312115	114.203659	-13.546867	12.076731	107.082664	40.812241	-9.616448	115.84166	40.871864	29.169718	110.757828	40.8420525	9.776635	113.299744	-67.9357865	14.376827	100.865584
-4.013537	-17.687733	113.758644	-13.60408	12.221808	107.373764	40.676079	-9.590626	115.959869	41.003235	29.420525	111.583725	40.839657	9.9149495	113.771797	-68.047817	14.5286665	100.975731
-4.860601	-15.932555	113.169327	-13.773385	12.404805	107.727074	40.465172	-9.494409	116.015984	41.12225	29.767605	112.655975	40.793711	10.136598	114.3359795	-68.340481	14.673012	101.1181685
-5.783266	-13.99398	112.60984	-13.964205	12.545654	108.085739	40.185242	-9.439162	116.10981	41.216515	30.282486	113.841805	40.7008785	10.421662	114.9758075	-68.6292885	14.669646	101.1956705
-6.683984	-11.934648	111.990868	-14.109962	12.630859	108.358215	40.038757	-9.436778	115.993324	41.369926	30.817652	114.95842	40.7043415	10.690437	115.475872	-68.9242655	14.571281	101.240558
-7.662319	-9.731882	111.388397	-14.296907	12.778378	108.670853	39.731907	-9.385928	115.942749	41.538822	31.320086	116.012978	40.6353645	10.967079	115.9778635	-69.2291785	14.589677	101.3638425
-9.066832	-6.286724	110.350464	-14.525376	12.972339	109.047272	39.376202	-9.398307	115.360069	41.834679	31.851587	117.364082	40.6054405	11.22664	116.3620755	-69.6561925	14.718038	101.7324685
-9.988775	-3.848098	109.654007	-14.613555	13.151672	109.168579	39.221592	-9.366496	114.636887	41.998009	32.12175	117.82888	40.6098005	11.377627	116.2328835	-69.8369105	14.925717	102.1042745
-10.942348	-1.409474	108.94883	-14.652905	13.34776	109.110535	39.10136	-9.226405	113.529266	42.089359	32.319363	117.814278	40.5953595	11.546479	115.671772	-69.9011695	15.149041	102.549298
-11.8715	1.107799	108.131531	-14.652596	13.606043	108.800972	38.973679	-8.886697	111.968552	42.063461	32.425152	117.07795	40.51857	11.7692275	114.523251	-69.823762	15.4428585	103.078693
-12.817071	3.634678	107.290733	-14.634588	13.950761	108.237328	38.852974	-8.376398	109.959221	41.794689	32.500729	115.708069	40.3238315	12.0621655	112.833645	-69.5930075	15.8393565	103.641011
-13.703574	6.1434	106.347488	-14.536674	14.345127	107.442215	38.731167	-7.686585	107.697655	41.212486	32.713787	114.000443	39.9718265	12.513601	110.849049	-69.0451745	16.176653	104.035381
-14.592147	8.683088	105.437744	-14.432733	14.820172	106.553032	38.617142	-6.900968	105.5401	40.662121	32.917412	111.84404	39.6396315	13.008222	108.69207	-68.5050975	16.632122	104.413994
-15.811162	12.396839	104.421318	-14.287773	15.573285	105.348602	38.445599	-5.649506	102.849617	39.856518	33.271008	108.833061	39.1510585	13.810751	105.841339	-67.7266045	17.335819	104.855865
