# Supplementary material for: How to jointly control a ball trajectory on a moving board: Methodological insights into Motor Learning and Rehabilitation
Source: PLoS One. 2025 Oct 15;20(10):e0334588. doi: 10.1371/journal.pone.0334588 (PMC12527165; doi:10.1371/journal.pone.0334588)
Supplement: S2 Data — (ZIP) [file pone.0334588.s002.zip › D5_019.csv]

Ball_X	Ball_Y	Ball_Z	BoardCentre_X	BoardCentre_Y	BoardCentre_Z	P1LeftHand_X	P1LeftHand_Y	P1LeftHand_Z	P1RightHand_X	P1RightHand_Y	P1RightHand_Z	P1MidHands_X	P1MidHands_Y	P1MidHands_Z	P2MidHands_X	P2MidHands_Y	P2MidHands_Z
14.198287	8.631121	101.641533	-16.729656	16.772123	97.929558	38.924923	-1.174718	108.301987	36.633511	35.509781	105.020432	37.779217	17.1675315	106.6612095	-71.238529	16.3767145	89.1979065
14.190318	7.841954	101.797447	-16.59683	16.734282	98.015442	39.035038	-1.292522	108.330215	36.791195	35.407219	105.115768	37.9131165	17.0573485	106.7229915	-71.1067765	16.4112155	89.3078925
14.12306	7.0848	101.921989	-16.468235	16.696735	98.095055	39.131382	-1.39936	108.381065	36.944664	35.311844	105.236855	38.038023	16.956242	106.80896	-70.974493	16.437228	89.38115
14.014996	6.407209	101.985954	-16.347048	16.665897	98.175301	39.215614	-1.501776	108.371208	37.113319	35.19582	105.344917	38.1644665	16.847022	106.8580625	-70.8585625	16.484772	89.4925395
13.851127	5.852911	101.981865	-16.207771	16.61891	98.227295	39.289684	-1.662112	108.294998	37.278576	35.08128	105.41983	38.28413	16.709584	106.857414	-70.699672	16.528236	89.597176
13.635516	5.301377	101.9021	-16.103735	16.614372	98.248665	39.336342	-1.779839	108.152626	37.458126	34.965725	105.457413	38.397234	16.592943	106.8050195	-70.604704	16.635801	89.6923105
13.178475	4.563976	101.679848	-15.92744	16.577442	98.305801	39.380993	-1.953007	107.798592	37.71526	34.795959	105.563721	38.5481265	16.421476	106.6811565	-70.4030065	16.733408	89.9304455
12.754361	4.129731	101.497253	-15.787668	16.559292	98.420074	39.389931	-2.041204	107.582268	38.309753	34.5485	105.513741	38.849842	16.253648	106.5480045	-70.425178	16.864936	90.2921435
12.284495	3.780147	101.381805	-15.690951	16.575912	98.589272	39.421555	-2.108234	107.280586	38.108696	34.626736	105.947998	38.7651255	16.259251	106.614292	-70.1470275	16.892573	90.564252
11.755536	3.436757	101.218437	-15.628302	16.588255	98.751694	39.425808	-2.159476	107.009544	38.282906	34.59359	106.23082	38.854357	16.217057	106.620182	-70.110961	16.959453	90.883206
11.207541	3.118796	101.012505	-15.611318	16.599319	98.878036	39.408485	-2.16029	106.743813	38.502983	34.585155	106.44796	38.955734	16.2124325	106.5958865	-70.17837	16.9862055	91.1601855
10.615376	2.79088	100.824974	-15.55939	16.612186	98.970573	39.412163	-2.168789	106.441772	38.614567	34.578728	106.615051	39.013365	16.2049695	106.5284115	-70.132145	17.0194025	91.4127345
9.950874	2.419317	100.563705	-15.556231	16.670408	99.025391	39.351257	-2.130516	106.198395	38.696121	34.610497	106.715286	39.023689	16.2399905	106.4568405	-70.136151	17.1008255	91.5939415
8.799897	1.890799	100.213173	-15.540182	16.708881	99.026703	39.297894	-2.08566	105.861641	38.745735	34.646599	106.768433	39.0218145	16.2804695	106.315037	-70.1021785	17.1372925	91.738369
8.027317	1.504745	100.01136	-15.504138	16.726589	98.97699	39.253704	-2.02797	105.66658	38.743732	34.673874	106.764641	38.998718	16.322952	106.2156105	-70.006994	17.130226	91.7383695
7.234277	1.095902	99.747345	-15.466688	16.738779	98.932327	39.23764	-1.950557	105.436661	38.733387	34.709209	106.777611	38.9855135	16.379326	106.107136	-69.9188895	17.098232	91.757518
6.42055	0.613498	99.501694	-15.427932	16.72613	98.890137	39.248268	-1.892187	105.214516	38.772507	34.759933	106.748871	39.0103875	16.433873	105.9816935	-69.8662515	17.018387	91.7985805
5.500948	0.092082	99.217316	-15.374716	16.67746	98.817299	39.260155	-1.829884	105.023598	38.823719	34.80965	106.667137	39.041937	16.489883	105.8453675	-69.791369	16.865037	91.7892305
4.560487	-0.452592	99.040665	-15.339425	16.624601	98.812325	39.289314	-1.764509	104.785828	38.822521	34.841557	106.601021	39.0559175	16.538524	105.6934245	-69.7347675	16.710678	91.9312255
3.635298	-1.023805	98.796104	-15.306859	16.56905	98.809067	39.290447	-1.699561	104.590881	38.797184	34.830727	106.479813	39.0438155	16.565583	105.535347	-69.6575335	16.572517	92.082787
2.094199	-2.006601	98.454918	-15.244858	16.481234	98.816002	39.333649	-1.592704	104.230591	38.757542	34.811268	106.167664	39.0455955	16.609282	105.1991275	-69.5353115	16.353186	92.4328765
1.037495	-2.671443	98.238487	-15.213335	16.456633	98.792305	39.351101	-1.531118	103.988091	38.721447	34.804794	105.871391	39.036274	16.636838	104.929741	-69.462944	16.276428	92.654869
0.020279	-3.373078	98.023125	-15.17371	16.450233	98.724182	39.366238	-1.380534	103.685379	38.668121	34.820518	105.489197	39.0171795	16.719992	104.587288	-69.3645995	16.180474	92.861076
-1.069024	-4.16643	97.759453	-15.123847	16.44544	98.557632	39.372749	-1.275064	103.343811	38.577103	34.846409	104.979813	38.974926	16.7856725	104.161812	-69.22262	16.1052075	92.953452
-2.204252	-4.937864	97.587364	-15.055617	16.508657	98.351326	39.373249	-1.182362	103.032265	38.475834	34.837811	104.305283	38.9245415	16.8277245	103.668774	-69.0357755	16.1895895	93.033878
-3.326677	-5.745756	97.477844	-14.986761	16.561901	98.127739	39.393337	-1.103492	102.681793	38.360447	34.767414	103.463921	38.876892	16.831961	103.072857	-68.850414	16.291841	93.182621
-4.478861	-6.630401	97.368561	-14.897542	16.624155	97.842018	39.412113	-1.04218	102.387276	38.23217	34.665462	102.472054	38.8221415	16.811641	102.429665	-68.6172255	16.436669	93.254371
-6.218313	-7.904516	97.398933	-14.757477	16.667385	97.37326	39.804966	-1.20759	101.710197	38.058567	34.444443	100.880409	38.9317665	16.6184265	101.295303	-68.4467205	16.7163435	93.451217
-7.33472	-8.789477	97.423073	-14.655627	16.628176	97.04158	39.457333	-1.01423	101.633194	37.986332	34.310886	99.841156	38.7218325	16.648328	100.737175	-68.0330865	16.608024	93.345985
-8.478218	-9.627321	97.578949	-14.597	16.547821	96.775772	39.525692	-1.09221	101.46003	37.852585	34.123039	99.017479	38.6891385	16.5154145	100.2387545	-67.8831385	16.5802275	93.3127895
-9.64924	-10.413236	97.783951	-14.544514	16.412397	96.599365	39.579247	-1.20468	101.386749	37.774834	33.945496	98.344925	38.6770405	16.370408	99.865837	-67.7660685	16.454386	93.332893
-10.738392	-11.255625	98.019867	-14.521286	16.236923	96.456711	39.550438	-1.323537	101.342667	37.757145	33.734615	97.822388	38.6537915	16.205539	99.5825275	-67.6963635	16.268307	93.3308945
-11.869838	-11.974588	98.236183	-14.493747	16.027176	96.38121	39.560936	-1.516399	101.315605	37.726669	33.490181	97.50071	38.6438025	15.986891	99.4081575	-67.6312965	16.067461	93.3542625
-12.950715	-12.709661	98.433289	-14.466693	15.812117	96.394119	39.547394	-1.734468	101.40287	37.733658	33.231167	97.334297	38.640526	15.7483495	99.3685835	-67.573912	15.8758845	93.4196545
-14.56534	-13.674659	98.742142	-14.42944	15.472956	96.507256	39.614967	-2.127506	101.586823	37.803001	32.867901	97.346428	38.708984	15.3701975	99.4666255	-67.567864	15.5757145	93.5478865
-15.668456	-14.258149	98.81073	-14.431526	15.259112	96.57814	40.092922	-2.536646	101.521172	37.880943	32.665558	97.435272	38.9869325	15.064456	99.478222	-67.8499845	15.453768	93.678058
-16.7309	-14.69885	98.8946	-14.411747	15.098154	96.645378	39.997665	-2.800355	101.54586	37.96101	32.494259	97.578613	38.9793375	14.846952	99.5622365	-67.8028315	15.349356	93.7285195
-17.792471	-15.095222	98.832527	-14.426367	14.969572	96.670784	40.037979	-2.933377	101.53717	38.04826	32.344418	97.705727	39.0431195	14.7055205	99.6214485	-67.8958535	15.2336235	93.7201195
-18.764057	-15.472648	98.726883	-14.408112	14.85787	96.704399	39.523487	-2.895345	101.673035	38.106281	32.25024	97.830597	38.814884	14.6774475	99.751816	-67.631108	15.0382925	93.656982
-19.880819	-15.742082	98.629684	-14.436476	14.786436	96.714165	39.481857	-2.992143	101.651779	38.15477	32.170506	97.962692	38.8183135	14.5891815	99.8072355	-67.6912655	14.9836905	93.6210945
-20.908918	-15.955021	98.527557	-14.448184	14.749171	96.716011	39.386646	-3.079227	101.626419	38.219723	32.084339	98.085632	38.8031845	14.502556	99.8560255	-67.6995525	14.995786	93.5759965
-22.414394	-16.133564	98.23867	-14.454971	14.7064	96.662125	39.349174	-3.179915	101.603333	38.291801	31.984898	98.254463	38.8204875	14.4024915	99.928898	-67.7304295	15.0103085	93.395352
-23.389502	-16.245424	98.020454	-14.493416	14.68516	96.543373	39.322132	-3.242207	101.566193	38.337891	31.920338	98.276711	38.8300115	14.3390655	99.921452	-67.8168435	15.0312545	93.165294
-24.484522	-16.270115	97.798691	-14.495945	14.680377	96.38205	39.310879	-3.281679	101.45919	38.358116	31.859419	98.215546	38.8344975	14.28887	99.837368	-67.8263875	15.071884	92.926732
-25.460806	-16.242617	97.57486	-14.492009	14.665492	96.168388	39.271835	-3.277328	101.298203	38.34639	31.786913	98.005775	38.8091125	14.2547925	99.651989	-67.7931305	15.0761915	92.684787
-26.489677	-16.148285	97.30645	-14.476159	14.600369	95.887726	39.252811	-3.283483	101.048958	38.281864	31.698021	97.683678	38.7673375	14.207269	99.366318	-67.7196555	14.993469	92.409134
-27.508799	-16.038782	97.088806	-14.493317	14.547891	95.594948	39.215408	-3.293902	100.773987	38.184002	31.586504	97.260544	38.699705	14.146301	99.0172655	-67.686339	14.949481	92.1726305
-28.488953	-15.907474	96.870506	-14.5354	14.504637	95.284935	39.137959	-3.299056	100.496162	38.068565	31.487291	96.809547	38.603262	14.0941175	98.6528545	-67.674062	14.9151565	91.9170155
-30.115143	-15.551831	96.742401	-14.641168	14.399422	94.897942	38.990448	-3.384235	100.177681	37.864292	31.27578	96.1175	38.42737	13.9457725	98.1475905	-67.709706	14.8530715	91.6482935
-31.164719	-15.240751	96.758049	-14.718163	14.337031	94.693558	38.905125	-3.531715	100.038086	37.735809	31.08938	95.684731	38.320467	13.7788325	97.8614085	-67.756793	14.8952295	91.5257075
-32.089088	-15.033834	96.818604	-14.816806	14.264245	94.521843	38.77327	-3.62847	99.95369	37.597935	30.885294	95.261589	38.1856025	13.628412	97.6076395	-67.8192145	14.900078	91.4360465
-33.286087	-14.409431	96.796112	-14.924733	14.148029	94.379433	38.657223	-3.758328	99.868279	37.468075	30.668512	94.867363	38.062649	13.455092	97.367821	-67.912115	14.840966	91.391045
-34.401581	-13.872446	96.847366	-15.039184	14.023301	94.281029	38.518436	-3.902568	99.750114	37.326004	30.465313	94.507156	37.92222	13.2813725	97.128635	-68.000588	14.7652295	91.433423
-35.51825	-13.26206	96.889267	-15.153591	13.879794	94.192223	38.387127	-4.066655	99.567223	37.187073	30.247107	94.172462	37.7871	13.090226	96.8698425	-68.094282	14.669362	91.5146035
-36.496689	-12.679298	96.883423	-15.288064	13.723289	94.115517	38.203697	-4.183478	99.313934	37.030571	30.05113	93.79232	37.617134	12.933826	96.553127	-68.193262	14.512752	91.677907
-38.256187	-11.333638	96.827209	-15.522438	13.496084	93.973534	37.922798	-4.486633	98.724838	36.724907	29.718498	93.113976	37.3238525	12.6159325	95.919407	-68.3687285	14.3762355	92.027661
-39.402893	-10.40109	96.815559	-15.683344	13.352728	93.891983	37.72086	-4.616643	98.241768	36.483608	29.508701	92.535744	37.102234	12.446029	95.388756	-68.468922	14.259427	92.39521
-40.402752	-9.352565	96.779709	-15.856136	13.231379	93.789352	37.487679	-4.681684	97.687202	36.205402	29.341347	91.887711	36.8465405	12.3298315	94.7874565	-68.5588125	14.1329265	92.7912475
-41.520603	-8.185431	96.846893	-16.017111	13.136013	93.722191	37.233864	-4.837747	97.012642	35.914566	29.211308	91.212044	36.574215	12.1867805	94.112343	-68.608437	14.0852455	93.332039
-42.621941	-6.936627	96.960678	-16.202822	13.016884	93.775391	36.9175	-4.88849	96.260902	35.583183	29.092731	90.535713	36.2503415	12.1021205	93.3983075	-68.6559855	13.9316475	94.1524745
-43.546822	-5.595741	97.144196	-16.413881	12.905412	93.867844	36.614403	-5.045956	95.519516	35.225391	28.984386	89.940712	35.919897	11.969215	92.730114	-68.747659	13.841609	95.005574
-44.607864	-4.094274	97.376419	-16.649511	12.801805	93.977402	36.276691	-5.107321	94.817688	34.817738	28.919796	89.407257	35.5472145	11.9062375	92.1124725	-68.8462365	13.6973725	95.8423315
-46.005638	-1.740837	97.725639	-17.08946	12.711816	94.199966	35.694424	-5.169142	93.774734	34.160938	28.908625	88.74057	34.927681	11.8697415	91.257652	-69.106601	13.5538905	97.14228
-46.95528	-0.042094	97.942642	-17.4175	12.657807	94.320854	35.219116	-5.133521	93.063751	33.702076	28.934872	88.358574	34.460596	11.9006755	90.7111625	-69.295596	13.4149385	97.9305455
-47.791515	1.720831	98.025803	-17.771475	12.652135	94.373856	34.717949	-5.110521	92.320755	33.257912	28.99361	88.007576	33.9879305	11.9415445	90.1641655	-69.5308805	13.3627255	98.5835465
-48.549191	3.586234	98.131851	-18.105993	12.653316	94.39045	34.225838	-5.078132	91.616562	32.873203	29.041889	87.701622	33.5495205	11.9818785	89.659092	-69.7615065	13.3247535	99.121808
-49.257122	5.488345	98.105064	-18.436857	12.645123	94.395737	33.745209	-5.04113	91.050835	32.467484	29.099581	87.48497	33.1063465	12.0292255	89.2679025	-69.9800605	13.2610205	99.5235715
-49.852638	7.468146	98.145355	-18.782673	12.654738	94.422516	33.320282	-4.983633	90.6371	32.086971	29.169577	87.387001	32.7036265	12.092972	89.0120505	-70.2689725	13.216504	99.8329815
-50.443977	9.506686	98.041306	-19.135635	12.713975	94.435432	32.960049	-4.896992	90.371361	31.753132	29.273233	87.444244	32.3565905	12.1881205	88.9078025	-70.6278605	13.2398295	99.9630615
-50.996334	12.640773	97.924385	-19.627279	12.752745	94.542595	32.48019	-4.780226	90.307487	31.344151	29.444775	87.980995	31.9121705	12.3322745	89.144241	-71.1667285	13.1732155	99.940949
-51.29174	14.781041	97.709007	-19.952654	12.770308	94.647224	32.228073	-4.758159	90.57225	31.221661	29.5784	88.776932	31.724867	12.4101205	89.674591	-71.630175	13.1304955	99.619857
-51.51593	16.944254	97.426643	-20.315369	12.788818	94.778191	32.01413	-4.764513	91.128746	31.22319	29.727224	89.873573	31.61866	12.4813555	90.5011595	-72.249398	13.0962805	99.0552225
-51.689953	19.164198	97.193573	-20.683887	12.806584	95.027008	31.843922	-4.798268	92.011047	31.202072	29.850746	91.28656	31.522997	12.526239	91.6488035	-72.890771	13.086929	98.4052125
-51.741688	21.390623	97.163254	-21.02957	12.823754	95.477783	31.734966	-4.917665	93.257103	31.273369	29.91095	93.06871	31.5041675	12.4966425	93.1629065	-73.5633075	13.1508655	97.7926595
-51.749706	23.654766	97.381699	-21.394619	12.775058	96.161423	31.785154	-5.11994	94.748329	31.404356	29.959818	95.173401	31.594755	12.419939	94.960865	-74.383993	13.130177	97.361981
-51.690166	25.829485	97.86409	-21.658031	12.78266	96.920296	31.87261	-5.265488	96.16803	31.706366	30.049118	97.348854	31.789488	12.391815	96.758442	-75.10555	13.173505	97.08215
-51.624752	29.084209	99.058685	-21.990797	12.698335	98.049583	31.955156	-5.388363	97.545326	32.22514	30.140665	100.073639	32.090148	12.376151	98.8094825	-76.071742	13.020519	97.2896835
-51.535839	31.163141	99.936066	-22.12612	12.695874	98.526283	31.888182	-5.378059	97.735039	32.436195	30.135069	101.253387	32.1621885	12.378505	99.494213	-76.4144285	13.013243	97.558353
-51.41433	33.167049	100.880836	-22.225945	12.636465	98.627045	31.70274	-5.277139	97.318413	32.431309	30.053108	101.772514	32.0670245	12.3879845	99.5454635	-76.5189145	12.8849455	97.7086265
-51.407455	35.140015	101.611732	-22.34807	12.701244	98.448395	31.365091	-5.064296	96.446472	32.218964	30.003366	101.589813	31.7920275	12.469535	99.0181425	-76.4881675	12.932953	97.8786475
-51.137936	36.87719	102.275681	-22.509502	12.845903	97.998085	30.936527	-4.711432	95.167633	31.78027	30.019426	101.012711	31.3583985	12.653997	98.090172	-76.3774025	13.037809	97.905998
-51.293236	38.742058	102.690437	-22.723915	12.989786	97.428642	30.397474	-4.265275	93.749977	31.181789	30.121555	100.23217	30.7896315	12.92814	96.9910735	-76.2374615	13.051432	97.8662105
-51.3326	40.365547	103.198746	-23.031149	13.17794	96.954987	29.790379	-3.729978	92.483589	30.576717	30.335613	99.387955	30.183548	13.3028175	95.935772	-76.245846	13.0530625	97.974202
-51.149391	42.560081	104.026482	-23.593737	13.538201	96.448448	28.850153	-2.883883	90.978157	29.620378	30.742395	98.350296	29.2352655	13.929256	94.6642265	-76.4227395	13.147146	98.2326695
-51.131832	43.731724	104.528152	-23.968197	13.785547	96.240913	28.277441	-2.396484	90.195915	29.048723	31.045351	97.846718	28.663082	14.3244335	94.0213165	-76.599476	13.2466605	98.4605095
-50.734997	44.635422	105.063995	-24.399303	13.982646	96.062134	27.725765	-1.943177	89.540123	28.523954	31.312729	97.476921	28.1248595	14.684776	93.508522	-76.9234655	13.280516	98.615746
-50.418545	45.465878	105.470551	-24.828997	14.195487	95.88723	27.209198	-1.551039	88.990311	28.029972	31.566732	97.209656	27.619585	15.0078465	93.0999835	-77.277579	13.3831275	98.6744765
-50.010403	46.122765	105.776421	-25.187323	14.40111	95.738159	26.759195	-1.180738	88.545525	27.542067	31.854599	97.006981	27.150631	15.3369305	92.776253	-77.525277	13.4652895	98.700065
-49.338005	46.411419	105.981552	-25.57947	14.602949	95.577263	26.376196	-0.816286	88.186356	27.066374	32.155727	96.791924	26.721285	15.6697205	92.48914	-77.880225	13.5361775	98.665386
-49.089828	47.013752	105.842995	-25.914595	14.858979	95.41581	26.07728	-0.499033	87.899742	26.667496	32.430965	96.5448	26.372388	15.965966	92.222271	-78.201578	13.751992	98.609349
-48.254517	47.402988	105.265831	-26.229433	15.219307	95.130157	25.769901	-0.084808	87.616219	26.215971	32.822193	96.1036	25.992936	16.3686925	91.8599095	-78.451802	14.0699215	98.4004045
-47.519154	47.452576	104.779343	-26.393131	15.444938	94.927849	25.643888	0.105998	87.524048	26.005768	33.049961	95.791061	25.824828	16.5779795	91.6575545	-78.61109	14.3118965	98.1981435
-46.600067	47.386669	104.235039	-26.443392	15.624362	94.764511	25.608072	0.20887	87.462013	25.878525	33.194649	95.491226	25.7432985	16.7017595	91.4766195	-78.6300825	14.5469645	98.0524025
-45.645393	47.125973	103.72876	-26.375544	15.760477	94.664261	25.629187	0.227634	87.43985	25.828329	33.260433	95.227676	25.728758	16.7440335	91.333763	-78.479846	14.7769205	97.994759
-44.575069	46.678226	103.152481	-26.390808	15.780798	94.537811	25.673271	0.145869	87.455032	25.846169	33.24593	95.002243	25.75972	16.6958995	91.2286375	-78.541336	14.8656965	97.8469845
-43.408943	46.109085	102.547897	-26.30724	15.796487	94.439873	25.725109	0.012589	87.483963	25.913216	33.161648	94.805939	25.8191625	16.5871185	91.144951	-78.4336425	15.0058555	97.734795
-42.152248	45.334332	101.800896	-26.267954	15.796262	94.281647	25.75086	-0.198188	87.608551	26.003954	33.040546	94.62072	25.877407	16.421179	91.1146355	-78.413315	15.171345	97.4486585
-40.101189	44.004475	100.611809	-26.185581	15.748823	94.191833	25.875595	-0.570376	88.100868	26.121595	32.827713	94.427246	25.998595	16.1286685	91.264057	-78.369757	15.3689775	97.119609
-38.709702	42.93684	99.75264	-26.195536	15.677219	94.174217	26.00927	-0.896891	88.730309	26.158211	32.687454	94.494339	26.0837405	15.8952815	91.612324	-78.4748125	15.4591565	96.73611
-37.141453	41.794823	99.083466	-26.21637	15.595643	94.369057	26.162619	-1.269355	89.693985	26.232328	32.514217	94.793396	26.1974735	15.622431	92.2436905	-78.6302135	15.568855	96.4944235
-35.525215	40.456581	98.568306	-26.244328	15.366012	94.753654	26.382095	-1.689654	90.99749	26.372322	32.296188	95.477303	26.3772085	15.303267	93.2373965	-78.8658645	15.428757	96.2699115
-33.823311	38.989681	98.404312	-26.262199	15.087767	95.413231	26.74473	-2.262971	92.729965	26.593235	32.026245	96.65052	26.6689825	14.881637	94.6902425	-79.1933805	15.293897	96.1362195
-32.069706	37.403637	98.512421	-26.251635	14.724827	96.339233	27.224306	-2.83866	94.929848	26.963774	31.733391	98.331436	27.09404	14.4473655	96.630642	-79.59731	15.0022885	96.047824
-30.328823	35.764729	99.044128	-26.219273	14.357737	97.531982	27.872038	-3.446796	97.448288	27.477116	31.489372	100.37693	27.674577	14.021288	98.912609	-80.113123	14.694186	96.151355
-27.376583	33.105667	100.080894	-26.053879	13.873161	99.448601	28.939142	-4.091782	101.635574	28.224298	31.295982	103.878525	28.58172	13.6021	102.7570495	-80.689478	14.144222	96.1401525
-25.42836	31.386841	100.837639	-25.908609	13.611695	100.6446	29.613045	-4.418045	104.47905	28.791927	31.232679	106.121231	29.202486	13.407317	105.3001405	-81.019704	13.816073	95.9890595
-23.500183	29.659895	101.628426	-25.688828	13.435719	101.681541	30.214226	-4.710195	106.900116	29.236443	31.121305	107.91571	29.7253345	13.205555	107.407913	-81.1029905	13.665883	95.955169
-21.535027	27.949306	102.20417	-25.427891	13.28445	102.438675	30.696987	-4.966609	108.829407	29.596779	30.999556	109.26281	30.146883	13.0164735	109.0461085	-81.002665	13.5524265	95.8312415
-19.665354	26.298777	102.670143	-25.20343	13.227776	102.955246	31.110489	-5.229192	110.357033	29.956823	30.879827	110.277679	30.533656	12.8253175	110.317356	-80.940516	13.6302345	95.593136
-17.773352	24.632566	103.145172	-24.924084	13.127444	103.335609	31.486406	-5.460187	111.417625	30.31896	30.720898	111.021957	30.902683	12.6303555	111.219791	-80.750851	13.6245325	95.451427
-16.05056	23.087297	103.597054	-24.669497	13.05382	103.602913	31.739611	-5.562778	112.347916	30.672747	30.598698	111.5793	31.206179	12.51796	111.963608	-80.545173	13.58968	95.242218
-13.508587	20.850183	104.272781	-24.322262	13.053054	103.895447	32.076542	-5.699282	113.15126	31.247606	30.538267	112.263092	31.662074	12.4194925	112.707176	-80.306598	13.6866155	95.083718
-12.003649	19.485048	104.701027	-24.100811	13.080469	104.038574	32.258118	-5.654488	113.471451	31.544218	30.560249	112.534973	31.901168	12.4528805	113.003212	-80.10279	13.7080575	95.073936
-10.495065	18.139404	105.046104	-23.955124	13.127649	104.134903	32.453701	-5.666158	113.468216	31.786711	30.626726	112.790802	32.120206	12.480284	113.129509	-80.030454	13.775014	95.140297
-9.125493	16.877464	105.307861	-23.796089	13.213661	104.137512	32.558163	-5.568865	113.442924	31.996504	30.713341	112.829338	32.2773335	12.572238	113.136131	-79.8695115	13.855084	95.138893
-7.805868	15.685743	105.447495	-23.674622	13.32732	104.042961	32.667015	-5.502384	113.232132	32.140945	30.809561	112.81633	32.40398	12.6535885	113.024231	-79.753224	14.0010515	95.061691
-6.574817	14.540746	105.445885	-23.583864	13.421681	103.883827	32.732121	-5.398953	112.920151	32.264996	30.887211	112.598335	32.4985585	12.744129	112.759243	-79.6662865	14.099233	95.008411
-5.415227	13.473469	105.423737	-23.49852	13.555072	103.69799	32.767651	-5.307277	112.664368	32.320274	30.939474	112.272797	32.5439625	12.8160985	112.4685825	-79.5410025	14.2940455	94.9273975
-3.797987	11.941775	105.413925	-23.37504	13.761014	103.502563	32.84	-5.192258	112.401566	32.416027	30.975973	111.852036	32.6280135	12.8918575	112.126801	-79.3780935	14.6301705	94.878325
-2.863667	11.014596	105.498955	-23.227108	13.868848	103.440521	32.917976	-5.167176	112.325119	32.558231	31.002844	111.632706	32.7381035	12.917834	111.9789125	-79.1923195	14.819862	94.9021295
-1.962389	10.108118	105.570496	-23.106089	13.969827	103.396248	32.979839	-5.07836	112.329277	32.704609	31.019539	111.393501	32.842224	12.9705895	111.861389	-79.054402	14.9690645	94.931107
-1.100165	9.252651	105.630043	-22.918449	14.056463	103.342926	33.103977	-5.034951	112.336479	32.856594	31.059288	111.220345	32.9802855	13.0121685	111.778412	-78.8171835	15.1007575	94.90744
-0.354597	8.45374	105.713486	-22.715736	14.098351	103.316208	33.253979	-4.995588	112.341858	33.068043	31.087967	111.084106	33.161011	13.0461895	111.712982	-78.592483	15.1505125	94.919434
0.347073	7.767424	105.802132	-22.49555	14.068381	103.286995	33.454071	-4.998879	112.33429	33.30489	31.107552	110.964546	33.3794805	13.0543365	111.649418	-78.3705805	15.0824255	94.924572
0.994348	7.108166	105.843414	-22.228695	14.055387	103.210815	33.666153	-4.985748	112.311867	33.536865	31.11854	110.849854	33.601509	13.066396	111.5808605	-78.058899	15.044378	94.8407695
1.833891	6.236792	105.977501	-21.785744	14.002816	103.123413	34.064301	-4.955171	112.530586	33.8894	31.150484	110.821068	33.9768505	13.0976565	111.675827	-77.5483385	14.9079755	94.570999
2.304753	5.762127	106.244293	-21.505293	13.977179	103.182999	34.346981	-4.930471	112.916687	34.176327	31.198162	111.079941	34.261654	13.1338455	111.998314	-77.27224	14.8205125	94.367684
2.70258	5.376016	106.685349	-21.254501	13.916307	103.383018	34.64225	-4.973791	113.526413	34.453377	31.24415	111.62484	34.5478135	13.1351795	112.5756265	-77.0568155	14.6974345	94.1904095
3.002198	5.120375	107.279182	-20.970858	13.809997	103.721489	34.939697	-5.033762	114.287056	34.774242	31.281641	112.417732	34.8569695	13.1239395	113.352394	-76.7986855	14.4960545	94.090584
3.225835	4.966772	107.899437	-20.707766	13.741587	104.154541	35.221264	-5.113401	115.078186	35.15937	31.304565	113.273445	35.190317	13.095582	114.1758155	-76.605849	14.387592	94.1332665
3.372325	4.886714	108.363686	-20.452023	13.641922	104.598167	35.49947	-5.177648	115.638481	35.512302	31.326559	114.066437	35.505886	13.0744555	114.852459	-76.409932	14.2093885	94.343875
3.442183	4.88786	108.649979	-20.187004	13.542777	104.973671	35.762016	-5.219772	115.892921	35.889149	31.376612	114.703117	35.8255825	13.07842	115.298019	-76.1995905	14.007134	94.649323
3.394525	5.013914	108.769714	-19.784834	13.462396	105.442726	36.202175	-5.166017	115.802872	36.379803	31.515745	115.358864	36.290989	13.174864	115.580868	-75.860657	13.749928	95.304584
3.225626	5.238239	108.746765	-19.559639	13.464473	105.76181	36.538441	-5.010911	115.541687	36.691811	31.704882	115.642311	36.615126	13.3469855	115.591999	-75.734404	13.5819605	95.931621
2.991921	5.491046	108.618095	-19.309242	13.50434	106.019699	36.863712	-4.784282	115.084389	36.981136	31.958378	115.777138	36.922424	13.587048	115.4307635	-75.540908	13.421632	96.6086345
2.651232	5.786366	108.316399	-19.063305	13.557139	106.136726	37.15115	-4.550255	114.469055	37.220898	32.176163	115.620934	37.186024	13.812954	115.0449945	-75.312634	13.301324	97.2284575
2.20026	6.131108	107.885147	-18.828455	13.676476	106.102737	37.388393	-4.26861	113.675133	37.380325	32.366924	115.253845	37.384359	14.049157	114.464489	-75.041269	13.303795	97.740985
1.759494	6.503017	107.376411	-18.61083	13.782324	105.999527	37.58239	-3.950022	112.868187	37.463573	32.569592	114.767822	37.5229815	14.309785	113.8180045	-74.7446415	13.254863	98.1810495
1.268132	6.86922	106.904152	-18.412603	13.920842	105.89846	37.805305	-3.647037	111.96817	37.553543	32.729511	114.177322	37.679424	14.541237	113.072746	-74.50463	13.300447	98.724174
0.335056	7.460822	106.212006	-18.098892	14.090729	105.731262	38.011528	-3.18205	110.793709	37.635632	32.967751	113.517082	37.82358	14.8928505	112.1553955	-74.021364	13.2886075	99.3071285
-0.383205	7.762751	105.890572	-17.939692	14.173843	105.709282	38.13533	-2.938879	110.135719	37.726219	33.128452	113.259399	37.9307745	15.0947865	111.697559	-73.8101585	13.2528995	99.721005
-1.153124	8.073136	105.753983	-17.76848	14.252962	105.773079	38.238354	-2.727556	109.762611	37.815865	33.266373	113.188461	38.0271095	15.2694085	111.475536	-73.5640695	13.2365155	100.070622
-1.912001	8.30442	105.780449	-17.658653	14.307822	105.953171	38.361813	-2.557692	109.577034	37.924068	33.416557	113.245476	38.1429405	15.4294325	111.411255	-73.4602465	13.1862115	100.495087
-2.7113	8.52958	105.850182	-17.574539	14.385745	106.17453	38.480812	-2.440172	109.516838	38.021893	33.570606	113.346375	38.2513525	15.565217	111.4316065	-73.4004305	13.206273	100.9174535
-3.586882	8.693124	105.952522	-17.498663	14.472095	106.366814	38.577484	-2.304461	109.540215	38.108818	33.678322	113.483879	38.343151	15.6869305	111.512047	-73.340477	13.2572595	101.221581
-4.509254	8.782983	106.072998	-17.430193	14.505045	106.622002	38.650898	-2.225218	109.603264	38.189377	33.774765	113.596191	38.4201375	15.7747735	111.5997275	-73.2805235	13.2353165	101.6442765
-5.87544	8.846684	106.188217	-17.369358	14.536262	106.858673	38.766098	-2.153867	109.647736	38.308559	33.873627	113.735947	38.5373285	15.85988	111.6918415	-73.2760445	13.212644	102.0255045
-6.820642	8.844871	106.204208	-17.299786	14.506322	106.965134	38.818481	-2.147928	109.645882	38.388809	33.887939	113.776016	38.603645	15.8700055	111.710949	-73.203217	13.1426385	102.219319
-7.790723	8.803076	106.150558	-17.238798	14.500356	107.024719	38.889183	-2.16249	109.601448	38.439312	33.906506	113.781693	38.6642475	15.872008	111.6915705	-73.1418435	13.128704	102.3578675
-8.820995	8.657784	106.035187	-17.201641	14.449108	106.985092	38.924965	-2.163533	109.539948	38.498409	33.900196	113.6912	38.711687	15.8683315	111.615574	-73.114969	13.0298845	102.35461
-9.848456	8.519924	105.866753	-17.163984	14.407124	106.871414	38.968815	-2.159747	109.394157	38.479485	33.892632	113.529648	38.72415	15.8664425	111.4619025	-73.052118	12.9478055	102.2809255
-10.863617	8.327106	105.632034	-17.116047	14.370818	106.730499	38.994633	-2.141998	109.21286	38.49892	33.879028	113.307907	38.7467765	15.868515	111.2603835	-72.9788705	12.873121	102.2006145
-11.93346	8.090708	105.391083	-17.095013	14.347456	106.556229	39.026287	-2.100378	108.985779	38.508007	33.877102	113.004555	38.767147	15.888362	110.995167	-72.957173	12.80655	102.117291
-13.560944	7.667636	105.015007	-17.032724	14.27984	106.332588	39.077469	-2.025652	108.546875	38.433285	33.884995	112.381981	38.755377	15.9296715	110.464428	-72.820825	12.6300085	102.200748
-14.784251	7.437198	104.804276	-16.985714	14.269966	106.109917	39.093773	-1.93655	108.223869	38.325245	33.89819	111.916145	38.709509	15.98082	110.070007	-72.680937	12.559112	102.149827
-15.819012	7.038593	104.564598	-16.907253	14.291059	105.981682	39.129429	-1.840486	108.00563	38.195118	33.914486	111.476944	38.6622735	16.037	109.741287	-72.4767795	12.545118	102.222077
-17.056898	6.678976	104.512421	-16.862461	14.313577	105.876175	39.170326	-1.771656	107.891487	38.082397	33.94696	111.097046	38.6263615	16.087652	109.4942665	-72.3512835	12.539502	102.2580835
-18.153233	6.258286	104.465904	-16.841692	14.344129	105.80397	39.192078	-1.772715	107.906212	38.006653	33.939072	110.686562	38.5993655	16.0831785	109.296387	-72.2827495	12.6050795	102.311553
-19.293953	5.828818	104.370201	-16.812637	14.356332	105.737755	39.188583	-1.813925	107.947182	37.943943	33.892746	110.336327	38.566263	16.0394105	109.1417545	-72.191537	12.6732535	102.3337555
-20.58046	5.372518	104.425362	-16.809916	14.362574	105.727371	39.175304	-1.881953	108.034203	37.878929	33.815182	110.007248	38.5271165	15.9666145	109.0207255	-72.1469485	12.7585335	102.4340165
-22.419516	4.768395	104.627762	-16.79076	14.316885	105.840858	39.144333	-1.972196	108.089935	37.788612	33.698727	109.616051	38.4664725	15.8632655	108.852993	-72.0479925	12.7705045	102.828723
-23.645206	4.332536	104.778778	-16.760468	14.276213	105.998802	39.146339	-2.012315	108.097519	37.749775	33.663086	109.424767	38.448057	15.8253855	108.761143	-71.968993	12.7270405	103.236461
-24.892534	3.915148	105.077026	-16.728312	14.235522	106.189476	39.166489	-2.000015	108.105263	37.729156	33.650013	109.246353	38.4478225	15.824999	108.675808	-71.9044465	12.646045	103.703144
-26.101484	3.57183	105.387459	-16.661228	14.208121	106.416893	39.208691	-1.956963	108.106148	37.716702	33.67046	109.027275	38.4626965	15.8567485	108.5667115	-71.7851525	12.5594935	104.2670745
-27.294117	3.277408	105.785416	-16.606283	14.22249	106.667244	39.26963	-1.881783	108.055496	37.689339	33.724632	108.713997	38.4794845	15.9214245	108.3847465	-71.6920505	12.5235555	104.9497415
-28.498196	3.025586	106.246201	-16.49929	14.30091	106.889389	39.313183	-1.780629	108.002708	37.61787	33.773716	108.269211	38.4655265	15.9965435	108.1359595	-71.4641065	12.6052765	105.6428185
-29.684956	2.786021	106.694115	-16.448229	14.418587	107.113091	39.386475	-1.678698	107.882217	37.489708	33.814362	107.771179	38.4380915	16.067832	107.826698	-71.3345495	12.769342	106.399484
-31.382259	2.586532	107.530296	-16.328039	14.567074	107.474159	39.441689	-1.498902	107.805077	37.257431	33.884243	106.967041	38.34956	16.1926705	107.386059	-71.005638	12.9414775	107.562259
-32.472595	2.51771	108.078636	-16.271608	14.667085	107.699493	39.443359	-1.432529	107.771088	37.124668	33.871113	106.456848	38.2840135	16.219292	107.113968	-70.8272295	13.114878	108.285018
-33.576828	2.491663	108.586731	-16.221596	14.744468	107.882919	39.423233	-1.367147	107.719131	37.006161	33.878334	105.968857	38.214697	16.2555935	106.843994	-70.657889	13.2333425	108.921844
-34.543522	2.601599	109.020805	-16.202471	14.811261	108.006012	39.42421	-1.343235	107.638237	36.90295	33.836708	105.525574	38.16358	16.2467365	106.5819055	-70.568522	13.3757855	109.4301185
-35.499531	2.719013	109.361839	-16.187433	14.831885	108.092735	39.40366	-1.330068	107.60878	36.824261	33.814342	105.128006	38.1139605	16.242137	106.368393	-70.4888265	13.421633	109.817077
-36.36927	2.915835	109.638046	-16.182842	14.829658	108.124031	39.382378	-1.352817	107.588196	36.752777	33.735802	104.732857	38.0675775	16.1914925	106.1605265	-70.4332615	13.4678235	110.0875355
-37.190514	3.229418	109.859039	-16.168591	14.787846	108.11937	39.362415	-1.413214	107.508575	36.640244	33.617268	104.29808	38.0013295	16.102027	105.9033275	-70.3385115	13.473665	110.3354125
-38.245811	3.866749	110.105743	-16.207321	14.732492	108.039818	39.280991	-1.500851	107.28595	36.443497	33.404167	103.451706	37.862244	15.951658	105.368828	-70.276886	13.513326	110.710808
-38.822983	4.408308	110.261894	-16.227324	14.696516	107.945313	39.242989	-1.569685	107.047737	36.244431	33.226486	102.763367	37.74371	15.8284005	104.905552	-70.198358	13.5646315	110.985074
-39.377083	5.101378	110.342285	-16.24464	14.654429	107.808395	39.186905	-1.674477	106.72654	36.053658	33.023937	101.99102	37.6202815	15.67473	104.35878	-70.1095615	13.634128	111.25801
-39.796738	5.911393	110.35553	-16.267263	14.644064	107.601395	39.062874	-1.735967	106.298706	35.852165	32.805347	101.155022	37.4575195	15.53469	103.726864	-69.9920455	13.753438	111.475926
-40.126003	6.805672	110.230431	-16.306751	14.616808	107.338951	38.925316	-1.850149	105.768097	35.643871	32.5466	100.29303	37.2845935	15.3482255	103.0305635	-69.8980955	13.8853905	111.6473385
-40.316593	7.792057	110.009125	-16.370075	14.547441	107.033157	38.728374	-1.950655	105.160965	35.412743	32.386166	99.446281	37.0705585	15.2177555	102.303623	-69.8107085	13.8771265	111.762691
-40.425179	8.909481	109.64267	-16.459604	14.50133	106.695213	38.504757	-2.07181	104.535255	35.185493	32.194763	98.675385	36.845125	15.0614765	101.60532	-69.764333	13.9411835	111.785106
-40.420048	10.742228	108.96373	-16.667379	14.363993	106.231071	38.168106	-2.206716	103.765396	34.778835	31.999012	97.958389	36.4734705	14.896148	100.8618925	-69.8082285	13.831838	111.6002495
-40.306389	12.074969	108.376945	-16.868555	14.257832	105.947792	37.929108	-2.294617	103.463158	34.593025	31.965193	97.796188	36.2610665	14.835288	100.629673	-69.9981765	13.680376	111.265911
-40.048443	13.511302	107.736061	-17.121769	14.18013	105.681419	37.745804	-2.358034	103.298187	34.433865	31.947084	97.86953	36.0898345	14.794525	100.5838585	-70.3333725	13.565735	110.7789795
-39.719181	15.062559	107.014954	-17.335964	14.08058	105.413223	37.565369	-2.444062	103.217606	34.318626	31.94178	98.103577	35.9419975	14.748859	100.6605915	-70.6139255	13.412301	110.1658545
-39.219139	16.716156	106.256615	-17.565323	14.002679	105.12085	37.415688	-2.516435	103.177299	34.253105	31.92173	98.407867	35.8343965	14.7026475	100.792583	-70.9650425	13.3027105	109.449117
-38.613556	18.421907	105.519615	-17.732336	13.913746	104.820541	37.311047	-2.638451	103.130318	34.223751	31.894943	98.781136	35.767399	14.628246	100.955727	-71.232071	13.199246	108.685355
-37.876961	20.231688	104.786446	-17.900946	13.839931	104.495087	37.195217	-2.765928	103.045181	34.231808	31.826401	99.226585	35.7135125	14.5302365	101.135883	-71.5154045	13.1496255	107.854291
-36.665386	23.09403	103.837463	-18.149145	13.689714	104.021835	36.922039	-3.042205	102.881622	34.298809	31.657658	99.998123	35.610424	14.3077265	101.4398725	-71.908714	13.0717015	106.6037975
-35.711014	25.053438	103.342583	-18.320793	13.642923	103.702309	36.749996	-3.255396	102.678154	34.38562	31.502708	100.558472	35.567808	14.123656	101.618313	-72.209394	13.16219	105.786305
-34.590279	27.106848	102.911316	-18.466721	13.551471	103.375122	36.556316	-3.497967	102.437653	34.493454	31.31505	101.222672	35.524885	13.9085415	101.8301625	-72.458327	13.1944005	104.9200815
-33.345055	29.042526	102.64624	-18.654575	13.441978	102.998901	36.275227	-3.772261	102.101067	34.628139	31.071039	101.973534	35.451683	13.649389	102.0373005	-72.760833	13.234567	103.9605015
-32.284519	31.191319	102.651833	-18.880596	13.334063	102.585861	35.937603	-4.070998	101.60997	34.765961	30.805714	102.744698	35.351782	13.367358	102.177334	-73.112974	13.300768	102.994388
-31.032473	33.196777	102.8862	-19.159519	13.269082	102.127663	35.485317	-4.196652	101.091194	34.86293	30.584681	103.61512	35.1741235	13.1940145	102.353157	-73.4931615	13.3441495	101.902169
-29.786724	35.107605	103.368317	-19.46343	13.288517	101.764977	35.034012	-4.126778	100.707771	34.958942	30.458319	104.7817	34.996477	13.1657705	102.7447355	-73.923337	13.4112635	100.7852185
-27.866926	37.740822	104.801872	-19.999004	13.471474	101.475189	34.525604	-3.827868	100.656487	35.200508	30.516743	107.084969	34.863056	13.3444375	103.870728	-74.861064	13.5985105	99.07965
-26.570913	39.278648	105.947624	-20.342648	13.684936	101.422607	34.319622	-3.539497	100.631989	35.291435	30.655861	108.474419	34.8055285	13.558182	104.553204	-75.4908245	13.81169	98.29201
-25.379286	40.605198	107.181168	-20.554321	14.019193	101.37899	34.078091	-3.018458	100.593292	35.238792	30.921455	109.440552	34.6584415	13.9514985	105.016922	-75.7670835	14.0868875	97.741058
-24.145681	41.955547	107.919968	-20.741571	14.486827	101.265144	33.971096	-2.424952	100.566055	35.15818	31.345961	110.128113	34.564638	14.4605045	105.347084	-76.04778	14.5131495	97.183204
-22.841314	43.095688	108.431229	-20.877964	14.957547	101.216972	33.929558	-1.833785	100.559235	35.342182	31.71809	110.47522	34.63587	14.9421525	105.5172275	-76.391798	14.9729415	96.9167165
-21.605352	44.100361	108.814529	-20.992561	15.42752	101.090958	33.858437	-1.344279	100.56765	34.847076	32.29697	110.843124	34.3527565	15.4763455	105.705387	-76.3378785	15.3786945	96.476529
-20.272144	44.856625	109.137321	-21.044806	15.821199	101.044228	33.848633	-0.975842	100.456581	34.773106	32.591801	110.885361	34.3108695	15.8079795	105.670971	-76.4004815	15.8344185	96.417485
-18.363064	45.50349	109.33062	-21.067122	16.180426	101.036156	33.807434	-0.667044	100.479912	34.716015	32.936905	110.763756	34.2617245	16.1349305	105.621834	-76.3959685	16.2259215	96.450478
-17.155117	45.693829	109.308006	-21.093155	16.365675	101.057579	33.777557	-0.551166	100.606133	34.675293	33.108185	110.708359	34.226425	16.2785095	105.657246	-76.412735	16.4528405	96.457912
-15.965137	45.647362	109.229256	-21.124956	16.441111	101.089478	33.814999	-0.452338	100.686195	34.609665	33.222149	110.656479	34.212332	16.3849055	105.671337	-76.462244	16.4973165	96.507619
-14.830053	45.31049	109.020462	-21.132067	16.43383	101.104965	33.801945	-0.423274	100.769806	34.575756	33.282722	110.53653	34.1888505	16.429724	105.653168	-76.4529845	16.437936	96.556762
-13.739684	44.802776	108.733177	-21.15786	16.432728	101.072716	33.782722	-0.422025	100.864197	34.808945	33.198807	110.285629	34.2958335	16.388391	105.574913	-76.6115535	16.477065	96.570519
-12.665147	44.085617	108.347305	-21.218763	16.433474	101.06617	33.773792	-0.46047	100.968277	34.435253	33.384533	110.304382	34.1045225	16.4620315	105.6363295	-76.5420485	16.4049165	96.4960105
-11.667295	43.17374	107.890068	-21.269426	16.444832	101.056717	33.724548	-0.52866	101.162781	34.338196	33.439098	110.148666	34.031372	16.455219	105.6557235	-76.570224	16.434445	96.4577105
-10.206023	41.469902	107.058952	-21.378187	16.477745	101.055252	33.691349	-0.636151	101.465591	34.213711	33.500145	109.860268	33.95253	16.431997	105.6629295	-76.708904	16.523493	96.4475745
-9.362502	40.083321	106.514069	-21.413788	16.491085	101.036087	33.715355	-0.736866	101.658676	34.462147	33.384056	109.563469	34.088751	16.323595	105.6110725	-76.916327	16.658575	96.4611015
-8.480067	38.527073	105.939743	-21.429729	16.479532	101.028236	33.795975	-0.859411	101.872383	34.082775	33.505882	109.571693	33.939375	16.3232355	105.722038	-76.798833	16.6358285	96.334434
-7.679347	36.8517	105.348335	-21.429073	16.465508	101.002708	33.903522	-0.974558	102.075699	34.042622	33.512623	109.371231	33.973072	16.2690325	105.723465	-76.831218	16.6619835	96.281951
-6.970044	35.015549	104.707947	-21.401606	16.475266	100.949608	34.079533	-1.011774	102.240372	33.98983	33.559547	109.150406	34.0346815	16.2738865	105.695389	-76.8378935	16.6766455	96.203827
-6.30466	33.049862	104.024139	-21.372339	16.499586	100.912331	34.287209	-1.063532	102.476273	33.953434	33.65255	108.919098	34.1203215	16.294509	105.6976855	-76.8649995	16.704663	96.1269765
-5.739758	30.972485	103.387543	-21.335245	16.585524	100.861671	34.498062	-1.16107	102.749161	33.917351	33.729588	108.685913	34.2077065	16.284259	105.717537	-76.8781965	16.886789	96.005805
-5.017823	27.577042	102.64727	-21.221231	16.606878	100.913216	34.845661	-1.408419	103.416634	33.967422	33.737473	108.44133	34.4065415	16.164527	105.928982	-76.8490035	17.049229	95.89745
-4.652591	25.137428	102.381989	-21.144676	16.575674	101.051239	35.084896	-1.672301	104.073975	34.055084	33.686481	108.510849	34.56999	16.00709	106.292412	-76.859342	17.144258	95.810066
-4.409672	22.630962	102.364281	-21.108858	16.535463	101.300064	35.255985	-1.840415	104.84108	34.202354	33.61311	108.704422	34.7291695	15.8863475	106.772751	-76.9468855	17.1845785	95.827377
-4.220646	20.03928	102.483139	-21.056116	16.448195	101.598	35.428543	-2.042354	105.681694	34.357296	33.550446	108.948959	34.8929195	15.754046	107.3153265	-77.0051515	17.142344	95.8806735
-4.193873	17.427614	102.630981	-21.034101	16.342848	101.874092	35.494705	-2.1726	106.537865	34.495079	33.495014	109.112633	34.994892	15.661207	107.825249	-77.063094	17.024489	95.922935
-4.201314	14.783846	102.795723	-20.944723	16.248177	102.103027	35.5718	-2.292361	107.319305	34.587593	33.44651	109.176292	35.0796965	15.5770745	108.2477985	-76.9691425	16.9192795	95.9582555
-4.320166	12.13239	102.994034	-20.900265	16.154442	102.294647	35.699646	-2.330366	108.029221	34.625034	33.405174	109.148613	35.16234	15.537404	108.588917	-76.96287	16.77148	96.000377
-4.636611	8.231692	103.435883	-20.781128	16.040812	102.563858	35.925137	-2.296357	108.958504	34.636654	33.433861	109.051666	35.2808955	15.568752	109.005085	-76.8431515	16.512872	96.122631
-4.949995	5.632204	103.817406	-20.698561	15.974851	102.728607	36.096439	-2.264156	109.452904	34.634304	33.471222	108.901299	35.3653715	15.603533	109.1771015	-76.7624935	16.346169	96.2801125
-5.360974	3.109784	104.220535	-20.640892	15.92341	102.859451	36.269573	-2.288185	109.889839	34.599941	33.462585	108.682526	35.434757	15.5872	109.2861825	-76.716541	16.25962	96.4327195
-5.837196	0.624462	104.682411	-20.558508	15.826643	102.919662	36.290169	-2.306973	110.300301	34.618599	33.37888	108.326958	35.454384	15.5359535	109.3136295	-76.5714	16.1173325	96.5256945
-6.375066	-1.760497	105.098595	-20.431273	15.73387	102.948471	36.431049	-2.423454	110.491119	34.647083	33.2309	107.895615	35.539066	15.403723	109.193367	-76.401612	16.064017	96.703575
-6.955425	-4.091759	105.500267	-20.290861	15.627154	102.918015	36.521442	-2.568496	110.591949	34.690563	33.050571	107.367149	35.6060025	15.2410375	108.979549	-76.1877245	16.0132705	96.856481
-7.569101	-6.307666	105.838036	-20.07839	15.502567	102.861115	36.61013	-2.604561	110.691246	34.722588	32.83773	106.743881	35.666359	15.1165845	108.7175635	-75.823139	15.8885495	97.0046665
-8.645233	-9.319153	106.612907	-19.728186	15.283391	102.869942	36.90699	-2.683116	110.629181	34.806053	32.608128	105.909111	35.8565215	14.962506	108.269146	-75.3128935	15.604276	97.470738
-9.313807	-11.209092	107.045067	-19.496471	15.143138	102.908531	37.099121	-2.597916	110.655785	34.867237	32.491596	105.291176	35.983179	14.94684	107.9734805	-74.976121	15.339436	97.8435815
-10.160832	-12.972191	107.554031	-19.25038	14.977093	102.932892	37.396542	-2.584924	110.575249	34.871521	32.369404	104.673065	36.1340315	14.89224	107.624157	-74.6347915	15.061946	98.241627
-11.01442	-14.486276	108.140121	-19.009771	14.837845	102.939903	37.658279	-2.548753	110.47509	34.85577	32.239174	103.902672	36.2570245	14.8452105	107.188881	-74.2765665	14.8304795	98.690925
-11.952252	-15.802913	108.749367	-18.782701	14.683564	102.891884	37.889393	-2.42563	110.277641	34.756027	32.069187	103.027023	36.32271	14.8217785	106.652332	-73.888112	14.5453495	99.131436
-12.908821	-16.940018	109.343979	-18.596786	14.524104	102.806961	38.102798	-2.420039	110.088226	34.660133	31.909952	102.139999	36.3814655	14.7449565	106.1141125	-73.5750375	14.3032515	99.4998095
-13.847795	-17.913797	109.839127	-18.428499	14.320457	102.716003	38.257481	-2.446108	109.822357	34.552841	31.738815	101.329277	36.405161	14.6463535	105.575817	-73.262159	13.9945605	99.856189
-15.358977	-19.087679	110.454201	-18.234566	13.946488	102.617737	38.442726	-2.574355	109.549072	34.435375	31.337187	100.27684	36.4390505	14.381416	104.912956	-72.9081825	13.51156	100.322518
-16.245987	-19.745239	110.673904	-18.124805	13.653268	102.574036	38.547707	-2.718225	109.274902	34.38813	31.063223	99.717041	36.4679185	14.172499	104.4959715	-72.7175285	13.134037	100.6521005
-17.301325	-20.079615	110.8507	-18.110609	13.392702	102.566422	38.529736	-2.749866	109.111977	34.314953	30.817677	99.238503	36.4223445	14.0339055	104.17524	-72.6435625	12.7514985	100.957604
-18.446064	-20.179459	110.871635	-18.017391	13.126286	102.516953	38.579731	-2.828261	108.829536	34.218063	30.663971	98.868141	36.398897	13.917855	103.8488385	-72.433679	12.334717	101.1850675
-19.306711	-20.178606	110.756218	-18.047276	12.932227	102.516869	38.583218	-2.820281	108.637558	34.126389	30.601048	98.605263	36.3548035	13.8903835	103.6214105	-72.4493555	11.9740705	101.4123275
-20.428934	-19.844774	110.594627	-18.073856	12.769423	102.563301	38.595901	-2.854519	108.473373	34.392426	30.460108	98.373856	36.4941635	13.8027945	103.4236145	-72.6418755	11.7360515	101.7029875
-21.459064	-19.369507	110.316872	-18.064884	12.635997	102.613937	38.560616	-2.820195	108.352112	33.95105	30.680489	98.683945	36.255833	13.930147	103.5180285	-72.385601	11.341847	101.7098455
-22.935947	-18.252954	109.734558	-18.180756	12.531463	102.769318	38.486408	-2.823379	108.227554	33.871407	30.85103	99.044601	36.1789075	14.0138255	103.6360775	-72.5404195	11.0491005	101.9025585
-23.935287	-17.238939	109.257996	-18.324928	12.562262	102.871727	38.38184	-2.773704	108.154091	33.898048	30.994869	99.289413	36.139944	14.1105825	103.721752	-72.7898	11.0139415	102.021702
-24.875938	-16.034582	108.758392	-18.40666	12.613948	102.935501	38.292286	-2.772895	108.096222	33.859356	31.157669	99.566605	36.075821	14.192387	103.8314135	-72.889141	11.035509	102.0395885
-25.803448	-14.608772	108.254921	-18.502926	12.71051	102.998268	38.166447	-2.760407	107.996162	33.878662	31.271917	99.841644	36.0225545	14.255755	103.918903	-73.0284065	11.165265	102.077633
-26.699543	-12.991979	107.768158	-18.586763	12.80752	103.063271	38.030552	-2.788893	107.945992	33.919724	31.378777	100.148819	35.975138	14.294942	104.0474055	-73.148664	11.320098	102.0791365
-27.575027	-11.249857	107.240402	-18.651348	12.861135	103.150009	37.888058	-2.876735	107.903084	34.006763	31.404722	100.517235	35.9474105	14.2639935	104.2101595	-73.2501065	11.4582765	102.0898585
-28.401602	-9.358086	106.743965	-18.75275	12.914513	103.28801	37.748272	-2.993507	107.890465	34.092983	31.430222	100.93795	35.9206275	14.2183575	104.4142075	-73.4261275	11.6106685	102.1618125
-29.619005	-6.2288	106.000099	-18.896162	12.955952	103.532158	37.528275	-3.211363	107.890251	34.260769	31.436337	101.693359	35.894522	14.112487	104.791805	-73.686846	11.799417	102.272511
-30.399366	-3.920153	105.538849	-18.989315	12.974024	103.742134	37.396084	-3.337564	107.910851	34.392826	31.463688	102.321472	35.894455	14.063062	105.1161615	-73.873085	11.884986	102.3681065
-31.080795	-1.545122	105.088715	-19.117516	12.980299	103.948273	37.258717	-3.473975	107.846382	34.522457	31.526798	102.917435	35.890587	14.0264115	105.3819085	-74.125619	11.9341865	102.5146375
-31.788784	0.956538	104.610207	-19.198332	13.005013	104.029785	37.079342	-3.547631	107.526436	34.606396	31.545486	103.226784	35.842869	13.9989275	105.37661	-74.239533	12.0110985	102.68296
-32.357445	3.59515	104.119087	-19.258236	13.082449	103.934074	36.899887	-3.545566	106.822884	34.529911	31.537125	103.094437	35.714899	13.9957795	104.9586605	-74.231371	12.1691185	102.9094875
-32.937302	6.265002	103.55513	-19.25952	13.186136	103.612068	36.693737	-3.46554	105.594215	34.355965	31.551716	102.427963	35.524851	14.043088	104.011089	-74.043891	12.329184	103.213047
-33.43446	9.047547	102.93988	-19.256956	13.333507	103.022934	36.424347	-3.329547	103.682365	34.040894	31.619328	101.162529	35.2326205	14.1448905	102.422447	-73.7465325	12.5221235	103.623421
-34.104515	13.302191	101.930473	-19.188816	13.604138	101.68853	35.781006	-2.840136	99.958336	33.325058	31.862322	98.469032	34.553032	14.511093	99.213684	-72.930664	12.697183	104.163376
-34.428555	16.174261	101.264503	-19.188734	13.81554	100.663269	35.201847	-2.398239	97.294586	32.78677	32.174736	96.468689	33.9943085	14.8882485	96.8816375	-72.3717765	12.7428315	104.4449005
-34.672283	19.075754	100.734756	-19.293137	14.039058	99.634865	34.524948	-1.923007	94.592766	32.192123	32.584877	94.64312	33.3585355	15.330935	94.617943	-71.9448095	12.747181	104.651787
-34.773567	21.934982	100.293365	-19.453054	14.229579	98.618111	33.603054	-1.271607	92.288605	31.677107	33.013462	93.142036	32.6400805	15.8709275	92.7153205	-71.5461885	12.5882305	104.5209015
-34.749355	24.728603	100.027313	-19.736961	14.46734	97.777382	32.905922	-0.76018	90.547379	31.217756	33.419773	92.273811	32.061839	16.3297965	91.410595	-71.535761	12.6048835	104.144169
-34.625175	27.448963	99.898354	-20.107595	14.699062	97.153648	32.302933	-0.249499	89.350929	30.911148	33.860134	92.065903	31.6070405	16.8053175	90.708416	-71.8222305	12.5928065	103.59888
-34.338364	30.081133	100.008202	-20.492668	14.902894	96.790695	31.816944	0.196896	88.724129	30.768723	34.269722	92.300255	31.2928335	17.233309	90.512192	-72.2781695	12.572479	103.069198
-33.627983	33.801514	100.385963	-21.022179	15.291317	96.520401	31.477388	0.738617	88.59742	30.614237	34.834003	93.160179	31.0458125	17.78631	90.8787995	-73.0901705	12.796324	102.1620025
-32.967018	36.142498	100.636185	-21.336531	15.577126	96.485405	31.434414	1.081237	88.968948	30.511438	35.20142	93.848946	30.972926	18.1413285	91.408947	-73.645988	13.0129235	101.561863
-32.183517	38.35527	100.883652	-21.558077	15.8291	96.645035	31.515079	1.413622	89.651169	30.44149	35.539368	94.677887	30.9782845	18.476495	92.164528	-74.0944385	13.181705	101.125542
-31.322279	40.40065	101.198151	-21.691311	16.033953	96.987617	31.728415	1.640844	90.652618	30.443684	35.803787	95.73082	31.0860495	18.7223155	93.191719	-74.4686715	13.3455905	100.783515
-30.275021	42.333263	101.55159	-21.790972	16.16951	97.503456	32.081039	1.759759	91.99865	30.467781	35.982029	97.008263	31.27441	18.870894	94.5034565	-74.856354	13.468126	100.5034555
-29.192717	44.128696	102.055977	-21.849648	16.265667	98.187294	32.533607	1.769018	93.592491	30.524769	36.01561	98.871628	31.529188	18.892314	96.2320595	-75.228484	13.63902	100.1425285
-27.963888	45.694561	103.012527	-21.97237	16.232077	99.120918	32.849823	1.541497	95.638092	30.95837	35.880787	101.436272	31.9040965	18.711142	98.537182	-75.8488365	13.753012	99.704654
-26.111328	47.675438	105.52993	-22.255697	16.067781	100.726822	33.098404	0.819293	99.133095	31.901909	35.23526	105.949036	32.5001565	18.0272765	102.5410655	-77.0115505	14.1082855	98.9125785
-24.752327	48.715912	107.42997	-22.440838	15.952258	101.677025	33.043732	0.183816	101.415977	32.487797	34.747044	108.759834	32.7657645	17.46543	105.0879055	-77.6474405	14.439086	98.2661445
-23.447136	49.774082	108.994583	-22.628897	15.957724	102.49968	32.964359	-0.317659	103.156937	32.928665	34.361137	110.804512	32.946512	17.021739	106.9807245	-78.204306	14.893709	98.0186355
-22.105082	50.731628	109.957314	-22.845085	16.119347	102.922333	32.77486	-0.534359	104.25103	33.120232	34.171642	111.980759	32.947546	16.8186415	108.1158945	-78.637716	15.4200525	97.7287715
-20.853788	51.673687	110.471031	-22.949881	16.373297	103.160896	32.629868	-0.510497	104.849258	33.120667	34.239944	112.59687	32.8752675	16.8647235	108.723064	-78.7750295	15.8818705	97.598728
-19.618229	52.463352	110.880157	-23.054432	16.633364	103.309776	32.582962	-0.308312	105.13842	33.027012	34.463139	112.920471	32.804987	17.0774135	109.0294455	-78.913851	16.1893145	97.5901065
-18.457495	53.027714	111.277451	-23.204344	16.880278	103.46048	32.544636	-0.004783	105.304733	32.911758	34.78474	113.070389	32.728197	17.3899785	109.187561	-79.136885	16.3705775	97.733399
-16.826557	53.539551	111.840042	-23.374922	17.180542	103.613602	32.463551	0.442999	105.362793	32.758801	35.249756	113.254417	32.611176	17.8463775	109.308605	-79.36102	16.5147065	97.918599
-15.818632	53.620792	112.168777	-23.522987	17.351784	103.678429	32.377724	0.724048	105.397621	32.645962	35.504314	113.384117	32.511843	18.114181	109.390869	-79.557817	16.589387	97.965989
-14.802274	53.486561	112.448502	-23.627844	17.500793	103.765259	32.336254	0.953487	105.442253	32.527779	35.720005	113.578735	32.4320165	18.336746	109.510494	-79.6877045	16.66484	98.020024
-13.912066	53.202606	112.671875	-23.52388	17.506304	103.790367	32.285469	1.123116	105.51001	32.437298	35.922501	113.751198	32.3613835	18.5228085	109.630604	-79.4091435	16.4897995	97.95013
-13.021787	52.73111	112.737129	-23.576176	17.633043	103.844238	32.220734	1.285877	105.574242	32.363541	36.101444	113.856209	32.2921375	18.6936605	109.7152255	-79.4444895	16.5724255	97.9732505
-12.180744	52.055431	112.702049	-23.650036	17.771305	103.856621	32.19194	1.437166	105.643173	32.313286	36.271824	113.913597	32.252613	18.854495	109.778385	-79.552685	16.688115	97.934857
-11.385319	51.300941	112.52195	-23.667509	17.958405	103.983437	32.170002	1.575114	105.682121	32.271484	36.456825	113.931931	32.220743	19.0159695	109.807026	-79.555761	16.9008405	98.159848
-10.32698	49.796387	112.044945	-23.714508	18.240772	103.960716	32.16087	1.785789	105.776703	32.247822	36.734318	113.865746	32.204346	19.2600535	109.8212245	-79.633362	17.2214905	98.1002075
-9.683331	48.589294	111.603775	-23.916586	18.542475	104.146255	32.161388	1.907905	105.849052	32.234356	36.901398	113.790657	32.197872	19.4046515	109.8198545	-80.031044	17.6802985	98.4726555
-9.11979	47.263615	111.076859	-23.877106	18.7197	104.121933	32.192554	2.000533	105.973099	32.537235	36.936951	113.527473	32.3648945	19.468742	109.750286	-80.1191065	17.970658	98.49358
-8.598993	45.74334	110.484612	-23.841944	18.861446	104.063591	32.253803	2.063035	106.133308	32.555546	37.089165	113.367424	32.4046745	19.5761	109.750366	-80.0885625	18.146792	98.376816
-8.14221	44.128819	109.746567	-23.828407	19.031277	103.98835	32.304657	2.076841	106.28756	32.251343	37.334278	113.302704	32.278	19.7055595	109.795132	-79.934814	18.3569945	98.181568
-7.771368	42.355869	108.877495	-23.774933	19.160654	103.907982	32.315022	2.088242	106.420753	32.239532	37.448414	112.905884	32.277277	19.768328	109.6633185	-79.827143	18.55298	98.1526455
-7.437635	40.489876	107.962074	-23.771587	19.329327	103.80703	32.310322	2.097894	106.535408	32.216648	37.534943	112.356567	32.263485	19.8164185	109.4459875	-79.806659	18.8422355	98.1680725
-7.092156	37.473663	106.515266	-23.666616	19.647419	103.608963	32.341896	2.128156	106.719765	32.203651	37.665829	111.329361	32.2727735	19.8969925	109.024563	-79.6060055	19.3978455	98.193363
-6.946825	35.374088	105.537498	-23.552387	19.86799	103.355171	32.405151	2.170578	106.806885	32.170406	37.74308	110.536644	32.2877785	19.956829	108.6717645	-79.3925525	19.779151	98.0385775
-6.85633	33.180775	104.601654	-23.398941	20.006229	103.050079	32.500195	2.238555	106.761124	32.109322	37.818298	109.681152	32.3047585	20.0284265	108.221138	-79.1026405	19.9840315	97.87902
-6.852768	30.974392	103.697525	-23.260454	20.210712	102.656021	32.567902	2.361868	106.759117	32.100464	37.874401	108.733604	32.334183	20.1181345	107.7463605	-78.855091	20.3032895	97.5656815
-6.910413	28.729477	102.950439	-23.162226	20.434725	102.279366	32.69305	2.425639	106.820656	32.036934	37.969505	107.902145	32.364992	20.197572	107.3614005	-78.689444	20.671878	97.1973315
-7.048393	26.455933	102.413109	-23.039112	20.618624	102.012405	32.799675	2.534318	106.986496	32.017708	38.063332	107.237923	32.4086915	20.298825	107.1122095	-78.4869155	20.938423	96.9126005
-7.255519	24.190601	102.127899	-22.876974	20.765772	101.836243	32.904125	2.601871	107.245934	32.068035	38.111668	106.688179	32.48608	20.3567695	106.9670565	-78.240028	21.1747745	96.7054295
-7.697684	20.862713	102.032509	-22.677256	20.933346	101.672722	33.073265	2.612272	107.691071	32.276108	38.08572	106.179718	32.6746865	20.348996	106.9353945	-78.0291985	21.517696	96.4100495
-8.080379	18.710779	102.10656	-22.526434	20.998669	101.636574	33.228184	2.57965	107.994858	32.454182	38.040081	105.974174	32.841183	20.3098655	106.984516	-77.894051	21.6874725	96.288632
-8.522776	16.611172	102.310005	-22.361139	21.058475	101.670387	33.358456	2.514956	108.254478	32.65443	38.012348	105.890236	33.006443	20.263652	107.072357	-77.728721	21.853298	96.268417
-9.012819	14.602759	102.483643	-22.181976	21.058048	101.716209	33.47176	2.511794	108.432457	32.863518	37.999546	105.823746	33.167639	20.25567	107.1281015	-77.531591	21.860426	96.3043165
-9.589482	12.700565	102.666367	-22.001015	21.075445	101.769409	33.614544	2.507199	108.498787	33.070026	38.011662	105.794418	33.342285	20.2594305	107.1466025	-77.344315	21.8914595	96.3922155
-10.221917	10.869904	102.780128	-21.854856	21.08284	101.843735	33.756245	2.530939	108.474968	33.254848	38.069542	105.786118	33.5055465	20.3002405	107.130543	-77.2152585	21.8654395	96.556927
-10.901919	9.120456	102.940346	-21.731625	21.143688	101.900986	33.875565	2.588125	108.481453	33.417587	38.15472	105.767754	33.646576	20.3714225	107.1246035	-77.109826	21.9159535	96.6773685
-12.072056	6.69139	103.156982	-21.560556	21.21694	101.978622	34.019485	2.691865	108.513512	33.612148	38.251472	105.718338	33.8158165	20.4716685	107.115925	-76.9369285	21.9622115	96.841319
-12.936811	5.173931	103.328873	-21.4436	21.24593	102.015915	34.121441	2.756644	108.575989	33.726288	38.255657	105.603622	33.9238645	20.5061505	107.0898055	-76.8110645	21.9857095	96.9420245
-13.841131	3.764676	103.596054	-21.310953	21.290531	102.109619	34.2691	2.816594	108.723053	33.796761	38.227135	105.426468	34.0329305	20.5218645	107.0747605	-76.6548365	22.0591975	97.1444775
-14.786692	2.539922	103.93187	-21.143881	21.335592	102.21447	34.431755	2.884567	108.825806	33.809963	38.187523	105.150238	34.120859	20.536045	106.988022	-76.408621	22.135139	97.440918
-15.698306	1.269171	104.207405	-20.966578	21.326065	102.254417	34.632404	3.02826	108.806694	33.756771	38.172653	104.633904	34.1945875	20.6004565	106.720299	-76.1277435	22.0516735	97.788535
-16.664249	0.188488	104.442284	-20.753803	21.320366	102.219406	34.85231	3.141227	108.58638	33.689926	38.150196	104.039978	34.271118	20.6457115	106.313179	-75.778724	21.9950205	98.125633
-17.715616	-0.779077	104.636513	-20.568945	21.240675	102.188217	35.055332	3.180851	108.398796	33.679958	38.097694	103.440201	34.367645	20.6392725	105.9194985	-75.505535	21.8420775	98.4569355
-19.331594	-2.052511	104.874458	-20.370422	21.012104	102.24115	35.293423	3.152283	108.19696	33.750732	37.982925	102.939514	34.5220775	20.567604	105.568237	-75.2629215	21.456604	98.914063
-20.442202	-2.737888	105.037346	-20.272999	20.824797	102.363251	35.440834	3.109821	108.117722	33.772907	37.949089	102.82309	34.6068705	20.529455	105.470406	-75.1528685	21.120139	99.256096
-21.537479	-3.302873	105.138489	-20.195559	20.615929	102.473846	35.578552	3.060727	107.985046	33.799206	37.934612	102.736794	34.688879	20.4976695	105.36092	-75.079997	20.7341885	99.586772
-22.655581	-3.733289	105.137077	-20.105478	20.435133	102.546036	35.687134	3.054072	107.819641	33.868999	37.526691	102.641205	34.7780665	20.2903815	105.230423	-74.9890225	20.5798845	99.861649
-23.816662	-4.044915	105.064262	-20.029963	20.253082	102.599297	35.806725	3.033973	107.632401	33.888721	37.541008	102.60862	34.847723	20.2874905	105.1205105	-74.907649	20.2186735	100.0780835
-24.921894	-4.21188	105.027596	-19.921499	20.114222	102.671562	35.899662	3.042477	107.500801	33.933277	37.564705	102.623322	34.9164695	20.303591	105.0620615	-74.7594675	19.924853	100.2810625
-26.027945	-4.231386	104.9505	-19.837244	19.950621	102.772972	35.998913	3.004816	107.367912	33.969139	37.633003	102.647354	34.984026	20.3189095	105.007633	-74.658514	19.5823325	100.538311
-27.714216	-4.016926	104.867538	-19.730988	19.768356	102.96254	36.108402	2.965543	107.252136	34.030106	37.954193	102.8358	35.069254	20.459868	105.043968	-74.53123	19.076844	100.881112
-28.825653	-3.707959	104.888199	-19.704674	19.697289	103.133476	36.170101	2.899515	107.15387	34.080482	37.95591	102.918396	35.1252915	20.4277125	105.036133	-74.5346395	18.9668655	101.230819
-29.944912	-3.302296	104.884109	-19.677422	19.630747	103.315056	36.185646	2.863935	107.069572	34.116821	37.937828	103.015923	35.1512335	20.4008815	105.0427475	-74.5060775	18.8606125	101.5873645
-31.014061	-2.766479	104.886749	-19.645298	19.586246	103.478966	36.194679	2.794961	106.982079	34.167873	37.915119	103.13829	35.181276	20.35504	105.0601845	-74.471872	18.817452	101.8977475
-32.112839	-2.142354	104.86895	-19.619368	19.568344	103.63736	36.183117	2.769842	106.895218	34.227798	37.888344	103.260384	35.2054575	20.329093	105.077801	-74.4441935	18.807595	102.196919
-33.175652	-1.394784	104.83577	-19.585466	19.570061	103.773773	36.185204	2.692379	106.774567	34.295845	37.854115	103.366676	35.2405245	20.273247	105.0706215	-74.4114565	18.866875	102.4769245
-34.192127	-0.616368	104.718124	-19.561609	19.582935	103.831116	36.176907	2.644589	106.58004	34.352184	37.803429	103.407539	35.2645455	20.224009	104.9937895	-74.3877635	18.941861	102.6684425
-35.646713	0.761145	104.467583	-19.513443	19.585762	103.811203	36.154522	2.56527	106.186424	34.413757	37.74543	103.325531	35.2841395	20.15535	104.7559775	-74.3110255	19.016174	102.8664285
-36.580021	1.763089	104.231682	-19.456694	19.549709	103.728745	36.174435	2.542427	105.826378	34.422092	37.714645	103.193642	35.2982635	20.128536	104.51001	-74.2116515	18.970882	102.94748
-37.459393	2.813867	103.980896	-19.424898	19.52825	103.586288	36.15218	2.569334	105.372467	34.416031	37.694817	102.996918	35.2841055	20.1320755	104.1846925	-74.1339015	18.9244245	102.9878835
-38.300964	3.89147	103.648911	-19.399235	19.477411	103.362946	36.120667	2.553162	104.779945	34.39666	37.224388	102.685974	35.2586635	19.888775	103.7329595	-74.0571335	19.066047	102.9929325
-39.112724	5.065043	103.337944	-19.359221	19.39049	103.145538	36.069405	2.517341	104.144524	34.312431	37.171768	102.316811	35.190918	19.8445545	103.2306675	-73.90936	18.9364255	103.0604085
-39.839222	6.224475	103.069237	-19.386671	19.268408	102.939316	35.981972	2.495315	103.533089	34.185272	37.144783	101.951599	35.083622	19.820049	102.742344	-73.856964	18.716767	103.136288
-40.541164	7.422479	102.930817	-19.40542	19.101099	102.856209	35.877518	2.421637	103.020683	34.028812	37.402802	101.741043	34.953165	19.9122195	102.380863	-73.764005	18.2899785	103.331555
-41.475891	9.249271	102.999329	-19.49221	18.842754	102.906158	35.729977	2.312723	102.385902	33.843658	37.263527	101.649071	34.7868175	19.788125	102.0174865	-73.7712375	17.897383	103.7948295
-41.974403	10.513459	103.146111	-19.544186	18.715448	103.030632	35.620449	2.276158	102.099571	33.845364	36.804718	101.800446	34.7329065	19.540438	101.9500085	-73.8212785	17.890458	104.1112555
-42.442802	11.796391	103.299347	-19.553904	18.598288	103.146233	35.566891	2.187652	101.876961	33.778275	36.71912	101.887093	34.672583	19.453386	101.882027	-73.780391	17.74319	104.410439
-42.845783	13.045476	103.539063	-19.609219	18.500717	103.328827	35.492958	2.131853	101.685562	33.683586	37.033539	102.016891	34.588272	19.582696	101.8512265	-73.80671	17.418738	104.8064275
-43.13467	14.329682	103.811325	-19.656233	18.37562	103.516098	35.425724	2.069096	101.48455	33.675262	36.931522	102.227592	34.550493	19.500309	101.856071	-73.862959	17.250931	105.176125
-43.33358	15.5702	104.094986	-19.655069	18.259367	103.696182	35.353737	1.994733	101.284447	33.644424	36.868511	102.374146	34.4990805	19.431622	101.8292965	-73.8092185	17.087112	105.5630675
-43.468105	16.748302	104.364395	-19.711246	18.165295	103.81398	35.291065	1.932672	101.041161	33.639866	36.729439	102.437737	34.4654655	19.3310555	101.739449	-73.8879575	16.9995345	105.888511
-43.469791	18.549646	104.742874	-19.707888	18.001057	103.91301	35.15638	1.867264	100.542854	33.550892	36.576881	102.32412	34.353636	19.2220725	101.433487	-73.769412	16.7800415	106.392533
-43.434349	19.607122	104.921684	-19.741018	17.918644	103.876472	35.054935	1.852664	100.127945	33.454697	36.521652	102.111664	34.254816	19.187158	101.1198045	-73.736852	16.65013	106.6331395
-43.265533	20.704767	105.061127	-19.751194	17.83931	103.802727	34.916183	1.83881	99.699875	33.347546	36.443714	101.813873	34.1318645	19.141262	100.756874	-73.6342525	16.537358	106.84858
-42.982075	21.707052	105.155991	-19.79015	17.767485	103.715195	34.774677	1.851659	99.328331	33.230721	36.409958	101.545273	34.002699	19.1308085	100.436802	-73.582999	16.4041615	106.993588
-42.664452	22.630417	105.262115	-19.864407	17.710005	103.647339	34.64793	1.858225	99.075302	33.054138	36.395424	101.352646	33.851034	19.1268245	100.213974	-73.579848	16.2931855	107.080704
-42.221149	23.484266	105.33345	-19.973955	17.634302	103.613304	34.562248	1.865941	98.926903	32.890457	36.354698	101.266968	33.7263525	19.1103195	100.0969355	-73.6742625	16.1582845	107.1296725
-41.583931	24.097738	105.317101	-20.078644	17.531761	103.627266	34.477272	1.876467	98.861687	32.758522	36.382984	101.285233	33.617897	19.1297255	100.07346	-73.775185	15.9337965	107.181072
-40.811924	25.26952	105.441299	-20.247448	17.382849	103.660309	34.365013	1.891349	98.873627	32.565285	36.419849	101.400696	33.465149	19.155599	100.1371615	-73.960045	15.610099	107.1834565
-40.074055	25.805792	105.50338	-20.381536	17.280479	103.703484	34.322956	1.886907	98.930519	32.432251	36.408813	101.525024	33.3776035	19.14786	100.2277715	-74.1406755	15.413098	107.1791965
-39.262985	26.26144	105.5308	-20.492237	17.186651	103.730583	34.288052	1.903997	99.013603	32.319511	36.432037	101.68232	33.3037815	19.168017	100.3479615	-74.2882555	15.205285	107.1132045
-38.200882	26.553669	105.395821	-20.602434	17.083235	103.748573	34.269295	1.877656	99.149681	32.235321	36.424313	101.842476	33.252308	19.1509845	100.4960785	-74.457176	15.0154855	107.0010675
-37.3629	26.992956	105.312241	-20.688822	16.971199	103.738716	34.275387	1.830487	99.315178	32.182186	36.420185	101.968048	33.2287865	19.125336	100.641613	-74.6064305	14.817062	106.835819
-36.301075	27.269468	105.132088	-20.725489	16.830196	103.730919	34.28709	1.757896	99.486526	32.11385	36.374775	102.031479	33.20047	19.0663355	100.7590025	-74.651448	14.5940565	106.7028355
-35.148495	27.450912	104.821632	-20.813721	16.776722	103.603241	34.287991	1.651928	99.718803	32.065472	36.285259	102.041519	33.1767315	18.9685935	100.880161	-74.8041735	14.5848505	106.326321
-33.369507	27.672173	103.944923	-20.900436	16.717815	103.251602	34.343758	1.363029	100.283798	32.058853	36.065109	101.964859	33.2013055	18.714069	101.1243285	-75.0021775	14.721561	105.3788755
-32.068027	27.776846	103.106079	-20.997835	16.744209	102.837715	34.406788	1.096732	100.747787	32.083847	35.848652	101.878288	33.2453175	18.472692	101.3130375	-75.2409875	15.015726	104.3623925
-30.777565	27.862724	102.111961	-21.075382	16.736795	102.248093	34.433723	0.795149	101.231979	32.128815	35.595531	101.772842	33.281269	18.19534	101.5024105	-75.432033	15.27825	102.9937755
-29.437515	27.873522	100.968887	-21.129023	16.696833	101.51355	34.460323	0.448924	101.681938	32.201904	35.300777	101.627983	33.3311135	17.8748505	101.6549605	-75.5891595	15.5188155	101.3721395
-28.041193	27.904242	99.830849	-21.188992	16.658989	100.659332	34.430965	0.116457	102.029076	32.305531	34.958797	101.49498	33.368248	17.537627	101.762028	-75.746232	15.780351	99.556636
-26.754593	27.86414	98.780334	-21.245865	16.544861	99.803291	34.355331	-0.202122	102.26297	32.402672	34.610512	101.421806	33.3790015	17.204195	101.842388	-75.8707315	15.885527	97.764194
-25.354034	27.783112	97.886147	-21.286015	16.444469	99.01519	34.279488	-0.541747	102.332237	32.509415	34.340996	101.395264	33.3944515	16.8996245	101.8637505	-75.9664815	15.9893135	96.1666295
-23.329193	27.71171	97.157028	-21.313864	16.237289	98.157661	34.143265	-0.9127	102.084312	32.647133	33.993401	101.39254	33.395199	16.5403505	101.738426	-76.022927	15.9342275	94.576896
-22.053074	27.602392	96.935226	-21.264133	16.096148	97.780327	34.107216	-1.087765	101.820496	32.755264	33.830364	101.481888	33.43124	16.3712995	101.651192	-75.959506	15.8209965	93.909462
-20.787876	27.499142	96.828255	-21.274586	16.005243	97.521553	34.038849	-1.170059	101.562248	32.855461	33.744072	101.596405	33.447155	16.2870065	101.5793265	-75.996327	15.7234795	93.4637795
-19.554111	27.375931	96.883392	-21.295715	15.928686	97.409241	33.983242	-1.229494	101.298843	32.881771	33.704491	101.658333	33.4325065	16.2374985	101.478588	-76.0239365	15.6198735	93.339894
-18.420261	27.239128	97.020271	-21.364706	15.941574	97.417732	33.896168	-1.208293	101.204231	32.821541	33.68354	101.673805	33.3588545	16.2376235	101.439018	-76.0882665	15.6455245	93.396446
-17.304262	27.048758	97.105003	-21.443539	15.97839	97.48011	33.841869	-1.198222	101.199745	32.734318	33.689892	101.696075	33.2880935	16.245835	101.44791	-76.1751715	15.710945	93.51231
-16.218393	26.840147	97.206207	-21.546797	16.03195	97.572968	33.748253	-1.192708	101.257721	32.659256	33.699356	101.674339	33.2037545	16.253324	101.46603	-76.2973485	15.810576	93.679906
-14.725587	26.49259	97.427628	-21.708506	16.050955	97.746742	33.58223	-1.246178	101.311134	32.543415	33.603035	101.601395	33.0628225	16.1784285	101.4562645	-76.4798345	15.9234815	94.0372195
-13.715256	26.165407	97.580872	-21.828682	16.011971	97.881905	33.480721	-1.333201	101.329979	32.466652	33.508755	101.611221	32.9736865	16.087777	101.4706	-76.6310505	15.936165	94.29321
-12.801931	25.800714	97.775253	-21.898119	15.915886	98.028015	33.397835	-1.429095	101.335312	32.402031	33.432613	101.687584	32.899933	16.001759	101.511448	-76.696171	15.830013	94.544582
-11.888295	25.416916	97.973923	-21.996855	15.798532	98.150581	33.320179	-1.537093	101.274811	32.354935	33.356979	101.776924	32.837557	15.909943	101.5258675	-76.831267	15.687121	94.7752945
-11.036192	24.972933	98.127457	-22.101234	15.668336	98.239304	33.217152	-1.658804	101.165665	32.283463	33.254173	101.869873	32.7503075	15.7976845	101.517769	-76.9527755	15.5389875	94.960839
-10.17984	24.504856	98.198311	-22.19487	15.561544	98.232437	33.120216	-1.743929	101.032684	32.216293	33.161709	101.959702	32.6682545	15.70889	101.496193	-77.0579945	15.414198	94.968681
-9.405019	24.017357	98.190514	-22.290478	15.464274	98.112427	33.05426	-1.853722	100.873306	32.151546	33.081089	102.048409	32.602903	15.6136835	101.4608575	-77.183859	15.3148645	94.7639965
-8.260183	23.21073	97.924492	-22.394726	15.372183	97.735252	32.901333	-1.950875	100.616798	32.053242	33.007442	102.018799	32.4772875	15.5282835	101.3177985	-77.2667395	15.2160825	94.1527055
-7.50876	22.618326	97.652367	-22.497854	15.34535	97.391891	32.766476	-2.038101	100.366356	31.94137	32.911098	101.835129	32.353923	15.4364985	101.1007425	-77.349631	15.2542015	93.6830395
-6.811335	22.000784	97.287643	-22.559715	15.334727	97.014259	32.62389	-2.085975	100.128151	31.807127	32.809044	101.604691	32.2155085	15.3615345	100.866421	-77.3349385	15.3079195	93.162097
-6.198503	21.349102	96.977127	-22.653965	15.347658	96.659973	32.512783	-2.170338	99.938873	31.681412	32.700558	101.432121	32.0970975	15.26511	100.685497	-77.4050275	15.430206	92.634449
-5.634472	20.626829	96.783379	-22.740646	15.366106	96.372475	32.417885	-2.214912	99.82753	31.586319	32.62431	101.35038	32.002102	15.204699	100.588955	-77.483394	15.527513	92.155995
-5.090731	19.862553	96.698257	-22.77615	15.35293	96.229073	32.338108	-2.288371	99.77285	31.553516	32.576958	101.410316	31.945812	15.1442935	100.591583	-77.498112	15.5615665	91.866563
-4.630975	19.043772	96.737053	-22.826773	15.327036	96.201828	32.314404	-2.366039	99.81691	31.57863	32.537064	101.679016	31.946517	15.0855125	100.747963	-77.600063	15.5685595	91.655693
-4.068868	17.734221	96.936157	-22.860262	15.307671	96.358871	32.33107	-2.457175	100.053085	31.705444	32.572186	102.314499	32.018257	15.0575055	101.183792	-77.738781	15.5578365	91.53395
-3.77721	16.79471	97.128845	-22.860353	15.307802	96.530151	32.367451	-2.486613	100.212166	31.826548	32.586456	102.740654	32.0969995	15.0499215	101.47641	-77.8177055	15.5656825	91.583892
-3.547068	15.844692	97.28019	-22.859066	15.345134	96.668526	32.393147	-2.504716	100.299515	31.927999	32.625217	103.108307	32.160573	15.0602505	101.703911	-77.878705	15.6300175	91.633141
-3.477077	14.86226	97.322914	-22.838125	15.395223	96.801392	32.392849	-2.48004	100.329987	32.013374	32.650528	103.306236	32.2031115	15.085244	101.8181115	-77.8793615	15.705202	91.7846725
-3.464717	13.879909	97.261009	-22.808891	15.523007	96.854073	32.40815	-2.44097	100.323334	32.095901	32.688541	103.364433	32.2520255	15.1237855	101.8438835	-77.8698075	15.9222285	91.8642625
-3.531493	12.856801	97.199974	-22.800987	15.667502	96.908607	32.410225	-2.394635	100.334869	32.131058	32.752125	103.314522	32.2706415	15.178745	101.8246955	-77.8726155	16.156259	91.9925185
-3.62303	11.798164	97.097618	-22.748901	15.845612	96.890602	32.413353	-2.340278	100.403084	32.175949	32.793705	103.151466	32.294651	15.2267135	101.777275	-77.792453	16.4645105	92.003929
-3.991797	10.119284	96.945503	-22.708851	16.109648	96.85527	32.429001	-2.329846	100.566818	32.233082	32.806431	102.805351	32.3310415	15.2382925	101.6860845	-77.7487435	16.9810035	92.0244555
-4.2838	9.024493	96.953979	-22.623665	16.241411	96.790627	32.453014	-2.419086	100.772079	32.301228	32.744698	102.523354	32.377121	15.162806	101.6477165	-77.624451	17.320016	91.9335375
-4.64395	7.853342	96.956367	-22.533884	16.370077	96.767654	32.508514	-2.536417	100.985741	32.397331	32.633286	102.224266	32.4529225	15.0484345	101.6050035	-77.5206905	17.6917195	91.9303045
-5.072342	6.694492	96.982399	-22.401733	16.398794	96.745384	32.56818	-2.661272	101.219902	32.509468	32.466377	101.92144	32.538824	14.9025525	101.570671	-77.34229	17.8950355	91.920097
-5.532846	5.565348	97.068077	-22.252508	16.418665	96.748802	32.649559	-2.843456	101.415543	32.635216	32.285561	101.622734	32.6423875	14.7210525	101.5191385	-77.1474035	18.1162775	91.9784655
-6.107868	4.463356	97.173569	-22.048054	16.369495	96.781036	32.77021	-2.994241	101.568687	32.761745	32.104687	101.359329	32.7659775	14.555223	101.464008	-76.8620855	18.183767	92.098064
-6.672511	3.405909	97.283745	-21.849077	16.308537	96.84874	32.90926	-3.152587	101.705315	32.929695	31.925833	101.137924	32.9194775	14.386623	101.4216195	-76.6176315	18.230451	92.2758605
-7.657649	1.927703	97.447533	-21.55649	16.188961	97.021805	33.154018	-3.342285	101.824722	33.170364	31.75996	100.970589	33.162191	14.2088375	101.3976555	-76.275171	18.1690845	92.6459545
-8.381226	1.017733	97.57476	-21.394604	16.105165	97.162468	33.285042	-3.395401	101.833557	33.329845	31.710152	100.932716	33.3074435	14.1573755	101.3831365	-76.0966515	18.0529545	92.9417995
-9.131941	0.160093	97.6147	-21.262863	16.040833	97.278229	33.421276	-3.402219	101.781311	33.489204	31.696611	100.912651	33.45524	14.147196	101.346981	-75.980966	17.93447	93.209477
-9.937663	-0.589246	97.529373	-21.145512	15.983784	97.348328	33.543465	-3.394244	101.693581	33.623425	31.735983	100.961876	33.583445	14.1708695	101.3277285	-75.874469	17.7966985	93.3689275
-10.746724	-1.291467	97.453423	-21.060505	15.95704	97.37558	33.636101	-3.337992	101.567879	33.749931	31.822649	101.052711	33.693016	14.2423285	101.310295	-75.814026	17.6717515	93.440865
-11.651314	-1.958733	97.315147	-20.989918	15.963849	97.357666	33.690868	-3.236515	101.465584	33.8419	31.938601	101.146408	33.766384	14.351043	101.305996	-75.74622	17.576655	93.409336
-12.561354	-2.56705	97.171844	-20.999218	16.012506	97.339439	33.731171	-3.13542	101.336739	33.900387	32.070068	101.27478	33.815779	14.467324	101.3057595	-75.814215	17.557688	93.3731185
-14.010578	-3.357255	96.947548	-21.033049	16.099327	97.324478	33.729107	-2.935954	101.237778	33.872444	32.287083	101.397369	33.8007755	14.6755645	101.3175735	-75.8668735	17.5230895	93.3313825
-15.023677	-3.84188	96.855682	-21.104362	16.189747	97.351524	33.705418	-2.826254	101.206184	34.127327	32.282265	101.277473	33.9163725	14.7280055	101.2418285	-76.1250965	17.6514885	93.4612195
-16.079994	-4.284698	96.833595	-21.128208	16.293379	97.385429	33.649956	-2.710134	101.196335	34.078213	32.400684	101.287224	33.8640845	14.845275	101.2417795	-76.1205005	17.741483	93.5290785
-17.155283	-4.660947	96.835846	-21.176939	16.387163	97.460007	33.62513	-2.57665	101.203384	34.02879	32.482929	101.24929	33.82696	14.9531395	101.226337	-76.180838	17.8211865	93.693677
-18.304214	-5.051604	96.927895	-21.197784	16.488882	97.568657	33.605965	-2.484009	101.252411	33.686401	32.708977	101.357582	33.646183	15.112484	101.3049965	-76.041751	17.86528	93.8323175
-19.389585	-5.33216	97.10257	-21.215096	16.592909	97.704041	33.601379	-2.371899	101.342926	33.940594	32.686699	101.140678	33.7709865	15.1574	101.241802	-76.2011785	18.028418	94.16628
-20.509033	-5.583476	97.362968	-21.200045	16.644789	97.853378	33.610985	-2.285194	101.4478	33.911942	32.753002	100.984131	33.7614635	15.233904	101.2159655	-76.1615535	18.055674	94.4907905
-22.284857	-5.93402	97.853333	-21.150887	16.751604	98.100227	33.669548	-2.254463	101.605354	33.518505	32.887035	100.787163	33.5940265	15.316286	101.1962585	-75.8958005	18.186922	95.0041955
-23.428547	-6.082413	98.276611	-21.068134	16.729984	98.300873	33.725334	-2.279764	101.70224	33.491577	32.818665	100.437271	33.6084555	15.2694505	101.0697555	-75.7447235	18.1905175	95.5319905
-24.59177	-6.140137	98.775368	-20.980995	16.686531	98.566864	33.797951	-2.321639	101.737892	33.447124	32.735519	100.117851	33.6225375	15.20694	100.9278715	-75.5845275	18.166122	96.2058565
-25.767649	-6.205227	99.342033	-20.847973	16.578377	98.952362	33.891712	-2.38687	101.778343	33.421398	32.629318	99.840195	33.656555	15.121224	100.809269	-75.352501	18.03553	97.095455
-26.832819	-6.146541	99.993286	-20.735371	16.471737	99.388939	33.960629	-2.466354	101.845459	33.4561	32.489819	99.600624	33.7083645	15.0117325	100.7230415	-75.1791065	17.9317415	98.0548365
-27.893955	-6.012896	100.630615	-20.582846	16.366724	99.818161	34.068539	-2.571414	101.909897	33.507519	32.385246	99.445122	33.788029	14.906916	100.6775095	-74.953721	17.826532	98.9588125
-28.994316	-5.780913	101.194275	-20.445951	16.263559	100.252686	34.164436	-2.656516	101.978539	33.563892	32.267509	99.340096	33.864164	14.8054965	100.6593175	-74.756066	17.7216215	99.8460545
-30.469561	-5.292021	101.894699	-20.300613	16.143908	100.794769	34.26894	-2.783016	102.038368	33.637409	32.142643	99.271645	33.9531745	14.6798135	100.6550065	-74.5544005	17.6080025	100.9345315
-31.438599	-4.890965	102.261963	-20.218309	16.085743	101.101875	34.312691	-2.813227	102.055504	33.693306	32.114914	99.278282	34.0029985	14.6508435	100.666893	-74.4396165	17.5206425	101.536857
-32.337845	-4.319784	102.56411	-20.128401	16.040777	101.350113	34.356689	-2.821892	102.066849	33.746243	32.117683	99.306671	34.051466	14.6478955	100.68676	-74.308268	17.4336585	102.013466
-33.20536	-3.728945	102.815094	-20.070896	16.031498	101.569366	34.417309	-2.822116	102.059052	33.800346	32.141518	99.34626	34.1088275	14.659701	100.702656	-74.2506195	17.403295	102.436076
-33.907967	-3.02336	103.041779	-20.017204	16.05068	101.772926	34.450722	-2.794423	102.05439	33.829636	32.17638	99.363579	34.140179	14.6909785	100.7089845	-74.174587	17.4103815	102.8368675
-34.640682	-2.254244	103.240501	-19.947783	16.083639	101.943565	34.489162	-2.77106	102.024376	33.858047	32.20536	99.336609	34.1736045	14.71715	100.6804925	-74.0691705	17.450128	103.2066375
-35.263664	-1.366188	103.457817	-19.874271	16.160734	102.060509	34.508835	-2.729098	102.007271	33.912754	32.205845	99.274124	34.2107945	14.7383735	100.6406975	-73.9593365	17.5830945	103.4803205
-36.08073	0.101387	103.456619	-19.782856	16.30949	102.073395	34.578003	-2.723011	102.064224	33.991779	32.235107	99.206886	34.284891	14.756048	100.635555	-73.850603	17.862932	103.511235
-36.508636	1.115367	103.209579	-19.767233	16.410906	101.885963	34.604824	-2.694923	102.144073	34.05669	32.262295	99.189034	34.330757	14.783686	100.6665535	-73.865223	18.038126	103.1053725
-36.890125	2.213636	102.608513	-19.77664	16.506018	101.485428	34.62645	-2.659403	102.240944	34.142761	32.286705	99.188889	34.3846055	14.813651	100.7149165	-73.9378855	18.198385	102.2559395
-37.245903	3.38943	101.724648	-19.798107	16.591274	100.849152	34.651264	-2.620887	102.354393	34.231174	32.341663	99.206253	34.441219	14.860388	100.780323	-74.037433	18.32216	100.917981
-37.517673	4.602276	100.631401	-19.841238	16.669529	100.096962	34.678192	-2.547296	102.395844	34.316818	32.404316	99.212692	34.497505	14.92851	100.804268	-74.179981	18.410548	99.389656
-37.73983	5.84698	99.498436	-19.847488	16.679434	99.345955	34.71701	-2.485451	102.369843	34.381042	32.505001	99.22702	34.549026	15.009775	100.7984315	-74.244002	18.349093	97.8934785
-37.8699	7.19677	98.494843	-19.823301	16.74008	98.678223	34.766277	-2.377873	102.27343	34.462681	32.639332	99.228058	34.614479	15.1307295	100.750744	-74.261081	18.3494305	96.605702
-38.006062	9.364219	97.471535	-19.688282	16.75597	98.055359	34.86454	-2.218542	101.945862	34.576077	32.874714	99.163078	34.7203085	15.328086	100.55447	-74.0968725	18.183854	95.556248
-38.02161	10.855886	97.100136	-19.574787	16.786442	97.862038	34.974083	-2.079811	101.661346	34.62336	33.035629	99.10672	34.7987215	15.477909	100.384033	-73.9482955	18.094975	95.340043
-37.976479	12.490847	96.987946	-19.450804	16.806866	97.816757	35.076736	-1.947348	101.371017	34.651806	33.180416	99.0243	34.864271	15.616534	100.1976585	-73.765879	17.997198	95.4358555
-37.943985	14.086525	97.003242	-19.324106	16.829447	97.863808	35.161263	-1.81561	101.128471	34.692562	33.291916	98.930786	34.9269125	15.738153	100.0296285	-73.5751245	17.920741	95.6979875
-37.864555	15.813251	97.062027	-19.255478	16.869183	97.975189	35.231762	-1.760671	100.997421	34.718414	33.351528	98.859909	34.975088	15.7954285	99.928665	-73.486044	17.9429375	96.021713
-37.700394	17.561773	97.130043	-19.206078	16.91169	98.068321	35.249825	-1.726592	100.98288	34.738888	33.370125	98.830124	34.9943565	15.8217665	99.906502	-73.4065125	18.0016135	96.23014
-37.599258	19.349878	97.080078	-19.227848	16.958048	98.146515	35.258461	-1.823269	100.99118	34.764706	33.344578	98.811378	35.0115835	15.7606545	99.901279	-73.4672795	18.1554415	96.391751
-37.26498	22.120584	96.999527	-19.216393	16.953888	98.152931	35.219402	-1.895931	100.950256	34.806389	33.253235	98.762421	35.0128955	15.678652	99.8563385	-73.4456815	18.229124	96.4495235
-36.999832	24.000717	96.851669	-19.164021	16.891407	98.099731	35.186897	-1.944347	100.803673	34.853535	33.18782	98.692986	35.020216	15.6217365	99.7483295	-73.348258	18.1610775	96.4511325
-36.66975	25.863976	96.881744	-19.130327	16.795832	98.088646	35.197632	-1.998098	100.501526	34.868923	33.15263	98.625549	35.0332775	15.577266	99.5635375	-73.2939315	18.014398	96.6137545
-36.354706	27.775305	96.938438	-19.085089	16.644062	98.069565	35.203617	-2.012325	100.026573	34.872799	33.150597	98.576988	35.038208	15.569136	99.3017805	-73.208386	17.718988	96.8373495
-35.930164	29.678436	97.162338	-19.04845	16.483086	98.008911	35.162773	-1.961889	99.394623	34.86171	33.201275	98.542389	35.0122415	15.619693	98.968506	-73.1091415	17.346479	97.049316
-35.517658	31.623205	97.448021	-19.052197	16.316122	97.948547	35.062675	-1.816612	98.67305	34.802055	33.255379	98.470177	34.932365	15.7193835	98.5716135	-73.036759	16.9128605	97.3254805
-35.024002	33.500164	97.903046	-19.077557	16.206207	97.902939	34.931694	-1.695776	97.80854	34.605259	33.266788	98.359177	34.7684765	15.785506	98.0838585	-72.9235905	16.626908	97.7220195
-34.222366	36.37973	98.682877	-19.164101	16.147421	97.680016	34.558525	-1.405594	96.31208	34.087555	33.281128	97.898743	34.32304	15.937767	97.1054115	-72.651242	16.357075	98.2546205
-33.684948	38.204811	99.24662	-19.321543	16.190645	97.423248	34.233181	-1.206209	95.205864	33.677109	33.238815	97.367157	33.955145	16.016303	96.2865105	-72.598231	16.364987	98.5599855
-33.009308	39.99651	99.713554	-19.547804	16.300783	97.059128	33.840008	-1.024937	94.018974	33.226032	33.328537	96.840202	33.53302	16.1518	95.429588	-72.628628	16.449766	98.688668
-32.284657	41.694199	100.139824	-19.788963	16.41596	96.638168	33.262302	-0.65025	92.903313	32.874577	33.438309	96.391914	33.0684395	16.3940295	94.6476135	-72.6463655	16.4378905	98.6287225
-31.47274	43.281399	100.533142	-20.055563	16.56905	96.204269	32.533367	-0.303601	92.025917	32.529675	33.597412	96.056541	32.531521	16.6469055	94.041229	-72.642647	16.4911945	98.367309
-30.677256	44.762871	100.89592	-20.367012	16.780136	95.913536	31.958595	0.023034	91.320183	32.218616	33.841862	95.942596	32.0886055	16.932448	93.6313895	-72.8226295	16.627824	98.1956825
-29.756502	46.127777	101.229385	-20.674936	17.024799	95.661232	31.522539	0.36067	90.794975	31.942606	34.075191	96.04248	31.7325725	17.2179305	93.4187275	-73.0824445	16.8316675	97.9037365
-28.302618	47.841896	101.691925	-21.069414	17.313917	95.381096	30.936995	0.841263	90.450821	31.751406	34.360317	96.486572	31.3442005	17.60079	93.4686965	-73.4830285	17.027044	97.2934955
-27.191761	48.801189	102.002045	-21.271412	17.497282	95.306564	30.705997	1.080777	90.446144	31.687853	34.512356	96.880394	31.196925	17.7965665	93.663269	-73.739749	17.1979975	96.949859
-25.985613	49.526344	102.230919	-21.432358	17.660635	95.291229	30.640919	1.270236	90.589508	31.624157	34.636997	97.361649	31.132538	17.9536165	93.9755785	-73.997254	17.3676535	96.6068795
-24.709078	50.162243	102.387741	-21.580444	17.815622	95.319595	30.671179	1.353097	90.893448	31.643528	34.737698	97.959068	31.1573535	18.0453975	94.426258	-74.3182415	17.5858465	96.212932
-23.415024	50.549961	102.586365	-21.667696	17.884613	95.42701	30.707064	1.391229	91.373283	31.739601	34.795753	98.61673	31.2233325	18.093491	94.9950065	-74.5587245	17.675735	95.8590135
-22.08124	50.712246	102.715347	-21.754862	17.935989	95.569389	30.782574	1.352036	92.022095	31.85355	34.820465	99.351212	31.318062	18.0862505	95.6866535	-74.827786	17.7857275	95.4521245
-20.66032	50.72477	102.794647	-21.8225	17.94639	95.74572	30.943829	1.29227	92.760735	31.951815	34.859058	100.069824	31.447822	18.075664	96.4152795	-75.092822	17.817116	95.0761605
-18.634689	50.451164	102.706299	-21.880369	17.949617	95.994446	31.20755	1.15605	93.933815	32.053471	34.915321	100.907066	31.6305105	18.0356855	97.4204405	-75.3912485	17.8635485	94.5684515
-17.187019	50.015114	102.501831	-21.89518	17.905687	96.116623	31.36628	1.034151	94.655067	32.110085	34.903057	101.349434	31.7381825	17.968604	98.0022505	-75.5285425	17.84277	94.2309955
-15.798189	49.422989	102.317406	-21.918839	17.808052	96.257896	31.510666	0.870741	95.375458	32.205185	34.810211	101.78717	31.8579255	17.840476	98.581314	-75.6956035	17.775628	93.934478
-14.394104	48.62598	102.146675	-21.919233	17.667732	96.41172	31.664345	0.638206	96.022919	32.267826	34.731953	102.160248	31.9660855	17.6850795	99.0915835	-75.8045515	17.6503845	93.7318565
-13.018809	47.695244	101.974106	-21.96653	17.520456	96.558151	31.804497	0.339057	96.584908	32.312729	34.591953	102.480492	32.058613	17.465505	99.5327	-75.991673	17.575407	93.583602
-11.650238	46.591599	101.768784	-21.995926	17.335777	96.700706	31.90064	0.043475	97.09227	32.349495	34.422615	102.724457	32.1250675	17.233045	99.9083635	-76.1169195	17.438509	93.4930485
-10.289827	45.35574	101.523682	-22.024109	17.133196	96.822578	31.981213	-0.232542	97.530121	32.38538	34.260731	102.943764	32.1832965	17.0140945	100.2369425	-76.2315145	17.2522975	93.4082135
-8.264785	43.247257	101.173828	-22.064369	16.86722	96.955032	32.035767	-0.632893	98.058601	32.432999	33.927448	103.114166	32.234383	16.6472775	100.5863835	-76.363121	17.0871625	93.3236805
-6.986759	41.725315	100.920555	-22.112741	16.73707	97.044525	32.049908	-0.836318	98.391258	32.420914	33.750862	103.238022	32.235411	16.457272	100.81464	-76.460893	17.016868	93.27441
-5.700863	40.057983	100.744072	-22.086943	16.599855	97.201622	32.070007	-1.038449	98.83506	32.422268	33.632797	103.47451	32.2461375	16.297174	101.154785	-76.4200235	16.902536	93.248459
-4.502814	38.281883	100.765694	-22.116423	16.516705	97.474594	32.099934	-1.242786	99.516312	32.498009	33.495895	103.943398	32.2989715	16.1265545	101.729855	-76.5318175	16.9068555	93.219333
-3.336408	36.333553	101.078201	-22.130804	16.379156	97.904495	32.198151	-1.475592	100.43969	32.639866	33.363495	104.725525	32.4190085	15.9439515	102.5826075	-76.6806165	16.8143605	93.2263825
-2.267129	34.270065	101.584663	-22.152666	16.277462	98.492813	32.33564	-1.679118	101.587883	32.811836	33.261726	105.814232	32.573738	15.791304	103.7010575	-76.87907	16.76362	93.2845685
-1.245807	32.052204	102.312233	-22.209934	16.133747	99.165344	32.576023	-1.895841	102.8312	33.006187	33.165585	107.106949	32.791105	15.634872	104.9690745	-77.210973	16.632622	93.3616135
0.154021	28.572664	103.360199	-22.202633	15.943087	100.165024	32.896782	-2.187048	104.807297	33.292572	33.050598	109.064865	33.094677	15.431775	106.936081	-77.499943	16.454399	93.393967
0.969118	26.169182	103.960922	-22.255793	15.844943	100.76339	33.155296	-2.374734	106.040634	33.440422	32.984947	110.218109	33.297859	15.3051065	108.1293715	-77.809445	16.3847795	93.3974085
1.730022	23.662489	104.401695	-22.265392	15.802735	101.257492	33.389412	-2.528485	107.135757	33.533627	32.948311	111.131332	33.4615195	15.209913	109.1335445	-77.9923035	16.395557	93.3814395
2.424726	21.070705	104.612289	-22.261703	15.784343	101.639511	33.56329	-2.694347	108.10318	33.593918	32.929516	111.717583	33.578604	15.1175845	109.9103815	-78.10201	16.4511015	93.3686405
3.019258	18.47105	104.669548	-22.217766	15.814076	101.834938	33.725697	-2.829149	108.799683	33.655216	32.917274	111.910965	33.6904565	15.0440625	110.355324	-78.1259885	16.5840895	93.314552
3.568406	15.812609	104.517761	-22.152884	15.838104	101.852188	33.851906	-3.008248	109.31839	33.66325	32.877613	111.734665	33.757578	14.9346825	110.5265275	-78.063346	16.7415255	93.1778485
3.991187	13.050066	104.271149	-22.036531	15.850379	101.77462	33.975132	-3.110427	109.666588	33.694942	32.812485	111.347511	33.835037	14.851029	110.5070495	-77.908099	16.849729	93.0421905
4.433651	8.85997	104.096291	-21.820412	15.813751	101.621544	34.201649	-3.36376	110.063148	33.789711	32.640656	110.654465	33.99568	14.638448	110.3588065	-77.636504	16.989054	92.8842815
4.564346	6.050579	104.165741	-21.645317	15.729919	101.5774	34.377605	-3.561792	110.354279	33.920784	32.468819	110.201965	34.1491945	14.4535135	110.278122	-77.4398285	17.0063245	92.876678
4.587481	3.219388	104.293846	-21.520044	15.601957	101.562859	34.533413	-3.82256	110.576736	34.083458	32.244701	109.774841	34.3084355	14.2110705	110.1757885	-77.3485235	16.9928435	92.9499295
4.503417	0.467951	104.521904	-21.337898	15.466783	101.499893	34.681831	-4.035469	110.790375	34.249886	31.968996	109.326302	34.4658585	13.9667635	110.0583385	-77.1416545	16.9668025	92.9414475
4.32201	-2.270201	104.788849	-21.129883	15.288937	101.438507	34.899323	-4.390496	110.916267	34.44138	31.686916	108.850906	34.6703515	13.64821	109.8835865	-76.9301175	16.929664	92.9934275
3.96846	-4.923481	105.095932	-20.941084	15.090391	101.390457	35.067429	-4.561964	110.973289	34.611744	31.352938	108.33242	34.8395865	13.395487	109.6528545	-76.7217545	16.785295	93.1280595
3.559509	-7.522471	105.433723	-20.696291	14.910104	101.339684	35.21907	-4.811988	111.092995	34.754986	31.020504	107.824303	34.987028	13.104258	109.458649	-76.37961	16.71595	93.220719
2.756459	-11.214094	105.979218	-20.341919	14.577605	101.300896	35.52124	-5.037426	111.076126	34.997852	30.540314	107.077721	35.259546	12.751444	109.0769235	-75.943384	16.403766	93.5248685
2.152129	-13.603478	106.400658	-20.102818	14.385878	101.299965	35.761524	-5.16406	111.110428	35.101765	30.252045	106.519791	35.4316445	12.5439925	108.8151095	-75.6372805	16.2277635	93.7848205
1.441221	-15.736826	106.900764	-19.880383	14.236951	101.27076	36.016357	-5.189668	110.994064	35.199661	30.03627	105.872169	35.608009	12.423301	108.4331165	-75.368775	16.050601	94.1084035
0.660345	-17.796862	107.305321	-19.61318	14.070457	101.141823	36.247757	-5.211467	110.76329	35.220303	29.845825	105.046616	35.73403	12.317179	107.904953	-74.96039	15.823735	94.378693
0.071337	-19.745461	107.622421	-19.372425	13.957174	100.934113	36.488144	-5.169436	110.463058	35.176556	29.645121	104.043686	35.83235	12.2378425	107.253372	-74.5772	15.6765055	94.614854
-1.020115	-21.394804	108.057152	-19.126863	13.829249	100.699425	36.728291	-5.185129	110.109619	35.109581	29.429636	103.113602	35.918936	12.1222535	106.6116105	-74.172662	15.5362445	94.7872395
-1.928198	-22.907827	108.492889	-18.931997	13.68468	100.56292	36.927689	-5.222045	109.950516	35.138351	29.227343	102.377495	36.03302	12.002649	106.1640055	-73.897014	15.366711	94.9618345
-3.351346	-24.132	109.021271	-18.717726	13.366122	100.592056	37.176964	-5.389869	109.816086	35.238533	28.91202	101.721558	36.2077485	11.7610755	105.768822	-73.6432005	14.9711685	95.41529
-4.247055	-23.815151	109.033249	-18.577681	13.122622	100.696861	37.316803	-5.515302	109.794365	35.304405	28.726372	101.430466	36.310604	11.605535	105.6124155	-73.465966	14.639709	95.7813065
-5.16152	-23.53875	109.084846	-18.479601	12.909494	100.823387	37.468021	-5.653026	109.737602	35.356701	28.563128	101.258919	36.412361	11.455051	105.4982605	-73.371563	14.363937	96.1485135
-6.087841	-23.079416	108.976852	-18.363438	12.672651	100.99279	37.596283	-5.754093	109.695091	35.399437	28.432972	101.159966	36.49786	11.3394395	105.4275285	-73.224736	14.0058625	96.5580515
-7.010628	-22.428175	108.718201	-18.300121	12.447015	101.176392	37.706905	-5.89056	109.639099	35.44577	28.319042	101.147507	36.5763375	11.214241	105.393303	-73.1765795	13.679789	96.959481
-8.040204	-21.672159	108.528534	-18.249557	12.225013	101.369705	37.792377	-5.960667	109.605659	35.48251	28.233919	101.223717	36.6374435	11.136626	105.414688	-73.1365575	13.3134	97.324722
-9.020784	-20.704231	108.227859	-18.229275	12.039761	101.578819	37.861526	-6.056237	109.573723	35.495995	28.200649	101.374176	36.6787605	11.072206	105.4739495	-73.1373105	13.007316	97.6836885
-10.539885	-18.964178	107.654449	-18.238726	11.781574	101.874802	37.944988	-6.125281	109.470154	35.497761	28.206591	101.681725	36.7213745	11.040655	105.5759395	-73.1988265	12.522493	98.1736645
-11.59421	-17.601158	107.175537	-18.242805	11.632794	102.067795	37.968739	-6.181963	109.339287	35.504414	28.235519	101.998055	36.7365765	11.026778	105.668671	-73.2221865	12.23881	98.466919
-12.564789	-16.102196	106.629471	-18.281523	11.492871	102.308289	37.961948	-6.294698	109.194588	35.542919	28.231445	102.460442	36.7524335	10.9683735	105.827515	-73.3154795	12.0173685	98.789063
-13.516909	-14.41958	105.998062	-18.292852	11.306027	102.597275	37.926159	-6.503525	108.997391	35.633705	28.176495	103.084755	36.779932	10.836485	106.041073	-73.365636	11.775569	99.153477
-14.610744	-12.70281	105.424156	-18.31311	11.094035	102.895393	37.834885	-6.820433	108.713104	35.824249	28.026474	103.739616	36.829567	10.6030205	106.22636	-73.455787	11.5850495	99.564426
-15.596698	-10.855052	104.656128	-18.313372	10.860271	103.123306	37.685692	-7.205744	108.149696	36.059395	27.7684	104.223442	36.8725435	10.281328	106.186569	-73.4992875	11.439214	100.060043
-16.637976	-8.943421	103.840569	-18.283154	10.661866	103.12722	37.490326	-7.563995	107.143913	36.24102	27.415895	104.28492	36.865673	9.92595	105.7144165	-73.431981	11.397782	100.5400235
-18.03154	-5.932714	102.205109	-18.178335	10.467132	102.553726	37.093121	-7.859629	104.709373	36.582741	26.671951	103.239372	36.837931	9.406161	103.9743725	-73.194601	11.528103	101.1330795
-18.925268	-3.80541	101.019455	-18.109163	10.407259	101.817032	36.754425	-7.852684	102.448883	36.48177	26.327005	102.042976	36.6180975	9.2371605	102.2459295	-72.8364235	11.5773575	101.3881345
-19.79343	-1.711537	99.708282	-18.043043	10.373829	100.805199	36.217281	-7.797916	99.811005	35.882648	26.249409	100.640396	36.0499645	9.2257465	100.2257005	-72.1360505	11.5219115	101.3846975
-20.600183	0.47407	98.390121	-18.03838	10.432964	99.65976	35.662308	-7.49757	97.086533	35.477562	26.181257	98.847733	35.569935	9.3418435	97.967133	-71.646695	11.5240845	101.352387
-21.31035	2.542203	97.144669	-18.115347	10.576393	98.433418	35.032185	-7.197454	94.582932	34.997704	26.317808	97.14679	35.0149445	9.560177	95.864861	-71.2456385	11.592609	101.001975
-21.997355	4.591632	96.094116	-18.324856	10.766526	97.264572	34.40007	-6.798407	92.520401	34.490021	26.533636	95.752258	34.4450455	9.8676145	94.1363295	-71.0947575	11.6654375	100.3928145
-22.544685	6.55781	95.251976	-18.516996	10.626773	96.423798	33.742073	-6.393909	90.919914	33.978828	26.723099	94.79834	33.8604505	10.164595	92.859127	-70.8944425	11.088951	99.988469
-23.027699	9.167114	94.375954	-19.301905	11.382938	95.165787	32.772392	-5.967087	89.520241	33.343678	26.992746	93.985474	33.058035	10.5128295	91.7528575	-71.661845	12.2530465	98.5787165
-23.543047	10.921328	94.022118	-19.77986	11.601247	94.655853	32.324471	-5.811204	89.231903	32.962189	27.15329	93.815819	32.64333	10.671043	91.523861	-72.20305	12.531451	97.787845
-23.841761	12.469552	93.885689	-20.246922	11.819863	94.297386	32.027729	-5.719447	89.289459	32.57769	27.33519	93.922554	32.3027095	10.8078715	91.6060065	-72.7965535	12.8318545	96.9887655
-24.352402	13.721025	93.827545	-20.646038	12.012865	94.130173	31.760899	-5.627006	89.513603	32.268341	27.482437	94.124733	32.01462	10.9277155	91.819168	-73.306696	13.0980145	96.441178
-24.6618	14.855109	93.914474	-21.00087	12.167251	94.100365	31.545984	-5.577033	89.895889	32.006012	27.613636	94.347755	31.775998	11.0183015	92.121822	-73.777738	13.3162005	96.078908
-24.857626	15.926039	93.996933	-21.285797	12.339613	94.156158	31.431622	-5.539778	90.421951	31.793522	27.741341	94.556137	31.612572	11.1007815	92.489044	-74.184166	13.5784445	95.823272
-24.856468	16.690462	94.094536	-21.505646	12.463793	94.20591	31.40041	-5.539258	91.000435	31.606403	27.864754	94.753502	31.5034065	11.162748	92.8769685	-74.5146985	13.764838	95.5348515
-25.134104	17.955086	94.337494	-21.709698	12.555298	94.36422	31.432871	-5.605624	91.95118	31.42775	27.948824	95.106216	31.4303105	11.1716	93.528698	-74.8497065	13.938996	95.199742
-25.052803	18.601778	94.500427	-21.804712	12.566895	94.535347	31.49165	-5.713949	92.574219	31.384975	27.916241	95.438919	31.4383125	11.101146	94.006569	-75.0477365	14.032644	95.064125
-24.908594	19.164171	94.653206	-21.853863	12.549509	94.741699	31.523457	-5.840132	93.154259	31.393454	27.858492	95.796532	31.4584555	11.00918	94.4753955	-75.1661815	14.089838	95.0080025
-24.801102	19.655571	94.827362	-21.914621	12.39852	94.876869	31.545597	-6.027757	93.667427	31.38924	27.764994	96.145332	31.4674185	10.8686185	94.9063795	-75.2966605	13.9284215	94.8473585
-24.599396	19.96562	95.09137	-21.985554	12.299443	95.092041	31.560337	-6.168356	94.137573	31.382359	27.676954	96.528221	31.471348	10.754299	95.332897	-75.442456	13.844587	94.851185
-24.397491	20.282652	95.305473	-22.064148	12.172791	95.277985	31.534714	-6.279478	94.562462	31.363302	27.630116	96.939621	31.449008	10.675319	95.7510415	-75.577304	13.670263	94.8049285
-24.150185	20.521978	95.516937	-22.167591	12.12491	95.532516	31.511242	-6.33655	94.966446	31.307253	27.628368	97.332916	31.4092475	10.645909	96.149681	-75.7444295	13.603911	94.915351
-23.692831	20.685606	95.787003	-22.381207	12.099463	95.849617	31.47743	-6.34599	95.68045	31.18906	27.743277	97.901665	31.333245	10.6986435	96.7910575	-76.095659	13.5002825	94.9081765
-23.372252	20.840063	95.908943	-22.523903	12.110209	96.059105	31.466284	-6.334177	96.249855	31.117094	27.819475	98.192032	31.291689	10.742649	97.2209435	-76.339495	13.477769	94.8972665
-23.044842	20.902336	96.006187	-22.650429	12.211579	96.245972	31.447216	-6.339133	96.884682	31.04027	27.879343	98.414543	31.243743	10.770105	97.6496125	-76.544601	13.653053	94.8423315
-22.745125	20.911139	96.083916	-22.755709	12.302651	96.438675	31.431871	-6.372495	97.574387	30.95046	27.893908	98.622421	31.1911655	10.7607065	98.098404	-76.7025835	13.8445955	94.778946
-22.451078	20.842432	96.192207	-22.863523	12.39784	96.696411	31.401989	-6.43449	98.306015	30.922392	27.883842	98.835091	31.1621905	10.724676	98.570553	-76.8892365	14.071004	94.822269
-22.136835	20.802828	96.326515	-22.900223	12.451966	96.999115	31.433218	-6.520246	98.995644	30.907494	27.87961	99.098679	31.170356	10.679682	99.0471615	-76.970802	14.22425	94.9510685
-21.769804	20.707962	96.571037	-22.95332	12.50588	97.322357	31.462198	-6.599089	99.631706	30.918112	27.882484	99.390617	31.190155	10.6416975	99.5111615	-77.096795	14.3700625	95.1335525
-21.160511	20.542542	96.977295	-22.972462	12.530863	97.815704	31.450003	-6.667974	100.354576	31.021276	27.86241	99.793556	31.2356395	10.597218	100.074066	-77.1805635	14.464508	95.557342
-20.804756	20.446505	97.317329	-22.974611	12.540939	98.138741	31.438755	-6.709208	100.657715	31.106604	27.847221	99.988548	31.2726795	10.5690065	100.3231315	-77.2219015	14.5128715	95.9543505
-20.465967	20.382679	97.61451	-22.914635	12.551745	98.485916	31.421656	-6.710288	100.813911	31.175816	27.852926	100.10244	31.298736	10.571319	100.4581755	-77.128006	14.532171	96.5136565
-20.117661	20.269711	97.904739	-22.891735	12.573033	98.769485	31.424322	-6.686635	100.881866	31.223351	27.884569	100.150284	31.3238365	10.598967	100.516075	-77.1073065	14.547099	97.022895
-19.810417	20.182411	98.186348	-22.84391	12.600099	99.057457	31.411505	-6.67346	100.87088	31.263691	27.904774	100.178017	31.337598	10.615657	100.5244485	-77.025418	14.584541	97.5904655
-19.464319	20.107924	98.448959	-22.808495	12.628365	99.383316	31.365406	-6.625809	100.861153	31.324915	27.936569	100.187592	31.3451605	10.65538	100.5243725	-76.9621505	14.60135	98.2422595
-19.016096	19.997213	98.774117	-22.740774	12.704513	99.708694	31.352299	-6.613642	100.904152	31.363726	27.960045	100.25312	31.3580125	10.6732015	100.578636	-76.8395605	14.7358245	98.838752
-18.383507	19.922344	99.227127	-22.688351	12.817994	100.215958	31.376314	-6.586834	101.093079	31.458458	27.984175	100.443474	31.417386	10.6986705	100.7682765	-76.794088	14.9373175	99.6636395
-17.956045	19.864187	99.570496	-22.668545	12.875624	100.528648	31.373108	-6.582067	101.182556	31.536366	28.014502	100.624641	31.454737	10.7162175	100.9035985	-76.791827	15.0350305	100.1536975
-17.523609	19.801519	99.875519	-22.620459	12.934896	100.826477	31.361317	-6.570336	101.306877	31.631847	28.060812	100.799202	31.496582	10.745238	101.0530395	-76.7375	15.124554	100.5999145
-17.099995	19.735981	100.138237	-22.610275	12.987119	101.13913	31.344622	-6.550744	101.414574	31.678074	28.090807	100.985016	31.511348	10.7700315	101.199795	-76.731898	15.2042065	101.078465
-16.678066	19.63336	100.398766	-22.62639	13.076103	101.402054	31.342659	-6.502231	101.492928	31.742462	28.132988	101.106216	31.5425605	10.8153785	101.299572	-76.7953405	15.3368275	101.504536
-16.160702	19.576101	100.593628	-22.578716	13.142568	101.680183	31.333736	-6.471395	101.582375	31.752193	28.192123	101.170456	31.5429645	10.860364	101.3764155	-76.7003965	15.424772	101.9839505
-15.566879	19.486431	100.784279	-22.554857	13.232194	101.885201	31.354942	-6.483942	101.635536	31.764179	28.221087	101.238754	31.5595605	10.8685725	101.437145	-76.6692745	15.5958155	102.333257
-14.684978	19.387699	101.073753	-22.548882	13.370745	102.234772	31.338198	-6.400086	101.761841	31.815601	28.300432	101.372543	31.5768995	10.950173	101.567192	-76.6746635	15.791317	102.902352
-14.051933	19.347986	101.260719	-22.495594	13.447745	102.473488	31.346365	-6.349966	101.883652	31.86731	28.361294	101.489868	31.6068375	11.005664	101.68676	-76.5980255	15.889826	103.260216
-13.419967	19.277195	101.417587	-22.505894	13.573853	102.644135	31.361992	-6.323872	102.015091	31.914347	28.40918	101.613548	31.6381695	11.042654	101.8143195	-76.6499575	16.105052	103.4739505
-12.736893	19.197542	101.525185	-22.505047	13.641649	102.795815	31.380388	-6.281201	102.156853	31.967253	28.462324	101.714539	31.6738205	11.0905615	101.935696	-76.6839145	16.1927365	103.655934
-12.01323	19.148455	101.591682	-22.478712	13.752027	102.899124	31.389124	-6.256575	102.29467	32.003811	28.510614	101.832626	31.6964675	11.1270195	102.063648	-76.6538915	16.3770345	103.7346
-11.246213	19.072762	101.569305	-22.519918	13.830541	102.907585	31.412357	-6.234004	102.460182	32.061531	28.547251	101.988708	31.736944	11.1566235	102.224445	-76.77678	16.5044585	103.590725
-10.421504	18.998184	101.556015	-22.516878	13.879488	102.866188	31.41914	-6.215491	102.67485	32.123066	28.590473	102.161346	31.771103	11.187491	102.418098	-76.804859	16.571485	103.314278
-9.239464	18.844782	101.464439	-22.633024	13.95589	102.637009	31.450771	-6.218422	103.045311	32.173466	28.640572	102.6082	31.8121185	11.211075	102.8267555	-77.0781665	16.700705	102.4472625
-8.435608	18.82019	101.259277	-22.74684	14.030221	102.292892	31.453848	-6.234487	103.41172	32.236984	28.697104	103.121696	31.845416	11.2313085	103.266708	-77.339096	16.8291335	101.319076
-7.545711	18.760351	101.097748	-22.848984	14.091446	101.851654	31.462883	-6.265921	103.896072	32.373497	28.783447	103.786194	31.91819	11.258763	103.841133	-77.616158	16.924129	99.862175
-6.708393	18.669992	101.025566	-23.005981	14.148818	101.404106	31.460449	-6.341972	104.340134	32.524014	28.858995	104.57785	31.9922315	11.2585115	104.458992	-78.0041935	17.0391245	98.34922
-5.898666	18.560217	101.089073	-23.092186	14.181425	101.079575	31.404123	-6.39003	104.909309	32.625572	28.910786	105.63903	32.0148475	11.260378	105.2741695	-78.1992195	17.102472	96.8849805
-5.13005	18.424017	101.501808	-23.225658	14.24697	101.043282	31.386005	-6.481434	105.727257	32.740448	28.963713	107.006165	32.0632265	11.2411395	106.366711	-78.5145425	17.2528005	95.719853
-4.382677	18.2808	102.289391	-23.372892	14.309844	101.332176	31.374111	-6.607424	106.675049	32.964783	28.979805	108.551491	32.169447	11.1861905	107.61327	-78.915231	17.4334975	95.051082
-3.423686	18.001648	103.759132	-23.491713	14.442769	102.050606	31.287611	-6.755429	108.317062	33.354568	29.00104	111.05703	32.3210895	11.1228055	109.687046	-79.3045155	17.7627325	94.414166
-2.889883	17.800392	104.870621	-23.53594	14.621812	102.754295	31.353912	-6.770287	109.383224	33.648453	29.087431	112.606407	32.5011825	11.158572	110.9948155	-79.5730625	18.085052	94.5137745
-2.458407	17.51494	105.91996	-23.569931	14.828205	103.484497	31.49324	-6.697381	110.249184	33.976631	29.228962	114.051376	32.7349355	11.2657905	112.15028	-79.8747975	18.3906195	94.818714
-2.114985	17.239338	106.68969	-23.55755	15.144524	104.135773	31.577597	-6.53906	110.860207	34.268345	29.385471	115.09684	32.922971	11.4232055	112.9785235	-80.038071	18.8658425	95.2930225
-1.761304	16.880053	107.283745	-23.47385	15.452615	104.663124	31.673735	-6.324839	111.253487	34.489338	29.595825	115.919434	33.0815365	11.635493	113.5864605	-80.0292365	19.269737	95.7397875
-1.522321	16.473913	107.751717	-23.400459	15.802394	105.164528	31.855658	-6.123834	111.429596	34.747147	29.822424	116.526222	33.3014025	11.849295	113.977909	-80.1023205	19.755493	96.351147
-1.357923	16.025938	108.011124	-23.305595	16.160061	105.554405	32.025372	-5.882514	111.530533	34.99773	30.068636	116.946236	33.511551	12.093061	114.2383845	-80.122741	20.227061	96.8704255
-1.326263	15.271189	108.131516	-22.886747	16.478682	105.757347	32.270016	-5.521185	111.543129	35.300636	30.440086	117.321358	33.785326	12.4594505	114.4322435	-79.55882	20.4979135	97.0824505
-1.409344	14.593368	107.967232	-22.797186	16.806036	105.832016	32.424908	-5.307506	111.524261	35.447617	30.653309	117.306206	33.9362625	12.6729015	114.4152335	-79.5306345	20.9391705	97.2487985
-1.588355	13.879829	107.685837	-22.86064	17.174759	105.781784	32.55014	-5.160604	111.513016	35.52079	30.853956	117.095612	34.035465	12.846676	114.304314	-79.756745	21.502842	97.259254
-1.858143	13.049965	107.281044	-22.68329	17.396574	105.555763	32.648312	-5.005728	111.431	35.569103	31.047842	116.786919	34.1087075	13.021057	114.1089595	-79.4752875	21.772091	97.0025665
-2.23779	12.167665	106.841446	-22.573154	17.548616	105.29126	32.755615	-4.915517	111.338272	35.622871	31.165787	116.268883	34.189243	13.125135	113.8035775	-79.335551	21.972097	96.7789425
-2.679461	11.132077	106.329872	-22.357376	17.620672	105.050209	32.881241	-4.83827	111.170349	35.640041	31.231478	115.644112	34.260641	13.196604	113.4072305	-78.975393	22.04474	96.6931875
-3.24064	10.080942	105.910149	-22.165405	17.639191	104.803551	33.024567	-4.783717	110.988808	35.666813	31.261507	115.034782	34.34569	13.238895	113.011795	-78.6765	22.039487	96.595307
-4.280316	8.423146	105.293831	-21.85429	17.566652	104.542229	33.345261	-4.68961	110.759995	35.755547	31.339848	114.231506	34.550404	13.325119	112.4957505	-78.258984	21.808185	96.5887075
-5.082608	7.229367	104.984299	-21.65399	17.486624	104.437172	33.542831	-4.604829	110.617844	35.802258	31.391848	113.806976	34.6725445	13.3935095	112.21241	-77.9805245	21.5797385	96.661934
-5.992766	6.022893	104.758621	-21.518183	17.404955	104.424919	33.748356	-4.536209	110.505249	35.845787	31.451214	113.419052	34.7970715	13.4575025	111.9621505	-77.8334375	21.3524075	96.8876875
-6.986176	4.797626	104.514397	-21.351727	17.320049	104.42791	33.925846	-4.479098	110.405281	35.883636	31.520086	113.085052	34.904741	13.520494	111.7451665	-77.608195	21.119604	97.1106535
-8.084081	3.549327	104.424301	-21.214108	17.22784	104.479172	34.099586	-4.401254	110.312737	35.933781	31.586916	112.776924	35.0166835	13.592831	111.5448305	-77.4448995	20.862849	97.4135135
-9.252922	2.305175	104.355499	-21.059217	17.18759	104.597855	34.248611	-4.364861	110.242508	36.037529	31.628036	112.428795	35.14307	13.6315875	111.3356515	-77.261504	20.7435925	97.8600585
-10.478479	1.027671	104.333046	-20.923283	17.167326	104.754166	34.38575	-4.301291	110.160973	36.116657	31.662571	112.114143	35.2512035	13.68064	111.137558	-77.0977695	20.654012	98.370774
-12.454815	-0.857884	104.326294	-20.674107	17.168287	104.967621	34.616436	-4.218012	110.057915	36.211498	31.68819	111.528648	35.413967	13.735089	110.7932815	-76.762181	20.601485	99.1419605
-13.829846	-2.109255	104.424011	-20.528307	17.230379	105.066772	34.768044	-4.093447	109.941017	36.322018	31.720898	111.00264	35.545031	13.8137255	110.4718285	-76.601645	20.6470325	99.6617155
-15.253511	-3.325117	104.521713	-20.321075	17.298096	105.142036	34.939724	-3.889992	109.796738	36.275341	31.816355	110.292419	35.6075325	13.9631815	110.0445785	-76.2496825	20.6330105	100.2394935
-16.619017	-4.562906	104.733727	-20.13023	17.422096	105.141449	35.164654	-3.61583	109.54763	36.228065	31.887314	109.379753	35.6963595	14.135742	109.4636915	-75.9568195	20.70845	100.8192065
-17.932802	-5.806757	104.982208	-19.904161	17.552364	105.012718	35.404202	-3.302597	109.262558	36.072639	31.987349	108.114799	35.7384205	14.342376	108.6886785	-75.5467425	20.762352	101.3367575
-19.545099	-6.792479	105.421638	-19.652632	17.745705	104.673256	35.661205	-2.911799	108.824898	35.72575	32.118954	106.399597	35.6934775	14.6035775	107.6122475	-74.9987415	20.8878325	101.7342645
-20.998863	-7.746624	105.905388	-19.33362	17.932859	104.123161	35.962616	-2.469556	108.292305	35.295818	32.229725	104.325714	35.629217	14.8800845	106.3090095	-74.296457	20.9856335	101.9373125
-23.16621	-8.998835	107.031593	-18.945726	18.101742	103.301895	36.459152	-1.967676	107.534584	34.795177	32.231777	101.332199	35.6271645	15.1320505	104.4333915	-73.5186165	21.0714335	102.1703985
-24.564344	-9.686813	107.743927	-18.78952	18.011044	102.926804	36.6819	-1.805191	107.221756	34.516529	32.099777	99.685631	35.5992145	15.147293	103.4536935	-73.1782545	20.874795	102.3999145
-26.030153	-10.297971	108.352371	-18.672523	17.765001	102.665749	36.814602	-1.69335	106.902191	34.363163	31.875622	98.393028	35.5888825	15.091136	102.6476095	-72.9339285	20.438866	102.6838885
-27.390686	-10.739021	108.759644	-18.582838	17.418987	102.445435	36.966534	-1.848857	106.502281	34.234596	31.622795	97.385735	35.600565	14.886969	101.944008	-72.766241	19.951005	102.946862
-28.829718	-11.047446	108.971695	-18.508711	17.021067	102.21286	37.032921	-2.010382	106.162071	34.132515	31.316471	96.627342	35.582718	14.6530445	101.3947065	-72.60014	19.3890895	103.0310135
-30.165121	-11.196611	109.08815	-18.473221	16.657904	102.040123	37.073689	-2.13273	106.008896	34.015961	31.07266	96.104622	35.544825	14.469965	101.056759	-72.491267	18.845843	103.023487
-31.423372	-11.067422	109.153641	-18.50041	16.318682	101.936127	37.120232	-2.256897	105.933258	33.907185	30.893377	95.799751	35.5137085	14.31824	100.8665045	-72.5145285	18.319124	103.0057495
-33.336319	-10.47121	109.214211	-18.608549	15.959726	101.904831	37.107033	-2.301728	105.89341	33.729858	30.716619	95.555481	35.4184455	14.2074455	100.7244455	-72.6355435	17.7120065	103.0852165
-34.468452	-9.813719	109.112595	-18.701458	15.812914	101.93055	37.051388	-2.356874	105.932747	33.616993	30.634939	95.484322	35.3341905	14.1390325	100.7085345	-72.7371065	17.4867955	103.1525655
-35.593662	-8.804317	108.947205	-18.765377	15.697688	101.968575	36.997581	-2.345532	105.946854	33.522568	30.616655	95.447006	35.2600745	14.1355615	100.69693	-72.7908285	17.2598145	103.24022
-36.640137	-7.655582	108.747528	-18.85214	15.656504	102.01387	36.923767	-2.327594	105.999603	33.45649	30.634134	95.467827	35.1901285	14.15327	100.733715	-72.8944085	17.159738	103.294025
-37.591805	-6.300337	108.401932	-18.93775	15.607754	102.058388	36.868626	-2.295683	106.024025	33.415874	30.670872	95.541313	35.14225	14.1875945	100.782669	-73.01775	17.0279135	103.334107
-38.485733	-4.702296	107.965279	-19.007315	15.600279	102.102402	36.775661	-2.295467	106.00071	33.380733	30.75605	95.677345	35.078197	14.2302915	100.8390275	-73.092827	16.9702665	103.3657765
-39.360149	-2.979879	107.341888	-19.063766	15.592278	102.117905	36.654869	-2.329863	105.85421	33.365742	30.827587	95.867104	35.0103055	14.248862	100.860657	-73.1378375	16.935694	103.375153
-40.529881	-0.000559	106.182312	-19.149914	15.518859	102.167854	36.404095	-2.527117	105.423164	33.527409	30.864948	96.337807	34.965752	14.1689155	100.8804855	-73.26558	16.8688025	103.4552225
-41.220821	2.173166	105.266747	-19.194147	15.438541	102.100327	36.133305	-2.747339	104.673721	33.694675	30.851147	96.605263	34.91399	14.051904	100.639492	-73.302284	16.825178	103.561162
-41.876968	4.516962	104.288795	-19.26701	15.347632	101.860069	35.700642	-2.972702	103.477776	33.810841	30.74958	96.418182	34.7557415	13.888439	99.947979	-73.2897615	16.806825	103.772159
-42.401562	7.027577	103.283264	-19.348604	15.33921	101.336525	35.150631	-3.006885	101.748863	33.665264	30.721113	95.801231	34.4079475	13.857114	98.775047	-73.1051555	16.821306	103.898003
-42.959084	9.622661	102.280472	-19.492731	15.386659	100.581573	34.382675	-2.847003	99.59446	33.343582	30.836403	95.028648	33.8631285	13.9947	97.311554	-72.8485905	16.778618	103.851592
-43.372051	12.345158	101.500916	-19.758514	15.490007	99.833237	33.515873	-2.462023	97.565697	32.951675	31.136477	94.353645	33.233774	14.337227	95.959671	-72.750802	16.642787	103.706803
-43.679508	15.076534	100.804268	-20.133492	15.68747	99.161049	32.692318	-1.957838	95.791779	32.431992	31.578478	93.887077	32.562155	14.81032	94.839428	-72.829139	16.56462	103.48267
-44.044445	19.230505	100.177422	-20.831795	16.188591	98.324142	31.411903	-0.817083	93.878105	31.656361	32.405418	93.622955	31.534132	15.7941675	93.75053	-73.197722	16.5830145	102.897754
-44.134892	21.926159	99.935982	-21.362827	16.638296	97.935577	30.844692	-0.175542	93.071602	31.189453	33.021961	93.810402	31.0170725	16.4232095	93.441002	-73.7427265	16.8533825	102.430152
-44.038319	24.677464	99.807251	-21.842569	17.049316	97.658958	30.354904	0.419238	92.553047	30.800461	33.559155	94.157669	30.5776825	16.9891965	93.355358	-74.2628205	17.1094355	101.962558
-43.881771	27.157589	99.950775	-22.307083	17.426426	97.486374	29.946915	0.892338	92.209778	30.459427	33.976822	94.630341	30.203171	17.43458	93.4200595	-74.817337	17.418272	101.5526885
-43.502323	29.630444	100.037231	-22.721382	17.762657	97.3461	29.6439	1.250692	91.993568	30.216467	34.264019	95.16069	29.9301835	17.7573555	93.577129	-75.3729475	17.7679585	101.115071
-43.068577	31.955	100.199112	-23.06031	17.993801	97.20433	29.39255	1.474141	91.861359	30.063068	34.407242	95.635689	29.727809	17.9406915	93.748524	-75.848429	18.0469105	100.660136
-42.438332	34.16391	100.399002	-23.339535	18.20599	97.044289	29.154331	1.628984	91.688179	29.926903	34.433956	95.972862	29.540617	18.03147	93.8305205	-76.219687	18.38051	100.2580575
-41.249321	37.124344	100.677658	-23.653015	18.401064	96.733025	28.757992	1.770368	91.344719	29.779467	34.347744	96.335342	29.2687295	18.059056	93.8400305	-76.5747595	18.743072	99.6260195
-40.363689	38.856205	100.823235	-23.867903	18.51321	96.48777	28.441753	1.821882	91.10482	29.680897	34.266499	96.505424	29.061325	18.0441905	93.805122	-76.797131	18.9822295	99.170418
-39.317387	40.477104	100.928986	-24.142073	18.655642	96.301369	28.090454	1.858677	90.979385	29.480244	34.149158	96.797485	28.785349	18.0039175	93.888435	-77.069495	19.3073665	98.714303
-38.328651	41.875988	101.098801	-24.506144	18.741186	96.159386	27.68943	1.896923	91.147842	29.251396	34.070732	97.553421	28.470413	17.9838275	94.3506315	-77.482701	19.4985445	97.9681405
-37.207085	43.079193	101.502251	-25.020969	18.857197	96.235573	27.34799	1.826897	91.776474	29.113665	34.031792	98.771698	28.2308275	17.9293445	95.274086	-78.2727655	19.7850495	97.19706
-36.118664	44.025578	102.034332	-25.551582	18.941422	96.47963	27.138216	1.692581	92.708618	28.992001	33.997822	100.168167	28.0651085	17.8452015	96.4383925	-79.1682725	20.0376425	96.5208675
-34.939548	44.814503	102.618965	-25.966341	19.035275	96.855278	27.029156	1.538584	93.736015	28.905403	33.952557	101.446808	27.9672795	17.7455705	97.5914115	-79.8999615	20.3249795	96.1191445
-33.198746	45.668114	103.204048	-26.319357	19.168306	97.402664	26.978933	1.343217	95.199707	28.884823	33.947948	102.903435	27.931878	17.6455825	99.051571	-80.570592	20.6910295	95.753757
-31.738552	45.974316	103.289734	-26.399744	19.256922	97.655296	27.078426	1.258766	96.052353	28.960758	34.023602	103.587784	28.019592	17.641184	99.8200685	-80.81908	20.87266	95.4905235
-30.4547	46.147266	103.352501	-26.446787	19.340654	97.858383	27.242729	1.201178	96.740471	29.022306	34.141968	104.030487	28.1325175	17.671573	100.385479	-81.0260915	21.009735	95.331287
-29.278931	46.165161	103.320816	-26.427259	19.404503	97.972168	27.394604	1.196808	97.257195	29.084545	34.234577	104.290405	28.2395745	17.7156925	100.7738	-81.0940925	21.0933135	95.170536
-27.803558	45.936642	103.041313	-26.361965	19.454575	97.991493	27.539476	1.160268	97.672943	29.16556	34.271034	104.441597	28.352518	17.715651	101.05727	-81.076448	21.193499	94.925716
-26.520237	45.555298	102.802917	-26.316727	19.438171	98.010201	27.647028	1.098319	98.091621	29.274746	34.303726	104.529747	28.460887	17.7010225	101.310684	-81.094341	21.1753195	94.709718
-25.414865	45.013054	102.582458	-26.219133	19.415327	98.079361	27.800491	1.003969	98.549614	29.37575	34.301319	104.643463	28.5881205	17.652644	101.5965385	-81.0263865	21.17801	94.5621835
-23.60038	43.800964	102.218437	-26.159201	19.263945	98.182358	28.00827	0.805556	99.188148	29.483816	34.246334	104.801262	28.746043	17.525945	101.994705	-81.064445	21.001945	94.370011
-22.501677	42.810001	101.928482	-26.111572	19.12384	98.322327	28.079912	0.672327	99.579842	29.5404	34.191586	104.838814	28.810156	17.4319565	102.209328	-81.0333	20.8157235	94.435326
-21.44595	41.664074	101.672661	-26.091528	19.005131	98.460945	28.194904	0.536127	99.948563	29.573322	34.151997	104.857491	28.884113	17.344062	102.403027	-81.067169	20.6662	94.518863
-20.471809	40.39883	101.450935	-26.062429	18.880623	98.571602	28.294382	0.386638	100.313141	29.602617	34.090286	104.829956	28.9484995	17.238462	102.5715485	-81.0733575	20.522784	94.5716555
-19.501568	39.00518	101.15358	-26.013569	18.757616	98.730431	28.384304	0.218539	100.654556	29.63588	34.026142	104.720139	29.010092	17.1223405	102.6873475	-81.03723	20.3928915	94.7735145
-18.639057	37.499409	100.837456	-26.014799	18.64818	98.820465	28.483149	0.081659	100.890419	29.690773	33.965378	104.533577	29.086961	17.0235185	102.711998	-81.116559	20.2728415	94.928932
-17.798058	35.924461	100.503716	-25.950306	18.53664	98.879692	28.578074	-0.044442	101.068077	29.721039	33.891739	104.236664	29.1495565	16.9236485	102.6523705	-81.0501685	20.1496315	95.1070135
-16.646513	33.348782	99.986229	-25.8241	18.351778	98.930283	28.767824	-0.261803	101.255325	29.779959	33.83588	103.805862	29.2738915	16.7870385	102.5305935	-80.9220915	19.9165175	95.3299725
-15.922764	31.569693	99.663673	-25.69943	18.243643	98.904022	28.915977	-0.324642	101.315239	29.810629	33.834522	103.471962	29.363303	16.75494	102.3936005	-80.762163	19.732346	95.4144435
-15.254869	29.709551	99.308372	-25.559744	18.143892	98.871269	29.06324	-0.357144	101.326881	29.80158	33.797829	103.120102	29.43241	16.7203425	102.2234915	-80.551898	19.5674415	95.5190465
-14.658187	27.852097	99.032623	-25.400639	18.04038	98.811768	29.24543	-0.420591	101.367012	29.805168	33.773087	102.825859	29.525299	16.676248	102.0964355	-80.326577	19.404512	95.5271005
-14.087829	25.915314	98.848053	-25.215446	17.923241	98.821518	29.4303	-0.499448	101.495239	29.875065	33.694996	102.645302	29.6526825	16.597774	102.0702705	-80.0835745	19.248708	95.5727655
-13.630512	23.940321	98.823723	-25.076187	17.791231	98.910835	29.655006	-0.600414	101.756165	30.008772	33.600555	102.655495	29.831889	16.5000705	102.20583	-79.984263	19.0823915	95.61584
-13.177867	21.975548	98.917572	-24.887835	17.647573	99.087151	29.873186	-0.755161	102.203835	30.219332	33.505665	102.827003	30.046259	16.375252	102.515419	-79.821929	18.919894	95.658883
-12.626741	18.956516	99.262741	-24.653681	17.504534	99.441635	30.239227	-0.987399	103.129578	30.605188	33.366203	103.362892	30.4222075	16.189402	103.246235	-79.7295695	18.819666	95.637035
-12.3442	17.002159	99.580284	-24.493738	17.390547	99.705498	30.538517	-1.16311	103.848221	30.860884	33.264809	103.879181	30.6997005	16.0508495	103.863701	-79.6871765	18.7302445	95.547295
-12.157646	14.986793	99.984291	-24.351622	17.259689	100.039085	30.81711	-1.312275	104.624046	31.118519	33.202133	104.487801	30.9678145	15.944929	104.5559235	-79.6710585	18.574449	95.5222465
-11.972912	13.037287	100.426308	-24.187855	17.133099	100.387047	31.11689	-1.445302	105.378601	31.38484	33.144466	105.112503	31.250865	15.849582	105.245552	-79.626575	18.416616	95.528542
-11.884198	11.06224	100.820938	-23.989388	16.988487	100.687859	31.397528	-1.585727	106.116806	31.669172	33.096729	105.70723	31.53335	15.755501	105.912018	-79.512126	18.221473	95.4637
-11.867644	9.129186	101.228371	-23.858053	16.828808	100.977386	31.683966	-1.749079	106.729675	31.933105	33.039509	106.211456	31.8085355	15.645215	106.4705655	-79.5246415	18.012401	95.4842065
-11.931686	7.199743	101.54319	-23.687323	16.697533	101.234474	31.935751	-1.907713	107.259666	32.181675	32.955643	106.605682	32.058713	15.523965	106.932674	-79.433359	17.871101	95.536274
-12.102018	4.384655	101.927505	-23.422905	16.505014	101.500275	32.314388	-2.083476	107.798347	32.472698	32.823273	106.948509	32.393543	15.3698985	107.373428	-79.239353	17.6401295	95.627122
-12.350782	2.554539	102.079666	-23.293243	16.37953	101.649872	32.507187	-2.154588	107.974686	32.634438	32.782639	107.072937	32.5708125	15.3140255	107.5238115	-79.1572985	17.4450345	95.7759325
-12.662977	0.752851	102.237129	-23.145826	16.262627	101.736092	32.693016	-2.171795	108.065643	32.782558	32.738731	107.09082	32.737787	15.283468	107.5782315	-79.029439	17.241786	95.8939525
-12.977394	-1.011068	102.246704	-23.007322	16.134144	101.828697	32.864357	-2.192924	108.055786	32.912186	32.697155	107.070305	32.8882715	15.2521155	107.5630455	-78.9029155	17.0161725	96.0943485
-13.392178	-2.722591	102.289902	-22.835728	16.03167	101.879776	33.046158	-2.18294	107.989594	33.034538	32.673	106.947182	33.040348	15.24503	107.468388	-78.711804	16.81831	96.291164
-13.804163	-4.386045	102.285873	-22.645063	15.953549	101.880386	33.240311	-2.145934	107.908806	33.156803	32.634945	106.641129	33.198557	15.2445055	107.2749675	-78.488683	16.6625925	96.4858045
-14.341005	-6.047957	102.343918	-22.43704	15.903144	101.855782	33.467907	-2.070984	107.753799	33.221645	32.619389	106.122055	33.344776	15.2742025	106.937927	-78.218856	16.5320855	96.773637
-15.164414	-8.362909	102.653885	-21.984997	15.882537	101.640579	33.892784	-1.799756	107.387817	33.153492	32.60754	104.705635	33.523138	15.403892	106.046726	-77.493132	16.361182	97.234432
-15.758318	-9.839426	103.000763	-21.694052	15.929548	101.400146	34.220718	-1.555244	107.005905	32.97266	32.608501	103.431763	33.596689	15.5266285	105.218834	-76.984793	16.3324675	97.581458
-16.436928	-11.118604	103.548347	-21.366926	15.959622	101.130699	34.572174	-1.367278	106.709625	32.80864	32.558231	102.048744	33.690407	15.5954765	104.3791845	-76.424259	16.3237675	97.8822135
-17.108955	-12.347852	104.189156	-21.097742	15.920494	100.958511	34.897495	-1.248488	106.443977	32.69627	32.42453	100.862572	33.7968825	15.588021	103.6532745	-75.9923665	16.252967	98.2637475
-17.77363	-13.498754	104.811462	-20.886765	15.804749	100.889275	35.129211	-1.259145	106.322716	32.625954	32.198986	99.812958	33.8775825	15.4699205	103.067837	-75.6511125	16.1395775	98.710713
-18.610313	-14.459106	105.46434	-20.696129	15.590513	100.836899	35.343216	-1.377688	106.130669	32.546417	31.883314	98.909523	33.9448165	15.252813	102.520096	-75.3370745	15.928213	99.153702
-19.304211	-15.325509	105.952408	-20.529663	15.337002	100.761566	35.484295	-1.517829	105.949173	32.522453	31.566244	98.137947	34.003374	15.0242075	102.04356	-75.0627	15.6497965	99.479572
-20.463593	-16.322008	106.647003	-20.346006	14.96619	100.741623	35.724102	-1.770079	105.851257	32.522694	31.12545	97.329521	34.123398	14.6776855	101.590389	-74.81541	15.2546945	99.892857
-21.231709	-16.752701	107.048012	-20.239594	14.708651	100.779808	35.832382	-1.925663	105.871666	32.532825	30.87624	97.059937	34.1826035	14.4752885	101.4658015	-74.6617915	14.9420135	100.0938145
-21.996868	-17.007509	107.306358	-20.205933	14.470368	100.863556	35.92128	-2.154465	105.895996	32.541893	30.677885	96.962967	34.2315865	14.26171	101.4294815	-74.6434525	14.679026	100.2976305
-22.694078	-17.072702	107.461258	-20.151033	14.261895	100.921753	35.972252	-2.295681	105.948364	32.590065	30.502346	96.89402	34.2811585	14.1033325	101.421192	-74.5832245	14.4204575	100.422314
-23.393997	-16.973764	107.503937	-20.071787	14.117989	100.901367	36.022152	-2.415839	105.987701	32.596825	30.351833	96.838715	34.3094885	13.967997	101.413208	-74.4530625	14.267981	100.389526
-24.143673	-16.606535	107.445122	-20.106735	14.006054	100.928581	36.070011	-2.548951	105.982521	32.622097	30.251402	96.844559	34.346054	13.8512255	101.41354	-74.559524	14.1608825	100.443622
-24.835018	-16.061411	107.342339	-20.095287	13.896749	100.953888	36.06839	-2.676217	106.034721	32.680214	30.145376	96.928284	34.374302	13.7345795	101.4815025	-74.564876	14.0589185	100.4262735
-25.745821	-15.00141	106.927574	-20.109009	13.783497	101.001122	36.022602	-2.914299	106.032539	32.76157	29.979996	97.114891	34.392086	13.5328485	101.573715	-74.610104	14.0341455	100.428529
-26.340654	-14.024332	106.565407	-20.090342	13.71533	101.013908	35.983845	-3.06644	105.982742	32.849079	29.856983	97.201912	34.416462	13.3952715	101.592327	-74.597146	14.0353885	100.435489
-26.872742	-12.860325	106.135727	-20.108376	13.681294	101.012276	35.908497	-3.198936	105.892029	32.904522	29.789936	97.331245	34.4065095	13.2955	101.611637	-74.6232615	14.067088	100.412915
-27.414387	-11.562891	105.684517	-20.137117	13.676836	101.037476	35.864899	-3.332984	105.819962	32.948227	29.744556	97.521683	34.406563	13.205786	101.6708225	-74.680797	14.147886	100.4041295
-27.869743	-10.07125	105.213394	-20.177799	13.673759	101.089462	35.768845	-3.478454	105.726646	32.999596	29.70756	97.758957	34.3842205	13.114553	101.7428015	-74.7398185	14.232965	100.4361225
-28.274811	-8.438824	104.699287	-20.227329	13.692242	101.119522	35.677273	-3.635209	105.567276	33.081577	29.633057	97.972496	34.379425	12.998924	101.769886	-74.834083	14.38556	100.469158
-28.675053	-6.700178	104.074669	-20.262892	13.689229	101.118027	35.549484	-3.7981	105.29834	33.166962	29.549011	98.162102	34.358223	12.8754555	101.730221	-74.884007	14.5030025	100.505833
-29.199055	-3.756008	103.083763	-20.318771	13.691065	101.057899	35.388794	-4.125974	104.739044	33.305542	29.44487	98.420586	34.347168	12.659448	101.579815	-74.98471	14.722682	100.535983
-29.48209	-1.665848	102.327087	-20.351814	13.702936	100.931358	35.241299	-4.279783	104.145409	33.381817	29.350266	98.486618	34.311558	12.5352415	101.3160135	-75.015186	14.8706305	100.5467025
-29.765724	0.538986	101.568962	-20.431286	13.752465	100.70826	35.064617	-4.405801	103.302933	33.343018	29.287355	98.348183	34.2038175	12.440777	100.825558	-75.0663895	15.064153	100.590962
-29.94729	2.80618	100.724152	-20.48313	13.80704	100.302597	34.854408	-4.474348	102.120377	33.222492	29.267151	98.026291	34.03845	12.3964015	100.073334	-75.00471	15.2176785	100.53186
-30.139034	5.203888	99.825371	-20.560053	13.900635	99.762474	34.597252	-4.505235	100.738266	33.064896	29.271681	97.506783	33.831074	12.383223	99.1225245	-74.95118	15.418047	100.4024235
-30.208885	7.627656	98.923607	-20.635599	13.994362	99.131172	34.250484	-4.472909	99.189896	32.881016	29.349482	96.940132	33.56575	12.4382865	98.065014	-74.836948	15.5504375	100.19733
-30.353483	10.097935	98.218491	-20.751589	14.16187	98.48806	33.850674	-4.34011	97.828278	32.692505	29.465771	96.422363	33.2715895	12.5628305	97.1253205	-74.7747675	15.7609095	99.8507995
-30.328476	13.818545	97.411957	-21.060196	14.444278	97.76152	33.336098	-4.06828	96.345482	32.394363	29.745865	96.091515	32.8652305	12.8387925	96.2184985	-74.9856225	16.0497635	99.3045415
-30.249769	16.248842	97.112053	-21.300737	14.620884	97.422768	32.998444	-3.882021	95.796524	32.241936	29.945261	96.154739	32.62019	13.03162	95.9756315	-75.221664	16.210148	98.8699045
-30.048752	18.647625	97.032967	-21.535549	14.842065	97.260132	32.753387	-3.727292	95.527878	32.082195	30.155087	96.348045	32.417791	13.2138975	95.9379615	-75.488889	16.4702325	98.5823025
-29.805973	21.032701	97.063103	-21.778814	15.03696	97.194382	32.523968	-3.509058	95.417351	31.918039	30.324627	96.547241	32.2210035	13.4077845	95.982296	-75.7786315	16.6661355	98.406468
-29.48254	23.302006	97.223915	-21.919504	15.174624	97.23613	32.371941	-3.352453	95.398994	31.786711	30.468004	96.720245	32.079326	13.5577755	96.0596195	-75.918334	16.7914725	98.4126405
-29.111788	25.530853	97.393402	-22.068819	15.314431	97.257858	32.23526	-3.251288	95.384956	31.681255	30.513859	96.92408	31.9582575	13.6312855	96.154518	-76.0958955	16.9975765	98.361198
-28.607559	27.692497	97.655823	-22.146757	15.343818	97.382301	32.107418	-3.26165	95.404861	31.634617	30.461704	97.29438	31.8710175	13.600027	96.3496205	-76.1645315	17.087609	98.4149815
-27.801899	30.718988	98.319481	-22.250576	15.205225	97.62175	31.917349	-3.493743	95.641449	31.825367	30.144411	98.320244	31.871358	13.325334	96.9808465	-76.37251	17.085116	98.2626535
-27.182549	32.621471	98.945526	-22.29472	15.083408	97.871956	31.826666	-3.792758	95.975166	32.083328	29.859659	99.320808	31.954997	13.0334505	97.647987	-76.544437	17.1333655	98.095925
-26.450029	34.42062	99.664238	-22.376534	14.942351	98.141045	31.704622	-4.129776	96.338013	32.435192	29.511108	100.330673	32.069907	12.690666	98.334343	-76.822975	17.194036	97.947747
-25.718201	36.100121	100.291298	-22.402588	14.809553	98.31057	31.571146	-4.431555	96.68132	32.745777	29.183329	101.11393	32.1584615	12.375887	98.897625	-76.9636375	17.243219	97.723515
-24.896385	37.737957	100.833191	-22.419075	14.782445	98.410507	31.452618	-4.647279	96.951996	32.946632	29.004162	101.719749	32.199625	12.1784415	99.3358725	-77.037775	17.3864485	97.4851415
-24.170368	39.279385	101.35965	-22.521643	14.801821	98.496635	31.350262	-4.717472	97.176826	33.057262	28.959925	102.238174	32.203762	12.1212265	99.7075	-77.247048	17.4824155	97.28577
-23.374935	40.70071	101.95507	-22.619165	14.837959	98.622894	31.283903	-4.59228	97.279541	33.099495	29.069111	102.658485	32.191699	12.2384155	99.969013	-77.430029	17.4375025	97.276775
-22.292019	42.546547	102.887932	-22.744783	14.936643	98.704002	31.175077	-4.196403	97.134865	32.996578	29.389959	103.127586	32.0858275	12.596778	100.1312255	-77.5753935	17.276508	97.2767785
-21.462534	43.624733	103.537239	-22.85428	15.01095	98.67321	31.11372	-3.868189	96.879448	32.893387	29.660841	103.375397	32.0035535	12.896326	100.1274225	-77.7121135	17.125574	97.2189975
-20.702517	44.54137	104.184975	-22.954304	15.097573	98.658272	31.049099	-3.512984	96.623817	32.797844	29.915947	103.606018	31.9234715	13.2014815	100.1149175	-77.8320795	16.9936645	97.2016265
-19.939495	45.303009	104.798332	-23.054344	15.227053	98.691719	30.997595	-3.162347	96.435638	32.681099	30.197987	103.853714	31.839347	13.51782	100.144676	-77.948035	16.936286	97.238762
-19.147423	45.906868	105.35054	-23.125399	15.374504	98.748459	30.957222	-2.801321	96.316467	32.537121	30.466551	104.114937	31.7471715	13.832615	100.215702	-77.9979695	16.916393	97.281216
-18.338242	46.339241	105.751778	-23.241526	15.544398	98.759171	30.916523	-2.506238	96.253464	32.448673	30.706198	104.320885	31.682598	14.09998	100.2871745	-78.16565	16.988816	97.2311675
-17.519594	46.643784	106.025291	-23.323614	15.68772	98.809174	30.868277	-2.278476	96.213844	32.355576	30.896637	104.467247	31.6119265	14.3090805	100.3405455	-78.2591545	17.0663595	97.2778025
-16.309319	46.827961	106.245148	-23.392189	15.948052	98.876434	30.795807	-2.034684	96.237282	32.283772	31.110611	104.633987	31.5397895	14.5379635	100.4356345	-78.3241675	17.3581405	97.3172335
-15.450756	46.67099	106.284187	-23.431965	16.081268	98.948692	30.781418	-1.967296	96.293732	32.261459	31.192934	104.758659	31.5214385	14.612819	100.5261955	-78.3853685	17.549717	97.3711885
-14.6333	46.280983	106.268867	-23.475807	16.217875	99.009499	30.763426	-1.929901	96.366096	32.270683	31.236692	104.860771	31.5170545	14.6533955	100.6134335	-78.4686685	17.7823545	97.4055645
-13.787399	45.745869	106.180237	-23.496174	16.262842	99.086845	30.718639	-1.911983	96.473587	32.276974	31.262646	104.961609	31.4978065	14.6753315	100.717598	-78.4901545	17.8503525	97.456092
-13.013726	45.013226	106.011749	-23.547016	16.358477	99.158478	30.710051	-1.92048	96.598167	32.283924	31.272179	105.020309	31.4969875	14.6758495	100.809238	-78.5910195	18.0411045	97.507718
-12.214181	44.117805	105.737366	-23.475418	16.413046	99.24958	30.750883	-1.926278	96.779266	32.297169	31.317631	105.076477	31.524026	14.6956765	100.9278715	-78.474862	18.1304155	97.5712885
-11.460742	43.040871	105.390228	-23.456625	16.485126	99.341888	30.83655	-1.939694	97.003052	32.328461	31.368076	105.122742	31.5825055	14.714191	101.062897	-78.4957555	18.256061	97.620879
-10.367042	41.084332	104.841591	-23.423317	16.493587	99.428276	30.974712	-1.95781	97.463158	32.378868	31.452953	105.275253	31.67679	14.7475715	101.3692055	-78.523424	18.2396025	97.4873465
-9.668608	39.532608	104.591896	-23.381226	16.50667	99.58342	31.107086	-1.98816	97.973137	32.434891	31.483868	105.590424	31.7709885	14.747854	101.7817805	-78.5334405	18.265486	97.3850595
-9.025268	37.800045	104.522285	-23.318548	16.429047	99.875031	31.287769	-2.049462	98.611107	32.504539	31.508783	106.167137	31.896154	14.7296605	102.389122	-78.53325	18.1284335	97.36094
-8.439822	35.8461	104.57972	-23.299809	16.370539	100.277016	31.482809	-2.107915	99.414352	32.602467	31.552691	106.94709	32.042638	14.722388	103.180721	-78.642256	18.01869	97.373311
-7.868751	33.709938	104.739677	-23.294041	16.285152	100.751915	31.691574	-2.154518	100.359138	32.72337	31.611153	107.869598	32.207472	14.7283175	104.114368	-78.795554	17.8419865	97.389462
-7.354123	31.419003	104.921127	-23.265453	16.214382	101.322639	31.932539	-2.242742	101.37706	32.869003	31.658936	108.890244	32.400771	14.708097	105.133652	-78.931677	17.720667	97.511626
-6.919508	29.002062	105.00618	-23.302818	16.193413	101.872398	32.159172	-2.258271	102.474091	33.005718	31.758802	109.74015	32.582445	14.7502655	106.1071205	-79.188081	17.6365605	97.6376755
-6.34549	25.256611	104.737053	-23.301218	16.347708	102.462196	32.460991	-2.236109	103.957214	33.028309	32.016979	110.441017	32.74465	14.890435	107.1991155	-79.347086	17.804981	97.7252765
-6.021523	22.672949	104.293633	-23.259935	16.539923	102.626358	32.659344	-2.157826	104.804245	32.962467	32.24762	110.399902	32.8109055	15.044897	107.6020735	-79.3307755	18.034949	97.6506425
-5.7382	19.963831	103.650047	-23.220016	16.76446	102.525543	32.808582	-2.095289	105.496284	32.884296	32.457432	110.063683	32.846439	15.1810715	107.7799835	-79.286471	18.3478485	97.2711025
-5.510424	17.159872	103.098892	-23.094433	16.933126	102.282242	32.952641	-2.140441	106.067619	32.844891	32.57814	109.497627	32.898766	15.2188495	107.782623	-79.087632	18.6474025	96.781861
-5.341234	14.231888	102.627327	-22.956367	17.010996	101.977684	33.095352	-2.145398	106.481323	32.860447	32.607117	108.78743	32.9778995	15.2308595	107.6343765	-78.8906335	18.7911325	96.3209915
-5.263457	11.314033	102.240715	-22.74297	17.046057	101.659142	33.27507	-2.19259	106.831894	32.880161	32.554169	107.947647	33.0776155	15.1807895	107.3897705	-78.5635555	18.9113245	95.9285135
-5.251358	8.363828	102.097488	-22.503235	17.020029	101.395508	33.493919	-2.12832	107.054855	32.892857	32.533516	106.974327	33.193388	15.202598	107.014591	-78.199858	18.83746	95.776425
-5.366549	3.984503	102.338875	-22.075924	17.086414	101.137123	34.053726	-1.710894	107.629707	32.714352	32.69035	105.245193	33.384039	15.489728	106.43745	-77.535887	18.6831	95.836796
-5.549345	1.226609	102.936722	-21.704433	17.26733	100.940765	34.540131	-1.125891	107.903351	32.361813	32.871231	103.692375	33.450972	15.87267	105.797863	-76.859838	18.66199	96.083667
-5.788584	-1.367649	103.936539	-21.345135	17.41407	100.797859	35.053642	-0.574353	108.087311	32.072365	33.028873	102.250565	33.5630035	16.22726	105.168938	-76.2532735	18.60088	96.42678
-6.1192	-3.809163	105.213753	-21.014259	17.331654	100.857697	35.52586	-0.45211	108.38739	32.107246	32.851982	101.231743	33.816553	16.199936	104.8095665	-75.845071	18.463372	96.9058275
-6.392965	-6.5532	106.290565	-20.71751	17.035017	100.914589	35.845161	-0.834245	108.519829	32.241444	32.249222	100.354767	34.0433025	15.7074885	104.437298	-75.4783225	18.3625455	97.39188
-6.919032	-8.659961	107.003975	-20.394682	16.519745	100.824043	35.995506	-1.357396	108.521988	32.476837	31.480637	99.507996	34.2361715	15.0616205	104.014992	-75.0255355	17.9778695	97.633094
-7.395314	-10.833315	107.613007	-20.161665	16.006285	100.68412	36.088409	-1.808869	108.5644	32.714764	30.827618	98.905853	34.4015865	14.5093745	103.7351265	-74.7249165	17.5031955	97.6331135
-8.171732	-13.571731	108.587074	-19.913158	15.293656	100.611961	36.28981	-2.389566	108.607086	32.98455	30.157396	98.546356	34.63718	13.883915	103.576721	-74.463496	16.703397	97.647201
-8.740259	-15.143022	109.045074	-19.851118	14.884351	100.682472	36.395702	-2.655884	108.693954	33.068836	29.834753	98.435471	34.732269	13.5894345	103.5647125	-74.434505	16.1792675	97.8002315
-9.357332	-16.487991	109.462524	-19.808363	14.546501	100.74012	36.496456	-2.893848	108.633514	33.075188	29.602444	98.323837	34.785822	13.354298	103.4786755	-74.402548	15.738704	98.0015645
-9.928921	-17.634295	109.720871	-19.772259	14.248334	100.7714	36.518566	-2.966193	108.644531	33.076225	29.423389	98.178642	34.7973955	13.228598	103.4115865	-74.3419135	15.26807	98.1312135
-10.554842	-18.45311	110.020409	-19.729475	13.985166	100.845024	36.63274	-3.137952	108.58139	33.077763	29.302273	98.135834	34.8552515	13.0821605	103.358612	-74.3142015	14.8881715	98.331436
-11.205688	-19.135178	110.153793	-19.687006	13.765521	100.917587	36.655827	-3.193231	108.619621	33.094532	29.181612	98.101898	34.8751795	12.9941905	103.3607595	-74.2491915	14.5368515	98.4744145
-11.779301	-19.532135	110.247208	-19.667068	13.574554	101.01783	36.683594	-3.293297	108.67424	33.090027	29.077868	98.075645	34.8868105	12.8922855	103.3749425	-74.2209465	14.2568225	98.6607175
-12.922126	-19.582373	110.327698	-19.668495	13.352476	101.091347	36.705948	-3.422821	108.587601	33.074726	28.934788	98.00853	34.890337	12.7559835	103.2980655	-74.227327	13.9489685	98.8846285
-13.56539	-19.291935	110.185982	-19.721006	13.214201	101.124214	36.652859	-3.533319	108.585503	33.036472	28.850035	98.015663	34.8446655	12.658358	103.300583	-74.2866775	13.770044	98.947845
-14.177048	-18.767418	109.895775	-19.763189	13.060692	101.167358	36.628063	-3.631276	108.563446	32.997173	28.779961	98.125153	34.812618	12.5743425	103.3442995	-74.338996	13.5470415	98.9904165
-14.82221	-18.028206	109.609154	-19.85429	12.925157	101.278618	36.576157	-3.764414	108.635353	32.97554	28.740131	98.358986	34.7758485	12.4878585	103.4971695	-74.4844285	13.3624555	99.0600665
-15.485719	-17.064575	109.276733	-19.988382	12.811725	101.411972	36.445309	-3.840242	108.731392	33.326366	28.533894	98.417488	34.8858375	12.346826	103.57444	-74.8626015	13.276624	99.249504
-16.06843	-15.910861	108.805702	-20.072981	12.703192	101.509521	36.393826	-4.021681	108.702873	32.932972	28.630245	98.911446	34.663399	12.304282	103.8071595	-74.809361	13.102102	99.2118825
-16.653408	-14.573455	108.284088	-20.126915	12.549607	101.565956	36.276688	-4.199904	108.687973	32.959671	28.573578	99.259987	34.6181795	12.186837	103.97398	-74.8720095	12.912377	99.157932
-17.382938	-12.25925	107.176437	-20.269035	12.350028	101.667107	36.115067	-4.516482	108.608688	33.004757	28.482119	99.823761	34.559912	11.9828185	104.2162245	-75.097982	12.7172375	99.1179895
-17.932167	-10.456596	106.389931	-20.378275	12.211052	101.705444	35.967052	-4.693284	108.534302	33.065231	28.402149	100.177452	34.5161415	11.8544325	104.355877	-75.2726915	12.5676715	99.055011
-18.405741	-8.526408	105.594406	-20.45079	12.064042	101.703667	35.845345	-4.938192	108.388397	33.114227	28.336483	100.550209	34.479786	11.6991455	104.469303	-75.381366	12.4289385	98.938031
-18.918034	-6.390945	104.738831	-20.555609	11.926859	101.661263	35.685806	-5.185687	108.148834	33.156719	28.250738	100.864624	34.4212625	11.5325255	104.506729	-75.5324805	12.3211925	98.815797
-19.358639	-4.101823	103.898361	-20.690521	11.768914	101.604523	35.528515	-5.47223	107.822906	33.177975	28.13014	101.138474	34.353245	11.328955	104.48069	-75.734287	12.208873	98.728356
-19.836559	-1.663109	103.100624	-20.825342	11.645393	101.56752	35.326496	-5.721744	107.477486	33.209103	28.019596	101.443672	34.2677995	11.148926	104.460579	-75.9184835	12.14186	98.674461
-20.287937	0.932104	102.392754	-20.94503	11.530139	101.537445	35.162685	-5.95583	107.133614	33.23418	27.9151	101.733688	34.1984325	10.979635	104.433651	-76.0884925	12.080643	98.641239
-20.83993	5.037007	101.35083	-21.137085	11.410267	101.365814	34.946915	-6.303836	106.244896	33.190647	27.755505	102.093376	34.068781	10.7258345	104.169136	-76.342951	12.0946995	98.562492
-21.195446	7.824687	100.74118	-21.244339	11.36866	101.113716	34.734177	-6.572556	105.495979	33.162903	27.613232	102.141716	33.94854	10.520338	103.8188475	-76.437218	12.216982	98.4085845
-19.945089	7.485221	100.633026	-21.37512	11.331979	100.79184	34.519985	-6.724442	104.650208	33.155773	27.5026	102.220093	33.837879	10.389079	103.4351505	-76.588119	12.274879	98.1485295
-18.859299	7.239457	100.202988	-21.490091	11.405944	100.501236	34.26405	-6.718911	103.881493	33.183434	27.534464	102.35318	33.723742	10.4077765	103.1173365	-76.703924	12.4041115	97.8851355
-17.887245	7.278016	99.686264	-21.649704	11.522242	100.250389	34.044563	-6.621943	103.267372	33.503803	27.584452	102.41008	33.774183	10.4812545	102.838726	-77.073591	12.5632295	97.662052
-17.087831	7.635437	99.67173	-21.775698	11.71445	100.07753	33.877869	-6.448939	102.758896	33.20797	27.98888	102.79673	33.5429195	10.7699705	102.777813	-77.0943155	12.6589295	97.377247
-16.299421	7.928779	99.441444	-21.951168	11.917321	99.900452	33.712067	-6.206603	102.33567	33.510265	28.171873	102.795853	33.611166	10.982635	102.5657615	-77.513502	12.852007	97.2351425
-15.112906	8.433627	99.206413	-22.140156	12.255786	99.697006	33.485813	-5.808676	101.913956	33.153641	28.76524	102.987358	33.319727	11.478282	102.450657	-77.600039	13.03329	96.943355
-14.364381	8.672658	99.125618	-22.223228	12.453287	99.621544	33.408615	-5.571551	101.781044	33.02832	29.0247	103.028641	33.2184675	11.7265745	102.4048425	-77.6649235	13.1799995	96.8382455
-13.598518	8.930021	99.126747	-22.330111	12.604052	99.621803	33.342804	-5.303884	101.791763	32.885174	29.255121	103.127464	33.113989	11.9756185	102.4596135	-77.774211	13.2324855	96.7839925
-12.853375	9.112655	99.234756	-22.370226	12.742776	99.691544	33.361286	-5.13384	101.945839	32.760433	29.436249	103.371689	33.0608595	12.1512045	102.658764	-77.8013115	13.3343475	96.724324
-12.12502	9.258677	99.345566	-22.446302	12.814104	99.79071	33.377018	-4.982845	102.166199	32.749275	29.602381	103.715446	33.0631465	12.309768	102.9408225	-77.9557505	13.31844	96.6405975
-11.399228	9.321297	99.471664	-22.495991	12.841241	99.885269	33.385159	-4.881696	102.444229	32.779675	29.729584	104.0205	33.082417	12.423944	103.2323645	-78.074399	13.258538	96.5381735
-10.723549	9.332409	99.665527	-22.532005	12.838319	99.960312	33.417507	-4.831767	102.75135	32.788254	29.793226	104.302856	33.1028805	12.4807295	103.527103	-78.1668905	13.1959085	96.393521
-9.723017	9.273605	99.87468	-22.559475	12.814055	100.086128	33.473263	-4.791516	103.187012	32.77486	29.903061	104.462883	33.1240615	12.5557725	103.8249475	-78.2430115	13.0723375	96.3473085
-9.106398	9.197445	99.899719	-22.570391	12.769358	100.087669	33.510632	-4.759922	103.387093	32.698208	29.957888	104.366531	33.10442	12.598983	103.876812	-78.245202	12.939733	96.298526
-8.487124	9.091651	99.909958	-22.541389	12.763725	100.018867	33.53828	-4.662155	103.522728	32.575169	30.000813	104.089417	33.0567245	12.669329	103.8060725	-78.1395025	12.858121	96.2316615
-7.9035	8.997902	99.883858	-22.518604	12.768747	99.916542	33.610886	-4.58153	103.659607	32.46357	30.04241	103.738571	33.037228	12.73044	103.699089	-78.074436	12.807054	96.133995
-7.334528	8.906343	99.913445	-22.43618	12.724504	99.862755	33.707909	-4.522636	103.774323	32.417561	30.071825	103.446259	33.062735	12.7745945	103.610291	-77.935095	12.6744135	96.115219
-6.799376	8.780271	99.942284	-22.377726	12.658541	99.864265	33.770229	-4.506102	103.885178	32.407181	30.057297	103.203773	33.088705	12.7755975	103.5444755	-77.844157	12.5414845	96.1840545
-6.307168	8.683544	99.951675	-22.276003	12.574504	99.864441	33.851501	-4.541005	103.937843	32.431694	30.012936	102.98661	33.1415975	12.7359655	103.4622265	-77.6936035	12.4130425	96.2666555
-5.599655	8.580388	99.9534	-22.147873	12.453153	99.800865	33.962017	-4.620297	104.040459	32.531345	29.933882	102.738976	33.246681	12.6567925	103.3897175	-77.542427	12.2495135	96.2120125
-5.166882	8.540509	99.956581	-22.097046	12.411705	99.778671	34.026127	-4.628624	104.132149	32.577209	29.901461	102.600327	33.301668	12.6364185	103.366238	-77.49576	12.1869915	96.191104
-4.736233	8.568096	100.022926	-22.040131	12.363278	99.816162	34.086582	-4.597946	104.201065	32.583122	29.921848	102.476486	33.334852	12.661951	103.3387755	-77.415114	12.064605	96.2935485
-4.3626	8.604868	100.063026	-21.994841	12.376035	99.851761	34.150562	-4.550086	104.258369	32.551239	29.980553	102.271973	33.3509005	12.7152335	103.265171	-77.3405825	12.0368365	96.438351
-3.966969	8.66625	100.123146	-21.971249	12.420568	99.89521	34.220486	-4.446012	104.394363	32.498512	30.020651	101.959518	33.359499	12.7873195	103.1769405	-77.301997	12.0538165	96.6134795
-3.628559	8.78783	100.174545	-21.915085	12.51883	99.914917	34.308956	-4.370242	104.521683	32.408081	30.055433	101.620148	33.3585185	12.8425955	103.0709155	-77.1886885	12.1950645	96.7589185
-3.298432	8.951461	100.208794	-21.90406	12.602313	99.926094	34.329723	-4.26919	104.694893	32.342495	30.037828	101.208138	33.336109	12.884319	102.9515155	-77.144229	12.320307	96.9006725
-2.849054	9.349146	100.153473	-21.821781	12.647554	99.915466	34.354992	-4.256953	104.812134	32.233894	29.904408	100.613037	33.294443	12.8237275	102.7125855	-76.938005	12.4713805	97.1183465
-2.53473	9.716254	100.096367	-21.730562	12.611407	99.869278	34.372288	-4.277704	104.920624	32.238892	29.796303	100.32238	33.30559	12.7592995	102.621502	-76.766714	12.4635145	97.117054
-2.229177	10.128186	100.061562	-21.723007	12.553002	99.85257	34.391182	-4.349638	105.012253	32.27914	29.689404	100.168022	33.335161	12.669883	102.5901375	-76.781175	12.436121	97.1150025
-1.937948	10.589851	99.93486	-21.687946	12.474065	99.790001	34.37751	-4.392125	105.077469	32.30582	29.637497	100.099815	33.341665	12.622686	102.588642	-76.717557	12.325444	96.99136
-1.636397	11.1692	99.775002	-21.67621	12.414074	99.658852	34.375618	-4.413889	105.097176	32.294373	29.646769	100.064781	33.3349955	12.61644	102.5809785	-76.6874155	12.211708	96.7367255
-1.371896	11.904282	99.577217	-21.702467	12.328773	99.440125	34.373249	-4.364897	105.089172	32.271576	29.688286	100.076385	33.3224125	12.6616945	102.5827785	-76.7273465	11.9958515	96.2974715
-1.100281	12.68619	99.321899	-21.732243	12.292302	99.211006	34.388161	-4.325823	104.984131	32.254768	29.783175	100.20034	33.3214645	12.728676	102.5922355	-76.7859505	11.855928	95.8297765
-0.719445	14.030746	99.062012	-21.740438	12.202434	98.908699	34.327904	-4.304199	104.919373	32.262806	29.866692	100.701485	33.295355	12.7812465	102.810429	-76.776231	11.6236215	95.006969
-0.484452	15.108792	99.100777	-21.832434	12.11861	98.859016	34.28223	-4.408808	104.940842	32.373146	29.906586	101.359474	33.327688	12.748889	103.150158	-76.992556	11.488331	94.567874
-0.241275	16.195578	99.287781	-21.870262	12.022464	98.895508	34.222065	-4.60745	105.018723	32.51022	29.857359	102.379906	33.3661425	12.6249545	103.6993145	-77.1066665	11.4199735	94.0917015
-0.027317	17.293999	99.695999	-21.961971	11.905451	99.002022	34.144646	-4.834599	105.253426	32.789585	29.862331	103.685066	33.4671155	12.513866	104.469246	-77.3910575	11.297036	93.534798
0.148184	18.52643	100.268089	-22.046305	11.81914	99.171005	34.023075	-5.144047	105.554977	33.522556	29.775396	104.958641	33.7728155	12.3156745	105.256809	-77.8654255	11.3226055	93.085201
0.305571	19.71801	100.950386	-22.127823	11.778593	99.390015	33.873306	-5.302076	105.906929	33.667389	29.9813	106.389595	33.7703475	12.339612	106.148262	-78.0259935	11.217574	92.631768
0.410924	20.961973	101.651695	-22.201799	11.846993	99.614235	33.830868	-5.354234	106.176712	33.946453	30.044416	107.502342	33.8886605	12.345091	106.839527	-78.2922585	11.348895	92.388943
0.523684	22.869299	102.520355	-22.283154	12.113998	99.891823	33.788666	-5.120625	106.582512	34.125824	30.296173	108.770119	33.957245	12.587774	107.6763155	-78.523553	11.640222	92.1073305
0.519413	24.118986	102.998459	-22.317345	12.347271	99.984322	33.806557	-4.9	106.778839	34.197525	30.535513	109.316299	34.002041	12.8177565	108.047569	-78.636731	11.8767855	91.921075
0.481783	25.330809	103.298103	-22.370255	12.570535	99.992348	33.796318	-4.675	106.823746	34.194485	30.77845	109.645691	33.9954015	13.051725	108.2347185	-78.7359115	12.089345	91.7499775
0.389969	26.507313	103.407417	-22.384851	12.777588	99.936203	33.785042	-4.44504	106.789276	34.154339	30.94581	109.70826	33.9696905	13.250385	108.248768	-78.7393925	12.304791	91.623638
0.271651	27.5998	103.415085	-22.375797	12.946079	99.83168	33.798786	-4.274989	106.659828	34.073559	31.088001	109.721008	33.9361725	13.406506	108.190418	-78.6877665	12.485652	91.472942
0.090604	28.640911	103.417336	-22.390287	13.053383	99.710915	33.838482	-4.10781	106.576447	34.045189	31.223986	109.660721	33.9418355	13.558088	108.118584	-78.7224095	12.548678	91.303246
-0.13796	29.555611	103.383804	-22.3384	13.120826	99.639854	33.882751	-3.969193	106.477966	34.029652	31.324184	109.558693	33.9562015	13.6774955	108.0183295	-78.6330015	12.5641565	91.2613785
-0.612644	30.907301	103.318787	-22.222012	13.136834	99.551483	34.007481	-3.851899	106.367149	33.999599	31.419491	109.37973	34.00354	13.783796	107.8734395	-78.447564	12.489872	91.2295265
-0.994157	31.70554	103.252769	-22.144333	13.121538	99.501045	34.092445	-3.780321	106.32386	34.027775	31.45702	109.227776	34.06011	13.8383495	107.775818	-78.348776	12.4047265	91.226272
-1.428324	32.41972	103.156685	-22.066856	13.097005	99.467438	34.213657	-3.728839	106.274483	34.037815	31.503027	109.094643	34.125736	13.887094	107.684563	-78.259448	12.306916	91.250313
-1.933429	33.119606	103.04142	-21.952911	13.032648	99.41507	34.320606	-3.671024	106.200233	34.064655	31.531069	108.929016	34.1926305	13.9300225	107.5646245	-78.0984525	12.1352735	91.2655155
-2.505796	33.807831	102.88974	-21.832579	12.981267	99.361343	34.442886	-3.599458	106.12999	34.077869	31.561352	108.756805	34.2603775	13.980947	107.4433975	-77.9255355	11.981587	91.2792885
-3.144439	34.430347	102.701462	-21.718851	12.961239	99.301651	34.591965	-3.559624	106.013039	34.099033	31.588438	108.631042	34.345499	14.014407	107.3220405	-77.783201	11.908071	91.2812615
-3.788073	35.022709	102.558159	-21.566734	12.91289	99.213829	34.718258	-3.535443	105.91748	34.175335	31.604025	108.508751	34.4467965	14.034291	107.2131155	-77.5802645	11.791489	91.2145425
-4.932797	35.860252	102.35965	-21.343052	12.862044	99.090378	34.900211	-3.497971	105.675041	34.343567	31.602955	108.404099	34.621889	14.052492	107.03957	-77.307993	11.671596	91.141186
-5.758859	36.34906	102.246689	-21.221216	12.846073	99.019714	35.015808	-3.496314	105.518234	34.456043	31.605009	108.375145	34.7359255	14.0543475	106.9466895	-77.1783575	11.6377985	91.0927385
-6.625999	36.844646	102.1651	-21.079144	12.886614	98.940865	35.109573	-3.47049	105.326721	34.557907	31.608116	108.355988	34.83374	14.068813	106.8413545	-76.992028	11.704415	91.0403755
-7.62135	37.304512	102.122009	-21.008841	12.929781	98.898285	35.17786	-3.410262	105.128548	34.656143	31.643448	108.333038	34.9170015	14.116593	106.730793	-76.9346835	11.742969	91.065777
-8.63316	37.728855	102.02475	-20.906622	13.021038	98.828079	35.232712	-3.317343	104.848061	34.757988	31.681156	108.27179	34.99535	14.1819065	106.5599255	-76.808594	11.8601695	91.0962325
-9.741721	38.161919	101.945496	-20.830635	13.112116	98.770103	35.261776	-3.205662	104.552208	34.825745	31.77326	108.16008	35.0437605	14.283799	106.356144	-76.7050305	11.940433	91.184062
-10.923862	38.516144	101.864769	-20.793354	13.285171	98.685936	35.28833	-3.025875	104.178131	34.824718	31.907785	107.99913	35.056524	14.440955	106.0886305	-76.643232	12.129387	91.2832415
-12.80828	39.035736	101.654144	-20.774818	13.53732	98.523895	35.239632	-2.754553	103.535118	34.797497	32.147587	107.625511	35.0185645	14.696517	105.5803145	-76.5682005	12.378123	91.4674755
-14.135019	39.297493	101.45005	-20.789845	13.740458	98.407616	35.168678	-2.550747	103.129898	34.744804	32.275726	107.301315	34.956741	14.8624895	105.2156065	-76.536431	12.6184265	91.5996255
-15.510438	39.530464	101.250946	-20.822287	13.907091	98.298058	35.115784	-2.386581	102.758286	34.653873	32.441368	107.041595	34.8848285	15.0273935	104.8999405	-76.5294025	12.7867885	91.6961755
-16.981112	39.70512	101.043144	-20.855619	14.072089	98.197166	35.034897	-2.191816	102.498032	34.579678	32.595097	106.817375	34.8072875	15.2016405	104.6577035	-76.5185255	12.9425375	91.7366285
-18.440525	39.797443	100.83252	-20.880077	14.239793	98.154427	34.993908	-2.038717	102.357117	34.495049	32.732616	106.611946	34.7444785	15.3469495	104.4845315	-76.5046325	13.1326365	91.8243225
-19.990646	39.86364	100.661385	-20.905691	14.348322	98.150597	34.989326	-1.893636	102.213394	34.443775	32.883667	106.447075	34.7165505	15.4950155	104.3302345	-76.5279325	13.2016285	91.9709595
-21.583395	39.856632	100.459846	-20.888952	14.42478	98.174286	34.953728	-1.774214	102.154503	34.394482	32.993366	106.285248	34.674105	15.609576	104.2198755	-76.452009	13.239984	92.1286965
-24.038799	39.758224	100.262238	-20.833622	14.521959	98.237434	34.998619	-1.623663	102.045082	34.38018	33.119648	106.072639	34.6893995	15.7479925	104.0588605	-76.3566435	13.2959255	92.4160075
-25.734755	39.590405	100.152138	-20.759947	14.541149	98.340248	35.076752	-1.540836	101.959122	34.397129	33.205997	105.97261	34.7369405	15.8325805	103.965866	-76.2568345	13.2497175	92.71463
-27.500809	39.371899	100.184715	-20.675209	14.578934	98.481476	35.132511	-1.491522	101.883636	34.427914	33.263176	105.872765	34.7802125	15.885827	103.8782005	-76.1306305	13.272041	93.0847515
-29.279095	39.098103	100.250244	-20.616682	14.617025	98.64901	35.182865	-1.388278	101.760612	34.484417	33.336632	105.782028	34.833641	15.974177	103.77132	-76.067005	13.259873	93.5267
-31.080324	38.799988	100.445641	-20.541197	14.666346	98.872871	35.266457	-1.31317	101.562286	34.529831	33.402645	105.696892	34.898144	16.0447375	103.629589	-75.980538	13.2879545	94.116153
-32.913177	38.465401	100.701797	-20.490719	14.745012	99.119713	35.28067	-1.165145	101.32048	34.554253	33.506477	105.594933	34.9174615	16.170666	103.4577065	-75.8988995	13.319358	94.7817195
-34.796333	38.074051	101.011612	-20.437376	14.881456	99.350616	35.289562	-1.024796	100.971863	34.569572	33.628616	105.434402	34.929567	16.30191	103.2031325	-75.804319	13.461002	95.4980995
-37.667923	37.423855	101.633331	-20.416204	15.109973	99.638336	35.264988	-0.728748	100.186447	34.494083	33.877285	104.920265	34.8795355	16.5742685	102.553356	-75.7119435	13.6456775	96.723316
-39.597408	36.892941	102.087532	-20.398708	15.279993	99.813614	35.202221	-0.527313	99.40683	34.402584	34.024902	104.055061	34.8024025	16.7487945	101.7309455	-75.5998185	13.8111915	97.8962825
-41.541176	36.337357	102.385185	-20.370588	15.497722	99.767616	35.0956	-0.384973	98.258408	34.093792	34.182621	102.802567	34.594696	16.898824	100.5304875	-75.335872	14.09662	99.0047445
-43.417465	35.712841	102.600899	-20.370872	15.821199	99.496391	34.823654	-0.201839	96.867729	33.562748	34.377079	101.130081	34.193201	17.08762	98.998905	-74.934945	14.554778	99.993877
-45.254639	35.028439	102.799057	-20.370771	16.096828	99.097687	34.397648	-0.114221	95.326027	32.890816	34.527447	99.160759	33.644232	17.206613	97.243393	-74.385774	14.987043	100.951981
-47.027882	34.286564	103.035263	-20.427803	16.361485	98.750832	33.833618	0.041313	93.790771	32.181236	34.680889	97.011269	33.007427	17.361101	95.40102	-73.863033	15.361869	102.100644
-48.779762	33.446545	103.384209	-20.500555	16.620092	98.441231	33.200562	0.301989	92.315712	31.389505	34.866882	94.948708	32.2950335	17.5844355	93.63221	-73.2961435	15.6557485	103.250252
-51.237457	32.138885	103.772629	-20.578091	16.902657	98.080925	32.159294	0.835275	90.618492	30.389008	35.197136	92.378807	31.274151	18.0162055	91.4986495	-72.430333	15.7891085	104.6632005
-52.737076	31.178278	104.052483	-20.701813	17.008682	97.991714	31.697786	1.105342	89.931801	29.862955	35.386555	91.242218	30.7803705	18.2459485	90.5870095	-72.1839965	15.7714155	105.3964185
-54.054867	30.139505	104.377937	-20.877337	17.056208	97.991928	31.426546	1.258791	89.538727	29.42304	35.492378	90.530441	30.424793	18.3755845	90.034584	-72.179467	15.7368315	105.949272
-55.088528	28.919168	104.810349	-20.992676	17.026554	98.033226	31.263464	1.328217	89.282677	29.1064	35.583603	90.105942	30.184932	18.45591	89.6943095	-72.170284	15.597198	106.3721425
-55.891182	27.630562	105.117943	-21.050028	16.983915	98.045807	31.163225	1.412142	89.060387	28.854534	35.623734	89.784851	30.0088795	18.517938	89.422619	-72.1089355	15.449892	106.668995
-57.317467	26.862209	105.209984	-21.073677	16.921883	98.025711	31.035641	1.539283	88.862442	28.683943	35.678726	89.483513	29.859792	18.6090045	89.1729775	-72.007146	15.2347615	106.8784445
-58.124935	25.681356	105.357719	-21.085514	16.898815	97.984299	30.943563	1.636456	88.672844	28.555807	35.749485	89.267441	29.749685	18.6929705	88.9701425	-71.920713	15.1046595	106.9984555
-58.853245	23.877577	105.326103	-21.090464	16.847824	97.921463	30.849445	1.717089	88.513924	28.474924	35.846676	89.146492	29.6621845	18.7818825	88.830208	-71.8431125	14.9137655	107.012718
-59.074829	22.651712	105.256096	-21.095781	16.842642	97.900139	30.813477	1.759955	88.488045	28.449068	35.884735	89.141022	29.6312725	18.822345	88.8145335	-71.8228345	14.862939	106.9857445
-59.218346	21.381351	105.178848	-21.125912	16.835653	97.876366	30.798725	1.784906	88.489838	28.411335	35.903515	89.119904	29.60503	18.8442105	88.804871	-71.856854	14.8270955	106.947861
-59.269268	20.056164	104.993629	-21.179272	16.824699	97.849213	30.764427	1.806909	88.528847	28.39337	35.917248	89.061485	29.5788985	18.8620785	88.795166	-71.9374425	14.7873195	106.90326
-58.924091	18.613266	104.838158	-21.232016	16.809044	97.83757	30.69964	1.841556	88.607735	28.27356	35.933609	89.092522	29.4866	18.8875825	88.8501285	-71.950632	14.7305055	106.8250115
-58.857006	17.316971	104.595863	-21.307131	16.777649	97.811882	30.627377	1.856918	88.69635	28.186104	35.938885	89.066711	29.4067405	18.8979015	88.8815305	-72.0210025	14.6573965	106.7422335
-58.535851	15.867482	104.341255	-21.421217	16.720966	97.755051	30.549118	1.844199	88.757805	28.063223	35.910942	89.029785	29.3061705	18.8775705	88.893795	-72.1486045	14.5643615	106.616307
-57.859196	13.610606	103.878914	-21.571037	16.591047	97.654678	30.436855	1.794662	88.875259	27.876564	35.868877	88.969795	29.1567095	18.8317695	88.922527	-72.2987835	14.3503245	106.386829
-57.16573	12.044939	103.503784	-21.671591	16.487207	97.603951	30.397696	1.748674	88.983528	27.786026	35.795959	88.935204	29.091861	18.7723165	88.959366	-72.435043	14.2020975	106.248536
-56.450211	10.430377	103.067039	-21.757908	16.380035	97.489601	30.372629	1.663533	89.093811	27.694725	35.723156	88.898911	29.033677	18.6933445	88.996361	-72.549493	14.0667255	105.982841
-55.539883	8.809074	102.588974	-21.855427	16.264153	97.340408	30.34881	1.575915	89.228447	27.617512	35.618633	88.867065	28.983161	18.597274	89.047756	-72.694015	13.931032	105.63306
-54.563469	7.117476	101.969276	-21.930513	16.135662	97.125702	30.325922	1.487419	89.377357	27.564514	35.504295	88.83696	28.945218	18.495857	89.1071585	-72.806244	13.775467	105.1442455
-53.461052	5.406688	101.302002	-22.051132	15.989923	96.864494	30.308231	1.364993	89.540855	27.506029	35.387672	88.819214	28.90713	18.3763325	89.1800345	-73.009394	13.6035135	104.5489535
-52.294571	3.648828	100.603935	-22.194021	15.853707	96.562668	30.272484	1.264354	89.704124	27.361275	35.256466	88.768829	28.8168795	18.26041	89.2364765	-73.2049215	13.447004	103.8888595
-50.311565	1.007462	99.548943	-22.414989	15.685198	96.003654	30.238802	1.216076	90.007919	27.017666	35.047539	88.660561	28.628234	18.1318075	89.33424	-73.458212	13.2385885	102.673068
-48.891987	-0.801185	98.942551	-22.577383	15.581878	95.585106	30.299541	1.186244	90.286186	26.637531	34.975578	88.592232	28.468536	18.080911	89.439209	-73.623302	13.082845	101.731003
-47.326424	-2.624697	98.49147	-22.745642	15.473038	95.166946	30.285776	1.215349	90.697952	26.093256	35.021523	88.547508	28.189516	18.118436	89.62273	-73.6808	12.82764	100.711162
-45.71405	-4.436329	98.219627	-22.943569	15.371099	94.792252	30.524048	1.203785	91.263512	25.626284	34.982067	88.38076	28.075166	18.092926	89.822136	-73.962304	12.649272	99.762368
-44.004311	-6.254651	98.175888	-23.11117	15.231839	94.529037	31.124258	1.044647	91.779015	25.24752	34.884762	88.098274	28.185889	17.9647045	89.9386445	-74.408229	12.4989735	99.1194295
-42.233704	-8.000499	98.297234	-23.282831	15.046968	94.356659	31.359676	1.066895	92.54435	24.968878	34.700836	87.802292	28.164277	17.8838655	90.173321	-74.729939	12.2100705	98.539997
-40.377865	-9.706564	98.53125	-23.366926	14.819032	94.261574	31.606823	1.021974	93.291298	24.813662	34.389748	87.548363	28.2102425	17.705861	90.4198305	-74.9440945	11.932203	98.1033175
-37.444996	-12.103793	98.913445	-23.43969	14.379719	94.14666	31.929108	0.775317	94.230202	24.783821	33.823849	87.253319	28.3564645	17.299583	90.7417605	-75.2358445	11.459855	97.5515595
-35.48201	-13.555134	99.128448	-23.40303	14.006914	94.069855	31.798246	0.672791	94.906555	24.895258	33.421356	87.2174	28.346752	17.0470735	91.0619775	-75.152812	10.9667545	97.0777325
-33.44944	-14.948656	99.294754	-23.380646	13.591744	93.995491	32.296272	0.091663	95.335732	25.098293	33.009212	87.380707	28.6972825	16.5504375	91.3582195	-75.4585745	10.6330505	96.6327625
-31.399525	-16.201149	99.51104	-23.345942	13.182749	93.913063	32.037037	-0.12062	96.096153	25.336691	32.550167	87.587784	28.686864	16.2147735	91.8419685	-75.378748	10.1507245	95.9841575
-29.324928	-17.281027	99.814346	-23.296864	12.815097	93.823914	32.203911	-0.523758	96.606483	25.47113	32.069511	87.674316	28.8375205	15.7728765	92.1403995	-75.4312485	9.8573175	95.5074285
-27.263117	-18.237446	100.158646	-23.222908	12.460351	93.757751	32.323299	-0.899636	97.030792	25.576773	31.606012	87.71595	28.950036	15.353188	92.373371	-75.395852	9.567514	95.142131
-25.027912	-19.079651	100.511757	-23.144623	12.113588	93.757889	32.433239	-1.241044	97.493347	25.720757	31.178185	87.883957	29.076998	14.9685705	92.688652	-75.366244	9.2586055	94.827126
-21.84823	-20.076628	101.034836	-23.098791	11.544168	94.035759	32.574959	-1.883018	98.384323	26.122765	30.568579	88.674698	29.348862	14.3427805	93.5295105	-75.546444	8.7455555	94.5420075
-19.885674	-20.468121	101.412758	-23.041525	11.149071	94.346771	32.666458	-2.351162	99.041283	26.499744	30.20731	89.496773	29.583101	13.928074	94.269028	-75.666151	8.370068	94.424514
-17.744659	-20.784822	101.676735	-22.966927	10.742448	94.741425	32.738251	-2.859351	99.774376	26.943302	29.903078	90.625046	29.8407765	13.5218635	95.199711	-75.7746305	7.9630325	94.283139
-15.588282	-21.046965	101.813614	-22.947166	10.370693	95.234222	32.784851	-3.331949	100.640526	27.505308	29.702414	92.065849	30.1450795	13.1852325	96.3531875	-76.0394115	7.5561535	94.1152565
-13.460091	-21.123991	101.968536	-22.95899	10.020182	95.855629	32.820194	-3.859451	101.568535	28.121042	29.622084	93.743988	30.470618	12.8813165	97.6562615	-76.388598	7.1590475	94.0549965
-11.311161	-21.154591	102.017174	-22.956114	9.705392	96.45694	32.801483	-4.298145	102.450119	28.666475	29.592398	95.440041	30.733979	12.6471265	98.94508	-76.646207	6.7636575	93.9688
-9.173231	-20.996929	101.990356	-23.006754	9.487391	96.937141	32.77763	-4.6851	103.17141	29.104343	29.644833	96.999336	30.9409865	12.4798665	100.085373	-76.9544945	6.4949155	93.788909
-5.98631	-20.56855	101.766678	-23.047859	9.28985	97.288078	32.669048	-4.989884	104.010284	29.562517	29.568651	98.809937	31.1157825	12.2893835	101.4101105	-77.2115005	6.2903165	93.1660455
-3.888873	-20.129978	101.732323	-23.080898	9.272809	97.399048	32.630367	-5.065042	104.518089	29.613441	29.476965	99.767105	31.121904	12.2059615	102.142597	-77.2837	6.3396565	92.655499
-1.813436	-19.594639	101.822731	-23.114132	9.267686	97.435722	32.596378	-5.094186	105.130234	29.66407	29.375298	100.695625	31.130224	12.140556	102.9129295	-77.358488	6.394816	91.9585145
0.183727	-19.020235	102.268127	-23.118881	9.260516	97.55233	32.583729	-5.179166	106.03511	29.686043	29.252234	101.958038	31.134886	12.036534	103.996574	-77.372648	6.484498	91.108086
2.033384	-18.322498	103.103165	-23.136698	9.18993	97.859886	32.550037	-5.432231	107.340561	29.863585	29.132942	103.708145	31.206811	11.8503555	105.524353	-77.480207	6.5295045	90.195419
3.921007	-17.674681	104.119156	-23.116362	9.101643	98.359718	32.491325	-5.676124	109.049858	30.044437	29.02776	105.883881	31.267881	11.675818	107.4668695	-77.500605	6.527468	89.2525665
5.617063	-16.870195	105.60038	-23.043303	9.060674	99.032936	32.486515	-5.903141	111.189308	30.190266	29.037704	108.602234	31.3383905	11.5672815	109.895771	-77.4249965	6.5540665	88.170101
7.915754	-15.718369	108.621643	-22.857599	9.083855	100.499794	32.457855	-6.173128	115.025696	30.701107	29.35685	113.547195	31.579481	11.591861	114.2864455	-77.294679	6.575849	86.7131425
8.338496	-14.522253	110.528229	-22.697613	9.074538	101.512756	32.497498	-6.440193	117.450317	31.083942	29.416948	116.460228	31.79072	11.4883775	116.9552725	-77.185946	6.6606985	86.0702395
8.46403	-13.365364	111.860229	-22.517553	9.161527	102.093124	32.543156	-6.668772	119.238388	31.273497	29.329929	118.470993	31.9083265	11.3305785	118.8546905	-76.9434325	6.9924755	85.3315575
8.61917	-12.139019	112.520966	-22.316778	9.317865	102.192284	32.541351	-6.702285	120.268463	31.428511	29.268763	119.376968	31.984931	11.283239	119.8227155	-76.618487	7.352491	84.5618525
8.799971	-10.929275	112.619713	-22.062548	9.481064	101.924835	32.661514	-6.648286	120.4795	31.618782	29.311892	119.503105	32.140148	11.331803	119.9913025	-76.265244	7.630325	83.8583675
8.904431	-9.645384	112.143661	-21.716198	9.562481	101.483025	32.914974	-6.603323	120.198479	31.873726	29.291454	119.195	32.39435	11.3440655	119.6967395	-75.826746	7.7808965	83.2693105
8.96546	-8.377704	111.369453	-21.33259	9.609632	100.960197	33.260201	-6.680645	119.680367	32.163631	29.218208	118.753288	32.711916	11.2687815	119.2168275	-75.377096	7.9504825	82.7035665
8.743301	-6.400558	109.846436	-20.738585	9.662015	100.176743	33.793861	-6.715258	118.598114	32.721134	29.165464	117.790878	33.2574975	11.225103	118.194496	-74.7346675	8.098927	82.15899
8.38636	-4.932216	108.725098	-20.353891	9.801117	99.678513	34.249275	-6.569238	117.729568	32.94286	29.257027	117.044449	33.5960675	11.3438945	117.3870085	-74.3038495	8.2583395	81.9700175
7.804806	-3.39189	107.67894	-19.983999	9.911849	99.283157	34.758221	-6.404605	116.860672	33.174667	29.424561	116.342369	33.966444	11.509978	116.6015205	-73.934442	8.31372	81.9647935
7.110796	-1.875158	106.468918	-19.694847	10.060427	98.976364	35.244629	-6.229706	115.825974	33.624191	29.58987	115.504646	34.43441	11.680082	115.66531	-73.824104	8.440772	82.287418
6.270119	-0.277895	105.140564	-19.317806	10.234383	98.571236	35.75655	-6.016212	114.626396	33.88546	29.679335	114.455727	34.821005	11.8315615	114.5410615	-73.456617	8.6372045	82.6014105
5.229913	1.373463	103.740784	-18.904524	10.397891	98.149368	36.299622	-5.88236	113.155174	34.136017	29.725397	113.211571	35.2178195	11.9215185	113.1833725	-73.0268675	8.8742635	83.1153635
4.0785	3.030906	102.189514	-18.512297	10.522741	97.654114	36.728157	-5.697588	111.34803	34.580128	29.727894	111.658264	35.6541425	12.015153	111.503147	-72.6787365	9.030329	83.805081
2.08887	5.554779	99.764381	-17.93479	10.712765	96.731544	37.362228	-5.514539	108.232773	34.993492	29.709419	108.874664	36.17786	12.09744	108.5537185	-72.04744	9.32809	84.9093695
0.542129	7.228547	98.100212	-17.602234	10.826997	96.023163	37.775253	-5.359318	105.640755	35.229465	29.694304	106.567322	36.502359	12.167493	106.1040385	-71.706827	9.486501	85.9422875
-1.030979	8.89641	96.373596	-17.270771	10.959441	95.146011	38.0299	-5.155551	102.795639	35.45676	29.712317	103.649353	36.74333	12.278383	103.222496	-71.284872	9.640499	87.069526
-2.673317	10.563141	94.543434	-16.936943	11.170575	94.098961	38.320755	-4.989271	99.638992	35.512051	29.832098	100.33989	36.916403	12.4214135	99.989441	-70.790289	9.9197365	88.208481
-4.387186	12.282997	92.757011	-16.628098	11.432093	92.972504	38.314766	-4.670655	96.449623	35.496304	30.05327	96.893776	36.905535	12.6913075	96.6716995	-70.161731	10.1728785	89.2733085
-6.083781	13.987774	91.369583	-16.386131	11.72556	91.992882	38.00016	-4.32612	93.99736	35.263142	30.420204	93.898567	36.631651	13.047042	93.9479635	-69.403913	10.404078	90.0378005
-7.799285	15.698213	90.700836	-16.390324	12.060962	91.51828	37.775295	-4.06395	92.227974	34.664951	30.743948	91.985016	36.220123	13.339999	92.106495	-69.000771	10.781925	90.930065
-10.417722	18.172131	90.580437	-16.821571	12.378097	91.366661	37.170563	-3.667412	90.824104	33.744534	30.978022	90.718765	35.4575485	13.655305	90.7714345	-69.1006905	11.100889	91.9618875
-12.100166	19.767267	90.668541	-17.167149	12.444117	91.307304	36.526379	-3.581355	90.302643	33.395596	30.988375	90.307281	34.9609875	13.70351	90.304962	-69.2952855	11.184724	92.309646
-13.656931	21.28183	90.729942	-17.505363	12.498704	91.18354	35.962128	-3.594587	89.863739	33.105293	30.983309	90.009239	34.5337105	13.694361	89.936489	-69.5444365	11.303047	92.430591
-15.18432	22.822191	90.804169	-17.808525	12.53968	91.084351	35.505875	-3.66357	89.465538	32.836216	30.961201	89.705193	34.1710455	13.6488155	89.5853655	-69.7880955	11.4305445	92.5833365
-16.590218	24.307545	90.903618	-18.069386	12.589966	90.980515	35.063915	-3.682992	89.067833	32.588596	30.89385	89.327469	33.8262555	13.605429	89.197651	-69.9650275	11.574503	92.763379
-17.847855	25.749115	90.961784	-18.24675	12.623806	90.90332	34.712055	-3.68192	88.681854	32.368084	30.829594	88.937317	33.5400695	13.573837	88.8095855	-70.0335695	11.673775	92.9970545
-19.040178	27.200422	91.093422	-18.362715	12.663619	90.87429	34.461235	-3.691801	88.38813	32.240162	30.798853	88.656891	33.3506985	13.553526	88.5225105	-70.0761285	11.773712	93.2260695
-20.544752	29.275299	91.463173	-18.540909	12.705299	90.993355	34.240925	-3.800794	88.279694	32.098534	30.703527	88.517593	33.1697295	13.4513665	88.3986435	-70.2515475	11.9592315	93.5880665
-21.394171	30.578671	91.822723	-18.62899	12.726526	91.164116	34.152664	-3.888133	88.329704	32.070244	30.6094	88.657043	33.111454	13.3606335	88.4933735	-70.369434	12.0924185	93.8348585
-22.172071	31.882023	92.154884	-18.709757	12.683519	91.335709	34.017448	-4.010925	88.409393	32.100945	30.483665	88.850006	33.0591965	13.23637	88.6296995	-70.4787105	12.130668	94.0417185
-22.803801	33.124996	92.467461	-18.771276	12.624855	91.479233	33.907272	-4.172509	88.490166	32.141018	30.339571	89.06897	33.024145	13.083531	88.779568	-70.566697	12.166179	94.178898
-23.397781	34.311275	92.713081	-18.880386	12.550491	91.556763	33.777351	-4.311923	88.633743	32.162167	30.189091	89.346466	32.969759	12.938584	88.9901045	-70.730531	12.162398	94.1234215
-23.891914	35.487278	92.943085	-18.99679	12.486838	91.620125	33.674423	-4.485666	88.828529	32.199959	30.028803	89.700539	32.937191	12.7715685	89.264534	-70.930771	12.2021075	93.975716
-24.335508	36.576618	93.208702	-19.150944	12.410643	91.681	33.620964	-4.670045	89.041885	32.2481	29.871675	90.155586	32.934532	12.600815	89.5987355	-71.23642	12.220471	93.7632645
-24.785715	38.082294	93.762177	-19.365196	12.276166	91.79467	33.436893	-4.837739	89.398369	32.314499	29.63719	91.054626	32.875696	12.3997255	90.2264975	-71.606088	12.1526065	93.3628425
-24.953808	39.029373	94.372711	-19.543644	12.184436	92.004875	33.293133	-4.914303	89.558784	32.320187	29.425133	91.734261	32.80666	12.255415	90.6465225	-71.893948	12.113457	93.3632275
-25.058556	39.846237	95.129219	-19.704021	12.094901	92.193092	33.074398	-4.920237	89.595276	32.345451	29.236931	92.421272	32.7099245	12.158347	91.008274	-72.1179665	12.031455	93.37791
-25.094582	40.576763	95.853951	-19.865707	12.039791	92.334648	32.789291	-4.920577	89.516495	32.367065	29.028057	93.014206	32.578178	12.05374	91.2653505	-72.309592	12.025842	93.4039455
-25.08485	41.243484	96.560341	-20.046339	12.095092	92.439331	32.511719	-4.900462	89.277534	32.383865	28.869122	93.547318	32.447792	11.98433	91.412426	-72.54047	12.205854	93.466236
-24.978273	41.801556	97.228798	-20.249605	12.197119	92.452835	32.177155	-4.854859	88.945099	32.399117	28.753698	93.964043	32.288136	11.9494195	91.454571	-72.787346	12.4448185	93.451099
-24.823013	42.257446	97.832603	-20.473816	12.373235	92.417564	31.814184	-4.770041	88.610519	32.366882	28.720686	94.297043	32.090533	11.9753225	91.453781	-73.038165	12.7711475	93.381347
-24.470013	42.723629	98.242828	-20.80509	12.782277	92.365906	31.370295	-4.564893	88.269897	32.210484	28.793631	94.636711	31.7903895	12.114369	91.453304	-73.4005695	13.450185	93.278508
-24.16256	42.904068	98.318085	-21.016949	13.11167	92.391739	31.137243	-4.405012	88.254784	32.070881	28.939396	94.792496	31.604062	12.267192	91.52364	-73.63796	13.956148	93.259838
-23.807076	42.945156	98.304344	-21.214577	13.454957	92.43541	30.994616	-4.244455	88.385963	31.908327	29.158718	94.942421	31.4514715	12.4571315	91.664192	-73.8806255	14.4527825	93.206628
-23.51627	42.82011	98.213089	-21.400927	13.797884	92.497894	30.866592	-4.082233	88.608902	31.750774	29.384487	95.086601	31.308683	12.651127	91.8477515	-74.110537	14.944641	93.1480365
-23.178629	42.513828	98.040054	-21.593067	14.075724	92.596527	30.687492	-3.926172	88.884834	31.570578	29.588068	95.22403	31.129035	12.830948	92.054432	-74.315169	15.3205	93.138622
-22.838659	42.070545	97.892365	-21.802908	14.27632	92.709373	30.544046	-3.819575	89.200371	31.391924	29.744307	95.380905	30.967985	12.962366	92.290638	-74.573801	15.590274	93.128108
-22.492668	41.399258	97.745911	-21.989731	14.40419	92.866554	30.40361	-3.79192	89.663475	31.236628	29.824242	95.60675	30.820119	13.016161	92.6351125	-74.799581	15.792219	93.0979955
-21.855711	40.113564	97.461487	-22.307043	14.517694	93.233185	30.336126	-3.88942	90.561691	31.030277	29.90114	96.102303	30.6832015	13.00586	93.331997	-75.2972875	16.029528	93.134373
-21.524858	39.071865	97.322731	-22.49597	14.506674	93.517845	30.28709	-3.991361	91.38089	30.940035	29.89263	96.555122	30.6135625	12.9506345	93.968006	-75.6055025	16.0627135	93.067684
-21.098415	37.818283	97.208748	-22.659935	14.427922	93.866898	30.357283	-4.146111	92.337646	30.883589	29.88294	97.187027	30.620436	12.8684145	94.7623365	-75.940306	15.9874295	92.9714595
-20.732986	36.456142	97.128952	-22.77585	14.31573	94.262276	30.519009	-4.283339	93.400703	30.868853	29.901939	97.963425	30.693931	12.8093	95.682064	-76.245631	15.82216	92.842488
-20.314093	34.979523	97.140144	-22.881207	14.227599	94.657921	30.701498	-4.39595	94.569305	30.889708	29.957098	98.735985	30.795603	12.780574	96.652645	-76.558017	15.674624	92.663197
-19.915329	33.398376	97.0979	-22.936255	14.137119	95.048485	30.957355	-4.450018	95.684906	30.900681	30.061865	99.397972	30.929018	12.8059235	97.541439	-76.801528	15.4683145	92.555531
-19.483631	31.759068	96.916618	-22.922035	14.105837	95.362404	31.20672	-4.395267	96.726593	30.915468	30.223354	99.89817	31.061094	12.9140435	98.3123815	-76.905164	15.2976305	92.4124265
-18.945824	29.142258	96.755753	-22.827509	14.06996	95.836082	31.641352	-4.287707	98.0429	30.899822	30.486128	100.385597	31.270587	13.0992105	99.2142485	-76.925605	15.0407095	92.4579155
-18.711336	27.390188	96.679092	-22.809891	14.083977	96.113983	31.887352	-4.180781	98.853775	30.881735	30.674997	100.645447	31.3845435	13.247108	99.749611	-77.0043255	14.920846	92.478355
-18.302963	25.461214	96.64959	-22.726177	14.127342	96.392838	32.113903	-4.108626	99.574562	30.917114	30.853361	100.92524	31.5155085	13.3723675	100.249901	-76.9678625	14.8823165	92.535775
-18.049322	23.525913	96.663704	-22.670036	14.169024	96.682686	32.279678	-4.047234	100.198021	31.024223	31.011946	101.195053	31.6519505	13.482356	100.696537	-76.9920225	14.855692	92.668835
-17.811268	21.602089	96.738365	-22.591887	14.226274	96.876236	32.406013	-3.961843	100.702194	31.146156	31.10685	101.38707	31.7760845	13.5725035	101.044632	-76.9598585	14.8800445	92.70784
-17.615072	19.607687	96.689354	-22.490166	14.273414	96.987793	32.533234	-3.948655	101.023544	31.274122	31.171259	101.529053	31.903678	13.611302	101.2762985	-76.88401	14.935526	92.6992875
-17.468895	17.673197	96.713249	-22.185959	14.242055	97.06012	32.612495	-3.915302	101.341476	31.420946	31.238136	101.646461	32.0167205	13.661417	101.4939685	-76.3886385	14.822693	92.6262715
-17.330135	14.625114	96.72052	-22.247425	14.447104	97.208847	32.73386	-3.856041	101.655701	31.617228	31.314171	101.812637	32.175544	13.729065	101.734169	-76.670394	15.165143	92.683525
-17.280212	12.652986	96.695885	-22.2234	14.532269	97.272896	32.783901	-3.795686	101.842796	31.713503	31.388994	101.907028	32.248702	13.796654	101.874912	-76.695502	15.267884	92.67088
-17.37476	10.625924	96.743462	-22.204491	14.645708	97.409073	32.787254	-3.655218	102.036919	31.756929	31.505541	102.027824	32.2720915	13.9251615	102.0323715	-76.6810735	15.3662545	92.7857745
-17.481705	8.640565	96.861092	-22.200211	14.742862	97.559479	32.794331	-3.500304	102.344383	31.763947	31.652176	102.179657	32.279139	14.075936	102.26202	-76.679561	15.409788	92.856938
-17.70294	6.611233	97.043076	-22.267073	14.844647	97.751465	32.828541	-3.305848	102.728912	31.73922	31.865442	102.430809	32.2838805	14.279797	102.5798605	-76.8180265	15.409497	92.9230695
-17.984987	4.602	97.322693	-22.277197	14.989553	97.96833	32.840481	-2.950526	103.292557	31.690565	32.115044	102.636169	32.265523	14.582259	102.964363	-76.819917	15.396847	92.972297
-18.307335	2.634214	97.739372	-22.232468	15.164931	98.202484	32.986187	-2.487682	104.065361	31.483009	32.474407	102.644585	32.234598	14.9933625	103.354973	-76.699534	15.3364995	93.049995
-18.869062	-0.179473	98.821152	-22.094097	15.685376	98.500534	33.568695	-1.292648	105.260071	30.862597	33.442551	101.799706	32.215646	16.0749515	103.5298885	-76.40384	15.2958005	93.4711795
-19.287487	-1.884525	99.911522	-21.863981	16.1224	98.576782	34.022202	-0.215786	105.766258	30.404652	34.189892	100.770081	32.213427	16.987053	103.2681695	-75.941389	15.257747	93.8853945
-19.718328	-3.511656	101.09993	-21.638929	16.414654	98.740227	34.234577	0.52101	106.292656	30.186117	34.540565	99.782303	32.210347	17.5307875	103.0374795	-75.488205	15.2985205	94.4429745
-20.304581	-5.067241	102.163147	-21.435925	16.383381	98.98259	34.704662	0.577175	106.508186	30.129559	34.359802	99.001442	32.4171105	17.4684885	102.754814	-75.2889605	15.2982735	95.210366
-20.935358	-6.618998	102.902916	-21.251101	16.089048	99.171097	34.849518	0.259888	106.644859	30.237139	33.822655	98.377693	32.5433285	17.0412715	102.511276	-75.0455305	15.1368245	95.830918
-21.536526	-8.076839	103.461075	-21.107027	15.703623	99.169662	34.875088	-0.180839	106.580078	30.381384	33.269211	97.877274	32.628236	16.544186	102.228676	-74.84229	14.86306	96.110648
-22.184509	-9.367444	103.861977	-21.034756	15.353452	99.087212	35.218018	-0.748039	106.429031	30.539093	32.77914	97.427444	32.8785555	16.0155505	101.9282375	-74.9480675	14.6913535	96.2461865
-23.343534	-10.841249	104.307152	-21.065151	15.016685	99.022217	35.147633	-1.022408	106.392441	30.593603	32.409348	97.075287	32.870618	15.69347	101.733864	-75.00092	14.3399	96.31057
-24.113941	-11.599133	104.53302	-21.170801	14.857226	99.040794	34.902889	-1.062981	106.515564	30.55624	32.327591	97.029976	32.7295645	15.632305	101.77277	-75.0711665	14.082147	96.308818
-24.954548	-12.143563	104.660629	-21.249897	14.722218	99.052254	34.992779	-1.136406	106.505775	30.815224	32.156506	96.840706	32.9040015	15.51005	101.6732405	-75.4037955	13.934386	96.4312675
-25.755947	-12.486028	104.755913	-21.440281	14.674349	99.141052	34.896221	-1.106702	106.573341	30.295246	32.335999	97.085899	32.5957335	15.6146485	101.82962	-75.4762955	13.7340495	96.452484
-26.570526	-12.520761	104.860977	-21.592951	14.67316	99.233093	34.621449	-0.944351	106.697594	30.133387	32.411934	97.119644	32.377418	15.7337915	101.908619	-75.56332	13.6125285	96.557567
-27.418226	-12.358923	104.944229	-21.691168	14.680748	99.35553	34.511299	-0.811363	106.805763	29.966433	32.533058	97.164986	32.238866	15.8608475	101.9853745	-75.621202	13.5006485	96.7256855
-28.311119	-11.960528	105.085251	-21.82457	14.738952	99.533287	34.440403	-0.683574	106.919228	29.840624	32.669239	97.235504	32.1405135	15.9928325	102.077366	-75.7896535	13.4850715	96.989208
-29.389378	-11.18679	105.131508	-21.995287	14.81732	99.785706	34.301113	-0.533572	107.074654	29.714197	32.811405	97.32505	32.007655	16.1389165	102.199852	-75.998229	13.4957235	97.37156
-30.36862	-10.144174	105.13723	-22.101002	14.857088	99.92659	34.218094	-0.491085	107.124603	29.646019	32.86013	97.354881	31.9320565	16.1845225	102.239742	-76.1340605	13.5296535	97.613438
-31.155798	-9.090931	104.992172	-22.160044	14.862737	100.024178	34.112843	-0.497405	107.139793	29.61339	32.841934	97.355721	31.8631165	16.1722645	102.247757	-76.1832045	13.5532095	97.800599
-31.956667	-7.822495	104.772888	-22.240612	14.842481	100.102707	33.541424	-0.342095	107.332108	29.588234	32.787319	97.380066	31.564829	16.222612	102.356087	-76.046053	13.46235	97.849327
-32.683746	-6.440447	104.430748	-22.302523	14.833972	100.178185	33.484665	-0.432263	107.31031	29.625866	32.714226	97.421036	31.5552655	16.1409815	102.365673	-76.1603115	13.5269625	97.990697
-33.410145	-4.82469	104.047096	-22.362869	14.845615	100.244972	33.416225	-0.602824	107.247993	29.680099	32.666306	97.530136	31.548162	16.031741	102.3890645	-76.2739	13.659489	98.1008795
-34.134205	-3.052816	103.562843	-22.386757	14.830579	100.267792	33.345078	-0.733022	107.153297	29.756128	32.600159	97.651001	31.550603	15.9335685	102.402149	-76.324117	13.7275895	98.133435
-35.119576	-0.066553	102.697311	-22.508875	14.788026	100.315201	33.311131	-1.136201	106.876396	29.867586	32.419624	97.897881	31.5893585	15.6417115	102.3871385	-76.6071085	13.9343405	98.2432635
-35.78838	2.108989	101.989174	-22.561686	14.762397	100.305412	33.277912	-1.361193	106.593773	29.967937	32.272312	98.119637	31.6229245	15.4555595	102.356705	-76.7462965	14.0692345	98.254119
-36.431118	4.471045	101.306549	-22.608128	14.745681	100.248047	33.11948	-1.604667	106.271469	30.067026	32.114395	98.318375	31.593253	15.254864	102.294922	-76.809509	14.236498	98.201172
-36.977257	7.002597	100.598816	-22.667425	14.719341	100.174759	32.960163	-1.869372	105.746017	30.140907	31.856554	98.421349	31.550535	14.993591	102.083683	-76.885385	14.445091	98.265835
-37.518993	9.667438	99.899246	-22.705776	14.68632	99.994217	32.764446	-2.2039	104.856316	30.222065	31.570356	98.248138	31.4932555	14.683228	101.552227	-76.9048075	14.689412	98.436207
-37.968918	12.471856	99.208427	-22.695511	14.671442	99.612137	32.44043	-2.49298	103.43866	30.236794	31.258614	97.623077	31.338612	14.382817	100.5308685	-76.729634	14.960067	98.6934055
-38.445591	15.383426	98.447227	-22.710939	14.723754	99.020836	32.047791	-2.723123	101.506027	30.113125	31.05653	96.639816	31.080458	14.1667035	99.0729215	-76.502336	15.2808045	98.9687505
-39.008862	19.970469	97.487053	-22.806787	14.883735	97.842125	31.137287	-2.682412	97.958961	29.671141	31.073502	94.741554	30.404214	14.195545	96.3502575	-76.017788	15.571925	99.3339925
-39.363171	23.114128	97.066223	-22.953371	15.052531	96.936928	30.315283	-2.315791	95.419968	29.157618	31.253534	93.27301	29.7364505	14.4688715	94.346489	-75.6431925	15.6361905	99.527367
-39.529655	26.255644	96.84861	-23.165321	15.321173	95.939095	29.445011	-1.895074	92.840683	28.58746	31.527802	91.765747	29.0162355	14.816364	92.303215	-75.3468775	15.825982	99.574975
-39.678955	29.427034	96.652786	-23.431835	15.623183	94.87291	28.47415	-1.292548	90.271164	28.127533	31.913763	90.220627	28.3008415	15.3106075	90.2458955	-75.1645115	15.9357585	99.4999245
-39.72813	32.502792	96.573891	-23.70578	15.983422	93.885155	27.530973	-0.653955	87.802834	27.721071	32.379688	88.981316	27.626022	15.8628665	88.392075	-75.037582	16.1039775	99.378235
-39.529842	35.491787	96.632797	-23.996277	16.378891	93.013992	26.761091	-0.000321	85.783409	27.876434	32.708031	87.915718	27.3187625	16.353855	86.8495635	-75.3113165	16.403927	99.1784205
-39.234917	38.392597	96.840332	-24.262983	16.834841	92.337982	26.323887	0.585689	84.236847	27.656954	33.148777	87.474777	26.9904205	16.867233	85.855812	-75.5163865	16.802449	98.820152
-38.392101	42.446552	97.621407	-24.508842	17.497679	91.752335	26.062414	1.373468	82.900826	27.690405	33.795071	87.758003	26.8764095	17.5842695	85.3294145	-75.8940935	17.4110885	98.1752555
-37.57082	44.871227	98.496246	-24.565048	17.890905	91.649185	26.069344	1.816708	82.666016	27.901878	34.126007	88.434509	26.985611	17.9713575	85.5502625	-76.115707	17.8104525	97.7481075
-36.606453	47.153374	99.363487	-24.594353	18.252138	91.723541	26.197456	2.147559	82.858681	27.523607	34.600018	89.747086	26.8605315	18.3737885	86.3028835	-76.0492375	18.1304875	97.1441985
-35.505798	49.151989	100.330696	-24.584314	18.534779	91.969376	26.424385	2.336004	83.478157	28.184938	34.660992	91.015244	27.3046615	18.498498	87.2467005	-76.4732895	18.57106	96.6920515
-34.295101	50.95451	101.372742	-24.554512	18.771767	92.36348	26.737148	2.381443	84.594948	28.633394	34.785618	92.637726	27.685271	18.5835305	88.616337	-76.794295	18.9600035	96.110623
-33.115906	52.518696	102.416359	-24.51856	18.938322	92.963608	27.208647	2.329666	86.133614	29.052935	34.838139	94.619598	28.130791	18.5839025	90.376606	-77.167911	19.2927415	95.55061
-31.759399	53.853809	103.5149	-24.412302	19.023586	93.769974	27.795893	2.152013	87.9729	29.478628	34.880943	96.708832	28.6372605	18.516478	92.340866	-77.4618645	19.530694	95.199082
-29.502073	55.239784	104.847191	-24.214605	19.058859	94.937828	28.618822	1.910062	90.678757	30.020035	34.984554	99.350632	29.3194285	18.447308	95.0146945	-77.7486385	19.67041	94.8609615
-27.850374	55.654724	105.50238	-24.008268	19.026205	95.642685	29.019615	1.844821	92.233154	30.262968	35.028946	100.775528	29.6412915	18.4368835	96.504341	-77.6578275	19.6155265	94.781029
-26.437088	55.80904	105.913177	-23.833838	18.956829	96.274612	29.336569	1.761883	93.614624	30.475573	35.051853	101.973465	29.906071	18.406868	97.7940445	-77.573747	19.50679	94.7551795
-25.037952	55.435516	106.150925	-23.745462	18.836693	96.778229	29.602703	1.609993	94.803009	30.670538	34.641682	102.987717	30.1366205	18.1258375	98.895363	-77.6275445	19.5475485	94.661095
-23.815468	55.200829	106.281555	-23.753523	18.741623	97.218201	29.790348	1.428532	95.75502	30.751541	34.918922	103.778816	30.2709445	18.173727	99.766918	-77.7779905	19.309519	94.669484
-22.373816	54.007053	106.38208	-23.798908	18.641794	97.563225	29.864151	1.288348	96.597542	30.79401	34.906612	104.37516	30.3290805	18.09748	100.486351	-77.9268965	19.186108	94.640099
-21.180477	53.540005	106.240486	-23.767263	18.537642	97.876221	29.946009	1.135382	97.264404	30.797646	34.815536	104.837654	30.3718275	17.975459	101.051029	-77.9063535	19.099825	94.701413
-19.303156	51.856644	105.937386	-23.862928	18.426893	98.196671	29.929188	0.938914	98.069466	30.803452	34.361637	105.272606	30.36632	17.6502755	101.671036	-78.092176	19.2035105	94.722306
-18.017868	50.464336	105.596924	-23.901947	18.363922	98.390884	29.942268	0.819057	98.55175	30.744631	34.310272	105.444382	30.3434495	17.5646645	101.998066	-78.1473435	19.1631795	94.783702
-16.792234	48.997593	105.153099	-23.977755	18.345205	98.495949	29.999334	0.674076	98.934151	30.697132	34.289856	105.546547	30.348233	17.481966	102.240349	-78.303743	19.208444	94.751549
-15.596181	47.355007	104.566612	-23.976509	18.331451	98.586838	29.973999	0.627122	99.250755	30.675762	34.307167	105.458031	30.3248805	17.4671445	102.354393	-78.2778985	19.1957575	94.819283
-14.367602	45.573444	103.815567	-23.980457	18.376434	98.548325	30.003881	0.566557	99.45816	30.61784	34.319252	105.182961	30.3108605	17.4429045	102.3205605	-78.2717745	19.3099635	94.7760895
-13.233793	43.714722	102.965691	-23.940977	18.48768	98.496086	30.06053	0.465626	99.612465	30.569569	34.346298	104.783539	30.3150495	17.405962	102.198002	-78.1970035	19.569398	94.79417
-12.083567	41.70969	102.034393	-23.861433	18.535112	98.369774	30.113026	0.352986	99.743309	30.555061	34.346252	104.283997	30.3340435	17.349619	102.013653	-78.0569095	19.720605	94.725895
-10.453	38.458931	100.817444	-23.724239	18.594908	98.1175	30.222841	0.188103	99.925491	30.528534	34.595997	103.597298	30.3756875	17.39205	101.7613945	-77.8241655	19.797766	94.4736055
-9.458444	36.121616	100.156059	-23.622866	18.610582	98.039009	30.289846	0.014372	100.093483	30.585024	34.477692	103.268776	30.437435	17.246032	101.6811295	-77.683167	19.975132	94.3968885
-8.492699	33.643063	99.646004	-23.508194	18.545233	97.976517	30.369686	-0.174682	100.218155	30.71093	33.879131	103.130135	30.540308	16.8522245	101.674145	-77.556696	20.2382415	94.278889
-7.628253	31.079212	99.305313	-23.422268	18.454536	97.966507	30.457582	-0.374988	100.33783	30.808853	33.714745	103.027916	30.6332175	16.6698785	101.682873	-77.4777535	20.2391935	94.250141
-6.780785	28.410307	98.978821	-23.333879	18.354679	97.959961	30.563095	-0.575891	100.576271	30.916368	33.573048	102.984489	30.7397315	16.4985785	101.78038	-77.4074895	20.2107795	94.139542
-5.983994	25.680737	98.717659	-23.266718	18.289692	97.967018	30.716021	-0.743436	100.899994	31.018118	33.470379	103.041412	30.8670695	16.3634715	101.970703	-77.4005055	20.2159125	93.963333
-5.244483	22.913235	98.487877	-23.202477	18.276817	97.947571	30.859016	-0.881362	101.274696	31.129995	33.418201	103.017952	30.9945055	16.2684195	102.146324	-77.3994595	20.2852145	93.748818
-4.276302	18.670839	98.146118	-23.120728	18.276718	97.848007	31.085958	-1.066078	101.872597	31.251133	33.374641	102.625801	31.1685455	16.1542815	102.249199	-77.4100015	20.3991545	93.446815
-3.695877	15.788693	97.962654	-23.010204	18.255537	97.711906	31.22851	-1.217349	102.170219	31.375132	33.201767	102.32296	31.301821	15.992209	102.2465895	-77.322229	20.518865	93.1772225
-3.224953	12.932357	97.908493	-22.907465	18.165602	97.60762	31.325087	-1.376284	102.416107	31.503534	33.058884	101.912666	31.4143105	15.8413	102.1643865	-77.2292405	20.489904	93.0508535
-2.757779	10.010024	97.956917	-22.778957	18.03133	97.509941	31.451363	-1.634405	102.610138	31.634962	32.812035	101.547585	31.5431625	15.588815	102.0788615	-77.1010765	20.473845	92.9410205
-2.363499	7.114986	98.048088	-22.650026	17.85257	97.429527	31.554621	-1.90971	102.771927	31.73275	32.519543	101.273964	31.6436855	15.3049165	102.0229455	-76.9437375	20.4002235	92.8361085
-2.049605	4.284427	98.289345	-22.479702	17.661829	97.38028	31.64126	-2.14125	102.950562	31.879648	32.294102	100.964844	31.760454	15.076426	101.957703	-76.719858	20.247232	92.802857
-1.768175	1.488823	98.606071	-22.306578	17.486204	97.35318	31.776985	-2.465924	103.110229	32.077171	31.919025	100.821922	31.927078	14.7265505	101.9660755	-76.540234	20.2458575	92.7402845
-1.513404	-2.539699	99.116684	-22.039175	17.252769	97.310707	32.275291	-2.929319	103.253128	32.262409	31.450344	100.580811	32.26885	14.2605125	101.9169695	-76.3472	20.2450255	92.7044445
-1.448663	-5.119728	99.610336	-21.86726	17.133907	97.290054	32.408981	-3.124626	103.51136	32.345867	31.169914	100.339554	32.377424	14.022644	101.925457	-76.111944	20.24517	92.654651
-1.47969	-7.574768	100.222633	-21.679981	17.025671	97.23185	32.559128	-3.275483	103.748283	32.397125	30.924679	100.034622	32.4781265	13.824598	101.8914525	-75.8380885	20.226744	92.5722475
-1.503084	-10.046688	100.80471	-21.501789	16.872889	97.169533	32.716282	-3.40188	103.9263	32.508022	31.304699	99.566185	32.612152	13.9514095	101.7462425	-75.61573	19.7943685	92.5928235
-1.619114	-12.280841	101.448586	-21.318453	16.71623	97.086273	32.890736	-3.537957	104.061523	32.430298	30.36554	99.297676	32.660517	13.4137915	101.6795995	-75.297423	20.0186685	92.4929465
-1.778019	-14.413465	102.090836	-21.154627	16.490046	97.017967	33.076603	-3.727324	104.186226	32.683201	30.81255	98.877533	32.879902	13.542613	101.5318795	-75.189156	19.437479	92.5040545
-1.791234	-16.524185	102.484283	-21.008564	16.241747	96.983551	33.232494	-3.952878	104.274277	32.802437	30.556826	98.670982	33.0174655	13.301974	101.4726295	-75.0345935	19.18152	92.4944725
-2.42086	-19.26116	103.184219	-20.811146	15.766905	96.920685	33.400627	-4.306997	104.290405	32.97332	30.174633	98.473419	33.1869735	12.933818	101.381912	-74.8092655	18.599992	92.459458
-2.541692	-21.033237	103.321602	-20.695946	15.445953	96.891922	33.506149	-4.53719	104.275131	33.06356	29.937675	98.408653	33.2848545	12.7002425	101.341892	-74.6767465	18.1916635	92.441952
-3.142343	-22.489674	103.580452	-20.615005	15.144189	96.86924	33.614727	-4.757409	104.258034	33.127655	29.764774	98.45356	33.371191	12.5036825	101.355797	-74.601201	17.7846955	92.382683
-3.6072	-23.030079	103.606735	-20.56629	14.868283	96.888687	33.691303	-4.94019	104.251114	33.220634	29.617304	98.550125	33.4559685	12.338557	101.4006195	-74.5885485	17.398009	92.3767545
-4.071718	-22.670282	103.297676	-20.499903	14.599936	96.914444	33.727703	-5.094497	104.232117	33.327953	29.520178	98.686417	33.527828	12.2128405	101.459267	-74.527634	16.9870315	92.369621
-4.369915	-22.360277	102.934441	-20.453335	14.366679	96.915466	33.795341	-5.28032	104.139854	33.432621	29.411661	98.793045	33.613981	12.0656705	101.4664495	-74.520651	16.6676875	92.3644825
-4.890233	-21.901789	102.520386	-20.376123	14.129229	96.892151	33.877605	-5.478533	104.013756	33.577473	29.297832	98.902946	33.727539	11.9096495	101.458351	-74.479785	16.3488085	92.325951
-5.89939	-20.81049	101.980354	-20.20158	13.75546	96.86087	33.701218	-5.67808	103.831306	33.877106	29.113028	99.002007	33.789162	11.717474	101.4166565	-74.192322	15.793446	92.3050835
-6.444118	-20.05518	101.463318	-20.081327	13.491853	96.849213	33.809135	-5.904827	103.544769	34.056217	29.03657	99.078125	33.932676	11.5658715	101.311447	-74.09533	15.4178345	92.386979
-6.963271	-19.169342	100.948586	-19.955864	13.235462	96.864563	33.934914	-6.11998	103.225235	34.244888	29.049917	99.173141	34.089901	11.4649685	101.199188	-74.001629	15.0059555	92.529938
-7.564754	-18.153608	100.376045	-19.836357	13.002541	96.912003	33.992111	-6.182135	102.936913	34.441925	29.016804	99.25473	34.217018	11.4173345	101.0958215	-73.889732	14.5877475	92.7281845
-8.116647	-17.088625	99.959908	-19.72497	12.79353	97.024368	34.121479	-6.272313	102.707443	34.654446	28.599314	99.342651	34.3879625	11.1635005	101.025047	-73.8379025	14.4235595	93.023689
-8.686604	-15.836866	99.590584	-19.645609	12.602777	97.170738	34.252758	-6.315949	102.523743	34.831123	28.623575	99.595909	34.5419405	11.153813	101.059826	-73.8331585	14.051741	93.28165
-9.266846	-14.545384	99.313065	-19.560553	12.43442	97.3367	34.37014	-6.384356	102.399803	35.027706	28.621138	99.925507	34.698923	11.118391	101.162655	-73.820029	13.750449	93.510745
-10.134475	-12.472192	98.789169	-19.423946	12.189523	97.66304	34.534252	-6.537233	102.334389	35.260983	28.901402	100.720825	34.8976175	11.1820845	101.527607	-73.7455095	13.1969615	93.798473
-10.74434	-11.025599	98.565712	-19.321974	12.045995	97.876549	34.677597	-6.684236	102.317001	35.626518	28.484062	100.962303	35.1520575	10.899913	101.639652	-73.7960055	13.192077	94.113446
-11.361722	-9.509608	98.221878	-19.244354	11.906615	97.989822	34.782696	-6.818729	102.174591	35.136093	28.465908	101.543167	34.9593945	10.8235895	101.858879	-73.4481025	12.9896405	94.120765
-11.984174	-7.939875	97.805084	-19.171724	11.796307	97.924332	34.808022	-6.893992	101.833633	35.213604	28.377977	101.646996	35.010813	10.7419925	101.7403145	-73.354261	12.8506215	94.1083495
-12.592597	-6.391828	97.391525	-19.080444	11.719299	97.731178	34.786972	-6.897369	101.349594	35.292976	28.372993	101.52565	35.039974	10.737812	101.437622	-73.200862	12.700786	94.024734
-13.191311	-4.7935	96.902557	-19.020233	11.695938	97.444267	34.813427	-6.868951	100.872787	35.313084	28.444157	101.286842	35.0632555	10.787603	101.0798145	-73.1037215	12.604273	93.8087195
-13.820527	-3.161148	96.520973	-18.968081	11.714818	97.144341	34.828209	-6.743374	100.457146	35.31422	28.598808	101.001015	35.0712145	10.927717	100.7290805	-73.0073765	12.501919	93.5596015
-14.703931	-0.718809	96.211472	-18.93387	11.751548	96.840897	34.927986	-6.560086	100.163055	35.321114	28.881132	100.701698	35.12455	11.160523	100.4323765	-72.99229	12.342573	93.2494175
-15.334127	0.861357	96.161095	-18.91618	11.770255	96.789398	35.016254	-6.449299	100.163696	35.362614	29.112572	100.657448	35.189434	11.3316365	100.410572	-73.021794	12.2088735	93.168224
-15.921831	2.521387	96.200203	-18.881697	11.772182	96.847794	35.10078	-6.362535	100.261948	35.361401	29.247528	100.777878	35.2310905	11.4424965	100.519913	-72.9944845	12.1018675	93.175675
-16.544798	4.148878	96.378288	-18.836924	11.724764	97.023407	35.232651	-6.348288	100.504578	35.38974	29.233929	100.992287	35.3111955	11.4428205	100.7484325	-72.9850435	12.0067075	93.2983815
-17.16608	5.760322	96.522453	-18.837427	11.657912	97.249916	35.300964	-6.403755	100.773689	35.439495	29.171579	101.268562	35.3702295	11.383912	101.0211255	-73.0450835	11.931912	93.4787065
-17.81546	7.372154	96.640327	-18.840979	11.56263	97.432365	35.327709	-6.497305	100.963081	35.516506	29.09796	101.550278	35.4221075	11.3003275	101.2566795	-73.1040655	11.8249325	93.6080505
-18.379917	8.178253	96.82972	-18.809868	11.465591	97.557907	35.357319	-6.569076	101.082649	35.572495	29.036432	101.778069	35.464907	11.233678	101.430359	-73.084643	11.697504	93.685455
-18.692322	7.424655	96.851334	-18.827023	11.387818	97.635162	35.377045	-6.61233	101.138092	36.018227	28.841314	101.768112	35.697636	11.114492	101.453102	-73.351682	11.661144	93.817222
-18.926876	7.040059	96.815338	-18.85092	11.32039	97.656822	35.403175	-6.623504	101.130974	36.041977	28.812262	101.88414	35.722576	11.094379	101.507557	-73.424416	11.546401	93.806087
-19.181499	6.626986	96.749817	-18.891243	11.298374	97.646126	35.41312	-6.636332	101.140121	36.068283	28.827398	101.946411	35.7407015	11.095533	101.543266	-73.5231875	11.501215	93.748986
-19.518393	6.198726	96.724686	-18.903265	11.279871	97.645409	35.418495	-6.651928	101.174797	35.768612	28.997082	102.173576	35.5935535	11.172577	101.6741865	-73.4000835	11.387165	93.6166315
-19.846458	5.791117	96.698151	-18.921766	11.282851	97.656845	35.44022	-6.703339	101.225983	36.092525	28.779522	102.00251	35.7663725	11.0380915	101.6142465	-73.6099045	11.5276105	93.6994435
-20.201462	5.448969	96.701775	-18.918953	11.283507	97.677956	35.453312	-6.765793	101.320671	36.127739	28.731104	101.982971	35.7905255	10.9826555	101.651821	-73.6284315	11.5843585	93.704091
-20.598093	5.142892	96.752617	-18.904352	11.287464	97.72419	35.467442	-6.845268	101.427231	36.176693	28.679619	102.007317	35.8220675	10.9171755	101.717274	-73.6307715	11.6577525	93.731106
-21.26128	4.679368	96.751595	-18.872366	11.33275	97.76709	35.497135	-6.953498	101.557434	36.294857	28.596985	101.955757	35.895996	10.8217435	101.7565955	-73.640728	11.8437565	93.7775845
-21.767824	4.40251	96.726486	-18.820814	11.391858	97.728172	35.520271	-6.993087	101.631416	36.334053	28.540796	101.87442	35.927162	10.7738545	101.752918	-73.56879	12.0098615	93.703426
-22.24744	4.132939	96.670578	-18.7834	11.446285	97.65657	35.568542	-7.030507	101.630875	36.325573	28.484913	101.763199	35.9470575	10.727203	101.697037	-73.5138575	12.165367	93.616103
-22.769781	3.911061	96.573639	-18.722824	11.497535	97.551315	35.60463	-7.051202	101.632729	36.017612	28.515497	101.786041	35.811121	10.7321475	101.709385	-73.256769	12.2629225	93.393245
-23.22481	3.628196	96.438194	-18.661419	11.562008	97.42424	35.674141	-7.082716	101.638397	36.336094	28.355217	101.606285	36.0051175	10.6362505	101.622341	-73.3279555	12.4877655	93.226139
-23.592535	3.333665	96.338219	-18.620373	11.578207	97.308662	35.723713	-7.141122	101.67495	36.167953	28.186316	101.535439	35.945833	10.522597	101.6051945	-73.186579	12.633817	93.0121295
-23.975689	3.010056	96.22065	-18.550133	11.595802	97.205643	35.757526	-7.204761	101.745514	36.244766	28.14089	101.534531	36.001146	10.4680645	101.6400225	-73.101412	12.7235395	92.7712635
-24.639421	2.625196	96.007996	-18.503939	11.619533	97.056374	35.831104	-7.363347	101.873459	36.372089	28.020733	101.632019	36.1015965	10.328693	101.752739	-73.1094745	12.910373	92.360009
-25.124792	2.467383	95.852852	-18.470903	11.634747	96.944984	35.846546	-7.438625	101.960564	36.482925	27.947224	101.730469	36.1647355	10.2542995	101.8455165	-73.1065415	13.0151945	92.0444515
-25.673182	2.290156	95.634506	-18.434534	11.699143	96.786995	35.890816	-7.492229	102.047607	36.569653	27.94157	101.814842	36.2302345	10.2246705	101.9312245	-73.0993025	13.1736155	91.6427655
-26.159576	2.16912	95.350456	-18.422451	11.762651	96.61377	35.919575	-7.471982	102.0952	36.604389	27.965868	101.861427	36.261982	10.246943	101.9783135	-73.106884	13.278359	91.2492265
-26.712099	2.184315	95.089081	-18.3985	11.860323	96.40403	35.95652	-7.362805	102.08551	36.581455	28.047359	101.856041	36.2689875	10.342277	101.9707755	-73.0659875	13.378369	90.8372845
-27.275831	2.207666	94.806511	-18.404913	11.985357	96.182724	35.999252	-7.222974	102.027405	36.472733	28.571627	101.852646	36.2359925	10.6743265	101.9400255	-73.0458185	13.2963875	90.4254225
-27.912203	2.252963	94.514847	-18.38081	12.077624	95.964737	36.040112	-7.066967	101.89135	36.414684	28.735382	101.732552	36.227398	10.8342075	101.811951	-72.989018	13.3210405	90.117523
-28.95892	2.407901	94.163422	-18.34771	12.254086	95.712303	36.064709	-6.792813	101.705399	36.333229	28.90881	101.516411	36.198969	11.0579985	101.610905	-72.894389	13.4501735	89.813701
-29.657019	2.491651	94.023308	-18.311756	12.323208	95.62426	36.158081	-6.663398	101.574234	36.289444	29.055695	101.412033	36.2237625	11.1961485	101.4931335	-72.8472745	13.4502675	89.7553865
-30.386734	2.571655	93.903473	-18.280102	12.396841	95.562431	36.210686	-6.527939	101.437363	36.237228	29.132635	101.281334	36.223957	11.302348	101.3593485	-72.784161	13.491334	89.7655135
-31.16189	2.604893	93.873253	-18.277731	12.473139	95.511803	36.224197	-6.42936	101.275238	36.480167	29.050673	100.901779	36.352182	11.3106565	101.0885085	-72.907644	13.6356215	89.9350975
-31.983353	2.64814	93.89109	-18.240685	12.501327	95.505005	36.206253	-6.351197	101.035057	36.061481	28.921551	100.727524	36.133867	11.285177	100.8812905	-72.615237	13.717477	90.1287195
-32.860943	2.746446	94.078835	-18.154221	12.56724	95.599342	36.188705	-6.270854	100.726616	36.118042	28.891445	100.382462	36.1533735	11.3102955	100.554539	-72.4618155	13.8241845	90.644145
-33.749821	2.861011	94.36232	-18.104454	12.641898	95.729721	36.194889	-6.170054	100.423721	36.078671	29.310837	99.892639	36.13678	11.5703915	100.15818	-72.345688	13.7134045	91.301262
-35.007557	3.047242	94.939331	-17.990025	12.824673	95.975586	36.221973	-5.985922	99.850395	36.033588	29.454561	99.109268	36.1277805	11.7343195	99.4798315	-72.1078305	13.9150265	92.4713405
-35.871773	3.174286	95.282021	-17.958797	12.973248	96.061089	36.175755	-5.81887	99.259651	35.987247	29.658546	98.534218	36.081501	11.919838	98.8969345	-71.999095	14.026658	93.2252435
-36.833069	3.358769	95.612106	-17.952242	13.09345	96.040581	36.041546	-5.615792	98.540474	35.888908	29.927805	97.909363	35.965227	12.1560065	98.2249185	-71.869711	14.0308935	93.8562435
-37.633518	3.587877	95.838455	-17.944647	13.240248	95.874619	35.844669	-5.434422	97.691391	35.677372	30.303326	97.20668	35.7610205	12.434452	97.4490355	-71.6503145	14.046044	94.3002025
-38.411613	3.821437	95.97731	-17.926319	13.341355	95.614265	35.594593	-5.310252	96.861389	35.332211	30.714602	96.510948	35.463402	12.702175	96.6861685	-71.31604	13.980535	94.5423615
-39.188179	4.056688	96.005959	-17.967579	13.410072	95.352058	35.345867	-5.206015	96.261475	34.86478	30.879906	95.815201	35.1053235	12.8369455	96.038338	-71.0404815	13.9831985	94.665778
-39.936569	4.367463	96.00296	-18.055351	13.43302	95.156982	35.123806	-5.156284	95.843285	34.333984	30.829826	95.243423	34.728895	12.836771	95.543354	-70.839597	14.029269	94.77061
-40.957581	4.940857	96.07782	-18.276047	13.4278	95.000549	34.747124	-5.152719	95.585884	33.766129	30.626396	94.523445	34.2566265	12.7368385	95.0546645	-70.8087205	14.1187615	94.9464335
-41.566055	5.409558	96.133438	-18.406517	13.389262	94.950714	34.501762	-5.190241	95.55513	33.594547	30.529505	94.166458	34.0481545	12.669632	94.860794	-70.8611885	14.108892	95.040634
-42.11705	5.914368	96.186989	-18.527384	13.362023	94.919159	34.370411	-5.228235	95.574799	33.476585	30.501934	93.929962	33.923498	12.6368495	94.7523805	-70.978266	14.0871965	95.0859375
-42.575897	6.456321	96.235558	-18.59606	13.353366	94.943489	34.307598	-5.22485	95.626457	33.434002	30.514675	93.750099	33.8708	12.6449125	94.688278	-71.06292	14.0618195	95.1987
-43.028606	7.045927	96.290749	-18.628756	13.334292	94.950409	34.294617	-5.193689	95.690018	33.468967	30.553957	93.59391	33.881792	12.680134	94.641964	-71.139304	13.98845	95.258854
-43.441013	7.718656	96.299538	-18.567703	13.303328	94.983856	34.344002	-5.135076	95.733734	33.55397	30.603807	93.487396	33.948986	12.7343655	94.610565	-71.084392	13.8722905	95.357147
-43.680862	8.519377	96.301453	-18.495403	13.28546	95.009682	34.429081	-5.077938	95.78302	33.663948	30.658913	93.466431	34.0465145	12.7904875	94.6247255	-71.0373205	13.7804325	95.3946385
-43.992336	9.830276	96.217484	-18.309559	13.258168	95.044579	34.519707	-4.986393	95.874062	33.895454	30.729345	93.522728	34.2075805	12.871476	94.698395	-70.8266985	13.64486	95.390763
-44.111996	10.772372	96.127861	-18.17424	13.273446	95.057327	34.601589	-4.912252	95.886879	34.018044	30.820364	93.56308	34.3098165	12.954056	94.7249795	-70.6582965	13.592836	95.3896745
-44.199135	11.890238	95.988197	-18.075205	13.299075	95.044533	34.677498	-4.817963	95.798683	34.138756	30.924553	93.561302	34.408127	13.053295	94.6799925	-70.558537	13.544855	95.4090735
-44.19854	13.060984	95.879158	-17.956848	13.30014	94.985649	34.717407	-4.68777	95.613869	34.188236	31.109375	93.546982	34.4528215	13.2108025	94.5804255	-70.3665175	13.3894775	95.3908725
-44.132065	14.277837	95.729095	-17.890026	13.313805	94.918083	34.68961	-4.504363	95.315254	34.143696	31.324137	93.552368	34.416653	13.409887	94.433811	-70.196705	13.217723	95.402355
-44.04007	15.570888	95.574905	-17.869299	13.325728	94.877335	34.627373	-4.260586	94.938866	34.05167	31.546619	93.605331	34.3395215	13.6430165	94.2720985	-70.0781195	13.0084395	95.4825715
-43.877831	17.003012	95.489761	-17.899282	13.356821	94.856163	34.529789	-3.97491	94.526871	33.97879	31.609348	93.663475	34.2542895	13.817219	94.095173	-70.0528535	12.896423	95.617153
-43.487091	19.163982	95.497879	-18.053734	13.440882	94.912354	34.38205	-3.46779	93.913567	33.751072	31.215117	93.861511	34.066561	13.8736635	93.887539	-70.174029	13.0081005	95.937169
-43.172325	20.740444	95.614777	-18.194134	13.512525	95.023712	34.242355	-3.135834	93.604416	33.444088	30.893684	94.098984	33.8432215	13.878925	93.8517	-70.2314895	13.146125	96.195724
-42.722958	22.292475	95.952194	-18.338596	13.569483	95.203209	34.092842	-2.836709	93.326576	32.940216	30.704584	94.452736	33.516529	13.9339375	93.889656	-70.193721	13.2050285	96.516762
-42.233829	23.848	96.242455	-18.490833	13.615772	95.307961	33.89473	-2.606944	93.025467	32.542606	30.937042	95.052597	33.218668	14.165049	94.039032	-70.200334	13.066495	96.57689
-41.703053	25.370726	96.553383	-18.668591	13.674127	95.320663	33.630413	-2.386959	92.675522	32.59938	31.233076	95.783188	33.1148965	14.4230585	94.229355	-70.4520785	12.9251955	96.411971
-41.081203	26.871473	96.839828	-18.837049	13.808873	95.36615	33.435741	-2.152255	92.388542	32.795273	31.498369	96.436981	33.115507	14.673057	94.4127615	-70.789605	12.944689	96.3195385
-40.424267	28.355	97.075394	-18.976379	13.959022	95.400009	33.389168	-1.973745	92.272614	32.903072	31.740192	96.924088	33.14612	14.8832235	94.598351	-71.098878	13.0348205	96.201667
-39.297779	30.384026	97.455849	-19.035879	14.177606	95.446281	33.422302	-1.751359	92.360771	32.899765	31.970829	97.332642	33.1610335	15.109735	94.8467065	-71.2327915	13.245477	96.0458555
-38.439899	31.612564	97.537994	-19.074581	14.311448	95.500992	33.43771	-1.672348	92.467819	32.977486	32.015095	97.477837	33.207598	15.1713735	94.972828	-71.35676	13.4515225	96.029156
-37.56073	32.757648	97.599983	-19.064085	14.406133	95.584419	33.443787	-1.645455	92.618561	33.069012	32.035187	97.532257	33.2563995	15.194866	95.075409	-71.3845695	13.6174	96.093429
-36.549881	33.814495	97.688683	-19.086037	14.386174	95.643822	33.485523	-1.673626	92.819366	33.102032	31.997717	97.521767	33.2937775	15.1620455	95.1705665	-71.4658515	13.6103025	96.1170775
-35.531727	34.733414	97.690758	-19.098524	14.350435	95.713097	33.574261	-1.758379	93.074997	33.095066	31.938766	97.528603	33.3346635	15.0901935	95.3018	-71.5317115	13.6106765	96.124394
-34.495884	35.566822	97.649696	-19.132135	14.304268	95.789711	33.640446	-1.851246	93.349045	33.105713	31.875376	97.60453	33.3730795	15.012065	95.4767875	-71.6373495	13.596471	96.1026345
-33.364876	36.311073	97.712349	-19.172565	14.194897	95.894852	33.685562	-1.938475	93.62307	33.112316	31.798405	97.796593	33.398939	14.929965	95.7098315	-71.744069	13.459829	96.0798725
-31.677088	37.248901	97.97274	-19.253298	13.983239	96.11097	33.770908	-2.049791	94.012657	33.169495	31.717756	98.295296	33.4702015	14.8339825	96.1539765	-71.9767975	13.1324955	96.0679635
-30.483982	37.780289	98.237007	-19.331469	13.869858	96.212639	33.769615	-2.064639	94.197906	33.255428	31.70886	98.709961	33.5125215	14.8221105	96.4539335	-72.1754595	12.9176055	95.9713445
-29.124292	38.153011	98.395882	-19.415863	13.768355	96.276825	33.763447	-2.071491	94.316879	33.311523	31.720098	99.19091	33.537485	14.8243035	96.7538945	-72.369211	12.7124065	95.7997555
-27.916777	38.481785	98.678833	-19.528427	13.698712	96.347641	33.718349	-2.066665	94.433197	33.408573	31.747553	99.668159	33.563461	14.840444	97.050678	-72.620315	12.55698	95.644604
-26.530731	38.748596	98.915474	-19.626953	13.698208	96.38987	33.651966	-2.034886	94.593163	33.470161	31.81813	100.111542	33.5610635	14.891622	97.3523525	-72.8149695	12.504794	95.4273875
-25.20236	38.946381	99.050011	-19.76128	13.762349	96.422592	33.611588	-1.985937	94.789955	33.486259	31.876856	100.492035	33.5489235	14.9454595	97.640995	-73.0714835	12.5792385	95.204189
-23.852634	39.021355	99.109322	-19.862577	13.865026	96.463898	33.5602	-1.902517	95.009003	33.49065	31.947947	100.809624	33.525425	15.022715	97.9093135	-73.250579	12.707337	95.0184825
-21.759411	39.004368	99.144516	-19.968538	14.063087	96.523514	33.508083	-1.759053	95.316086	33.537331	32.182987	101.119469	33.522707	15.211967	98.2177775	-73.459783	12.914207	94.8292505
-20.385437	38.799522	99.129295	-20.046909	14.210086	96.588776	33.489052	-1.689127	95.546875	33.531624	32.255344	101.275085	33.510338	15.2831085	98.41098	-73.604156	13.1370635	94.766572
-18.969906	38.535725	99.049873	-20.061253	14.297758	96.653862	33.518993	-1.616002	95.798134	33.521999	32.377586	101.427826	33.520496	15.380792	98.61298	-73.643002	13.214724	94.694744
-17.601828	38.131794	98.984421	-20.101591	14.392215	96.751137	33.56432	-1.561217	96.051964	33.541332	32.497414	101.537193	33.552826	15.4680985	98.7945785	-73.756008	13.3163315	94.7076955
-16.189154	37.587997	98.890495	-20.154022	14.469892	96.875107	33.630436	-1.531917	96.318596	33.552383	32.595486	101.650215	33.5914095	15.5317845	98.9844055	-73.8994535	13.4079995	94.7658085
-14.75394	36.974236	98.795494	-20.111403	14.471822	96.912743	33.700382	-1.52087	96.587669	33.575264	32.651676	101.735779	33.637823	15.565403	99.161724	-73.860629	13.378241	94.663762
-13.317812	36.27927	98.607224	-20.107998	14.552319	96.948853	33.774193	-1.525592	96.85112	33.599861	32.655422	101.795212	33.687027	15.564915	99.323166	-73.903023	13.539723	94.57454
-11.151855	34.993874	98.312889	-20.069754	14.602322	96.950272	33.900459	-1.585995	97.256508	33.642601	32.69632	101.839867	33.77153	15.5551625	99.5481875	-73.911038	13.6494815	94.3523565
-9.720705	34.097969	98.029114	-20.033939	14.630636	96.908112	33.962242	-1.645494	97.609749	33.714443	32.699409	101.861023	33.8383425	15.5269575	99.735386	-73.9062205	13.7343145	94.080838
-8.299045	33.099781	97.721405	-20.001038	14.733796	96.820137	34.066433	-1.758761	98.072449	33.790737	32.676323	101.949295	33.928585	15.458781	100.010872	-73.930661	14.008811	93.629402
-6.905764	32.045647	97.498512	-19.956711	14.809081	96.755394	34.186401	-1.909401	98.647041	33.877834	32.650265	102.122795	34.0321175	15.370432	100.384918	-73.9455395	14.24773	93.12587
-5.543752	30.953989	97.30452	-19.942907	14.89991	96.671669	34.316036	-2.070206	99.368668	34.014462	32.575291	102.404594	34.165249	15.2525425	100.886631	-74.051063	14.5472775	92.456707
-4.205815	29.769533	97.282692	-19.912838	14.93258	96.646622	34.489769	-2.281924	100.202087	34.172134	32.499775	102.858589	34.3309515	15.1089255	101.530338	-74.1566275	14.7562345	91.762906
-2.911165	28.560623	97.410873	-19.882288	14.937243	96.651306	34.660271	-2.462284	101.146271	34.360069	32.487244	103.502357	34.51017	15.01248	102.324314	-74.274746	14.862006	90.978298
-1.128315	26.672295	97.877121	-19.798365	14.899495	96.7314	34.950661	-2.708486	102.781998	34.669357	32.523628	104.787384	34.810009	14.907571	103.784691	-74.406739	14.891419	89.678109
-0.026523	25.366789	98.40844	-19.746494	14.87008	96.887329	35.140335	-2.901258	103.953041	34.932468	32.536339	105.807968	35.0364015	14.8175405	104.8805045	-74.5293895	14.9226195	88.8941535
0.975115	24.050512	99.079254	-19.649857	14.803974	97.119339	35.360371	-3.09564	105.13446	35.21727	32.479252	106.87796	35.2888205	14.691806	106.00621	-74.5885345	14.916142	88.232468
1.843841	22.732082	99.700325	-19.563059	14.73756	97.358727	35.5853	-3.303993	106.153358	35.453892	32.414433	107.901451	35.519596	14.55522	107.0274045	-74.645714	14.9199	87.6900495
2.671512	21.407957	100.214981	-19.424366	14.67358	97.477493	35.791927	-3.446615	106.997177	35.713173	32.342827	108.695328	35.75255	14.448106	107.8462525	-74.601282	14.899054	87.1087335
3.390633	20.10619	100.567039	-19.25971	14.604536	97.565132	36.027397	-3.6046	107.568504	35.997036	32.314163	109.282066	36.0122165	14.3547815	108.425285	-74.5316365	14.8542905	86.704979
3.981606	18.753168	100.766945	-19.04343	14.541242	97.57811	36.226288	-3.710229	107.983002	36.254261	32.288475	109.685364	36.2402745	14.289123	108.834183	-74.3271345	14.793361	86.322037
4.685573	16.799536	100.964127	-18.668232	14.460266	97.573204	36.623695	-3.851917	108.325943	36.650452	32.203568	109.990417	36.6370735	14.1758255	109.15818	-73.9735375	14.7447065	85.988228
4.947438	15.541206	100.968575	-18.42782	14.40659	97.53904	36.874233	-3.939168	108.350845	36.95715	32.171856	110.048965	36.9156915	14.116344	109.199905	-73.7713315	14.696836	85.878175
5.10718	14.211292	100.855934	-18.197535	14.346186	97.489311	37.042706	-3.99926	108.284164	37.200321	32.112961	109.963799	37.1215135	14.0568505	109.1239815	-73.5165835	14.6355215	85.8546405
5.128933	12.934713	100.726234	-17.971659	14.31196	97.411827	37.253487	-4.07944	108.147194	37.376865	32.017262	109.816147	37.315176	13.968911	108.9816705	-73.258494	14.655009	85.8419835
4.978905	11.730036	100.571037	-17.777655	14.295048	97.357178	37.45393	-4.113697	108.026215	37.550125	31.960329	109.632919	37.5020275	13.923316	108.829567	-73.0573375	14.66678	85.884789
4.677878	10.474215	100.404045	-17.612036	14.258274	97.344681	37.615238	-4.144685	107.930008	37.679054	31.938353	109.504509	37.647146	13.896834	108.7172585	-72.871218	14.619714	85.9721035
4.257571	9.269319	100.276604	-17.474455	14.251619	97.322151	37.750225	-4.156847	107.8293	37.825714	31.888533	109.278275	37.7879695	13.865843	108.5537875	-72.7368795	14.637395	86.0905145
3.359106	7.538355	99.946228	-17.28953	14.210001	97.295898	37.939159	-4.245184	107.484985	37.977428	31.784817	108.921959	37.9582935	13.7698165	108.203472	-72.5373535	14.6501855	86.388324
2.619445	6.386393	99.693092	-17.160088	14.183146	97.29068	38.034588	-4.290903	107.235252	38.060097	31.70755	108.609985	38.0473425	13.7083235	107.9226185	-72.3675185	14.6579685	86.6587415
1.726541	5.309296	99.416771	-17.040491	14.192289	97.258232	38.134869	-4.318267	106.892654	38.1572	31.624067	108.219933	38.1460345	13.6529	107.5562935	-72.2270165	14.731678	86.9601705
0.750476	4.284068	99.076668	-16.888166	14.175818	97.223373	38.207962	-4.291473	106.489929	38.229603	31.518538	107.708336	38.2187825	13.6135325	107.0991325	-71.9951145	14.7381035	87.3476135
-0.317687	3.24893	98.729713	-16.717915	14.209119	97.227982	38.321846	-4.312452	105.949547	38.250168	31.432816	107.163002	38.286007	13.560182	106.5562745	-71.721837	14.858056	87.8996895
-1.491807	2.279799	98.426514	-16.519892	14.21277	97.234383	38.424809	-4.294612	105.436966	38.298454	31.364754	106.566177	38.3616315	13.535071	106.0015715	-71.4014155	14.890469	88.4671945
-2.732965	1.360283	98.189888	-16.318125	14.257075	97.344963	38.558697	-4.341712	104.974007	38.375275	31.295633	105.942177	38.466986	13.4769605	105.458092	-71.103236	15.0371895	89.231834
-4.790077	0.042849	98.098373	-15.981009	14.325683	97.604324	38.780655	-4.365585	104.308044	38.490479	31.192244	105.066994	38.635567	13.4133295	104.687519	-70.597585	15.2380365	90.521129
-6.243159	-0.765889	98.024933	-15.793857	14.333752	97.775223	38.906986	-4.418602	103.879395	38.606277	31.124126	104.443146	38.7566315	13.352762	104.1612705	-70.3443455	15.314742	91.3891755
-7.753022	-1.563553	98.030487	-15.605145	14.381955	97.902084	38.983784	-4.40575	103.412399	38.626759	31.054909	103.751991	38.8052715	13.3245795	103.582195	-70.0155615	15.4393305	92.221973
-9.303921	-2.266493	98.027786	-15.421194	14.417711	98.000267	39.088711	-4.370448	102.963852	38.580124	31.007523	102.908264	38.8344175	13.3185375	102.936058	-69.6768055	15.5168845	93.064476
-10.889993	-2.910426	98.113892	-15.253345	14.473915	98.027649	39.206253	-4.316172	102.439987	38.395554	31.034315	102.01403	38.8009035	13.3590715	102.2270085	-69.3075935	15.5887585	93.8282895
-12.482028	-3.464929	98.170746	-15.069571	14.509852	97.996307	39.301018	-4.2106	101.840302	38.197117	31.018698	100.908348	38.7490675	13.404049	101.374325	-68.8882095	15.615655	94.618289
-14.066074	-4.001135	98.210373	-14.88508	14.571773	97.876846	39.399918	-4.097044	101.14772	37.97974	30.970657	99.64473	38.689829	13.4368065	100.396225	-68.459989	15.7067395	95.357467
-16.409077	-4.627149	98.404869	-14.596025	14.569502	97.668968	39.571423	-3.973023	100.300049	37.64547	30.808762	97.879227	38.6084465	13.4178695	99.089638	-67.8004965	15.7211345	96.248298
-18.005758	-4.955634	98.631027	-14.46779	14.509802	97.604279	39.667252	-3.984174	99.892387	37.504387	30.638975	96.949684	38.5858195	13.3274005	98.4210355	-67.5213995	15.6922035	96.7875225
-19.530203	-5.165308	98.882607	-14.379205	14.399007	97.581726	39.714542	-4.052603	99.663506	37.39415	30.449299	96.241966	38.554346	13.198348	97.952736	-67.312756	15.599666	97.210716
-21.009007	-5.34067	99.110123	-14.346292	14.262207	97.570732	39.781536	-4.193988	99.547646	37.256603	30.224148	95.701775	38.5190695	13.01508	97.6247105	-67.2116535	15.509334	97.5167535
-22.535616	-5.390766	99.283669	-14.363736	14.1123	97.54422	39.793839	-4.344573	99.445641	37.127174	29.972952	95.265869	38.4605065	12.8141895	97.355755	-67.1879785	15.4104105	97.732685
-24.012592	-5.321379	99.39875	-14.387835	13.898462	97.488693	39.732693	-4.510873	99.300606	37.044205	29.728062	94.87957	38.388449	12.6085945	97.090088	-67.164119	15.1883295	97.887298
-25.432835	-5.162264	99.391785	-14.435284	13.681083	97.425606	39.643581	-4.698723	99.129173	36.920479	29.518843	94.602829	38.28203	12.41006	96.866001	-67.152598	14.952106	97.985211
-27.422539	-4.669749	99.378799	-14.563126	13.3812	97.32	39.5	-4.902698	98.90329	36.724384	29.255632	94.281158	38.112192	12.176467	96.592224	-67.238444	14.585933	98.047776
-28.752443	-4.150913	99.285843	-14.678842	13.241318	97.19487	39.403648	-5.043928	98.789825	36.599422	29.077858	94.066216	38.001535	12.016965	96.4280205	-67.359219	14.465671	97.9617195
-29.94622	-3.558405	99.13961	-14.785759	13.074638	97.077766	39.291588	-5.18402	98.644341	36.468094	28.902706	93.825333	37.879841	11.859343	96.234837	-67.451359	14.289933	97.920695
-31.073738	-2.828713	99.043671	-14.867112	12.865825	96.973732	39.16185	-5.330331	98.437691	36.347012	28.686571	93.531776	37.754431	11.67812	95.9847335	-67.488655	14.05353	97.9627305
-32.095322	-1.971702	98.913765	-14.919827	12.687386	96.887474	39.028137	-5.485497	98.16188	36.233101	28.477911	93.263771	37.630619	11.496207	95.7128255	-67.470273	13.878565	98.0621225
-33.071716	-0.988391	98.714027	-14.975893	12.51946	96.81308	38.903923	-5.624632	97.84613	36.146755	28.286636	93.031914	37.525339	11.331002	95.439022	-67.477125	13.707918	98.187138
-33.974751	0.060859	98.445854	-15.006706	12.325313	96.695908	38.779636	-5.769378	97.42318	36.060028	28.132805	92.794472	37.419832	11.1817135	95.108826	-67.433244	13.4689125	98.28299
-35.08025	1.848846	97.92675	-15.054735	12.075448	96.374283	38.552277	-5.865777	96.489388	35.850452	27.967682	92.271629	37.2013645	11.0509525	94.3805085	-67.3108345	13.0999435	98.3680575
-35.773506	3.174205	97.516174	-15.055938	11.916409	96.074135	38.357262	-5.890065	95.664253	35.69619	27.913813	91.796616	37.026726	11.011874	93.7304345	-67.138602	12.820944	98.4178355
-36.328568	4.591171	97.094475	-15.069276	11.814545	95.699905	38.131439	-5.829148	94.681519	35.558273	27.882904	91.243317	36.844856	11.026878	92.962418	-66.983408	12.602212	98.437392
-36.724369	6.058552	96.668579	-15.09551	11.670714	95.288315	37.862091	-5.770886	93.561882	35.39027	27.889963	90.662781	36.6261805	11.0595385	92.1123315	-66.8172005	12.2818895	98.4642985
-36.96117	7.704955	96.291245	-15.173006	11.539696	94.886276	37.586521	-5.702758	92.395569	35.185772	27.884542	90.074417	36.3861465	11.090892	91.234993	-66.7321585	11.9885	98.537559
-37.316338	9.246388	95.885559	-15.269897	11.428249	94.453018	37.255016	-5.594794	91.203979	34.953209	27.964895	89.4814	36.1041125	11.1850505	90.3426895	-66.6439065	11.6714475	98.5633465
-37.51012	10.760878	95.575737	-15.41211	11.350537	94.054138	36.905827	-5.429116	90.126862	34.713661	28.07196	89.031914	35.809744	11.321422	89.579388	-66.633964	11.379652	98.528888
-37.388725	13.206951	95.087921	-15.742879	11.315177	93.479935	36.409218	-5.159073	88.872124	34.354305	28.305128	88.67598	35.3817615	11.5730275	88.774052	-66.8675195	11.0573265	98.185818
-37.311886	14.78997	94.820496	-16.025326	11.321689	93.147568	36.160355	-4.982013	88.323364	34.090797	28.523293	88.593796	35.125576	11.77064	88.45858	-67.176228	10.872738	97.836556
-36.992054	16.343494	94.527809	-16.341274	11.402493	92.827644	35.970257	-4.790616	87.938293	33.811108	28.737953	88.582245	34.8906825	11.9736685	88.260269	-67.5732305	10.8313175	97.395019
-36.552307	17.840126	94.332642	-16.616117	11.450269	92.584648	35.772873	-4.59112	87.67588	33.580444	28.925682	88.597992	34.6766585	12.167281	88.136936	-67.9088925	10.733257	97.03236
-35.971992	19.316032	94.124916	-16.827538	11.471032	92.396301	35.638794	-4.450675	87.514481	33.364792	29.073423	88.657623	34.501793	12.311374	88.086052	-68.156869	10.63069	96.70655
-35.264244	20.701542	93.994728	-17.00226	11.425311	92.263893	35.533432	-4.359245	87.452095	33.20229	29.151642	88.733719	34.367861	12.3961985	88.092907	-68.372381	10.4544235	96.434879
-34.40836	22.015343	93.901886	-17.128143	11.346759	92.182747	35.473373	-4.311826	87.421944	33.079376	29.191061	88.879982	34.2763745	12.4396175	88.150963	-68.5326605	10.2539005	96.214531
-32.957573	23.783268	93.839737	-17.250099	11.196509	92.145973	35.431255	-4.321256	87.452057	33.021919	29.170174	89.216629	34.226587	12.424459	88.334343	-68.726785	9.968559	95.957603
-31.793285	24.89472	93.853622	-17.332844	11.084851	92.16774	35.42482	-4.406103	87.542557	33.030746	29.098297	89.528122	34.227783	12.346097	88.5353395	-68.893471	9.823605	95.8001405
-30.399054	25.814966	93.874344	-17.364029	10.924028	92.201218	35.411018	-4.527372	87.641571	33.00956	29.003958	89.822296	34.210289	12.238293	88.7319335	-68.938347	9.609763	95.6705025
-29.223436	26.82806	93.889946	-17.44223	10.797929	92.241844	35.366104	-4.648891	87.770363	33.019032	28.878168	90.069603	34.192568	12.1146385	88.919983	-69.077028	9.4812195	95.563705
-27.823786	27.720413	93.867569	-17.532808	10.713531	92.26049	35.316948	-4.789736	87.936607	33.02103	28.762939	90.308853	34.168989	11.9866015	89.12273	-69.234605	9.4404605	95.39825
-26.337492	28.553736	93.686073	-17.643585	10.655565	92.235107	35.238823	-4.920538	88.161003	32.99892	28.629679	90.528534	34.1188715	11.8545705	89.3447685	-69.4060415	9.4565595	95.1254455
-24.786148	29.31008	93.396194	-17.802959	10.588095	92.116386	35.146603	-5.067974	88.439522	32.94146	28.525167	90.722046	34.0440315	11.7285965	89.580784	-69.6499495	9.4475935	94.651988
-22.342283	30.287355	92.759773	-18.125692	10.640789	91.787987	35.011105	-5.295512	88.984802	32.822575	28.355711	91.087761	33.91684	11.5300995	90.0362815	-70.168224	9.7514785	93.5396925
-20.672333	30.902676	92.221794	-18.384542	10.673215	91.466034	34.889229	-5.438072	89.404915	32.765102	28.24404	91.412956	33.8271655	11.402984	90.4089355	-70.5962495	9.943446	92.5231325
-18.888123	31.351515	91.742523	-18.620165	10.700411	91.10463	34.754364	-5.619091	89.857094	32.69865	28.12542	91.827278	33.726507	11.2531645	90.842186	-70.966837	10.1476575	91.367074
-17.121645	31.744989	91.284523	-18.848783	10.681673	90.748802	34.639828	-5.840981	90.316254	32.693398	27.968302	92.254898	33.666613	11.0636605	91.285576	-71.364179	10.2996855	90.212028
-15.307	32.031418	90.955734	-19.030401	10.71645	90.415504	34.500984	-6.030914	90.682327	32.713543	27.845154	92.640808	33.6072635	10.90712	91.6615675	-71.6680655	10.52578	89.1694405
-13.421445	32.293365	90.660362	-19.161575	10.770859	90.066177	34.388836	-6.196408	90.96376	32.742699	27.700359	92.989212	33.5657675	10.7519755	91.976486	-71.8889175	10.7897425	88.155868
-11.546772	32.410652	90.42337	-19.205265	10.843107	89.769554	34.296684	-6.336196	91.223869	32.802837	27.588501	93.334732	33.5497605	10.6261525	92.2793005	-71.9602905	11.0600615	87.2598075
-8.736777	32.562973	90.279465	-19.287748	10.980783	89.314575	34.222904	-6.537924	91.539551	32.976036	27.467621	93.889252	33.59947	10.4648485	92.7144015	-72.174966	11.4967175	85.9147485
-6.869631	32.495808	90.357391	-19.280872	11.027341	89.08371	34.175858	-6.648819	91.677551	33.152843	27.393663	94.524292	33.6643505	10.372422	93.1009215	-72.2260945	11.68226	85.0664985
-5.052009	32.37426	90.73172	-19.299883	11.099482	88.978477	34.07373	-6.829355	91.983978	33.462811	27.311949	95.540985	33.7682705	10.241297	93.7624815	-72.3680365	11.957667	84.1944725
-3.324099	32.098186	91.459503	-19.356329	11.133788	89.038376	33.976379	-7.10107	92.517601	33.857674	27.248775	97.056839	33.9170265	10.0738525	94.78722	-72.6296845	12.1937235	83.289532
-1.666811	31.727695	92.576614	-19.447388	11.233241	89.351288	33.884899	-7.431781	93.578781	34.353424	27.164762	99.032288	34.1191615	9.8664905	96.3055345	-73.0139375	12.5999915	82.3970415
-0.126163	31.232298	94.148682	-19.479851	11.400237	90.026131	33.954544	-7.776927	95.40551	34.83535	27.094778	101.429497	34.394947	9.6589255	98.4175035	-73.354649	13.1415485	81.6347585
1.295175	30.647215	95.764198	-19.481918	11.65256	90.952339	34.219402	-7.965348	97.467888	35.305931	27.116827	103.601227	34.7626665	9.5757395	100.5345575	-73.7265025	13.7293805	81.3701205
3.332319	29.694145	97.666916	-19.212055	12.154637	92.125893	34.63195	-7.993464	100.156296	35.903915	27.313305	106.237617	35.2679325	9.6599205	103.1969565	-73.6920425	14.6493535	81.0548295
4.594275	28.934464	98.602272	-18.900543	12.506561	92.717857	34.976013	-7.896996	101.403282	36.289436	27.465307	107.52417	35.6327245	9.7841555	104.463726	-73.4338105	15.2289665	80.971988
5.788084	28.147074	99.296043	-18.520483	12.811353	93.196869	35.34613	-7.75487	102.172699	36.670776	27.623203	108.467422	36.008453	9.9341665	105.3200605	-73.049419	15.6885395	81.0736775
6.866877	27.228312	99.692688	-18.14567	13.112894	93.476456	35.696644	-7.55911	102.568115	37.102745	27.802574	109.002747	36.3996945	10.121732	105.785431	-72.6910345	16.104056	81.167481
7.829381	26.303732	99.808594	-17.786222	13.416295	93.65377	36.039543	-7.364923	102.685928	37.511101	28.013273	109.178391	36.775322	10.324175	105.9321595	-72.347766	16.508415	81.3753805
8.661007	25.300673	99.722343	-17.434299	13.734468	93.780319	36.345829	-7.181487	102.593338	37.848068	28.203472	109.102539	37.0969485	10.5109925	105.8479385	-71.9655465	16.9579435	81.7126995
9.36163	24.156414	99.475273	-17.125917	14.022896	93.827934	36.56665	-6.965088	102.399208	38.154747	28.383265	108.836349	37.3606985	10.7090885	105.6177785	-71.6125325	17.3367035	82.0380895
10.080933	22.394785	98.992691	-16.774265	14.460532	93.884727	36.857727	-6.636238	102.079346	38.512066	28.669081	108.239212	37.6848965	11.0164215	105.159279	-71.2334265	17.9046425	82.610175
10.369893	21.102436	98.625015	-16.58946	14.726331	93.886108	37.026573	-6.400419	101.821556	38.652264	28.847853	107.790146	37.8394185	11.223717	104.805851	-71.0183385	18.228945	82.966365
10.535936	19.750629	98.200157	-16.426083	14.940559	93.890038	37.131302	-6.182383	101.610756	38.752644	29.056688	107.314217	37.941973	11.4371525	104.4624865	-70.794139	18.4439655	83.3175895
10.521239	18.281408	97.800011	-16.313761	15.177776	93.892624	37.228531	-5.972651	101.423454	38.836456	29.249949	106.85215	38.0324935	11.638649	104.137802	-70.6600155	18.716903	83.647446
10.385674	16.795168	97.472946	-16.212814	15.382081	93.926224	37.32674	-5.76394	101.29026	38.86034	29.496565	106.517639	38.09354	11.8663125	103.9039495	-70.519168	18.8978495	83.9484985
10.122804	15.244448	97.197113	-16.183788	15.53873	94.019852	37.392597	-5.51349	101.281593	38.876007	29.758585	106.203568	38.134302	12.1225475	103.7425805	-70.501878	18.9549125	84.2971235
9.733542	13.60355	96.981667	-16.122341	15.681333	94.182823	37.473618	-5.295743	101.308189	38.852924	30.004103	105.928246	38.163271	12.35418	103.6182175	-70.407953	19.008486	84.7474285
8.898776	11.100428	96.838745	-16.073133	15.872446	94.504776	37.588577	-5.00682	101.568436	38.861839	30.326784	105.581322	38.225208	12.659982	103.574879	-70.371474	19.08491	85.434673
8.183726	9.362819	96.867561	-16.034067	15.962667	94.768898	37.66127	-4.880403	101.856598	38.869972	30.521532	105.412079	38.265621	12.8205645	103.6343385	-70.333755	19.1047695	85.9034575
7.377697	7.609982	96.953583	-16.03677	16.051027	95.033073	37.71035	-4.775095	102.179108	38.873699	30.666292	105.232071	38.2920245	12.9455985	103.7055895	-70.3655645	19.1564555	86.3605565
6.470747	5.840093	97.034332	-16.012255	16.086742	95.229622	37.752663	-4.693184	102.454033	38.887573	30.774414	105.060341	38.320118	13.040615	103.757187	-70.344628	19.132869	86.702057
5.474138	4.086531	97.103485	-15.988776	16.0993	95.346535	37.783554	-4.607032	102.748634	38.92741	30.888742	104.952255	38.355482	13.140855	103.8504445	-70.333034	19.057745	86.8426255
4.38094	2.348821	97.137611	-15.930565	16.079939	95.413109	37.842087	-4.552736	103.006447	38.956337	31.013849	104.833557	38.399212	13.2305565	103.920002	-70.260342	18.9293215	86.906216
3.174827	0.657471	97.161118	-15.872179	16.048002	95.430611	37.938965	-4.455643	103.232368	38.999729	31.105179	104.693878	38.469347	13.324768	103.963123	-70.213705	18.771236	86.898099
1.206374	-1.805516	97.205444	-15.718743	15.980217	95.408752	38.132259	-4.262912	103.495094	39.072498	31.302925	104.314781	38.6023785	13.5200065	103.9049375	-70.0398645	18.4404275	86.9125665
-0.207521	-3.374306	97.253433	-15.591433	15.957538	95.356522	38.289032	-4.177513	103.624084	39.104668	31.422403	103.98214	38.69685	13.622445	103.803112	-69.879716	18.292631	86.909932
-1.698281	-4.882046	97.354385	-15.45182	15.918673	95.347458	38.463547	-4.036669	103.758362	39.137089	31.518211	103.649857	38.800318	13.740771	103.7041095	-69.703958	18.096575	86.9908065
-3.263013	-6.339096	97.434372	-15.316902	15.855171	95.331635	38.633873	-3.930403	103.859093	39.203167	31.570076	103.309227	38.91852	13.8198365	103.58416	-69.552324	17.8905055	87.07911
-4.908252	-7.69172	97.51445	-15.163824	15.762785	95.310631	38.777355	-3.885149	103.88781	39.297642	31.581947	102.994049	39.0374985	13.848399	103.4409295	-69.3651465	17.677171	87.1803325
-6.607592	-9.011269	97.482277	-15.043667	15.687945	95.254242	38.889263	-3.86691	103.830788	39.394825	31.573046	102.681732	39.142044	13.853068	103.25626	-69.229378	17.522822	87.252224
-8.392475	-10.178991	97.413239	-14.916068	15.642736	95.168022	38.983826	-3.832211	103.759232	39.480457	31.551308	102.315605	39.2321415	13.8595485	103.0374185	-69.0642775	17.4259235	87.2986255
-11.177703	-11.783557	97.239723	-14.694365	15.603664	94.951721	39.190067	-3.774117	103.528336	39.535549	31.517332	101.525459	39.362808	13.8716075	102.5268975	-68.751538	17.3357205	87.3765445
-13.101615	-12.684371	97.170082	-14.533999	15.593296	94.766579	39.324623	-3.625312	103.262566	39.524738	31.476578	100.788483	39.4246805	13.925633	102.0255245	-68.4926785	17.260959	87.5076335
-15.085154	-13.554125	97.146904	-14.347127	15.564654	94.595024	39.518452	-3.475802	102.91288	39.417572	31.442196	99.924019	39.468012	13.983197	101.4184495	-68.162266	17.146111	87.7715985
-17.114552	-14.234188	97.228165	-14.198828	15.528986	94.44735	39.736233	-3.323247	102.508965	39.262402	31.441212	98.925903	39.4993175	14.0589825	100.717434	-67.8969735	16.9989895	88.177266
-19.204906	-14.772079	97.476639	-14.088917	15.481006	94.344696	39.925011	-3.15611	102.080704	39.064415	31.407398	97.757607	39.494713	14.125644	99.9191555	-67.672547	16.836368	88.7702365
-21.3188	-15.173714	97.808113	-13.990417	15.420638	94.22081	40.097931	-2.996582	101.569031	38.78775	31.337605	96.444252	39.4428405	14.1705115	99.0066415	-67.4236745	16.6707645	89.4349785
-23.481163	-15.427229	98.162483	-13.894897	15.318433	94.108604	40.185966	-2.864059	101.006165	38.456173	31.236727	95.085701	39.3210695	14.186334	98.045933	-67.1108635	16.450532	90.171275
-26.725018	-15.552325	98.740349	-13.891766	15.066084	94.059059	40.263287	-2.721778	100.110313	37.98315	31.056011	93.337074	39.1232185	14.1671165	96.7236935	-66.9067505	15.9650515	91.3944245
-28.931841	-15.463159	99.041267	-13.9709	14.889391	94.036087	40.228649	-2.708361	99.446213	37.624851	30.977154	92.332062	38.92675	14.1343965	95.8891375	-66.86855	15.6443855	92.1830365
-31.104065	-15.227983	99.161873	-14.102726	14.695592	93.909874	40.098095	-2.647252	98.644714	37.226589	30.923441	91.247452	38.662342	14.1380945	94.946083	-66.867794	15.2530895	92.873665
-33.271633	-14.847086	99.069069	-14.287822	14.521199	93.664513	39.82795	-2.523998	97.571007	36.71199	30.913839	89.964836	38.26997	14.1949205	93.7679215	-66.845614	14.8474775	93.5611045
-35.420158	-14.373383	98.802231	-14.485784	14.371492	93.208321	39.442314	-2.459685	96.099655	36.138298	30.852016	88.428314	37.790306	14.1961655	92.2639845	-66.761874	14.5468185	94.1526575
-37.540154	-13.696366	98.362358	-14.724	14.158647	92.561546	38.911049	-2.435367	94.264259	35.543583	30.783588	86.566948	37.227316	14.1741105	90.4156035	-66.675316	14.1431835	94.7074885
-39.563927	-12.910374	97.960655	-14.998357	13.932543	91.772865	38.350193	-2.463407	92.136986	34.894547	30.679985	84.525078	36.62237	14.108289	88.331032	-66.619084	13.756797	95.214698
-42.412689	-11.42397	97.323082	-15.435841	13.618755	90.501755	37.406944	-2.60999	88.796684	33.888672	30.510056	81.462173	35.647808	13.950033	85.1294285	-66.51949	13.287477	95.8740815
-44.12804	-10.230718	96.980957	-15.718939	13.427798	89.714546	36.810448	-2.684382	86.695045	33.261852	30.415281	79.488853	35.03615	13.8654495	83.091949	-66.474028	12.9901465	96.337143
-45.729774	-8.874278	96.724663	-15.979364	13.28059	89.016815	36.291546	-2.711914	84.791618	32.693577	30.409204	77.803558	34.4925615	13.848645	81.297588	-66.4512895	12.712535	96.736042
-47.124622	-7.3623	96.466934	-16.183559	13.181652	88.452087	35.876297	-2.651189	83.228722	32.201225	30.494005	76.521561	34.038761	13.921408	79.8751415	-66.405879	12.441896	97.0290325
-48.339767	-5.72571	96.27816	-16.327522	13.157447	88.031395	35.525593	-2.48939	82.01162	31.769157	30.626865	75.503227	33.647375	14.0687375	78.7574235	-66.302419	12.2461565	97.3053665
-49.348221	-3.963098	96.095261	-16.494514	13.161445	87.672958	35.253708	-2.285063	80.999969	31.362175	30.852587	74.668709	33.3079415	14.283762	77.834339	-66.2969695	12.039128	97.511577
-50.169193	-2.059261	95.877625	-16.609631	13.201584	87.34639	35.015984	-2.027624	80.136307	31.026768	31.112734	74.037216	33.021376	14.542555	77.0867615	-66.240638	11.860613	97.6060185
-51.101952	0.97011	95.290634	-16.893135	13.291367	86.957588	34.718174	-1.686532	79.175148	30.661974	31.55233	73.54805	32.690074	14.932899	76.361599	-66.476344	11.649835	97.553577
-51.489494	3.117456	94.803085	-17.115982	13.363504	86.721352	34.511211	-1.465496	78.705338	30.459621	31.838726	73.42334	32.485416	15.186615	76.064339	-66.71738	11.540393	97.378365
-51.718647	5.331161	94.196472	-17.360043	13.436602	86.458496	34.246964	-1.246438	78.261284	30.252234	32.136787	73.366386	32.249599	15.4451745	75.813835	-66.969685	11.4280295	97.103157
-51.730442	7.652826	93.554298	-17.61755	13.541414	86.162048	33.97525	-1.022382	77.831749	30.034971	32.416901	73.363899	32.0051105	15.6972595	75.597824	-67.2402105	11.3855685	96.726272
-51.576965	9.989389	92.835587	-17.937494	13.628983	85.874252	33.664097	-0.801572	77.451263	29.795605	32.669334	73.476105	31.729851	15.933881	75.463684	-67.604839	11.324085	96.28482
-51.243229	12.406852	92.189056	-18.275904	13.679244	85.670883	33.332005	-0.61026	77.178726	29.593071	32.914181	73.799652	31.462538	16.1519605	75.489189	-68.014346	11.2065275	95.852577
-50.70895	14.848412	91.577675	-18.683411	13.761025	85.509132	32.959061	-0.408725	76.92672	29.40266	33.159618	74.304939	31.1808605	16.3754465	75.6158295	-68.5476825	11.1466035	95.4024345
-49.643036	18.588539	90.746216	-19.341015	13.853688	85.317795	32.358536	-0.049953	76.568268	29.169502	33.546734	75.333389	30.764019	16.7483905	75.9508285	-69.446049	10.9589855	94.6847615
-48.703541	21.057917	90.219948	-19.758587	13.900213	85.164108	31.944298	0.248549	76.397011	29.030785	33.834412	76.100838	30.4875415	17.0414805	76.2489245	-70.0047155	10.7589455	94.0792915
-47.635818	23.545038	89.724335	-20.254698	14.083536	84.952965	31.599804	0.556487	76.303024	28.851208	34.120708	76.926315	30.225506	17.3385975	76.6146695	-70.734902	10.8284745	93.2912605
-46.405167	25.988522	89.194885	-20.756905	14.220871	84.741562	31.248457	0.858698	76.373024	28.757509	34.432053	77.883438	30.002983	17.6453755	77.128231	-71.516793	10.7963665	92.354893
-45.004784	28.423006	88.728058	-21.297003	14.416801	84.513916	30.99213	1.072579	76.622482	28.679693	34.684326	78.869812	29.8359115	17.8784525	77.746147	-72.4299175	10.9551495	91.281685
-43.456951	30.792171	88.360939	-21.745438	14.580048	84.336342	30.796946	1.283226	76.981926	28.567822	34.92506	79.981651	29.682384	18.104143	78.4817885	-73.17326	11.055953	90.1908955
-41.756824	33.03772	88.025009	-22.210255	14.796469	84.184715	30.598017	1.455127	77.634636	28.534376	35.152626	81.273186	29.5661965	18.3038765	79.453911	-73.9867065	11.2890615	88.915519
-39.024586	36.215408	88.015205	-22.834127	15.062855	84.341263	30.614916	1.542838	79.311783	28.657755	35.371296	83.831367	29.6363355	18.457067	81.571575	-75.3045895	11.668643	87.110951
-37.044559	38.142254	88.460396	-23.18903	15.181339	84.825645	30.735031	1.494948	81.007317	28.867802	35.443741	86.272331	29.8014165	18.4693445	83.639824	-76.1794765	11.8933335	86.011466
-34.950333	39.844315	89.474701	-23.492432	15.226957	85.679779	30.871519	1.334181	83.351089	29.239065	35.43145	89.461899	30.055292	18.3828155	86.406494	-77.040156	12.0710985	84.953064
-32.859035	41.318523	91.189026	-23.721741	15.237409	86.916527	31.057268	1.031078	86.291901	29.770071	35.340927	93.165314	30.4136695	18.1860025	89.7286075	-77.8571515	12.2888155	84.1044465
-30.690319	42.489285	93.353325	-23.882168	15.242412	88.391548	31.372442	0.715061	89.370483	30.23494	35.169266	97.072433	30.803691	17.9421635	93.221458	-78.568027	12.5426605	83.561638
-28.566902	43.498085	95.82412	-23.917614	15.234874	89.933144	31.612152	0.500092	92.223656	30.590946	34.981693	101.085892	31.101549	17.7408925	96.654774	-78.936777	12.7288555	83.211514
-26.530254	44.18327	98.651596	-23.846739	15.159401	91.473106	31.706535	0.321524	95.128708	30.916878	34.764126	105.147758	31.3117065	17.542825	100.138233	-79.0051845	12.775977	82.807979
-23.684242	44.831612	103.138161	-23.580976	15.177232	94.018021	32.069931	0.143535	99.322365	31.362162	34.64386	110.493347	31.7160465	17.3936975	104.907856	-78.8779985	12.9607665	83.128186
-21.861254	45.099625	105.637741	-23.502428	15.408844	95.563469	32.294827	0.272182	101.559128	31.503471	34.764652	113.19828	31.899149	17.518417	107.378704	-78.904005	13.299271	83.748234
-20.042704	45.289112	107.586098	-23.298655	15.738444	96.912476	32.564526	0.647452	103.436295	31.601414	35.08083	115.324234	32.08297	17.864141	109.3802645	-78.68028	13.612747	84.4446875
-18.371094	45.396713	109.105156	-23.059338	16.122019	98.111465	32.884495	1.093153	104.938461	31.692749	35.525436	116.841629	32.288622	18.3092945	110.890045	-78.407298	13.9347435	85.332885
-16.65604	45.283421	110.255981	-22.760128	16.472349	99.118088	33.177284	1.49367	106.304085	31.842264	35.890179	118.09288	32.509774	18.6919245	112.1984825	-78.03003	14.2527735	86.0376935
-15.05967	44.9562	111.131989	-22.595736	16.790674	100.186577	33.548378	1.715389	107.527588	32.015644	36.224285	119.073212	32.782011	18.969837	113.3004	-77.973483	14.611511	87.072754
-13.583404	44.506424	111.601212	-22.345539	17.021606	100.93734	33.80048	1.828706	108.463989	32.168949	36.439735	119.66095	32.9847145	19.1342205	114.0624695	-77.6757925	14.9089915	87.8122105
-11.546842	43.40625	111.709068	-22.016088	17.255579	101.757622	34.163246	1.996384	109.65992	32.784344	36.684143	119.993462	33.473795	19.3402635	114.826691	-77.505971	15.1708945	88.688553
-10.378034	42.428532	111.546097	-22.047543	17.447491	102.242744	34.448612	2.124305	110.210754	33.006317	36.977829	120.13192	33.7274645	19.551067	115.171337	-77.8225505	15.343915	89.314151
-9.294842	41.20763	111.188232	-21.791449	17.527176	102.522621	34.744743	2.228437	110.54512	33.270657	37.232162	120.059326	34.0077	19.7302995	115.302223	-77.590598	15.3240525	89.743019
-8.318062	39.879906	110.636665	-21.494488	17.548523	102.712868	35.008759	2.280577	110.765419	33.534153	37.400826	119.789101	34.271456	19.8407015	115.27726	-77.260432	15.2563445	90.148476
-7.487276	38.316944	109.980713	-21.188805	17.502903	102.870598	35.287994	2.311554	111.005745	33.805687	37.5387	119.404015	34.5468405	19.925127	115.20488	-76.9244505	15.080679	90.536316
-6.798352	36.550858	109.342644	-20.943073	17.414177	103.069237	35.538719	2.271405	111.200424	34.082043	37.669113	119.024612	34.810381	19.970259	115.112518	-76.696527	14.858095	91.025956
-6.309065	34.633915	108.732925	-20.704098	17.305332	103.268524	35.612846	2.300389	111.437416	34.334023	37.713589	118.545929	34.9734345	20.006989	114.9916725	-76.3816305	14.603675	91.5453755
-5.833825	31.516842	107.84433	-20.385107	17.138508	103.606018	36.090736	2.098511	111.628029	34.64254	37.708984	117.797386	35.366638	19.9037475	114.7127075	-76.136852	14.3732685	92.4993285
-5.688065	29.230827	107.260788	-20.197851	17.035952	103.772781	36.242336	2.056919	111.702812	34.843815	37.709553	117.288101	35.5430755	19.883236	114.4954565	-75.9387775	14.188668	93.0501055
-5.700682	26.894688	106.732521	-20.008837	16.893639	103.904114	36.345432	1.924523	111.722504	35.052753	37.677517	116.702148	35.6990925	19.80102	114.212326	-75.7167665	13.986258	93.595902
-5.860284	24.458712	106.205788	-19.872097	16.81584	103.933464	36.403885	1.813811	111.722412	35.205357	37.609352	116.085091	35.804621	19.7115815	113.9037515	-75.548815	13.9200985	93.9631765
-6.162966	21.965628	105.740822	-19.798895	16.772129	103.975533	36.469471	1.726935	111.674843	35.229336	37.541683	115.479454	35.8494035	19.634309	113.5771485	-75.4471935	13.909949	94.3739175
-6.609526	19.409945	105.245522	-19.729235	16.713057	103.939308	36.476059	1.683384	111.535202	35.280972	37.518497	114.724625	35.8785155	19.6009405	113.1299135	-75.3369855	13.8251735	94.7487025
-7.16796	16.843615	104.725395	-19.703453	16.688957	103.850983	36.444172	1.668774	111.292015	35.36195	37.579712	113.86348	35.903061	19.624243	112.5777475	-75.309967	13.753671	95.1242185
-8.178723	12.930043	104.071739	-19.576765	16.643764	103.617523	36.499439	1.617955	110.536156	34.934673	37.790443	112.684738	35.717056	19.704199	111.610447	-74.870586	13.583329	95.624599
-8.995173	10.290604	103.680954	-19.480705	16.624958	103.468933	36.510944	1.604218	110.012413	35.148411	37.705181	111.479355	35.8296775	19.6546995	110.745884	-74.7910875	13.5952165	96.191982
-9.875784	7.72739	103.356346	-19.334675	16.597418	103.305855	36.596443	1.609633	109.333466	35.008911	37.70332	110.305153	35.802677	19.6564765	109.8193095	-74.472027	13.5383595	96.7924005
-10.812905	5.160788	103.127686	-19.120924	16.608841	103.109337	36.678524	1.657237	108.565781	34.511219	37.801311	109.151146	35.5948715	19.729274	108.8584635	-73.8367195	13.488408	97.3602105
-11.819976	2.636309	102.933411	-18.870834	16.608835	102.908241	36.80645	1.68248	107.721535	34.261589	37.733372	107.643425	35.5340195	19.707926	107.68248	-73.2756875	13.509744	98.134002
-12.799366	0.182031	102.810822	-18.556355	16.63059	102.670311	36.938721	1.798897	106.813095	33.981388	37.538967	105.685593	35.4600545	19.668932	106.249344	-72.5727645	13.592248	99.091278
-13.829788	-2.231304	102.829109	-18.183905	16.739872	102.311897	37.151814	1.938022	105.799309	33.64257	36.950462	103.12529	35.397192	19.444242	104.4622995	-71.765002	14.035502	100.1614945
-15.184588	-5.550617	103.436996	-17.392469	17.069935	101.500153	37.908764	2.351212	103.769997	33.257233	37.11438	98.246704	35.5829985	19.732796	101.0083505	-70.3679365	14.407074	101.9919555
-16.02541	-7.4671	104.570366	-16.736757	17.396332	100.907387	38.379021	2.793874	102.591408	32.796635	36.864258	94.466805	35.587828	19.829066	98.5291065	-69.061342	14.963598	103.2856675
-16.809912	-9.045705	106.36277	-16.185974	17.709892	100.449898	38.964947	3.290011	101.66243	32.123722	36.399376	91.018066	35.5443345	19.8446935	96.340248	-67.9162825	15.5750905	104.559548
-17.315111	-10.635343	108.400467	-15.883911	17.69293	100.379013	39.398106	3.287598	101.400497	31.789948	35.710983	88.930855	35.594027	19.4992905	95.165676	-67.361849	15.8865695	105.59235
-18.016621	-11.918262	109.969543	-15.671371	17.275724	100.469696	39.593899	2.816422	101.411011	31.85882	34.744461	87.759621	35.7263595	18.7804415	94.585316	-67.0691015	15.7710065	106.354076
-18.758526	-13.192296	110.751137	-15.350431	16.59968	100.423386	39.718094	2.034564	101.219086	31.752447	33.803047	87.136551	35.7352705	17.9188055	94.1778185	-66.4361325	15.2805545	106.6689535
-19.463528	-14.385878	110.952744	-15.163356	15.839405	100.37674	39.720432	1.200718	101.048683	31.918121	32.885235	86.747292	35.8192765	17.0429765	93.8979875	-66.1459885	14.6358335	106.8554925
-20.58992	-15.957336	111.051056	-15.203645	14.978779	100.133492	39.673267	0.318608	100.858459	32.000687	32.006321	86.472885	35.836977	16.1624645	93.665672	-66.244267	13.7950935	106.601312
-21.245203	-16.537817	111.116516	-15.340034	14.590144	99.854027	39.534107	0.014821	100.669464	31.827005	31.661829	86.229088	35.680556	15.838325	93.449276	-66.360624	13.341963	106.258778
-21.880209	-16.722826	111.260841	-15.608241	14.282675	99.666351	39.347683	-0.249732	100.53141	31.58847	31.36194	85.957565	35.4680765	15.556104	93.2444875	-66.6845585	13.009246	106.0882145
-22.38744	-16.681843	111.228775	-15.86739	13.983874	99.462959	39.131622	-0.542324	100.394806	31.320667	30.963797	85.571259	35.2261445	15.2107365	92.9830325	-66.9609245	12.7570115	105.9428855
-22.743622	-16.515593	110.894241	-16.091553	13.614482	99.311913	38.91988	-0.966947	100.329994	31.285921	30.36721	85.150269	35.1029005	14.7001315	92.7401315	-67.2860065	12.5288325	105.8836945
-23.062346	-15.954192	110.609642	-16.284628	13.161439	99.284042	38.65015	-1.582207	100.232086	31.112701	29.813572	85.05587	34.8814255	14.1156825	92.643978	-67.4506815	12.2071955	105.924106
-23.247829	-15.267092	110.083984	-16.438646	12.647194	99.382607	38.356514	-2.164409	100.105011	30.816111	29.381699	85.235413	34.5863125	13.608645	92.670212	-67.4636045	11.685743	106.095002
-23.47846	-13.650981	109.059586	-16.711609	12.022044	99.66713	38.041435	-2.80028	100.013855	30.570475	28.9816	85.692032	34.305955	13.09066	92.8529435	-67.729173	10.953428	106.4813165
-23.408659	-12.334447	108.270409	-16.957298	11.69031	99.897316	37.837212	-3.061525	99.971031	30.375237	28.977732	86.360428	34.1062245	12.9581035	93.1657295	-68.0208205	10.4225165	106.6289025
-23.259884	-10.814441	107.257294	-17.271412	11.366337	100.208771	37.618576	-3.339915	100.097534	30.390331	29.05559	87.566109	34.0044535	12.8578375	93.8318215	-68.5472775	9.8748365	106.5857205
-23.057512	-9.103668	106.175552	-17.660721	10.998966	100.649323	37.008766	-3.45024	100.662872	30.426725	29.377735	89.790306	33.7177455	12.9637475	95.226589	-69.0391875	9.0341845	106.072057
-22.80245	-7.195324	105.006363	-18.078962	10.595411	101.229187	36.746304	-3.92331	101.302788	30.799383	29.784948	92.842857	33.7728435	12.930819	97.0728225	-69.9307675	8.260003	105.3855515
-22.401789	-5.118392	104.027573	-18.499701	10.177894	101.923965	36.445953	-4.464751	102.233063	31.451279	30.183475	96.237808	33.948616	12.859362	99.2354355	-70.948018	7.496426	104.6124945
-21.931	-2.747751	103.251335	-18.872078	9.874094	102.550491	36.180717	-4.985311	103.10038	32.041054	30.329041	99.405655	34.1108855	12.671865	101.2530175	-71.8550415	7.076323	103.8479645
-21.013536	0.994742	102.356003	-19.165745	9.736094	102.949738	35.812012	-5.332551	103.766693	32.653149	30.248652	102.771523	34.2325805	12.4580505	103.269108	-72.5640705	7.0141375	102.630368
-20.255333	3.587127	102.059959	-19.347527	9.982733	102.885666	35.607563	-5.31208	103.720543	32.851116	30.27994	103.919945	34.2293395	12.48393	103.820244	-72.9243935	7.481536	101.951088
-19.517019	6.183639	101.82711	-19.478394	10.33693	102.706314	35.416214	-5.142318	103.562943	32.839233	30.43688	104.410019	34.1277235	12.647281	103.986481	-73.0845115	8.026579	101.426147
-18.952904	7.068843	101.705292	-19.385111	10.586641	102.623032	35.305294	-4.974601	103.408119	32.739681	30.582821	104.427162	34.0224875	12.80411	103.9176405	-72.7927095	8.369172	101.3284235
-19.12212	6.39352	101.571014	-19.735493	10.983547	102.479301	35.163681	-4.836695	103.246651	32.646893	30.641655	104.256775	33.905287	12.90248	103.751713	-73.376273	9.064614	101.206889
-19.333357	5.785131	101.555206	-19.829468	11.063613	102.445366	35.012222	-4.886443	103.085815	32.59124	30.628105	104.07164	33.801731	12.870831	103.5787275	-73.460667	9.256395	101.3120045
-19.510937	5.074395	101.472855	-19.955006	11.027123	102.404846	34.877037	-4.984797	103.041565	32.472801	30.518154	103.909599	33.674919	12.7666785	103.475582	-73.584931	9.2875675	101.33411
-19.728865	3.912383	101.442406	-20.169731	10.855899	102.371284	34.663708	-5.224003	103.120483	32.341553	30.314255	103.88739	33.5026305	12.545126	103.5039365	-73.8420925	9.166672	101.2386315
-19.834267	3.149243	101.431503	-20.304274	10.724079	102.367149	34.556618	-5.357893	103.177689	32.251038	30.219999	103.878334	33.403828	12.431053	103.5280115	-74.012376	9.017105	101.2062865
-19.886585	2.40304	101.398178	-20.374676	10.648673	102.352867	34.484905	-5.459389	103.201523	32.192196	30.139044	103.868774	33.3385505	12.3398275	103.5351485	-74.0879025	8.9575185	101.1705855
-19.97455	1.685259	101.355209	-20.426022	10.599406	102.292107	34.458618	-5.495224	103.252304	32.149845	30.121574	103.875267	33.3042315	12.313175	103.5637855	-74.1562755	8.885637	101.0204285
-20.099667	0.94499	101.220024	-20.447454	10.586621	102.208092	34.465263	-5.512392	103.263626	32.463726	29.973143	103.678856	33.4644945	12.2303755	103.471241	-74.3594025	8.9428665	100.944943
-20.095116	0.188887	101.118263	-20.451944	10.585258	102.072098	34.440842	-5.510973	103.229332	32.444363	29.972502	103.69101	33.4426025	12.2307645	103.460171	-74.3464905	8.9397515	100.684025
-20.111641	-0.519224	100.93708	-20.483459	10.602569	101.981041	34.420418	-5.528151	103.225494	32.097088	30.114279	103.970924	33.258753	12.293064	103.598209	-74.225671	8.912074	100.363873
-20.169565	-1.53539	100.710236	-20.544203	10.646189	101.853394	34.331032	-5.514767	103.239143	32.458775	29.950323	104.120827	33.3949035	12.217778	103.679985	-74.4833095	9.0746	100.026803
-20.234032	-2.20401	100.522423	-20.630449	10.740762	101.814354	34.294624	-5.527857	103.305099	32.10886	30.106596	104.661369	33.201742	12.2893695	103.983234	-74.46264	9.1921545	99.645474
-20.210022	-2.980399	100.424431	-20.678892	10.856742	101.805969	34.220009	-5.542677	103.330437	32.166431	30.129974	104.959885	33.19322	12.2936485	104.145161	-74.551004	9.4198355	99.466777
-20.185633	-3.633263	100.273575	-20.738054	11.003814	101.729736	34.148846	-5.490488	103.322433	32.217178	30.173401	105.073257	33.183012	12.3414565	104.197845	-74.65912	9.6661715	99.261627
-20.281979	-4.329493	100.060608	-20.717943	11.202807	101.553787	34.124779	-5.44426	103.237221	32.205692	30.243631	105.021942	33.1652355	12.3996855	104.1295815	-74.6011215	10.0059285	98.9779925
-20.37114	-5.041297	99.746101	-20.693251	11.406984	101.300957	34.091869	-5.337355	103.110291	32.237709	30.325933	104.834366	33.164789	12.494289	103.9723285	-74.551291	10.319679	98.6295855
-20.348566	-5.852633	99.447105	-20.696199	11.593639	101.052536	34.094135	-5.252446	102.93026	32.285984	30.416573	104.604843	33.1900595	12.5820635	103.7675515	-74.5824575	10.6052145	98.3375205
-20.393684	-6.951523	98.989571	-20.623844	11.875263	100.600502	34.134819	-5.0727	102.632286	32.319454	30.564886	104.204491	33.2271365	12.746093	103.4183885	-74.4748245	11.004433	97.7826155
-20.455423	-7.739134	98.683685	-20.576706	12.014187	100.290123	34.171085	-4.952259	102.401093	32.348545	30.6842	103.840233	33.259815	12.8659705	103.120663	-74.413227	11.1624035	97.459583
-20.493824	-8.54033	98.373535	-20.50675	12.169032	100.031914	34.228237	-4.796269	102.136955	32.345554	30.816368	103.401474	33.2868955	13.0100495	102.7692145	-74.3003955	11.3280145	97.2946135
-20.461145	-9.413297	98.111191	-20.453671	12.32304	99.68911	34.306576	-4.595325	101.818954	32.340134	31.00779	102.789429	33.323355	13.2062325	102.3041915	-74.230697	11.4398475	97.0740285
-20.49552	-10.20134	97.959923	-20.351576	12.503709	99.348984	34.405739	-4.352761	101.442192	32.265862	31.196609	101.889015	33.3358005	13.421924	101.6656035	-74.0389525	11.585494	97.0323645
-20.523806	-11.0316	97.979416	-20.199526	12.702328	98.971748	34.535263	-4.087893	100.98777	32.137428	31.357939	100.735916	33.3363455	13.635023	100.861843	-73.7353975	11.769633	97.081653
-20.570044	-11.842044	98.259743	-20.019054	12.922217	98.636749	34.664577	-3.830934	100.58062	32.06218	31.441319	99.272789	33.3633785	13.8051925	99.9267045	-73.4014865	12.0392415	97.3467935
-20.504322	-12.955482	99.110344	-19.726089	13.260658	98.259026	35.233097	-3.740872	99.906799	31.855551	31.446283	96.912476	33.544324	13.8527055	98.4096375	-72.996502	12.6686105	98.1084145
-20.545214	-13.579414	99.854301	-19.561758	13.41153	98.003555	35.368034	-3.601787	99.577583	31.725708	31.286034	95.259163	33.546871	13.8421235	97.418373	-72.670387	12.9809365	98.588737
-20.533661	-14.18446	100.550423	-19.430025	13.495393	97.807434	35.144245	-3.3994	99.452065	31.552502	30.998478	93.806541	33.3483735	13.799539	96.629303	-72.2084235	13.191247	98.985565
-20.522318	-14.697845	101.22876	-19.346704	13.519608	97.621124	35.155575	-3.450507	99.313286	31.464106	30.663496	92.59536	33.3098405	13.6064945	95.954323	-72.0032485	13.4327215	99.287925
-20.446922	-15.117508	101.752785	-19.321819	13.461054	97.429848	35.172588	-3.553578	99.219772	31.354544	30.343929	91.676186	33.263566	13.3951755	95.447979	-71.907204	13.5269325	99.411717
-20.323723	-15.433511	102.065865	-19.292515	13.346584	97.262146	35.195332	-3.679071	99.208504	31.312328	30.099428	91.104164	33.25383	13.2101785	95.156334	-71.83886	13.4829895	99.367958
-20.267315	-15.595683	102.215851	-19.290903	13.198057	97.088722	35.246944	-3.821025	99.236855	31.313026	29.863119	90.772591	33.279985	13.021047	95.004723	-71.861791	13.375067	99.172721
-20.020412	-15.575407	102.090797	-19.292091	12.954734	96.886009	35.275955	-3.964692	99.240318	31.372906	29.629538	90.630409	33.3244305	12.832423	94.9353635	-71.9086125	13.077045	98.8366545
-19.895901	-15.415323	101.973892	-19.304346	12.804769	96.804817	35.231934	-4.00445	99.308319	31.3878	29.57563	90.728378	33.309867	12.78559	95.0183485	-71.918559	12.823948	98.5912855
-19.644148	-15.103653	101.774147	-19.341745	12.711817	96.784561	35.270107	-4.075561	99.369759	31.414246	29.553881	90.930984	33.3421765	12.73916	95.1503715	-72.0256665	12.684474	98.4187505
-19.310928	-14.625354	101.585472	-19.372997	12.619361	96.830025	35.248611	-4.149962	99.469009	31.448072	29.53721	91.233696	33.3483415	12.693624	95.3513525	-72.0943355	12.545098	98.3086975
-18.971634	-13.966311	101.308998	-19.4496	12.530668	96.930077	35.211853	-4.245392	99.607788	31.468498	29.52948	91.710823	33.3401755	12.642044	95.6593055	-72.2393755	12.419292	98.2008485
-18.946062	-12.979865	101.142296	-19.564465	12.472549	97.066048	35.168751	-4.399467	99.804138	31.513924	29.566978	92.387581	33.3413375	12.5837555	96.0958595	-72.4702675	12.3613425	98.0362365
-18.57465	-12.100051	100.749329	-19.695837	12.428089	97.215927	35.065742	-4.521085	100.041138	31.635714	29.603689	93.144852	33.350728	12.541302	96.592995	-72.742402	12.314876	97.838859
-18.056068	-10.658778	100.056854	-19.848948	12.408517	97.314316	34.883049	-4.666306	100.224915	31.796949	29.72303	94.171158	33.339999	12.528362	97.1980365	-73.037895	12.288672	97.4305955
-17.867315	-9.504013	99.616859	-19.944147	12.454067	97.250839	34.779324	-4.688338	100.164032	31.909603	29.839426	94.696259	33.3444635	12.575544	97.4301455	-73.2327575	12.33259	97.0715325
-17.475273	-8.30367	99.04892	-20.024754	12.533861	97.116486	34.673584	-4.652811	100.070862	31.924429	29.984348	95.170425	33.2990065	12.6657685	97.6206435	-73.3485145	12.4019535	96.6123285
-17.161501	-6.941995	98.347702	-20.138872	12.650475	96.929153	34.543427	-4.553838	99.993454	31.944975	30.188837	95.68145	33.244201	12.8174995	97.837452	-73.521945	12.4834505	96.020854
-16.860325	-5.500345	97.739433	-20.324581	12.796743	96.762726	34.441574	-4.436913	99.979523	31.963575	30.446663	96.279823	33.2025745	13.004875	98.129673	-73.8517365	12.588611	95.395779
-16.555525	-3.984408	97.285805	-20.480452	12.941506	96.644867	34.307991	-4.304758	99.978806	31.962029	30.684105	96.886665	33.13501	13.1896735	98.4327355	-74.095914	12.6933385	94.8569985
-16.238909	-2.381678	96.818405	-20.634602	13.070356	96.558701	34.1828	-4.136705	100.021233	31.930138	30.914698	97.487679	33.056469	13.3889965	98.754456	-74.325673	12.7517155	94.362946
-15.914642	0.062243	96.505447	-20.853161	13.241232	96.569298	34.085281	-3.957523	100.239632	31.935373	31.242176	98.524475	33.010327	13.6423265	99.3820535	-74.716649	12.8401375	93.7565425
-15.706776	1.746415	96.464691	-20.988508	13.324052	96.653435	33.989517	-3.864224	100.382614	31.981478	31.401051	99.209435	32.9854975	13.7684135	99.7960245	-74.9625135	12.8796905	93.5108455
-15.526265	3.448742	96.341629	-21.096001	13.385871	96.770187	33.929504	-3.817349	100.474396	31.995096	31.485016	99.843689	32.9623	13.8338335	100.1590425	-75.154302	12.9379085	93.3813315
-15.386436	5.132105	96.360161	-21.194567	13.437998	96.865372	33.864586	-3.774628	100.546814	32.056126	31.554821	100.376579	32.960356	13.8900965	100.4616965	-75.34949	12.9858995	93.2690475
-15.304485	6.871731	96.338943	-21.228119	13.498781	96.902122	33.83136	-3.766508	100.536369	32.144978	31.588884	100.753914	32.988169	13.911188	100.6451415	-75.444407	13.086374	93.1591025
-15.214183	8.558663	96.284935	-21.247221	13.529189	96.876556	33.801826	-3.739446	100.481674	32.195751	31.599449	101.053009	32.9987885	13.9300015	100.7673415	-75.4932305	13.1283765	92.9857705
-15.22823	10.249619	96.243431	-21.25193	13.565434	96.78093	33.750828	-3.753552	100.430229	32.255245	31.59524	101.36602	33.0030365	13.920844	100.8981245	-75.5068965	13.210024	92.6637355
-15.28493	12.773167	96.246422	-21.319561	13.606222	96.704552	33.666439	-3.846731	100.539742	32.415249	31.532074	101.9263	33.040844	13.8426715	101.233021	-75.679966	13.3697725	92.176083
-15.421528	14.376576	96.323883	-21.358225	13.63585	96.683998	33.622623	-3.917213	100.72403	32.505711	31.479164	102.373734	33.064167	13.7809755	101.548882	-75.780617	13.4907245	91.819114
-15.646176	15.93339	96.413345	-21.386189	13.642722	96.688995	33.571476	-4.047236	100.943687	32.601376	31.385899	102.862846	33.086426	13.6693315	101.9032665	-75.858804	13.6161125	91.4747235
-15.908903	17.514179	96.579323	-21.400959	13.648717	96.713577	33.542149	-4.14399	101.230751	32.708939	31.307688	103.33345	33.125544	13.581849	102.2821005	-75.927462	13.715585	91.1450535
-16.226225	18.988396	96.709724	-21.439291	13.689369	96.784393	33.536678	-4.221324	101.486877	32.808514	31.282732	103.706718	33.172596	13.530704	102.5967975	-76.051178	13.848034	90.9719885
-16.62962	20.47296	96.825684	-21.436296	13.719458	96.85778	33.558472	-4.233591	101.703346	32.88155	31.277679	103.960327	33.220011	13.522044	102.8318365	-76.092603	13.916872	90.8837235
-17.113934	21.876163	96.963371	-21.413033	13.737473	96.95713	33.58918	-4.248148	101.849457	32.940346	31.279564	104.195442	33.264763	13.515708	103.0224495	-76.090829	13.959238	90.8918105
-18.008501	23.880798	97.138306	-21.395567	13.755109	97.091209	33.613197	-4.284772	102.035797	33.094509	31.279066	104.44239	33.353853	13.497147	103.2390935	-76.144987	14.013071	90.9433245
-18.636278	25.155977	97.237633	-21.368347	13.741949	97.162613	33.625828	-4.344232	102.053535	33.155949	31.227636	104.524567	33.3908885	13.441702	103.289051	-76.1275825	14.042196	91.036175
-19.416035	26.333603	97.283401	-21.34337	13.69009	97.157555	33.603027	-4.402627	101.980499	33.192017	31.169977	104.501961	33.397522	13.383675	103.24123	-76.084262	13.996505	91.07388
-20.270027	27.469412	97.28833	-21.336178	13.641336	97.135513	33.57325	-4.422596	101.802673	33.198513	31.12171	104.430237	33.3858815	13.349557	103.116455	-76.0582375	13.933115	91.154571
-21.158707	28.555002	97.357162	-21.344074	13.591311	97.094299	33.56937	-4.397206	101.589272	33.169743	31.129271	104.380714	33.3695565	13.3660325	102.984993	-76.0577045	13.8165895	91.203605
-22.190517	29.52108	97.438553	-21.376129	13.537262	97.093925	33.567425	-4.339804	101.406654	33.130013	31.173637	104.360565	33.348719	13.4169165	102.8836095	-76.100977	13.6576075	91.3042405
-23.252781	30.440828	97.498917	-21.419659	13.501213	97.089058	33.553993	-4.249718	101.209351	33.053753	31.241917	104.316589	33.303873	13.4960995	102.76297	-76.143191	13.5063265	91.415146
-24.962046	31.682407	97.566673	-21.457977	13.504484	97.189026	33.528568	-4.137951	100.947121	32.927658	31.312973	104.07592	33.228113	13.587511	102.5115205	-76.144067	13.421457	91.8665315
-26.15004	32.442371	97.599586	-21.448383	13.54652	97.284492	33.499928	-4.100729	100.750031	32.893879	31.328064	103.813492	33.1969035	13.6136675	102.2817615	-76.0936695	13.4793725	92.2872225
-27.294043	33.027275	97.658104	-21.392164	13.583451	97.416359	33.484356	-4.115586	100.508072	32.871433	31.299856	103.505943	33.1778945	13.592135	102.0070075	-75.9622225	13.574767	92.8257105
-28.683237	33.647808	98.012054	-21.329567	13.587408	97.667198	33.475601	-4.15774	100.14151	32.866936	31.180897	103.174591	33.1712685	13.5115785	101.6580505	-75.8304025	13.6632375	93.6763455
-29.852474	34.089748	98.427292	-21.189264	13.569503	98.019936	33.503628	-4.2383	99.694336	32.945927	31.063063	102.873352	33.2247775	13.4123815	101.283844	-75.6033055	13.7266245	94.756028
-31.169495	34.423271	99.061005	-21.050516	13.608681	98.392143	33.52792	-4.272162	99.063705	33.051468	30.91507	102.650139	33.289694	13.321454	100.856922	-75.390726	13.895908	95.927364
-32.463055	34.720028	99.923981	-20.851282	13.613293	98.797134	33.500748	-4.286293	98.224869	33.241039	30.786558	102.505554	33.3708935	13.2501325	100.3652115	-75.0734575	13.9764535	97.2290565
-34.337757	34.849255	101.691437	-20.584789	13.660467	99.401932	33.339577	-4.169325	96.704453	33.644123	30.743229	102.335266	33.49185	13.286952	99.5198595	-74.661428	14.033982	99.2840045
-35.530109	34.862183	102.84742	-20.362539	13.833467	99.762383	33.241749	-3.901347	95.751465	33.877338	30.964201	102.062012	33.5595435	13.531427	98.9067385	-74.2846215	14.135507	100.6180275
-36.687107	34.777645	103.812706	-20.063929	14.162971	100.074699	33.167465	-3.429122	94.849777	33.932865	31.228315	101.589989	33.550165	13.8995965	98.219883	-73.678023	14.4263455	101.929515
-37.791901	34.531136	104.728951	-19.837851	14.593079	100.494232	33.15514	-2.902914	94.113976	33.856171	31.695753	101.137863	33.5056555	14.3964195	97.6259195	-73.1813575	14.7897385	103.3625445
-38.789047	34.238918	105.510536	-19.707424	14.991683	100.966515	33.12608	-2.415282	93.671188	33.787548	32.0895	100.860474	33.456814	14.837109	97.265831	-72.871662	15.146257	104.667199
-39.728542	33.77055	106.261681	-19.617111	15.338677	101.480042	33.065678	-2.029274	93.471039	33.623337	32.468021	100.61245	33.3445075	15.2193735	97.0417445	-72.5787295	15.4579805	105.9183395
-40.571175	33.142826	106.892647	-19.56673	15.652468	101.95105	32.978291	-1.758249	93.343643	33.397366	32.791946	100.282669	33.1878285	15.5168485	96.813156	-72.3212885	15.7880875	107.088944
-41.672577	31.951645	107.521889	-19.606199	15.944284	102.481209	32.717587	-1.541147	93.175034	33.13699	32.994057	99.81443	32.9272885	15.726455	96.494732	-72.1396865	16.162113	108.467686
-42.222466	30.93214	107.842827	-19.692213	16.076647	102.792206	32.518208	-1.518279	93.150627	32.941704	33.030178	99.590225	32.729956	15.7559495	96.370426	-72.114382	16.3973445	109.213986
-42.659599	29.903994	108.002304	-19.839624	16.139597	103.088257	32.309235	-1.57956	93.218407	32.745834	33.008953	99.461708	32.5275345	15.7146965	96.3400575	-72.2067825	16.5644975	109.8364565
-43.00135	28.641432	108.046791	-20.004736	16.212486	103.300003	32.136311	-1.712295	93.321136	32.546257	32.950687	99.387413	32.341284	15.619196	96.3542745	-72.350756	16.805776	110.2457315
-43.183456	27.363724	107.977364	-20.167524	16.228949	103.437149	31.91374	-1.8209	93.445595	32.377052	32.85857	99.334511	32.145396	15.518835	96.390053	-72.480444	16.939063	110.484245
-43.253822	26.004272	107.739029	-20.38953	16.253897	103.531219	31.696886	-1.957523	93.594765	32.170258	32.774429	99.298927	31.933572	15.408453	96.446846	-72.712632	17.099341	110.615592
-43.211826	24.467806	107.365379	-20.594435	16.279644	103.574524	31.501099	-2.074378	93.808067	31.970776	32.684761	99.325272	31.7359375	15.3051915	96.5666695	-72.9248075	17.2540965	110.5823785
-42.817307	22.181124	106.495415	-21.003975	16.331137	103.442619	31.274647	-2.252869	94.238083	31.734095	32.586685	99.503418	31.504371	15.166908	96.8707505	-73.512321	17.495366	110.0144875
-42.389957	20.530216	105.741776	-21.283518	16.390141	103.197372	31.165817	-2.347923	94.579811	31.585915	32.527035	99.643066	31.375866	15.089556	97.1114385	-73.942902	17.690726	109.2833055
-41.856915	18.843971	104.882362	-21.536087	16.426176	102.901184	31.093618	-2.484346	94.937592	31.444752	32.475914	99.774399	31.269185	14.995784	97.3559955	-74.341359	17.856568	108.4463725
-41.1763	17.077272	103.881798	-21.763113	16.434225	102.489243	31.032822	-2.593465	95.290009	31.322605	32.408451	99.897079	31.1777135	14.907493	97.593544	-74.7039395	17.960957	107.384942
-40.412132	15.271818	102.825012	-22.000605	16.449804	102.010254	30.974575	-2.709944	95.635033	31.222456	32.341827	100.031113	31.0985155	14.8159415	97.833073	-75.0997255	18.0836665	106.187435
-39.517597	13.367526	101.801041	-22.163095	16.396875	101.496422	30.96386	-2.862248	95.932152	31.140903	32.245914	100.127472	31.0523815	14.691833	98.029812	-75.3785715	18.101917	104.963032
-38.507336	11.466763	100.784233	-22.391331	16.349567	100.92672	30.91605	-2.994989	96.211655	31.081158	32.153473	100.16552	30.998604	14.579242	98.1885875	-75.781266	18.119892	103.6648525
-36.807541	8.564964	99.40593	-22.587059	16.300915	100.071419	30.849129	-3.195753	96.556145	30.997356	31.99836	100.015793	30.9232425	14.4013035	98.285969	-76.0973605	18.2005265	101.856869
-35.614723	6.522995	98.674416	-22.700117	16.289791	99.510651	30.799547	-3.327747	96.823631	30.890375	31.917351	99.658928	30.844961	14.294802	98.2412795	-76.245195	18.28478	100.7800225
-34.289127	4.519501	98.149582	-22.797304	16.336271	98.957527	30.769289	-3.424764	97.130531	30.732113	31.83075	98.93956	30.750701	14.202993	98.0350455	-76.345309	18.469549	99.8800085
-32.874428	2.519977	97.767662	-22.835474	16.424568	98.285744	30.737072	-3.438494	97.438934	30.439165	31.705296	97.672623	30.5881185	14.133401	97.5557785	-76.2590665	18.715735	99.0157095
-31.402931	0.563697	97.704697	-22.900337	16.585863	97.504547	30.800852	-3.348931	97.742882	29.900005	31.572628	95.941772	30.3504285	14.1118485	96.842327	-76.1511025	19.0598775	98.166767
-29.918623	-1.231408	97.869652	-23.009148	16.809778	96.617493	30.85128	-3.224378	97.974281	29.285345	31.421095	93.981323	30.0683125	14.0983585	95.977802	-76.0866085	19.5211975	97.257184
-28.330629	-2.939536	98.264282	-23.145836	16.910809	95.718124	30.868235	-3.144497	98.143669	28.672747	31.113514	92.077911	29.770491	13.9845085	95.11079	-76.062163	19.8371095	96.325458
-25.947111	-5.308094	98.904236	-23.426884	16.574717	94.833549	30.732119	-3.378313	98.536751	28.034813	30.35376	90.276627	29.383466	13.4877235	94.406689	-76.237234	19.6617105	95.260409
-24.3346	-6.7068	99.273804	-23.598232	16.107992	94.536087	30.607521	-3.808236	98.790154	27.836088	29.717052	89.639755	29.2218045	12.954408	94.2149545	-76.4182685	19.261576	94.8572195
-22.634836	-7.929801	99.527649	-23.656712	15.563705	94.318878	30.52231	-4.230905	98.951736	27.708525	29.162279	89.235016	29.1154175	12.465687	94.093376	-76.4288415	18.661723	94.54438
-20.865803	-8.96082	99.774803	-23.728436	15.074243	94.171906	30.57448	-4.526309	99.133583	27.625795	28.757637	89.053352	29.1001375	12.115664	94.0934675	-76.5570095	18.032822	94.2503445
-19.069248	-9.690897	100.006081	-23.749075	14.614107	94.151985	30.626905	-4.727876	99.374115	27.570015	28.463581	89.058006	29.09846	11.8678525	94.2160605	-76.59661	17.3603615	94.0879095
-17.311516	-10.217067	100.232613	-23.852232	14.239867	94.268234	30.666006	-4.899003	99.681007	27.547943	28.265726	89.199272	29.1069745	11.6833615	94.4401395	-76.8114385	16.7963725	94.0963285
-15.472666	-10.475872	100.363586	-23.92885	13.932363	94.374748	30.720116	-5.038566	99.973206	27.490294	28.092751	89.414795	29.105205	11.5270925	94.6940005	-76.962905	16.3376335	94.0554955
-12.709596	-10.508067	100.333	-24.047693	13.520008	94.497414	30.68259	-5.23948	100.372101	27.528862	27.925074	89.979149	29.105726	11.342797	95.175625	-77.201112	15.697219	93.819203
-10.863988	-10.209958	100.235558	-24.17071	13.246179	94.635788	30.618664	-5.474839	100.817955	27.614841	27.833334	90.721245	29.1167525	11.1792475	95.7696	-77.4581725	15.3131105	93.501976
-9.094923	-9.679463	100.131813	-24.308895	12.920427	94.79866	30.526279	-5.772028	101.33873	27.773533	27.732981	91.774155	29.149906	10.9804765	96.5564425	-77.767696	14.8603775	93.0408775
-7.367733	-8.909537	100.073982	-24.431143	12.627771	94.943497	30.451176	-6.071371	102.083168	27.964237	27.683826	93.058853	29.2077065	10.8062275	97.5710105	-78.0699925	14.4493145	92.3159835
-5.645137	-7.904177	100.014534	-24.595993	12.380257	95.041351	30.369148	-6.340133	102.848877	28.147203	27.652269	94.41642	29.2581755	10.656068	98.6326485	-78.4501615	14.104446	91.4500535
-3.962781	-6.716712	99.875084	-24.71987	12.187276	95.046379	30.25366	-6.511727	103.595284	28.284254	27.657646	95.680222	29.268957	10.5729595	99.637753	-78.708697	13.8015925	90.455005
-2.305633	-5.295007	99.798538	-24.811657	12.052735	94.980156	30.183788	-6.637291	104.323708	28.428274	27.697578	96.859398	29.306031	10.5301435	100.591553	-78.929345	13.5753265	89.368759
0.050115	-2.842512	99.607132	-24.825338	11.89662	94.766525	30.109087	-6.838234	105.028809	28.653357	27.774412	98.496941	29.381222	10.468089	101.762875	-79.031898	13.325151	87.770175
1.569783	-1.010852	99.376038	-24.767525	11.839224	94.661156	30.104307	-6.998769	105.350365	28.871891	27.791945	99.437843	29.488099	10.396588	102.394104	-79.023149	13.28186	86.928208
2.973647	1.001804	99.17131	-24.62779	11.794078	94.540527	30.110165	-7.161654	105.435822	29.153255	27.787685	100.260368	29.63171	10.3130155	102.848095	-78.88729	13.2751405	86.232959
4.299151	3.138003	98.934853	-24.432985	11.840126	94.412819	30.186493	-7.271549	105.42337	29.468813	27.796162	100.910233	29.827653	10.2623065	103.1668015	-78.693623	13.4179455	85.6588365
5.532982	5.419835	98.700508	-24.186356	11.894844	94.285316	30.367895	-7.388425	105.294167	29.812027	27.808798	101.469406	30.089961	10.2101865	103.3817865	-78.462673	13.5795015	85.1888455
6.65805	7.803099	98.530792	-23.919701	12.005919	94.184807	30.526457	-7.453886	105.06073	30.196835	27.816614	101.987854	30.361646	10.181364	103.524292	-78.201048	13.830474	84.845322
7.673504	10.298014	98.32547	-23.618879	12.068357	94.09256	30.725554	-7.582262	104.629982	30.614801	27.802696	102.459801	30.6701775	10.110217	103.5448915	-77.9079355	14.026497	84.6402285
8.952336	14.125959	98.247162	-23.183802	12.240872	93.95742	31.0348	-7.709005	103.954742	31.206039	27.780014	103.38253	31.1204195	10.0355045	103.668636	-77.4880235	14.4462395	84.246204
9.610577	16.724115	98.557976	-22.834883	12.348307	93.943336	31.265942	-7.819594	103.553352	31.661728	27.780289	104.37825	31.463835	9.9803475	103.965801	-77.133601	14.7162665	83.920871
10.107233	19.326559	99.124352	-22.548252	12.468995	93.994919	31.518311	-7.906388	103.232124	32.180931	27.779663	105.511391	31.849621	9.9366375	104.3717575	-76.946125	15.0013525	83.6180805
10.399172	21.924009	99.787209	-22.246237	12.641422	94.023972	31.760498	-7.919489	102.789162	32.650433	27.816835	106.571999	32.2054655	9.948673	104.6805805	-76.6979395	15.334171	83.3673635
10.582167	24.45689	100.456024	-21.896103	12.866034	93.923653	31.9706	-7.76948	102.215591	33.111179	27.907839	107.391212	32.5408895	10.0691795	104.8034015	-76.3330955	15.6628885	83.0439045
10.634103	26.984388	101.137863	-21.583349	13.118304	93.739349	32.234921	-7.54201	101.548706	33.458481	27.985552	108.044136	32.846701	10.221771	104.796421	-76.013399	16.014837	82.682277
10.522593	29.314985	101.875031	-21.330322	13.412394	93.560753	32.46946	-7.221517	100.890038	33.798965	28.146887	108.487846	33.1342125	10.462685	104.688942	-75.7948565	16.362103	82.432564
10.187838	32.317711	102.766891	-20.999405	13.976108	93.187729	32.756706	-6.676989	99.861046	34.543152	28.245247	108.464859	33.649929	10.784129	104.1629525	-75.648739	17.168087	82.2125055
9.689765	34.819477	103.020416	-20.80477	14.389523	92.910332	32.903725	-6.295678	99.239883	34.741653	28.502583	108.317841	33.822689	11.1034525	103.778862	-75.432229	17.6755935	82.041802
9.135489	36.765461	103.174042	-20.592604	14.794665	92.639839	33.073601	-5.933926	98.710022	34.88623	28.728563	108.087326	33.9799155	11.3973185	103.398674	-75.1651235	18.1920115	81.881004
8.459253	38.5242	103.307594	-20.399313	15.150968	92.486259	33.2556	-5.635853	98.316391	35.057129	28.945103	107.82415	34.1563645	11.654625	103.0702705	-74.9549905	18.647311	81.9022475
7.661164	40.082802	103.342903	-20.186743	15.439235	92.441628	33.441559	-5.406978	98.003601	35.22916	29.11908	107.58551	34.3353595	11.856051	102.7945555	-74.7088455	19.022419	82.0887005
6.727233	41.443199	103.348335	-20.000574	15.652873	92.458984	33.636822	-5.214525	97.856941	35.378765	29.3001	107.425644	34.5077935	12.0427875	102.6412925	-74.5089415	19.2629585	82.2766755
5.633844	42.602272	103.314796	-19.842974	15.816268	92.585495	33.815784	-5.047437	97.815163	35.470829	29.513689	107.313873	34.6433065	12.233126	102.564518	-74.3292545	19.39941	82.606472
3.721236	43.978966	103.122375	-19.710476	15.995714	92.833839	34.002556	-4.821982	97.864647	35.592724	29.784601	107.106354	34.79764	12.4813095	102.4855005	-74.218592	19.5101185	83.1821775
2.287218	44.667934	102.908394	-19.646505	16.062023	93.027695	34.082977	-4.752957	97.943611	35.667145	29.941204	106.955292	34.875061	12.5941235	102.4494515	-74.168071	19.5299225	83.6059385
0.73994	45.163277	102.562164	-19.58017	16.140076	93.258652	34.173378	-4.719121	98.100555	35.743786	30.089417	106.802383	34.958582	12.685148	102.451469	-74.118922	19.595004	84.065835
-0.844952	45.438065	102.18029	-19.501738	16.164549	93.526474	34.284191	-4.705392	98.316772	35.834442	30.213074	106.661568	35.0593165	12.753841	102.48917	-74.0627925	19.575257	84.563778
-2.598478	45.597855	101.821838	-19.397318	16.181717	93.907364	34.41246	-4.701661	98.514481	35.601597	30.460367	106.690125	35.0070285	12.879353	102.602303	-73.8016645	19.484081	85.212425
-4.387745	45.522705	101.534996	-19.265131	16.189966	94.327789	34.539928	-4.695913	98.651146	35.73357	30.532232	106.517555	35.136749	12.9181595	102.5843505	-73.667011	19.4617725	86.0712275
-6.293263	45.291164	101.274399	-19.149155	16.198755	94.777313	34.638645	-4.672005	98.719864	35.887558	30.605089	106.284782	35.2631015	12.966542	102.502323	-73.5614115	19.430968	87.052303
-9.308797	44.671108	100.984261	-18.955019	16.255014	95.525635	34.827511	-4.559514	98.684738	36.089069	30.717293	105.917862	35.45829	13.0788895	102.3013	-73.368328	19.4311385	88.74997
-11.382363	43.995388	100.923141	-18.844957	16.293119	96.116501	34.922138	-4.479297	98.558151	36.227135	30.816751	105.595589	35.5746365	13.168727	102.07687	-73.2645505	19.417511	90.156132
-13.541661	43.276535	100.902649	-18.763477	16.356827	96.736557	34.945744	-4.339429	98.378159	36.321224	30.949116	105.136276	35.633484	13.3048435	101.7572175	-73.160438	19.4088105	91.7158965
-15.748299	42.423965	100.925659	-18.70937	16.494165	97.356728	34.971657	-4.204772	98.081192	36.353149	31.098038	104.487953	35.662403	13.446633	101.2845725	-73.081143	19.541697	93.4288835
-18.01688	41.452641	100.983406	-18.65292	16.619183	97.995445	34.884258	-4.013768	97.700142	36.305447	31.307888	103.612045	35.5948525	13.64706	100.6560935	-72.9006925	19.591306	95.3347965
-20.248199	40.379951	101.115921	-18.645267	16.746622	98.705215	34.739807	-3.823242	97.239182	36.135601	31.453621	102.552887	35.437704	13.8151895	99.8960345	-72.728238	19.6780545	97.5143955
-22.505899	39.165134	101.370796	-18.664515	16.827888	99.39267	34.54549	-3.71557	96.76207	35.84782	31.548288	101.409721	35.196655	13.916359	99.0858955	-72.525685	19.739417	99.6994445
-25.84503	37.167732	102.042267	-18.792679	16.936754	100.461052	34.06295	-3.566276	96.082558	35.27824	31.680468	99.731079	34.670595	14.057096	97.9068185	-72.255953	19.816412	103.0152855
-27.988144	35.728477	102.711525	-18.939137	16.963482	101.18074	33.749043	-3.598605	95.737709	34.788296	31.651863	98.697159	34.2686695	14.026629	97.217434	-72.1469435	19.900335	105.144046
-29.923893	34.175854	103.48333	-19.04311	16.963987	101.940453	33.42144	-3.63052	95.476707	34.267712	31.607098	97.732697	33.844576	13.988289	96.604702	-71.930796	19.939685	107.276204
-31.80197	32.600231	104.332779	-19.180893	16.949474	102.604996	33.086971	-3.728681	95.244225	33.795834	31.537739	96.877411	33.4414025	13.904529	96.060818	-71.8031885	19.994419	109.149174
-33.522804	30.977354	105.173157	-19.307684	16.877975	103.171288	32.709209	-3.812622	94.996315	33.372883	31.479471	96.082657	33.041046	13.8334245	95.539486	-71.656414	19.9225255	110.80309
-35.146904	29.354364	105.891739	-19.423885	16.853861	103.572533	32.362843	-3.862359	94.702705	32.920193	31.40984	95.27581	32.641518	13.7737405	94.9892575	-71.489288	19.9339815	112.1558085
-36.549671	27.734869	106.395325	-19.505766	16.878309	103.664566	32.02705	-3.846704	94.337715	32.478405	31.35961	94.417961	32.2527275	13.756453	94.377838	-71.2642595	20.000165	112.951294
-38.46941	25.314409	106.647263	-19.631882	16.991688	103.42218	31.601017	-3.802494	93.62928	31.934294	31.366814	93.119804	31.7676555	13.78216	93.374542	-71.0314195	20.201216	113.469818
-39.356976	23.593975	106.572517	-19.741961	17.091618	103.099808	31.360527	-3.705496	93.242065	31.613138	31.378481	92.406113	31.4868325	13.8364925	92.824089	-70.9707545	20.3467435	113.375527
-40.409828	22.079908	106.316544	-19.848778	17.190479	102.691948	31.179604	-3.565685	92.907814	31.373182	31.449703	91.865662	31.276393	13.942009	92.386738	-70.973949	20.438949	112.997158
-41.155693	20.449669	105.782341	-20.028751	17.280958	102.127579	31.036293	-3.408866	92.610764	31.2094	31.562424	91.493744	31.1228465	14.076779	92.052254	-71.1803485	20.485137	112.202904
-41.755943	18.83375	105.085876	-20.206089	17.325455	101.503304	30.93516	-3.295704	92.368256	31.052372	31.655458	91.271088	30.993766	14.179877	91.819672	-71.405944	20.471033	111.186936
-42.228275	17.230185	104.253601	-20.429375	17.310883	100.854362	30.834013	-3.193138	92.158386	30.944464	31.723372	91.220879	30.8892385	14.265117	91.6896325	-71.7479885	20.356649	110.0190915
-42.347149	15.452639	103.183815	-20.675797	17.353098	100.087341	30.765432	-3.198808	92.018639	30.949602	31.746309	91.318581	30.857517	14.2737505	91.66861	-72.209111	20.4324455	108.506072
-42.789719	13.214777	101.053284	-21.073709	17.339443	98.769669	30.677546	-3.180004	91.97377	30.94589	31.7759	91.528877	30.811718	14.297948	91.7513235	-72.959136	20.380938	105.7880145
-42.821369	11.65003	99.488235	-21.370394	17.408421	97.701439	30.609665	-3.106716	91.975014	30.936197	31.802237	91.636269	30.772931	14.3477605	91.8056415	-73.513719	20.4690815	103.5972365
-42.718628	10.079341	97.810074	-21.674133	17.478277	96.571815	30.519777	-3.007317	92.009338	30.901054	31.808168	91.624001	30.7104155	14.4004255	91.8166695	-74.0586815	20.5561285	101.3269605
-42.524197	8.528616	96.145538	-21.982252	17.579729	95.392876	30.443882	-2.977468	92.049797	30.79228	31.767229	91.456589	30.618081	14.3948805	91.753193	-74.582585	20.7645775	99.032559
-42.27467	7.019681	94.610016	-22.321302	17.637651	94.180748	30.253563	-2.945493	92.049133	30.562416	31.658352	91.077545	30.4079895	14.3564295	91.563339	-75.0505935	20.9188725	96.798157
-41.886272	5.480923	93.216202	-22.695116	17.600502	92.982758	30.004644	-3.017446	91.937294	30.242481	31.455767	90.370438	30.1235625	14.2191605	91.153866	-75.5137945	20.9818435	94.81165
-41.454807	3.985859	92.002663	-23.111244	17.507008	91.779419	29.665348	-3.158904	91.739182	29.81134	31.156006	89.383942	29.738344	13.998551	90.561562	-75.960832	21.015465	92.997276
-40.711071	1.771701	90.699303	-23.756018	17.223085	90.031487	29.191694	-3.508864	90.897629	29.079613	30.604939	87.212524	29.1356535	13.5480375	89.0550765	-76.6476895	20.8981325	91.0078975
-40.125992	0.398525	90.035393	-24.113733	16.943745	88.842545	28.874731	-3.796152	89.791565	28.576574	30.181328	85.247726	28.7256525	13.192588	87.5196455	-76.9531185	20.694902	90.1654445
-39.501186	-0.937177	89.457352	-24.452715	16.597311	87.591949	28.539627	-4.082856	88.250717	28.026134	29.728287	82.937965	28.2828805	12.8227155	85.594341	-77.1883105	20.3719065	89.589557
-38.765442	-2.13147	89.051476	-24.721605	16.208103	86.512199	28.250816	-4.367223	86.476395	27.507383	29.293051	80.47123	27.8790995	12.462914	83.4738125	-77.3223095	19.953292	89.5505855
-37.901775	-3.244213	88.753281	-24.934362	15.776669	85.677269	27.99733	-4.691144	84.693016	27.022726	28.817019	78.081001	27.510028	12.0629375	81.3870085	-77.378752	19.4904005	89.9675295
-36.962242	-4.197852	88.618317	-25.132841	15.392488	85.009995	27.837473	-5.002569	83.069115	26.553493	28.419775	75.936829	27.195483	11.708603	79.502972	-77.461165	19.076373	90.517018
-35.90276	-4.981058	88.54039	-25.305355	15.038504	84.481911	27.680904	-5.266471	81.512856	26.086363	28.076294	74.010925	26.8836335	11.4049115	77.7618905	-77.4943435	18.6720965	91.2019315
-34.072746	-5.883926	88.344383	-25.619326	14.547491	83.973877	27.365759	-5.595799	79.541954	25.34165	27.747437	71.755859	26.3537045	11.075819	75.6489065	-77.5923565	18.019163	92.2988475
-32.732208	-6.295665	88.138313	-25.833807	14.302647	83.873756	27.165199	-5.735716	78.690422	24.960283	27.618948	70.878372	26.062741	10.941616	74.784397	-77.730355	17.663678	92.963115
-31.277775	-6.539961	87.865379	-26.029327	14.071769	83.846275	27.0224	-5.828737	78.231941	24.703657	27.556238	70.532654	25.8630285	10.8637505	74.3822975	-77.9216825	17.2797875	93.3102525
-29.667988	-6.64992	87.461609	-26.219294	13.907774	83.907715	26.959347	-5.879369	78.205635	24.575502	27.578106	70.72998	25.7674245	10.8493685	74.4678075	-78.2060125	16.9661795	93.3476225
-27.914137	-6.625231	87.029564	-26.440281	13.756665	84.025124	26.938251	-5.874847	78.643684	24.621866	27.696886	71.488876	25.7800585	10.9110195	75.06628	-78.6606205	16.6023105	92.983968
-26.079947	-6.401487	86.556664	-26.649757	13.643353	84.159279	27.00708	-5.872854	79.449547	24.766436	27.85615	72.653282	25.886758	10.991648	76.0514145	-79.186272	16.295058	92.2671435
-24.07239	-6.055102	86.036591	-26.863756	13.616835	84.213028	27.054373	-5.806493	80.347664	24.950981	27.995411	74.015259	26.002677	11.094459	77.1814615	-79.730189	16.139211	91.2445945
-20.89143	-5.227501	85.284309	-27.054205	13.556642	84.196404	27.135155	-5.719484	81.83696	25.258469	28.22496	76.252357	26.196812	11.252738	79.0446585	-80.305222	15.860546	89.3481495
-18.628593	-4.481424	84.824127	-27.122801	13.585247	84.217308	27.168077	-5.609681	82.823311	25.540829	28.36799	77.845802	26.354453	11.3791545	80.3345565	-80.600055	15.7913395	88.1000595
-16.27519	-3.591419	84.581161	-27.128017	13.641994	84.260918	27.304237	-5.536699	83.821754	25.863394	28.540241	79.532913	26.5838155	11.501771	81.6773335	-80.8398495	15.782217	86.8445025
-13.837841	-2.559966	84.537018	-27.06229	13.723929	84.431725	27.403957	-5.434842	85.012756	26.23016	28.76289	81.305069	26.8170585	11.664024	83.1589125	-80.9416385	15.783834	85.7045375
-11.37464	-1.429294	84.849388	-26.948727	13.844185	84.690956	27.637922	-5.364539	86.452415	26.58548	28.920227	83.188568	27.111701	11.777844	84.8204915	-81.009155	15.910526	84.5614205
-8.872471	-0.181706	85.540016	-26.792109	13.918839	85.094406	27.88324	-5.3612	88.188797	26.964613	28.989994	85.406303	27.4239265	11.814397	86.79755	-81.0081445	16.023281	83.391262
-6.41603	1.115845	86.85128	-26.575302	13.907717	85.823402	28.119299	-5.505309	90.670776	27.382935	28.834442	88.360161	27.751117	11.6645665	89.5154685	-80.901721	16.1508675	82.1313355
-2.9433	3.154123	90.666046	-26.157232	13.647503	87.974197	28.568586	-6.040277	96.485748	28.410509	28.712391	95.739708	28.4895475	11.336057	96.112728	-80.8040115	15.958949	79.835666
-0.954891	4.567084	94.924698	-25.837177	13.390448	90.456841	28.868446	-6.622097	101.945732	29.568041	28.733	103.149048	29.2182435	11.0554515	102.54739	-80.8925975	15.7254445	78.366292
0.710914	6.026057	100.132576	-25.337278	13.190595	93.550194	29.098064	-7.285041	107.898964	30.767124	28.893534	110.820175	29.932594	10.8042465	109.3595695	-80.60715	15.5769435	77.7408185
2.298745	7.504185	104.773537	-24.366499	13.038881	96.02066	29.358459	-7.718347	112.829376	31.888691	28.925907	116.485283	30.623575	10.60378	114.6573295	-79.356573	15.473982	77.3839905
3.916286	9.000628	108.293297	-23.195396	13.347401	97.36161	29.966568	-7.594428	116.208557	31.977867	28.939842	120.777596	30.9722175	10.672707	118.4930765	-77.3630095	16.022095	76.2301435
5.539896	10.477906	110.727539	-22.092581	13.830769	98.046677	30.829582	-7.170061	118.432472	32.485466	29.03442	123.331726	31.657524	10.9321795	120.882099	-75.842686	16.7293585	75.211255
7.152112	11.983981	112.099205	-21.487467	14.335993	98.681725	31.436098	-6.932187	119.652237	33.19389	29.206497	124.51432	32.314994	11.137155	122.0832785	-75.289928	17.534831	75.2801715
9.509966	14.248781	112.398895	-20.399731	14.731413	98.605843	32.257294	-6.84254	119.98632	34.324635	29.319853	125.041054	33.2909645	11.2386565	122.513687	-74.0904265	18.2241695	74.697999
10.57756	15.792653	112.89476	-19.823347	15.010643	98.209991	32.874897	-6.710758	119.320129	34.829494	29.627953	124.338547	33.8521955	11.4585975	121.829338	-73.4988895	18.5626885	74.590644
11.643916	17.313719	112.315079	-19.222828	15.317409	97.341934	33.639481	-6.374645	117.978264	35.835903	29.793571	122.440598	34.737692	11.709463	120.209431	-73.183348	18.925355	74.474437
12.703761	18.92309	110.634995	-18.44459	15.678254	96.242149	34.477745	-5.911365	116.297546	36.146187	30.352396	120.576241	35.311966	12.2205155	118.4368935	-72.201146	19.1359925	74.0474045
13.771026	20.471052	107.877037	-17.633041	15.946944	95.090134	35.535492	-5.562325	114.224419	36.903564	30.719032	118.092407	36.219528	12.5783535	116.158413	-71.48561	19.3155345	74.021855
14.426965	22.07132	106.157349	-16.699705	16.095369	93.86882	36.64677	-5.176497	111.80397	37.398495	30.915421	115.345825	37.0226325	12.869462	113.5748975	-70.4220425	19.321276	74.1627425
14.936702	23.650152	103.884468	-15.813294	16.177656	92.527863	37.711159	-4.852771	109.015617	37.866039	31.145576	112.667618	37.788599	13.1464025	110.8416175	-69.415187	19.2089095	74.2141085
15.148801	25.911867	100.704636	-14.643579	16.173428	90.815758	39.014141	-4.60566	105.80162	38.616711	31.416798	109.147072	38.815426	13.405569	107.474346	-68.102584	18.941287	74.15717
14.855339	27.43462	98.750481	-14.096151	16.136452	90.079948	39.763622	-4.379735	103.763535	39.059181	31.650797	107.493866	39.4114015	13.635531	105.6287005	-67.6037035	18.637373	74.5311955
14.10119	28.566854	98.046059	-13.568224	16.088436	89.421288	40.154358	-4.247266	102.497925	39.394783	31.716827	106.183899	39.7745705	13.7347805	104.340912	-66.9110185	18.4420915	74.501664
13.189931	29.705894	96.924332	-13.098076	16.067543	88.949547	40.587502	-4.233519	101.552368	39.722073	31.75565	105.393112	40.1547875	13.7610655	103.47274	-66.3509395	18.3740205	74.426354
11.916148	30.604753	96.387672	-12.686157	16.032965	88.660065	40.916317	-4.261803	101.026848	40.030479	31.812227	105.077293	40.473398	13.775212	103.0520705	-65.845712	18.290718	74.2680595
10.353665	31.403252	96.185089	-12.337108	15.969883	88.480446	41.279469	-4.33892	100.739548	40.280144	31.796953	105.198135	40.7798065	13.7290165	102.9688415	-65.4540225	18.2107495	73.9920505
8.635904	32.063419	95.876091	-12.064817	15.882957	88.399261	41.621048	-4.352312	100.496849	40.572769	31.800724	105.377731	41.0969085	13.724206	102.93729	-65.2265425	18.041708	73.861232
5.878937	32.758526	94.821342	-11.714114	15.873158	88.170242	42.08057	-4.365707	100.079819	40.877846	31.863651	105.216064	41.479208	13.748972	102.6479415	-64.907436	17.997344	73.6925425
3.817726	33.09399	94.269928	-11.51577	15.918447	87.970833	42.302574	-4.329316	99.804779	41.04084	31.972746	104.746712	41.671707	13.821715	102.2757455	-64.703247	18.015179	73.6659205
1.641301	33.273907	93.238907	-11.324263	16.006575	87.901421	42.515926	-4.311498	99.612465	41.144844	32.092319	104.068359	41.830385	13.8904105	101.840412	-64.478911	18.1227395	73.96243
-0.734601	33.446114	92.261169	-11.126976	16.107876	87.985878	42.767017	-4.38308	99.40007	41.198917	32.30759	103.170822	41.982967	13.962255	101.285446	-64.236919	18.253497	74.68631
-3.26028	33.398457	91.397865	-10.941678	16.160984	88.259262	43.036987	-4.379035	99.11972	41.286289	32.48613	101.91423	42.161638	14.0535475	100.516975	-64.044994	18.2684205	76.001549
-5.858526	33.250179	90.374802	-10.72204	16.1735	88.665459	43.368172	-4.399754	98.676025	41.279949	32.729034	100.375542	42.3240605	14.16464	99.5257835	-63.7681405	18.18236	77.8051345
-8.574828	33.008251	89.784882	-10.528263	16.197044	89.095039	43.56012	-4.490184	98.066422	41.175877	33.101688	98.682938	42.3679985	14.305752	98.37468	-63.4245245	18.088336	79.815398
-12.983905	32.352345	89.342606	-10.337343	16.196589	89.944939	43.710075	-4.320048	96.269836	40.189861	34.117962	96.115913	41.949968	14.898957	96.1928745	-62.624654	17.494221	83.6970035
-16.089195	31.856983	89.542542	-10.358832	16.171919	90.460899	43.471191	-4.040135	94.838539	39.440365	34.672421	93.917877	41.455778	15.316143	94.378208	-62.173442	17.027695	86.54359
-19.187416	31.318134	90.102219	-10.520096	16.15712	90.973991	43.080109	-3.68446	93.281197	38.46978	34.556412	91.265419	40.7749445	15.435976	92.273308	-61.8151365	16.878264	89.674674
-22.172647	30.811977	91.005783	-10.834991	16.099436	91.375641	42.84066	-3.508652	91.415428	37.246616	34.155281	88.238678	40.043638	15.3233145	89.827053	-61.71362	16.8755575	92.924229
-25.196653	30.298603	91.974388	-11.147861	15.956738	91.490997	42.013474	-3.284533	89.337082	36.14756	34.064125	85.420769	39.080517	15.389796	87.3789255	-61.376239	16.52368	95.6030685
-28.016186	29.745028	92.876221	-11.410791	15.736519	91.371002	40.944775	-3.174982	86.719238	35.337269	33.913593	83.000504	38.141022	15.3693055	84.859871	-60.962604	16.1037325	97.882133
-30.573431	29.197582	94.088776	-11.623045	15.422456	91.163033	39.644054	-3.173898	83.897568	34.83683	33.683784	80.844208	37.240442	15.254943	82.370888	-60.486532	15.589969	99.955178
-33.937832	28.253561	96.179451	-11.871758	14.927713	90.690636	37.60524	-3.067118	79.715469	33.91547	33.400234	77.804237	35.760355	15.166558	78.759853	-59.503871	14.688868	102.621419
-35.874062	27.575377	97.423416	-12.048364	14.717084	90.273979	36.342846	-2.948971	77.181313	33.12767	33.480598	76.290092	34.735258	15.2658135	76.7357025	-58.831986	14.1683545	103.8122555
-37.653553	26.887005	98.517212	-12.293855	14.658028	89.862358	35.22966	-2.743785	74.924316	32.436596	33.4725	74.640175	33.833128	15.3643575	74.7822455	-58.420838	13.9516985	104.9424705
-39.231647	26.170523	99.262032	-12.585817	14.784263	89.314339	34.279655	-2.31724	72.750191	31.578224	33.884258	73.220352	32.9289395	15.783509	72.9852715	-58.1005735	13.785017	105.6434065
-40.623131	25.459246	99.605751	-12.923466	15.044371	88.545853	33.402817	-1.785532	70.706314	30.797777	34.393055	71.580956	32.100297	16.3037615	71.143635	-57.947229	13.7849805	105.948071
-41.884594	24.73353	99.672485	-13.288604	15.373132	87.697701	32.565617	-1.157934	68.913086	30.049911	34.96796	69.946892	31.307764	16.905013	69.429989	-57.884972	13.841251	105.965413
-42.821743	23.950951	99.470787	-13.647299	15.746027	86.775131	31.513447	-0.330502	67.409744	29.412027	35.519596	68.360901	30.462737	17.594547	67.8853225	-57.757335	13.897507	105.6649395
-43.758598	22.673796	98.582993	-14.171651	16.256275	85.381096	30.918777	0.354025	65.357361	28.60631	36.200108	66.437492	29.7625435	18.2770665	65.8974265	-58.1058455	14.2354835	104.8647655
-44.079258	21.784222	97.72998	-14.400375	16.544901	84.615402	30.987368	0.582504	64.331314	28.105343	35.67152	66.032753	29.5463555	18.127012	65.1820335	-58.3471055	14.96279	104.0487705
-43.999687	20.793972	96.776535	-14.570132	16.759167	84.032532	30.859344	0.900426	63.890491	28.249683	36.795502	65.24646	29.5545135	18.847964	64.5684755	-58.6947775	14.67037	103.4965885
-43.614346	19.708715	95.737885	-14.722075	16.898067	83.657562	31.001755	1.081636	63.882793	28.345818	36.864559	65.322083	29.6737865	18.9730975	64.602438	-59.1179365	14.8230365	102.712686
-42.988441	18.575687	94.515533	-14.914395	16.904526	83.444336	31.299458	1.116684	64.388649	28.659714	36.902065	66.007263	29.979586	19.0093745	65.197956	-59.808376	14.7996775	101.690716
-42.129463	17.374161	93.209747	-15.185252	16.788321	83.446655	31.250864	1.273229	65.79483	29.145199	36.802921	67.334412	30.1980315	19.038075	66.564621	-60.5685355	14.538567	100.328689
-40.964733	16.101841	91.857353	-15.427145	16.552187	83.687874	32.125343	0.832879	67.34877	29.874414	36.430229	69.183228	30.9998785	18.631554	68.265999	-61.8541685	14.47282	99.109749
-38.596077	14.111224	90.027519	-15.695755	16.143625	84.301849	33.170204	0.125963	70.790138	30.668343	35.601429	72.147285	31.9192735	17.863696	71.4687115	-63.3107835	14.423554	97.1349865
-36.597218	12.674681	89.114319	-15.895185	15.810518	84.921265	33.749954	-0.495084	73.417191	31.069201	34.991734	74.107994	32.4095775	17.248325	73.7625925	-64.1999475	14.372711	96.0799375
-34.378479	11.174111	88.406441	-16.103945	15.536676	85.541435	34.233498	-1.182362	76.142006	31.399384	34.419918	76.13369	32.816441	16.618778	76.137848	-65.024331	14.454574	94.945022
-31.932739	9.716037	87.889793	-16.3636	15.269993	86.168228	34.6642	-1.885083	79.057419	31.667986	33.837666	78.411873	33.166093	15.9762915	78.734646	-65.893293	14.5636945	93.60181
-29.361853	8.208776	87.500504	-16.69298	14.930526	86.854919	34.939713	-2.617812	82.012436	31.952291	33.279144	81.145012	33.446002	15.330666	81.578724	-66.831962	14.530386	92.131114
-26.636234	6.665003	87.392387	-17.073313	14.530558	87.618912	35.012173	-3.329726	85.092064	32.404575	32.828651	84.492729	33.708374	14.7494625	84.7923965	-67.855	14.3116535	90.4454275
-23.853386	5.134818	87.646141	-17.454327	14.131263	88.569496	35.104862	-3.960296	88.239891	32.879959	32.411556	88.352943	33.9924105	14.22563	88.296417	-68.9010645	14.036896	88.842575
-19.425316	2.866732	88.834488	-17.910543	13.603394	90.412102	35.30014	-4.718977	93.399017	33.607895	31.980991	94.829819	34.4540175	13.631007	94.114418	-70.2751035	13.575781	86.709786
-16.519169	1.332008	90.230469	-18.140034	13.384368	91.825211	35.475044	-4.992056	97.051743	33.949551	31.862503	99.059547	34.7122975	13.4352235	98.055645	-70.9923655	13.3335125	85.594777
-13.602048	-0.157533	91.888908	-18.261621	13.29097	93.201538	35.741936	-5.064765	100.719437	34.093811	31.873726	102.700699	34.9178735	13.4044805	101.710068	-71.4411155	13.1774595	84.693008
-10.761879	-1.668562	93.662903	-18.259701	13.316475	94.358986	36.142696	-4.947203	104.043282	34.103523	32.039806	105.540977	35.1231095	13.5463015	104.7921295	-71.6425115	13.0866485	83.9258425
-7.983179	-3.173986	95.415009	-18.130424	13.391612	95.190277	36.480034	-4.733278	106.832588	33.957134	32.254143	107.69043	35.218584	13.7604325	107.261509	-71.479432	13.0227915	83.119045
-5.390798	-4.700961	97.224136	-17.987976	13.378342	95.764252	36.667995	-4.659935	109.282814	33.927464	32.431431	109.346008	35.2977295	13.885748	109.314411	-71.2736815	12.870936	82.214093
-2.916431	-6.227012	98.964584	-17.837582	13.194982	96.184517	36.946701	-4.758868	111.295609	34.01202	32.373775	110.705711	35.4793605	13.8074535	111.00066	-71.1545245	12.5825105	81.368374
0.576585	-8.506956	101.099731	-17.34757	12.796977	96.304268	37.392628	-4.925923	113.322662	34.435734	32.078854	111.601402	35.914181	13.5764655	112.462032	-70.609321	12.0174885	80.146504
2.75283	-9.985137	102.288651	-16.754986	12.610747	95.981438	37.794559	-4.8703	114.325478	34.851788	31.997305	111.688766	36.3231735	13.5635025	113.007122	-69.8331455	11.6579915	78.955754
4.724117	-11.278744	103.508629	-16.127176	12.455074	95.602325	38.404125	-4.845894	115.034462	35.276463	31.979006	111.572983	36.840294	13.566556	113.3037225	-69.094646	11.343592	77.9009275
6.472749	-12.546508	104.746521	-15.505108	12.249715	95.188446	38.927364	-4.807198	115.711037	35.748871	31.799629	111.208679	37.3381175	13.4962155	113.459858	-68.3483335	11.0032145	76.917034
7.967235	-13.701673	106.026459	-14.860138	12.015716	94.697891	39.431877	-4.921904	116.201172	36.257572	31.518919	110.7855	37.8447245	13.2985075	113.493336	-67.5650005	10.7329245	75.902446
9.219362	-14.726138	107.162582	-14.180112	11.726897	94.164352	39.809319	-4.956648	116.756149	36.861256	31.192505	110.030106	38.3352875	13.1179285	113.3931275	-66.6955115	10.3358655	74.9355765
10.321898	-15.486142	108.170937	-13.597955	11.497173	93.622246	40.193722	-4.998127	116.92588	37.404842	30.936531	109.214256	38.799282	12.969202	113.070068	-65.995192	10.025144	74.174424
11.706517	-16.404146	109.082413	-12.695815	11.128055	92.830132	40.848988	-4.822228	117.026245	38.184582	30.68763	107.749031	39.516785	12.932701	112.387638	-64.908415	9.323409	73.272626
12.632324	-16.890692	109.190979	-12.205006	10.894115	92.378929	41.280209	-4.75254	116.891434	38.550606	30.627176	106.969872	39.9154075	12.937318	111.930653	-64.3254195	8.850912	72.827205
13.186548	-17.165918	109.056114	-11.842971	10.613167	91.965775	41.543045	-4.705199	116.630409	38.926376	30.568398	106.278252	40.2347105	12.9315995	111.4543305	-63.9206525	8.2947345	72.4772195
13.310218	-17.216259	108.684586	-11.572703	10.380085	91.543198	41.995464	-4.895279	116.107903	39.218674	30.471663	105.706955	40.607069	12.788192	110.907429	-63.752475	7.971978	72.178967
13.476196	-17.163826	107.958946	-11.278263	10.175053	91.138588	42.234871	-5.073539	115.614426	39.536171	30.334723	105.196152	40.885521	12.630592	110.405289	-63.442047	7.719514	71.871887
13.455355	-16.937637	107.098473	-10.950212	9.97988	90.818092	42.409557	-5.28604	115.184494	39.841698	30.165567	104.895493	41.1256275	12.4397635	110.0399935	-63.0260515	7.5199965	71.5961905
13.206185	-16.466141	106.164864	-10.563947	9.856487	90.630646	42.713486	-5.47513	114.871475	40.211227	29.99604	104.71698	41.4623565	12.260455	109.7942275	-62.5902505	7.452519	71.4670645
12.382695	-15.253988	104.887688	-10.056821	9.772541	90.508392	43.264835	-5.781905	114.338371	40.729122	29.826775	104.610954	41.9969785	12.022435	109.4746625	-62.1106205	7.522647	71.5421215
11.596525	-14.246286	103.773476	-9.745619	9.690696	90.397911	43.767223	-6.106349	113.888321	41.06855	29.648722	104.403511	42.4178865	11.7711865	109.145916	-61.9091245	7.6102055	71.649906
10.599161	-13.084963	102.435371	-9.512442	9.630104	90.28022	43.765148	-6.250843	113.296906	41.768993	29.247314	103.774055	42.7670705	11.4982355	108.5354805	-61.7919545	7.7619725	72.0249595
9.50387	-11.781792	100.730881	-9.339643	9.558702	89.973259	44.342136	-6.702359	111.893547	41.676598	29.165602	103.157379	43.009367	11.2316215	107.525463	-61.688653	7.8857825	72.421055
8.27289	-10.366925	98.657974	-9.17752	9.495827	89.42598	44.635025	-7.003212	110.153664	41.938744	28.864468	101.740631	43.2868845	10.930628	105.9471475	-61.6419245	8.061026	72.9048125
6.91048	-8.720397	96.30632	-9.05437	9.435424	88.673088	45.009785	-7.274879	107.87281	42.132195	28.58721	99.786583	43.57099	10.6561655	103.8296965	-61.67973	8.2146825	73.5164795
5.475689	-6.967957	93.56913	-8.85926	9.349487	87.660393	45.400597	-7.600927	104.786644	42.347729	28.383976	97.211006	43.874163	10.3915245	100.998825	-61.592683	8.3074495	74.321961
3.113296	-4.132963	89.160667	-8.435048	9.181569	85.836288	45.645851	-7.852092	99.404594	42.556839	28.069601	92.367714	44.101345	10.1087545	95.886154	-60.971441	8.2543835	75.786422
1.326831	-2.008308	86.455612	-8.193241	9.103913	84.646088	45.847088	-8.070586	95.337456	42.599384	28.03351	89.110275	44.223236	9.981462	92.2238655	-60.609718	8.226364	77.0683105
-0.585571	0.250835	84.205261	-8.041434	9.122955	83.608582	45.640644	-7.998084	91.607285	42.502743	28.165901	86.19223	44.0716935	10.0839085	88.8997575	-60.1545615	8.1620015	78.3174065
-2.594526	2.692912	82.650772	-7.989839	9.263088	82.82663	45.367458	-7.705299	88.509262	42.256851	28.51573	83.782288	43.8121545	10.4052155	86.145775	-59.7918325	8.1209605	79.507485
-4.657111	5.253304	81.632477	-7.968349	9.530337	82.240608	45.208611	-7.405009	85.932259	41.998653	28.991512	81.89505	43.603632	10.7932515	83.9136545	-59.54033	8.2674225	80.5675615
-5.483284	6.901888	81.203964	-7.897696	9.838486	81.911957	45.050022	-7.076796	83.924904	41.841717	29.451836	80.532501	43.4458695	11.18752	82.2287025	-59.2412615	8.489452	81.5952115
-4.420029	7.028679	80.954041	-7.837094	10.11276	81.81324	44.820862	-6.748638	82.673592	41.790588	29.775816	79.733803	43.305725	11.513589	81.2036975	-58.979913	8.711931	82.4227825
-2.955866	7.113764	81.062576	-7.832977	10.409875	81.860664	44.651257	-6.445502	81.834427	41.746052	30.024778	79.081688	43.1986545	11.789638	80.4580575	-58.8646085	9.030112	83.2632705
-2.00909	7.087305	80.983055	-7.84356	10.5424	81.935463	44.573364	-6.371692	81.601479	41.685287	30.10182	78.867592	43.1293255	11.865064	80.2345355	-58.8164455	9.219736	83.6363905
-1.056624	7.130971	80.892014	-7.931422	10.609404	82.02729	44.382965	-6.326242	81.475082	41.597973	30.123365	78.806152	42.990469	11.8985615	80.140617	-58.853313	9.3202465	83.913963
-0.139646	7.152778	80.940941	-8.06194	10.591577	82.072861	44.133228	-6.303943	81.443802	41.476189	30.073261	78.744209	42.8047085	11.884659	80.0940055	-58.9285885	9.298495	84.0517165
0.84976	7.142514	80.781258	-8.259377	10.5932	82.043121	43.856216	-6.255315	81.537315	41.281269	30.001381	78.695709	42.5687425	11.873033	80.116512	-59.0874965	9.313367	83.96973
1.888385	7.207884	80.780716	-8.489071	10.613806	82.04216	43.603172	-6.263831	81.810493	41.072636	29.98175	78.726013	42.337904	11.8589595	80.268253	-59.316046	9.3686525	83.816067
2.952654	7.299056	80.766609	-8.795508	10.618617	82.039185	43.35989	-6.255828	82.234474	40.863308	29.923912	78.882904	42.111599	11.834042	80.558689	-59.702615	9.403192	83.519681
4.59158	7.518142	80.944084	-9.281099	10.574459	82.141785	43.055782	-6.21583	83.076111	40.51194	29.890516	79.415359	41.783861	11.837343	81.245735	-60.346059	9.311575	83.037835
5.756591	7.720391	81.188286	-9.583405	10.507349	82.28994	42.798378	-6.140914	83.827034	40.260895	29.909716	79.952202	41.5296365	11.884401	81.889618	-60.6964465	9.130297	82.690262
6.92732	7.989241	81.517632	-9.870242	10.499428	82.507164	42.645542	-6.054862	84.666992	40.050137	29.935715	80.678368	41.3478395	11.9404265	82.67268	-61.0883235	9.0584295	82.341648
8.160173	8.397982	81.993141	-10.146119	10.516026	82.752716	42.530106	-5.92429	85.573318	39.858017	30.039057	81.518517	41.1940615	12.0573835	83.5459175	-61.4862995	8.9746685	81.9595145
9.401507	8.773679	82.446724	-10.391725	10.548774	82.944466	42.404331	-5.681601	86.562195	39.733891	30.155909	82.409782	41.069111	12.237154	84.4859885	-61.852561	8.860394	81.4029435
10.605455	9.286615	83.039368	-10.640982	10.610662	83.215561	42.351295	-5.502526	87.642159	39.591995	30.352169	83.7155	40.971645	12.4248215	85.6788295	-62.253609	8.7965025	80.7522925
11.79889	9.840027	84.084358	-10.965933	10.609887	83.712021	41.998974	-5.257827	89.37355	39.59388	30.682014	85.867111	40.796427	12.7120935	87.6203305	-62.728293	8.5076805	79.8037115
13.285297	10.868774	87.062836	-11.735795	10.673688	85.170479	41.608421	-4.980513	93.948914	39.503643	31.304323	91.040169	40.556032	13.161905	92.4945415	-64.027622	8.185471	77.8464165
14.053395	11.708821	90.116554	-12.310462	10.807972	86.771484	41.480846	-4.705307	98.244484	39.172523	31.729618	95.556465	40.3266845	13.5121555	96.9004745	-64.9476085	8.1037885	76.6424935
14.592049	12.594773	93.727448	-12.820846	10.933666	88.745209	41.265511	-4.374658	102.89267	38.710236	32.209362	100.604042	39.9878735	13.917352	101.748356	-65.6295655	7.94998	75.742062
14.935478	13.519691	97.584557	-13.269527	11.031822	90.947624	40.930386	-4.148542	107.454895	38.339657	32.817654	106.043861	39.6350215	14.334556	106.749378	-66.1740755	7.729088	75.14587
15.019602	14.473018	101.616455	-13.730748	11.127938	93.2789	40.559772	-4.133527	111.914085	38.089077	33.630241	111.529716	39.3244245	14.748357	111.7219005	-66.7859205	7.507519	74.8358995
14.945896	15.412305	105.269089	-14.102838	11.282282	95.43148	40.240421	-4.099955	115.459152	38.284081	34.058342	116.133286	39.262251	14.9791935	115.796219	-67.467927	7.5853705	75.066741
14.82677	16.349365	107.9375	-14.239456	11.577306	97.072998	39.876926	-3.927447	118.052063	38.248726	34.428307	119.429871	39.062826	15.25043	118.740967	-67.541738	7.904182	75.405029
14.770922	17.79706	109.87252	-14.098968	12.380242	98.250511	39.930584	-3.371835	119.648445	38.244259	34.987305	121.895538	39.0874215	15.807735	120.7719915	-67.2853575	8.952749	75.7290305
14.716503	18.756386	109.791527	-13.800255	13.02554	98.351051	40.226849	-2.798076	119.605064	38.435562	35.302723	121.868042	39.3312055	16.2523235	120.736553	-66.9317155	9.7987565	75.965549
14.650418	19.76964	109.02523	-13.402521	13.67829	98.145256	40.774857	-2.161655	118.75106	38.772156	35.675709	120.99073	39.7735065	16.757027	119.870895	-66.5785485	10.599553	76.419617
14.484666	20.818705	107.844803	-12.966747	14.321229	97.756088	41.339527	-1.511521	117.561424	39.166916	36.178146	119.877731	40.2532215	17.3333125	118.7195775	-66.1867155	11.3091455	76.7925985
14.14851	21.855759	106.815269	-12.626472	14.919143	97.357452	41.8606	-0.839221	116.420555	39.552711	36.724758	118.709991	40.7066555	17.9427685	117.565273	-65.9595995	11.8955175	77.149631
13.565409	22.775551	105.8647	-12.448519	15.471467	97.041992	42.203766	-0.12953	115.467216	39.624992	37.272572	117.728058	40.914379	18.571521	116.597637	-65.811417	12.371413	77.486347
12.627274	23.614689	105.086578	-12.48393	15.979333	96.819901	42.42704	0.4904	114.682449	39.527176	37.760651	116.868797	40.977108	19.1255255	115.775623	-65.944968	12.8331405	77.864179
10.657476	24.570278	103.939995	-12.694563	16.497065	96.486542	42.38752	1.300862	113.694595	39.229755	38.396378	115.794907	40.8086375	19.84862	114.744751	-66.1977635	13.14551	78.228333
9.081151	25.061533	103.139519	-12.87293	16.735146	96.28685	42.308498	1.753802	113.126205	38.92252	38.740376	115.092262	40.615509	20.247089	114.1092335	-66.361369	13.223203	78.4644665
7.309441	25.508511	102.204445	-13.061875	16.939642	96.033051	42.288799	2.167334	112.542984	38.55069	39.154663	114.229736	40.4197445	20.6609985	113.38636	-66.5434945	13.2182855	78.679742
5.383514	25.861633	101.181885	-13.186314	17.17351	95.732155	42.213467	2.720884	111.970818	38.167389	39.655945	113.217354	40.190428	21.1884145	112.594086	-66.563056	13.1586055	78.870224
3.3142	26.176929	99.949417	-13.270516	17.426901	95.350807	42.202702	3.280907	111.291542	37.892693	40.212502	112.065231	40.0476975	21.7467045	111.6783865	-66.5887295	13.1070975	79.0232275
1.125967	26.377556	98.651993	-13.286789	17.716352	94.948906	42.194714	3.90273	110.594391	37.647038	40.741158	110.808655	39.920876	22.321944	110.701523	-66.494454	13.11076	79.196289
-1.239899	26.499197	97.405052	-13.240063	17.926271	94.518486	42.277683	4.376369	109.841942	37.1716	41.279942	109.770882	39.7246415	22.8281555	109.806412	-66.2047675	13.0243865	79.23056
-5.117682	26.457468	95.608368	-13.146752	18.178383	93.939209	42.413555	5.010448	108.938026	37.163712	41.943066	108.244942	39.7886335	23.476757	108.591484	-66.0821375	12.880009	79.286934
-7.89941	26.290924	94.512489	-13.080851	18.307804	93.647614	42.535721	5.405167	108.28109	37.127682	42.372421	107.429398	39.8317015	23.888794	107.855244	-65.9934035	12.726814	79.439984
-10.841507	26.099876	93.435417	-13.003958	18.438276	93.350754	42.588875	5.688986	107.687416	37.112869	42.677666	106.530426	39.850872	24.183326	107.108921	-65.858788	12.693226	79.592587
-13.926943	25.873295	92.443962	-12.932041	18.65881	93.096848	42.775135	5.910532	107.160187	37.072609	42.984867	105.702278	39.923872	24.4476995	106.4312325	-65.787954	12.8699205	79.7624635
-17.147837	25.618404	91.569771	-12.856815	18.925243	92.879257	42.993267	6.200208	106.362167	37.049011	43.369011	104.878059	40.021139	24.7846095	105.620113	-65.734769	13.0658765	80.138401
-20.534124	25.305405	90.745544	-12.787703	19.225189	92.676697	43.040386	6.546789	105.609688	36.998211	43.742092	103.907227	40.0192985	25.1444405	104.7584575	-65.5947045	13.3059375	80.5949365
-24.044428	24.948633	90.075317	-12.710021	19.519339	92.537941	43.11055	6.926016	104.93721	36.924995	44.085278	102.94342	40.0177725	25.505647	103.940315	-65.4378145	13.533031	81.135567
-29.488394	24.247057	89.542336	-12.633641	19.942122	92.63459	43.212242	7.397923	103.766266	36.766045	44.574997	101.577034	39.9891435	25.98646	102.67165	-65.2564255	13.897784	82.59753
