# Supplementary material for: How to jointly control a ball trajectory on a moving board: Methodological insights into Motor Learning and Rehabilitation
Source: PLoS One. 2025 Oct 15;20(10):e0334588. doi: 10.1371/journal.pone.0334588 (PMC12527165; doi:10.1371/journal.pone.0334588)
Supplement: S2 Data — (ZIP) [file pone.0334588.s002.zip › D5_020.csv]

Ball_X	Ball_Y	Ball_Z	BoardCentre_X	BoardCentre_Y	BoardCentre_Z	P1LeftHand_X	P1LeftHand_Y	P1LeftHand_Z	P1RightHand_X	P1RightHand_Y	P1RightHand_Z	P1MidHands_X	P1MidHands_Y	P1MidHands_Z	P2MidHands_X	P2MidHands_Y	P2MidHands_Z
-15.299339	39.507523	98.749985	-21.683935	16.06122	97.610756	34.011803	0.874584	99.059471	31.579521	36.291721	100.171158	32.795662	18.5831525	99.6153145	-76.163532	13.5392875	95.6061975
-14.004053	39.209919	98.696609	-21.682354	16.213499	97.636711	34.077217	0.907098	99.431221	31.70212	36.355778	100.409569	32.8896685	18.631438	99.920395	-76.2543765	13.79556	95.353027
-12.749009	38.884224	98.593185	-21.647413	16.354706	97.619247	34.150578	0.93254	99.730309	31.816879	36.398396	100.596725	32.9837285	18.665468	100.163517	-76.2785545	14.043944	95.074977
-11.470831	38.549469	98.401054	-21.622574	16.52145	97.487518	34.203075	0.970293	99.986275	31.921152	36.449249	100.702652	33.0621135	18.709771	100.3444635	-76.3072615	14.333129	94.6305725
-10.126541	38.195778	98.211861	-21.564127	16.691452	97.36631	34.263519	1.010816	100.186302	32.010181	36.490971	100.750435	33.13685	18.7508935	100.4683685	-76.265104	14.6320105	94.2642515
-8.848867	37.804874	98.10762	-21.512436	16.833569	97.225281	34.355164	1.035117	100.354134	32.116173	36.535992	100.812439	33.2356685	18.7855545	100.5832865	-76.2605405	14.8815835	93.8672755
-6.957726	37.27047	97.940788	-21.414549	17.095366	97.07325	34.46244	1.075516	100.655663	32.271584	36.584682	101.018105	33.367012	18.830099	100.836884	-76.19611	15.360633	93.309616
-5.614708	36.835789	97.951927	-21.328415	17.276192	97.038872	34.551815	1.111704	100.874451	32.466423	36.234318	101.363159	33.509119	18.673011	101.118805	-76.165949	15.879373	92.958939
-4.354459	36.404671	98.103539	-21.244053	17.450377	97.010429	34.588787	1.159024	101.214966	32.633747	36.298561	101.785728	33.611267	18.7287925	101.500347	-76.099373	16.1719615	92.520511
-3.156765	35.962173	98.319778	-21.183395	17.62583	97.032166	34.733261	1.122351	101.647987	32.800312	36.371483	102.238739	33.7667865	18.746917	101.943363	-76.1335765	16.504743	92.120969
-1.900535	35.55061	98.62587	-21.111103	17.772278	97.078712	34.850731	1.097216	102.03141	33.009983	36.815895	102.900993	33.930357	18.9565555	102.4662015	-76.152563	16.5880005	91.6912225
-0.702843	35.074875	98.936539	-21.062952	17.935432	97.152122	34.934879	1.12787	102.397034	33.608139	36.783749	103.19091	34.271509	18.9558095	102.793972	-76.397413	16.9150545	91.510272
0.400765	34.574783	99.220863	-21.021049	18.060888	97.193382	34.947517	1.140123	102.721741	33.796684	36.844055	103.653351	34.3721005	18.992089	103.187546	-76.4141985	17.129687	91.199218
2.011706	33.860867	99.543015	-20.98402	18.303492	97.224663	35.049911	1.208504	102.990425	33.982964	36.963989	104.13842	34.5164375	19.0862465	103.5644225	-76.4844775	17.5207375	90.8849035
3.045353	33.296074	99.715065	-20.979351	18.482889	97.256981	35.068119	1.294496	103.089943	34.069897	37.069847	104.367302	34.569008	19.1821715	103.7286225	-76.52771	17.7836065	90.7853395
3.989122	32.71965	99.840012	-20.966576	18.66148	97.270309	35.087311	1.398814	103.068497	34.135334	37.165257	104.507736	34.6113225	19.2820355	103.7881165	-76.5444745	18.0409245	90.7525015
4.913994	32.162956	99.937088	-20.923986	18.804123	97.272964	35.080967	1.522371	103.030708	34.188278	37.261227	104.582687	34.6346225	19.391799	103.8066975	-76.4825945	18.216447	90.7392305
5.820325	31.536201	99.986992	-20.915648	18.960419	97.269058	35.093929	1.67178	102.919579	34.20536	37.393326	104.618416	34.6496445	19.532553	103.7689975	-76.4809405	18.388285	90.7691185
6.669466	30.881014	100.026405	-20.91124	19.135792	97.288223	35.102348	1.836458	102.826225	34.202965	37.545372	104.631821	34.6526565	19.690915	103.729023	-76.4751365	18.580669	90.847423
7.432272	30.180151	99.998894	-20.893053	19.288116	97.306717	35.081955	2.006462	102.736855	34.184669	37.713825	104.639565	34.633312	19.8601435	103.68821	-76.419418	18.7160885	90.925224
8.564591	29.115835	99.985268	-20.88599	19.513035	97.320465	35.057648	2.252309	102.683365	34.159836	37.942104	104.666542	34.608742	20.0972065	103.6749535	-76.380722	18.9288635	90.9659765
9.276497	28.243483	99.991425	-20.880846	19.627436	97.342529	35.108139	2.430696	102.73597	33.711876	38.218624	104.927299	34.4100075	20.32466	103.8316345	-76.1716995	18.930212	90.8534235
9.907207	27.408085	100.053085	-20.860735	19.749315	97.419281	35.157619	2.544493	102.96228	34.081505	38.220119	104.858589	34.619562	20.382306	103.9104345	-76.341032	19.116324	90.9281275
10.528495	26.525826	100.204041	-20.807413	19.872398	97.552887	35.214912	2.67113	103.385529	33.678963	38.520138	105.283318	34.4469375	20.595634	104.3344235	-76.0617635	19.149162	90.7713505
11.109708	25.578911	100.478554	-20.76581	19.972635	97.756981	35.263176	2.800401	104.125572	34.041252	38.522129	105.488228	34.652214	20.661265	104.8069	-76.183834	19.284005	90.707062
11.625805	24.525215	101.088272	-20.760805	20.067001	98.113892	35.424328	2.879073	105.195824	33.99205	38.638443	106.26899	34.708189	20.758758	105.732407	-76.229799	19.375244	90.495377
12.068819	23.520397	102.061371	-20.758625	20.090645	98.677429	35.680313	2.898725	106.648064	33.699654	38.889713	107.560883	34.6899835	20.894219	107.1044735	-76.2072335	19.287071	90.2503845
12.644839	22.006271	103.847244	-20.720526	20.087521	99.718109	36.061321	2.970153	109.116837	33.927166	39.054379	109.261337	34.9942435	21.012266	109.189087	-76.4352955	19.162776	90.247131
12.971555	20.92721	104.771896	-20.648571	20.113945	100.217926	36.288063	3.126601	110.362335	34.002514	39.2103	110.061218	35.1452885	21.1684505	110.2117765	-76.4424305	19.0594395	90.2240755
13.275604	19.938887	105.229546	-20.524147	20.119564	100.396538	36.522758	3.190023	111.118423	34.048485	39.358948	110.383728	35.2856215	21.2744855	110.7510755	-76.3339155	18.9646425	90.0420005
13.560057	18.919804	105.373444	-20.388395	20.106749	100.331375	36.662266	3.301126	111.481461	34.084171	39.414101	110.351837	35.3732185	21.3576135	110.916649	-76.1500085	18.8558845	89.746101
13.738511	17.983427	105.325661	-20.248554	20.044146	100.200211	36.766205	3.326845	111.654518	34.151943	39.429302	110.151031	35.459074	21.3780735	110.9027745	-75.956182	18.7102185	89.4976475
13.853994	16.941504	105.276581	-20.146669	19.955524	100.082527	36.898739	3.294005	111.688637	34.222729	39.388107	109.878624	35.560734	21.341056	110.7836305	-75.854072	18.569992	89.3814235
13.866399	15.973644	105.179024	-20.100626	19.858585	100.002167	36.960964	3.241484	111.644302	34.293369	39.321377	109.569397	35.6271665	21.2814305	110.6068495	-75.8284185	18.4357395	89.3974845
13.741292	14.644638	105.036186	-20.060516	19.744427	99.863632	36.951012	3.194467	111.49411	34.350185	39.242565	109.067902	35.6505985	21.218516	110.281006	-75.7716305	18.270338	89.446258
13.541341	13.784962	104.897293	-20.068268	19.716116	99.791672	36.939766	3.184989	111.32991	34.363918	39.222954	108.762299	35.651842	21.2039715	110.0461045	-75.788378	18.2282605	89.5372395
13.229177	13.099252	104.800926	-20.059757	19.711641	99.777565	36.927013	3.20957	111.224892	34.352783	39.223335	108.535957	35.639898	21.2164525	109.8804245	-75.759412	18.2068295	89.6747055
12.872351	12.379541	104.746284	-20.032375	19.734196	99.813126	36.955185	3.214355	111.095741	34.375931	39.252068	108.377716	35.665558	21.2332115	109.7367285	-75.730308	18.2351805	89.8895235
12.429983	11.71554	104.570511	-20.007977	19.771221	99.821831	36.984104	3.289653	110.834717	34.79472	39.167873	107.974838	35.889412	21.228763	109.4047775	-75.905366	18.313679	90.2388845
11.970689	11.138482	104.249702	-19.952726	19.868813	99.737709	36.944477	3.384482	110.455635	34.49028	39.358608	107.805931	35.7173785	21.371545	109.130783	-75.6228305	18.366081	90.344635
11.430079	10.519316	103.76371	-19.868423	19.973412	99.588898	36.955963	3.455441	109.850372	34.471508	39.399639	107.394707	35.7137355	21.42754	108.6225395	-75.4505815	18.519284	90.5552565
10.523743	9.806942	103.004349	-19.65661	20.191006	99.320152	36.914177	3.644729	108.998535	34.534428	39.477264	106.616119	35.7243025	21.5609965	107.807327	-75.0375225	18.8210155	90.832977
9.820197	9.359114	102.525093	-19.541174	20.359474	99.239128	36.965359	3.768799	108.382629	34.579853	39.585808	106.240417	35.772606	21.6773035	107.311523	-74.854954	19.0416445	91.166733
9.105145	8.936717	102.070908	-19.392317	20.481945	99.190399	37.047256	3.912126	107.719681	34.978207	39.552479	105.748001	36.0127315	21.7323025	106.733841	-74.7973655	19.2315875	91.646957
8.314065	8.470847	101.577583	-19.262751	20.600512	99.157784	37.05249	4.011678	107.119286	34.731628	39.808254	105.602516	35.892059	21.909966	106.360901	-74.417561	19.291058	91.954667
7.467412	8.079154	101.062286	-19.136446	20.706963	99.067848	36.947083	4.172424	106.353867	34.79916	39.88485	105.292038	35.8731215	22.028637	105.8229525	-74.1460135	19.385289	92.3127435
6.576935	7.683874	100.441933	-19.01384	20.784401	98.913315	36.967129	4.219683	105.671539	35.207947	39.825577	104.69854	36.087538	22.02263	105.1850395	-74.115218	19.546172	92.6415905
5.651448	7.270027	99.932045	-18.937693	20.871243	98.800392	36.962788	4.317904	105.035492	35.216785	39.906456	104.361832	36.0897865	22.11218	104.698662	-73.9651725	19.630306	92.902122
4.217002	6.568219	99.340897	-18.900631	20.932964	98.729485	36.880894	4.566265	104.274658	35.156528	40.105019	104.098259	36.018711	22.335642	104.1864585	-73.819973	19.530286	93.2725115
3.193002	6.090621	99.0718	-18.925413	20.971573	98.716125	36.793476	4.702744	103.987518	35.084602	40.23148	104.002914	35.939039	22.467112	103.995216	-73.789865	19.476034	93.437034
2.164201	5.618874	98.866852	-18.98048	20.999353	98.727921	36.750801	4.847318	103.779984	34.986732	40.343559	103.996315	35.8687665	22.5954385	103.8881495	-73.8297265	19.4032675	93.5676925
1.116348	5.006299	98.752823	-19.019024	21.019096	98.741768	36.699764	4.966662	103.707779	34.91288	40.466366	104.021194	35.806322	22.716514	103.8644865	-73.84437	19.321678	93.6190495
0.026825	4.403228	98.719696	-19.049469	21.043758	98.759094	36.680138	5.012134	103.687645	34.870003	40.538429	104.026222	35.7750705	22.7752815	103.8569335	-73.8740085	19.3122345	93.6612545
-1.098984	3.841547	98.635323	-19.070553	21.071835	98.738449	36.650768	5.005447	103.709999	34.84074	40.532627	103.965843	35.745754	22.769037	103.837921	-73.88686	19.374633	93.638977
-2.194047	3.125351	98.565331	-19.064665	21.048128	98.71743	36.623146	4.955483	103.699936	34.467117	40.59882	104.061684	35.5451315	22.7771515	103.88081	-73.6744615	19.3191045	93.55405
-3.868591	2.08011	98.476105	-19.010303	20.973331	98.72757	36.646393	4.8097	103.60038	34.513935	40.430546	103.777649	35.580164	22.620123	103.6890145	-73.60077	19.326539	93.7661255
-4.989038	1.331053	98.430481	-18.919661	20.911139	98.733177	36.697117	4.737688	103.473595	34.905155	40.170822	103.272652	35.801136	22.454255	103.3731235	-73.640458	19.368023	94.0932305
-6.095783	0.516463	98.36866	-18.808981	20.850225	98.703506	36.764496	4.688458	103.335205	34.566166	40.20039	103.055023	35.665331	22.444424	103.195114	-73.283293	19.256026	94.211898
-7.203033	-0.240814	98.335388	-18.688122	20.806719	98.604935	36.866562	4.661417	103.125046	34.953369	39.934772	102.300087	35.9099655	22.2980945	102.7125665	-73.2862095	19.3153435	94.4973035
-8.365108	-0.965408	98.236778	-18.528412	20.767912	98.445099	36.965969	4.640006	102.836761	34.547009	39.957584	101.823929	35.756489	22.298795	102.330345	-72.813313	19.237029	94.559853
-9.432067	-1.836089	98.180046	-18.365917	20.711174	98.216919	37.034061	4.62719	102.525223	34.864899	39.694721	100.869392	35.94948	22.1609555	101.6973075	-72.681314	19.2613925	94.7365305
-10.482823	-2.664221	98.187103	-18.22471	20.669342	97.961815	37.116207	4.580557	102.281914	34.862263	39.569405	100.088753	35.989235	22.074981	101.1853335	-72.438655	19.263703	94.7382965
-12.060328	-3.870116	98.241302	-18.089577	20.574003	97.612328	37.548702	4.2704	101.864563	34.419285	39.491837	99.266617	35.9839935	21.8811185	100.56559	-72.1631475	19.2668875	94.659066
-13.135862	-4.699944	98.271873	-18.000896	20.434557	97.376373	37.261112	4.346295	101.837112	34.379753	39.293583	98.635254	35.8204325	21.819939	100.236183	-71.8222245	19.049175	94.516563
-14.157157	-5.447303	98.274681	-17.93755	20.27187	97.172455	37.596218	4.022548	101.52652	34.369137	39.098625	98.127747	35.9826775	21.5605865	99.8271335	-71.8577775	18.9831535	94.5177765
-15.157899	-6.202823	98.244553	-17.896181	20.058006	97.042015	37.593658	3.852326	101.372612	34.367855	38.904613	97.76416	35.9807565	21.3784695	99.568386	-71.7731185	18.7375425	94.515644
-16.147785	-6.932014	98.216751	-17.845722	19.814388	97.018921	37.563248	3.674284	101.2136	34.369152	38.705917	97.546112	35.9662	21.1901005	99.379856	-71.657644	18.4386755	94.657986
-17.118555	-7.589315	98.260628	-17.805851	19.546787	97.076256	37.543167	3.482174	101.06076	34.366371	38.534374	97.458282	35.954769	21.008274	99.259521	-71.566471	18.0853	94.892991
-18.08963	-8.229383	98.337814	-17.811678	19.287743	97.207222	37.516754	3.316126	100.957214	34.352028	38.399811	97.463875	35.934391	20.8579685	99.2105445	-71.557747	17.7175175	95.2038995
-19.497454	-9.08958	98.534073	-17.845362	18.965223	97.513512	37.485176	3.075153	100.854744	34.320221	38.203827	97.540581	35.9026985	20.63949	99.1976625	-71.5934225	17.290956	95.8293615
-20.434132	-9.641339	98.738548	-17.882734	18.772141	97.742424	37.425816	2.933534	100.863327	34.279785	38.065048	97.623451	35.8528005	20.499291	99.243389	-71.6182685	17.044991	96.241459
-21.311329	-10.145853	98.98996	-17.950872	18.591591	98.012421	37.375149	2.758901	100.869011	34.2104	37.917717	97.714767	35.7927745	20.338309	99.291889	-71.6945185	16.844873	96.732953
-22.195927	-10.599101	99.281784	-18.006798	18.406113	98.270599	37.287476	2.572921	100.910858	34.14645	37.733372	97.795586	35.716963	20.1531465	99.353222	-71.730559	16.6590795	97.187976
-23.047199	-11.045002	99.590179	-18.109743	18.241402	98.531494	37.214588	2.349706	100.979103	34.100178	37.525082	97.85672	35.657383	19.937394	99.4179115	-71.876869	16.54541	97.6450765
-23.84724	-11.441683	99.895607	-18.159876	18.058681	98.778275	37.13176	2.125746	101.051834	34.045395	37.290352	97.946548	35.5885775	19.708049	99.499191	-71.9083295	16.409313	98.057359
-24.649195	-11.811507	100.159492	-18.235144	17.858641	98.999825	37.057419	1.858042	101.170135	34.027908	37.045998	98.036018	35.5426635	19.45202	99.6030765	-72.0129515	16.265262	98.3965735
-25.755178	-12.358425	100.551376	-18.342152	17.631565	99.236984	36.663639	1.638029	101.523247	34.014282	36.660351	98.158203	35.3389605	19.14919	99.840725	-72.0232645	16.11394	98.633243
-26.269663	-12.81746	100.671494	-18.35869	17.471706	99.335503	36.641376	1.373151	101.665451	34.036331	36.410938	98.175468	35.3388535	18.8920445	99.9204595	-72.0562335	16.0513675	98.7505465
-27.059019	-12.929972	100.921425	-18.357872	17.324545	99.355164	36.97757	0.945128	101.620934	34.065907	36.163719	98.129372	35.5217385	18.5544235	99.875153	-72.2374825	16.0946665	98.835175
-27.619297	-13.129801	101.050591	-18.323408	17.212048	99.334	37.012474	0.717925	101.696396	34.102707	35.917328	98.065933	35.5575905	18.3176265	99.8811645	-72.2044065	16.1064695	98.7868355
-28.140291	-13.28972	101.106705	-18.280767	17.080885	99.285545	37.054222	0.50852	101.767258	34.186066	35.696049	97.989883	35.620144	18.1022845	99.8785705	-72.181678	16.0594855	98.6925195
-28.620014	-13.390507	101.135956	-18.199741	16.968689	99.218681	36.775219	0.462785	102.019608	34.269566	35.480545	97.951729	35.5223925	17.971665	99.9856685	-71.9218745	15.965713	98.4516935
-29.052114	-13.458406	101.189697	-18.138258	16.818224	99.167015	37.185047	0.054399	101.983849	34.369274	35.261162	97.975479	35.7771605	17.6577805	99.979664	-72.0536765	15.9786675	98.354366
-29.676733	-13.457481	101.354149	-18.027498	16.680593	99.14518	36.976479	-0.565507	102.55616	34.521503	34.960018	98.061653	35.748991	17.1972555	100.3089065	-71.803987	16.1639305	97.9814535
-30.146322	-13.392973	101.571533	-17.982304	16.553614	99.207237	37.376747	-0.491447	102.5009	34.646286	34.751461	98.173729	36.0115165	17.130007	100.3373145	-71.9761245	15.977221	98.0771595
-30.55188	-13.283469	101.82074	-17.954878	16.439217	99.271339	37.436134	-0.751739	102.801529	34.745056	34.507393	98.274002	36.090595	16.877827	100.5377655	-72.000351	16.000607	98.0049125
-30.964651	-13.117419	102.093735	-17.918461	16.267862	99.373451	37.475693	-0.996149	103.128586	34.848701	34.251644	98.37574	36.162197	16.6277475	100.752163	-71.999119	15.9079765	97.994739
-31.383934	-12.887033	102.354515	-17.897085	16.090832	99.50161	37.520615	-1.283967	103.419067	34.931789	33.535572	98.464661	36.226202	16.1258025	100.941864	-72.020372	16.0558615	98.061356
-31.788677	-12.598759	102.581154	-17.86647	15.876025	99.595482	37.576134	-1.605225	103.709343	35.027958	33.206169	98.559883	36.302046	15.800472	101.134613	-72.034986	15.951578	98.056351
-31.971485	-12.405039	102.627655	-17.857214	15.662211	99.689423	37.59412	-1.911429	103.984161	35.129253	32.888603	98.663551	36.3616865	15.488587	101.323856	-72.0761145	15.835835	98.05499
-32.770924	-11.458699	102.782608	-17.793114	15.317516	99.807076	37.658447	-2.380686	104.327263	35.291134	32.43082	98.86705	36.4747905	15.025067	101.5971565	-72.0610185	15.609965	98.0169955
-33.089222	-10.84978	102.773499	-17.760408	15.092923	99.87574	37.665352	-2.671636	104.58194	35.392536	32.144775	99.00164	36.528944	14.7365695	101.79179	-72.04976	15.4492765	97.95969
-33.529381	-10.14105	102.739426	-17.737345	14.884642	99.93705	37.726601	-2.938987	104.73851	35.477428	31.878931	99.153931	36.6020145	14.469972	101.9462205	-72.0767045	15.299312	97.9278795
-33.953251	-9.360991	102.631927	-17.697424	14.659254	100.013184	37.751423	-3.188863	104.870369	35.580418	31.653351	99.321686	36.6659205	14.232244	102.0960275	-72.0607685	15.086264	97.9303405
-34.376625	-8.483961	102.437927	-17.653013	14.45202	100.08416	37.794659	-3.443336	104.991806	35.685444	31.408989	99.474571	36.7400515	13.9828265	102.2331885	-72.0460775	14.9212135	97.9351315
-34.743366	-7.491275	102.298149	-17.585684	14.223339	100.193932	37.862968	-3.699035	105.019844	35.82214	31.216684	99.715263	36.842554	13.7588245	102.3675535	-72.013922	14.6878535	98.0203105
-35.216358	-6.424094	102.180801	-17.528767	14.01231	100.32457	37.867207	-3.934843	105.065468	35.93729	31.299776	100.082077	36.9022485	13.6824665	102.5737725	-71.9597825	14.3421535	98.0753675
-35.894566	-4.667052	101.855865	-17.45174	13.726025	100.537537	37.932632	-4.351825	104.969963	36.093235	30.981007	100.380615	37.0129335	13.314591	102.675289	-71.9164135	14.137459	98.399785
-36.340237	-3.366265	101.698837	-17.386358	13.498908	100.688316	37.960091	-4.581186	104.869308	36.194965	30.766258	100.678513	37.077528	13.092536	102.7739105	-71.850244	13.90528	98.6027215
-36.849499	-1.992663	101.434875	-17.350462	13.320227	100.832664	37.994293	-4.832721	104.73037	36.352261	30.55669	101.020622	37.173277	12.8619845	102.875496	-71.874201	13.7784695	98.789832
-37.298763	-0.568325	101.120796	-17.312613	13.114454	100.923225	37.996113	-5.054482	104.542389	36.5065	30.368364	101.366806	37.2513065	12.656941	102.9545975	-71.8765325	13.571967	98.8918525
-37.820454	0.945764	100.810921	-17.306787	12.949069	100.945297	37.963032	-5.271281	104.287399	36.650311	30.118963	101.594688	37.3066715	12.423841	102.9410435	-71.9202455	13.474297	98.9495505
-38.370029	2.48242	100.358307	-17.2735	12.800071	100.866638	37.948956	-5.472223	103.82708	36.724007	29.865383	101.629089	37.3364815	12.19658	102.7280845	-71.8834815	13.403562	99.0051915
-38.865288	4.056657	100.001511	-17.214991	12.647777	100.622833	37.860523	-5.616299	103.108681	36.752945	29.583969	101.443062	37.306734	11.983835	102.2758715	-71.736716	13.311719	98.9697945
-39.732597	6.482033	99.200134	-17.124849	12.511674	99.881851	37.372261	-5.668283	101.59066	36.722816	29.200613	100.582573	37.0475385	11.766165	101.0866165	-71.2972365	13.257183	98.6770855
-40.212437	8.094543	98.751915	-17.016619	12.444411	99.26059	37.147827	-5.746684	100.262817	36.788116	28.949284	99.777969	36.9679715	11.6013	100.020393	-71.0012095	13.287522	98.500787
-40.803196	9.739601	98.338615	-16.957825	12.414121	98.682495	36.892422	-5.821901	98.897758	36.802746	28.789961	99.010483	36.847584	11.48403	98.9541205	-70.763234	13.344212	98.4108695
-41.285088	11.320896	98.120094	-16.941544	12.398029	98.204582	36.597904	-5.814654	97.680176	36.799206	28.725254	98.368385	36.698555	11.4553	98.0242805	-70.581643	13.340758	98.3848835
-41.81086	12.949097	98.148041	-16.984217	12.431157	97.891739	36.307953	-5.720287	96.643791	36.761524	28.711716	97.90773	36.5347385	11.4957145	97.2757605	-70.5031725	13.3665995	98.5077175
-42.438335	14.420591	98.294601	-17.027031	12.461489	97.707214	36.047947	-5.640869	95.721718	36.677967	28.67519	97.523186	36.362957	11.5171605	96.622452	-70.417019	13.4058175	98.791976
-42.86264	15.83713	98.560707	-17.084459	12.571542	97.612656	35.752174	-5.53503	94.972733	36.56786	28.654905	97.150475	36.160017	11.5599375	96.061604	-70.328935	13.5831465	99.163708
-43.633034	17.847862	98.896103	-17.222921	12.719146	97.431168	35.403625	-5.413743	94.106636	36.378181	28.667709	96.598907	35.890903	11.626983	95.3527715	-70.336745	13.811309	99.5095645
-44.121037	19.172228	99.096001	-17.359001	12.829113	97.357117	35.128994	-5.361739	93.672485	36.202301	28.699223	96.233139	35.6656475	11.668742	94.952812	-70.3836495	13.989484	99.761422
-44.456375	20.319036	99.317749	-17.490997	12.924364	97.315727	34.907825	-5.29478	93.342003	35.995831	28.70071	95.863655	35.451828	11.702965	94.602829	-70.433822	14.145763	100.028625
-44.861664	21.417561	99.489014	-17.665503	13.001987	97.228867	34.722656	-5.270751	93.096008	35.765778	28.723743	95.539909	35.244217	11.726496	94.3179585	-70.575223	14.277478	100.1397755
-45.153805	22.430077	99.507668	-17.846697	13.036084	97.14003	34.543148	-5.257488	92.944565	35.540516	28.719784	95.267448	35.041832	11.731148	94.1060065	-70.735226	14.34102	100.1740535
-45.476315	23.42312	99.464539	-17.980097	13.037674	97.015648	34.39093	-5.300442	92.843575	35.362041	28.673983	95.041206	34.8764855	11.6867705	93.9423905	-70.8366795	14.3885775	100.0889055
-45.659412	24.264811	99.38501	-18.153072	13.01135	96.917831	34.247646	-5.3564	92.795631	35.188026	28.591326	94.860023	34.717836	11.617463	93.827827	-71.02398	14.405237	100.007835
-45.876644	25.441317	99.367897	-18.336472	12.89703	96.781555	34.057156	-5.547208	92.832802	35.004093	28.417784	94.61908	34.5306245	11.435288	93.725941	-71.2035685	14.358772	99.837169
-45.988159	26.109552	99.330315	-18.452099	12.813826	96.75869	33.983463	-5.698849	92.91571	34.873871	28.288197	94.489006	34.428667	11.294674	93.702358	-71.332865	14.332978	99.815022
-46.02187	26.718925	99.313927	-18.563076	12.724619	96.767952	33.938293	-5.849534	93.025551	34.764168	28.173029	94.396233	34.3512305	11.1617475	93.710892	-71.4773825	14.2874905	99.825012
-46.001488	27.304464	99.278	-18.629065	12.620004	96.795738	33.906921	-5.987759	93.132202	34.722977	28.052839	94.325371	34.314949	11.03254	93.7287865	-71.573079	14.207468	99.8626895
-45.958107	27.861067	99.294914	-18.663286	12.507982	96.851349	33.871521	-6.106476	93.243118	34.692184	27.93499	94.259605	34.2818525	10.914257	93.7513615	-71.6084245	14.101707	99.9513365
-45.824753	28.341951	99.398575	-18.67812	12.390763	96.914848	33.857155	-6.233789	93.333321	34.664272	27.798357	94.191849	34.2607135	10.782284	93.762585	-71.6169535	13.999242	100.067111
-45.653561	28.803915	99.518112	-18.67518	12.255363	96.981995	33.856071	-6.329013	93.370773	34.638214	27.696318	94.150764	34.2471425	10.6836525	93.7607685	-71.5975025	13.8270735	100.2032215
-45.287476	29.364378	99.676476	-18.656811	12.068689	97.073959	33.833981	-6.443191	93.328735	34.651123	27.546396	94.130875	34.242552	10.5516025	93.729805	-71.556174	13.5857755	100.418113
-44.957397	29.736025	99.801659	-18.626863	11.97646	97.098679	33.818371	-6.483666	93.218338	34.666107	27.507465	94.127342	34.242239	10.5118995	93.67284	-71.495965	13.4410205	100.524518
-44.561436	30.068275	99.836502	-18.626204	11.901871	97.028694	33.775127	-6.485184	93.028847	34.675388	27.493784	94.101654	34.2252575	10.5043	93.5652505	-71.4776655	13.299442	100.4921375
-44.088554	30.421644	99.822296	-18.637764	11.863044	96.946938	33.693649	-6.449131	92.795288	34.652607	27.498699	94.045105	34.173128	10.524784	93.4201965	-71.448656	13.201304	100.4736795
-43.642349	30.752876	99.799179	-18.679285	11.86466	96.813751	33.607861	-6.399706	92.536087	34.59343	27.528587	93.977127	34.1006455	10.5644405	93.256607	-71.4592155	13.1648795	100.370895
-43.082237	31.095835	99.762192	-18.737314	11.911608	96.686798	33.491535	-6.34045	92.327881	34.532471	27.563328	93.892357	34.012003	10.611439	93.110119	-71.486631	13.211777	100.263477
-42.517448	31.400288	99.683968	-18.828352	11.937497	96.591171	33.393528	-6.300039	92.163223	34.446968	27.589327	93.829201	33.920248	10.644644	92.996212	-71.576952	13.23035	100.18613
-41.543514	31.801855	99.542389	-18.992258	12.01557	96.514961	33.210926	-6.303971	92.100647	34.31794	27.588949	93.829704	33.764433	10.642489	92.9651755	-71.748949	13.388651	100.0647465
-40.776226	32.039146	99.427139	-19.129253	12.083312	96.527275	33.123455	-6.357638	92.203438	34.239742	27.572641	93.915649	33.6815985	10.6075015	93.0595435	-71.9401045	13.5591225	99.9950065
-39.935448	32.299114	99.370972	-19.270153	12.124262	96.603912	33.067039	-6.422304	92.421654	34.170673	27.549162	94.111656	33.618856	10.563429	93.266655	-72.159162	13.685095	99.941169
-39.004387	32.456551	99.334732	-19.364639	12.131451	96.739151	33.034561	-6.521878	92.788338	34.152344	27.520084	94.377937	33.5934525	10.499103	93.5831375	-72.3227305	13.763799	99.8951645
-38.073162	32.598301	99.316147	-19.435581	12.105238	96.938499	33.077358	-6.666614	93.314156	34.138786	27.485392	94.762955	33.608072	10.409389	94.0385555	-72.479234	13.801087	99.8384425
-37.020161	32.698353	99.293335	-19.501871	12.068659	97.213921	33.184628	-6.821626	93.969978	34.136215	27.450979	95.323318	33.6604215	10.3146765	94.646648	-72.6641635	13.8226415	99.781194
-35.881062	32.820633	99.310394	-19.558035	11.997126	97.544769	33.31572	-7.000288	94.840561	34.242867	27.427137	96.011826	33.7792935	10.2134245	95.4261935	-72.8953635	13.7808275	99.6633445
-34.119038	32.872833	99.494423	-19.584675	11.866691	98.207886	33.723373	-7.28705	96.347061	34.563244	27.396303	97.222824	34.1433085	10.0546265	96.7849425	-73.3126585	13.6787555	99.6308295
-32.833652	32.92926	99.677147	-19.557749	11.737493	98.692345	34.049526	-7.44833	97.389923	34.78035	27.386919	98.128059	34.414938	9.9692945	97.758991	-73.530436	13.5056915	99.625699
-31.467009	32.998142	99.863251	-19.466663	11.630156	99.196983	34.384811	-7.627262	98.411324	35.038391	27.363352	99.025131	34.711601	9.868045	98.7182275	-73.644927	13.392267	99.6757385
-30.152433	33.032169	100.139954	-19.404114	11.522021	99.675781	34.710201	-7.740779	99.44175	35.306255	27.36797	99.898529	35.008228	9.8135955	99.6701395	-73.816456	13.2304465	99.6814225
-28.761589	33.08556	100.37265	-19.268013	11.419098	100.132881	35.030815	-7.858498	100.40461	35.548729	27.331573	100.745522	35.289772	9.7365375	100.575066	-73.825798	13.1016585	99.690696
-27.378258	33.178268	100.630066	-19.169374	11.320498	100.555336	35.345425	-7.930175	101.32444	35.795155	27.327141	101.592194	35.57029	9.698483	101.458317	-73.909038	12.942513	99.652355
-25.933079	33.293072	100.93763	-19.041008	11.233834	100.979553	35.621071	-8.022605	102.212402	36.028576	27.323856	102.513313	35.8248235	9.6506255	102.3628575	-73.9068395	12.8170425	99.5962485
-23.81698	33.458881	101.424873	-19.010235	11.194615	101.492859	35.988007	-8.146646	103.543747	36.390869	27.360832	104.008545	36.189438	9.607093	103.776146	-74.209908	12.782137	99.209572
-22.435738	33.647476	101.845375	-18.986706	11.17833	101.880119	36.11689	-8.171082	104.398933	36.618153	27.41651	105.019089	36.3675215	9.622714	104.709011	-74.3409335	12.733946	99.051227
-21.069496	33.811821	102.394547	-18.999954	11.195556	102.20903	36.246452	-8.179633	105.037582	36.795044	27.463972	106.068657	36.520748	9.6421695	105.5531195	-74.520656	12.7489425	98.8649405
-19.700708	33.985554	103.013	-19.032379	11.238339	102.52272	36.326191	-8.13987	105.527733	36.948318	27.576733	107.0541	36.6372545	9.7184315	106.2909165	-74.7020125	12.7582465	98.7545235
-18.40506	34.163654	103.673897	-19.087009	11.296407	102.803757	36.362194	-8.065145	105.88549	37.123726	27.676752	108.024094	36.74296	9.8058035	106.954792	-74.916978	12.7870105	98.652722
-17.121975	34.333115	104.458214	-19.160185	11.397423	103.066933	36.371445	-7.952653	106.132828	37.327229	27.797232	108.893906	36.849337	9.9222895	107.513367	-75.169707	12.8725565	98.620499
-15.89103	34.473949	105.117836	-19.162134	11.529699	103.321419	36.323502	-7.780898	106.307304	37.491074	27.958689	109.653946	36.907288	10.0888955	107.980625	-75.231556	12.9705025	98.662213
-14.056921	34.655918	105.98024	-19.246029	11.870757	103.626564	36.300358	-7.412491	106.613327	37.640587	28.264418	110.550369	36.9704725	10.4259635	108.581848	-75.4625305	13.3155505	98.67128
-12.94345	34.754604	106.441475	-19.275784	12.18926	103.797127	36.338825	-7.140001	106.801247	37.754433	28.517454	111.041428	37.046629	10.6887265	108.9213375	-75.598197	13.6897935	98.6729165
-11.838274	34.773663	106.71669	-19.290771	12.482301	103.90023	36.356724	-6.82654	107.070244	37.857281	28.849903	111.446426	37.1070025	11.0116815	109.258335	-75.6885445	13.9529205	98.542125
-10.719423	34.743938	106.971359	-19.330172	12.794824	104.004883	36.424053	-6.532895	107.317802	37.919922	29.20664	111.787674	37.1719875	11.3368725	109.552738	-75.8323315	14.2527755	98.457028
-9.65224	34.637646	107.182884	-19.305113	13.093326	104.089676	36.491268	-6.210899	107.607315	37.981911	29.554935	112.056503	37.2365895	11.672018	109.831909	-75.8468155	14.514634	98.347443
-8.682289	34.480648	107.306183	-19.285341	13.391624	104.148849	36.585621	-5.896021	107.848045	38.017796	29.919621	112.237419	37.3017085	12.0118	110.042732	-75.8723905	14.771448	98.254966
-7.708137	34.244003	107.332314	-19.250042	13.632551	104.166161	36.679726	-5.573429	107.956985	38.091618	30.266058	112.297546	37.385672	12.3463145	110.1272655	-75.885756	14.9187875	98.2050565
-6.304707	33.775272	107.192253	-19.167849	14.002768	104.116699	36.831112	-5.091134	108.003189	38.132156	30.75959	112.173065	37.481634	12.834228	110.088127	-75.817332	15.171308	98.145271
-5.418073	33.397312	107.053146	-19.074799	14.233626	104.031158	36.936466	-4.766656	107.970833	38.138908	31.095081	112.044838	37.537687	13.1642125	110.0078355	-75.687285	15.3030395	98.0544805
-4.634019	32.954002	106.867897	-18.987219	14.456795	103.942741	37.025295	-4.451085	107.935539	38.115196	31.406918	111.910545	37.5702455	13.4779165	109.923042	-75.5446835	15.4356735	97.96244
-3.801296	32.457829	106.666656	-18.92655	14.660041	103.834236	37.118568	-4.187926	107.866219	38.11615	31.674438	111.794571	37.617359	13.743256	109.830395	-75.470459	15.576826	97.838077
-3.023668	31.823326	106.466164	-18.853685	14.82251	103.735527	37.177071	-4.010248	107.835403	38.155376	31.885702	111.724922	37.6662235	13.937727	109.7801625	-75.3735935	15.707293	97.6908915
-2.273021	31.18187	106.339668	-18.793354	14.971575	103.651276	37.225079	-3.883443	107.857262	38.221771	32.032429	111.711594	37.723425	14.074493	109.784428	-75.310133	15.868657	97.518124
-1.579635	30.422413	106.240952	-18.706663	15.12657	103.654991	37.291023	-3.811215	107.990311	38.302483	32.130703	111.775124	37.796753	14.159744	109.8827175	-75.210079	16.093396	97.4272645
-0.522243	29.247925	106.096504	-18.567299	15.423109	103.747559	37.436249	-3.770765	108.398544	38.524559	32.271908	111.854492	37.980404	14.2505715	110.126518	-75.115002	16.5956465	97.3686
0.090097	28.31456	105.971611	-18.452398	15.619421	103.763832	37.559788	-3.782656	108.72934	38.698723	32.352882	111.926201	38.1292555	14.285113	110.3277705	-75.0340515	16.953729	97.1998935
0.713909	27.38418	105.838539	-18.355116	15.820138	103.721199	37.678005	-3.782963	109.024429	38.882591	32.409248	111.941704	38.280298	14.3131425	110.4830665	-74.99053	17.3271335	96.9593315
1.299363	26.443771	105.662392	-18.202362	15.990922	103.60743	37.798855	-3.787289	109.214821	39.046974	32.462536	111.893997	38.4229145	14.3376235	110.554409	-74.8276385	17.6442205	96.660451
1.845595	25.433817	105.394684	-18.028933	16.133842	103.422119	37.915375	-3.753233	109.350952	39.218632	32.505146	111.802269	38.5670035	14.3759565	110.5766105	-74.6248695	17.8917275	96.2676275
2.336402	24.360836	105.104897	-17.844397	16.252193	103.179192	38.058933	-3.721749	109.340416	39.37785	32.562962	111.66227	38.7183915	14.4206065	110.501343	-74.4071855	18.0837795	95.857041
2.803662	23.293037	104.801048	-17.642794	16.364618	102.903305	38.199104	-3.66319	109.27578	39.556732	32.618454	111.455391	38.877918	14.477632	110.3655855	-74.163506	18.251604	95.4410245
3.438522	21.664772	104.320885	-17.328245	16.555981	102.567795	38.41766	-3.538722	109.044991	39.841919	32.726715	111.029099	39.1297895	14.5939965	110.037045	-73.7862795	18.5179655	95.098545
3.766693	20.502768	104.074356	-17.121204	16.700241	102.445724	38.550869	-3.408948	108.816185	39.998131	32.811882	110.663864	39.2745	14.701467	109.7400245	-73.516908	18.699015	95.1514235
4.083646	19.391138	103.820442	-16.924709	16.860193	102.351555	38.672649	-3.273777	108.543053	40.099537	32.884117	110.242439	39.386093	14.80517	109.392746	-73.235511	18.915216	95.310364
4.386808	18.247305	103.568031	-16.770426	17.034941	102.313957	38.772835	-3.118124	108.187119	40.186268	32.977833	109.842278	39.4795515	14.9298545	109.0146985	-73.0204035	19.1400275	95.6132155
4.608605	17.089489	103.374565	-16.598856	17.201591	102.317894	38.826065	-2.9509	107.862518	40.285538	33.059681	109.413567	39.5558015	15.0543905	108.6380425	-72.7535135	19.3487915	95.9977455
4.813692	15.916462	103.240227	-16.464479	17.375647	102.366768	38.892467	-2.779254	107.535789	40.356167	33.175579	109.092186	39.624317	15.1981625	108.3139875	-72.553275	19.5531315	96.4195485
5.002013	14.726811	103.135262	-16.386374	17.564144	102.438354	38.946518	-2.586888	107.322464	40.388645	33.337692	108.836761	39.6675815	15.375402	108.0796125	-72.4403295	19.752886	96.7970955
5.177391	12.904413	103.061974	-16.29398	17.860189	102.539421	39.000607	-2.310154	107.246529	40.421562	33.6045	108.617081	39.7110845	15.647173	107.931805	-72.2990445	20.073205	97.147037
5.293855	11.718072	103.085182	-16.266144	18.08271	102.576813	39.036514	-2.132506	107.334396	40.44466	33.779503	108.467445	39.740587	15.8234985	107.9009205	-72.272875	20.3419215	97.2527055
5.409191	10.528687	103.12101	-16.240763	18.314884	102.55954	39.093052	-1.972056	107.500038	40.455746	33.970619	108.322479	39.774399	15.9992815	107.9112585	-72.255925	20.6304865	97.2078215
5.434952	9.299398	103.204941	-16.169291	18.513716	102.522659	39.15654	-1.825879	107.802391	40.4687	34.123268	108.12986	39.81262	16.1486945	107.9661255	-72.151202	20.8787375	97.0791925
5.525673	8.085073	103.372406	-16.090864	18.723442	102.467796	39.238853	-1.691328	108.150124	40.48381	34.226124	107.929108	39.8613315	16.267398	108.039616	-72.0430595	21.179486	96.895976
5.591931	6.926197	103.584686	-15.971391	18.864086	102.446495	39.36528	-1.590631	108.553223	40.513603	34.290119	107.727905	39.9394415	16.349744	108.140564	-71.8822235	21.378428	96.752426
5.590707	5.740243	103.873978	-15.829587	18.943518	102.480576	39.531925	-1.530157	108.951355	40.602093	34.312923	107.608261	40.067009	16.391383	108.279808	-71.726183	21.495653	96.681344
5.567648	4.095952	104.495331	-15.575624	18.92856	102.717522	39.838039	-1.488572	109.698395	40.356781	34.480148	107.913567	40.09741	16.495788	108.805981	-71.248658	21.361332	96.629063
5.537865	3.037958	104.946884	-15.382512	18.884642	102.981781	40.066372	-1.489969	110.207497	40.612629	34.459496	108.08828	40.3395005	16.4847635	109.1478885	-71.1045245	21.2845205	96.8156735
5.473721	2.06429	105.395638	-15.198991	18.792395	103.27227	40.292507	-1.525545	110.663673	40.823818	34.46122	108.455978	40.5581625	16.4678375	109.5598255	-70.9561445	21.1169525	96.9847145
5.359688	1.133448	105.765953	-15.048319	18.698872	103.551804	40.522678	-1.565264	110.995544	41.052837	34.48592	108.774117	40.7877575	16.460328	109.8848305	-70.8843955	20.937416	97.2187775
5.247621	0.276168	106.050751	-14.915318	18.603226	103.77494	40.711357	-1.575302	111.236679	41.702927	34.364975	108.861832	41.207142	16.3948365	110.0492555	-71.037778	20.8116155	97.5006245
5.103696	-0.543371	106.212143	-14.832826	18.569971	103.919693	40.861126	-1.584133	111.338127	41.861488	34.423607	109.106789	41.361307	16.419737	110.222458	-71.026959	20.720205	97.616928
4.926312	-1.306196	106.214485	-14.725821	18.51215	103.967346	40.94939	-1.578109	111.338387	41.987274	34.461479	109.244957	41.468332	16.441685	110.291672	-70.919974	20.582615	97.64302
4.604568	-2.292285	106.050812	-14.612959	18.505444	103.896591	41.046703	-1.566233	111.157036	42.129539	34.530491	109.337341	41.588121	16.482129	110.2471885	-70.814039	20.528759	97.5459935
4.313776	-2.866909	105.943443	-14.491903	18.505325	103.825935	41.101048	-1.534325	111.035767	42.232807	34.583492	109.321228	41.6669275	16.5245835	110.1784975	-70.6507335	20.4860665	97.4733725
4.051813	-3.449745	105.845352	-14.405894	18.541449	103.791534	41.168369	-1.478562	110.91758	42.322994	34.640526	109.323456	41.7456815	16.580982	110.120518	-70.5574695	20.501916	97.46255
3.767194	-3.929612	105.80233	-14.314678	18.595047	103.825806	41.218967	-1.394441	110.896591	42.429657	34.726936	109.349823	41.824312	16.6662475	110.123207	-70.453668	20.5238465	97.528405
3.422438	-4.355231	105.835815	-14.206868	18.659622	103.943672	41.297611	-1.323802	110.900711	42.534492	34.837372	109.434036	41.9160515	16.756785	110.1673735	-70.3297875	20.562459	97.7199705
3.040792	-4.735853	105.913673	-14.112112	18.722933	104.125023	41.386192	-1.226233	110.964516	42.642029	34.936401	109.55188	42.0141105	16.855084	110.258198	-70.2383345	20.590782	97.991848
2.638167	-5.100641	106.032219	-14.023744	18.782799	104.353226	41.483322	-1.136338	111.059067	42.754517	35.045319	109.729706	42.1189195	16.9544905	110.3943865	-70.1664075	20.6111075	98.3120655
1.954446	-5.579961	106.234566	-13.884528	18.850111	104.684555	41.677135	-1.067206	111.247551	42.945732	35.174023	109.995255	42.3114335	17.0534085	110.621403	-70.0804895	20.6468135	98.747707
1.49369	-5.862561	106.329216	-13.803783	18.89509	104.854408	41.783508	-1.028592	111.408829	43.074192	35.236362	110.199142	42.42885	17.103885	110.8039855	-70.036416	20.686295	98.9048305
1.013794	-6.120471	106.421425	-13.737425	18.973116	104.95108	41.917141	-0.981576	111.615883	43.206383	35.317684	110.416473	42.561762	17.168054	111.016178	-70.036612	20.778178	98.885982
0.484252	-6.331608	106.471779	-13.678553	19.047474	104.941139	42.023884	-0.920494	111.851669	43.323112	35.427727	110.648796	42.673498	17.2536165	111.2502325	-70.030604	20.8413315	98.6320455
-0.077254	-6.52726	106.390419	-13.643064	19.100473	104.784645	42.114029	-0.849172	112.068001	43.426197	35.554329	110.826347	42.770113	17.3525785	111.447174	-70.056241	20.8483675	98.122116
-0.672131	-6.711569	106.142876	-13.549458	19.174351	104.445183	42.156593	-0.764181	112.272026	43.509708	35.660587	110.974861	42.8331505	17.448203	111.6234435	-69.9320665	20.900499	97.2669225
-1.323877	-6.855412	105.745079	-13.490566	19.21175	103.952202	42.240559	-0.682982	112.387573	43.591995	35.787056	111.113533	42.916277	17.552037	111.750553	-69.897409	20.871463	96.153851
-2.318535	-7.12359	104.939209	-13.342934	19.234106	103.147232	42.335453	-0.588242	112.342896	43.699615	35.937576	111.124924	43.017534	17.674667	111.73391	-69.703402	20.793545	94.560554
-3.076804	-7.265116	104.409912	-13.230194	19.238686	102.683006	42.368084	-0.546161	112.182915	43.767574	36.001354	111.066887	43.067829	17.7275965	111.624901	-69.528217	20.7497755	93.741111
-3.897151	-7.372456	103.934113	-13.085546	19.227583	102.343536	42.468803	-0.54002	111.978363	43.834583	36.011971	110.877014	43.151693	17.7359755	111.4276885	-69.322785	20.7191905	93.2593835
-4.821925	-7.469425	103.584465	-12.922653	19.220585	102.153732	42.609013	-0.522185	111.667313	43.911545	35.96487	110.656784	43.260279	17.7213425	111.1620485	-69.105585	20.7198275	93.1454155
-5.813515	-7.518673	103.30024	-12.747065	19.20046	102.050949	42.731102	-0.52908	111.31823	43.997341	35.873459	110.355774	43.3642215	17.6721895	110.837002	-68.8583515	20.7287305	93.264896
-6.889489	-7.607584	103.085258	-12.547376	19.122683	102.001915	42.832912	-0.59092	110.885963	44.110218	35.742035	109.98201	43.471565	17.5755575	110.4339865	-68.566317	20.6698085	93.5698435
-8.044102	-7.694434	102.906097	-12.354571	19.041876	101.981033	43.017925	-0.744304	110.396614	44.199337	35.532768	109.540649	43.608631	17.394232	109.9686315	-68.317773	20.68952	93.9934345
-9.924063	-7.791053	102.880051	-12.102279	18.891939	102.171371	43.158241	-0.957398	109.749344	44.293961	35.180794	108.793388	43.726101	17.111698	109.271366	-67.930659	20.67218	95.071376
-11.248935	-7.856218	102.975548	-12.005869	18.785925	102.36161	43.165691	-1.067594	109.335121	44.292767	34.95068	108.266541	43.729229	16.941543	108.800831	-67.740967	20.630307	95.922389
-12.616934	-7.937626	103.114738	-11.959193	18.716915	102.570297	43.176762	-1.193602	108.899261	44.259438	34.727554	107.622948	43.7181	16.766976	108.2611045	-67.636486	20.666854	96.8794895
-14.063663	-7.98008	103.331055	-11.949367	18.641684	102.762566	43.164082	-1.289808	108.318176	44.144604	34.519966	106.905045	43.654343	16.615079	107.6116105	-67.553077	20.668289	97.9135215
-15.532382	-8.040568	103.522888	-11.986668	18.558498	102.843185	43.061741	-1.333061	107.764557	43.996483	34.333309	106.095184	43.529112	16.500124	106.9298705	-67.502448	20.616872	98.7564995
-16.95557	-8.122906	103.652832	-12.052616	18.480505	102.850426	42.983826	-1.352632	107.217827	43.758381	34.194286	105.354225	43.3711035	16.420827	106.286026	-67.4763355	20.540183	99.414826
-18.447329	-8.165116	103.770355	-12.138875	18.422422	102.802277	42.848045	-1.410128	106.722603	43.450565	34.064587	104.660507	43.149305	16.3272295	105.691555	-67.427055	20.5176145	99.912999
-20.686167	-8.214223	103.779732	-12.354675	18.304127	102.595093	42.584755	-1.486995	106.132217	43.066517	33.761349	103.542343	42.825636	16.137177	104.83728	-67.534986	20.471077	100.352906
-22.154675	-8.216218	103.648567	-12.482617	18.225948	102.336845	42.360168	-1.533559	105.746284	42.768478	33.639587	103.028191	42.564323	16.053014	104.3872375	-67.529557	20.398882	100.2864525
-23.626713	-8.209071	103.404846	-12.612586	18.138393	102.040741	42.180344	-1.616688	105.453514	42.590385	33.480316	102.526924	42.3853645	15.931814	103.990219	-67.6105365	20.344972	100.091263
-25.100384	-8.126087	103.14373	-12.732138	18.076416	101.69281	42.053867	-1.699733	105.141495	42.454739	33.288437	102.069489	42.254303	15.794352	103.605492	-67.718579	20.35848	99.780128
-26.497337	-8.077777	102.870476	-12.869631	18.03673	101.318344	41.877602	-1.784519	104.908302	42.268192	33.176205	101.671959	42.072897	15.695843	103.2901305	-67.812159	20.377617	99.3465575
-27.905039	-7.977728	102.662529	-12.992001	18.000177	100.948097	41.736084	-1.886208	104.733322	42.111881	32.999649	101.180611	41.9239825	15.5567205	102.9569665	-67.9079845	20.4436335	98.9392275
-29.151657	-8.021543	102.513588	-13.12774	17.920149	100.608017	41.569473	-1.980241	104.614426	41.89798	32.76733	100.701859	41.7337265	15.3935445	102.6581425	-67.9892065	20.4467535	98.5578915
-31.386581	-7.623778	102.736855	-13.317683	17.773903	100.226524	41.352104	-2.189733	104.591278	41.586273	32.399147	99.940926	41.4691885	15.104707	102.266102	-68.1045545	20.443099	98.186946
-32.763119	-7.352224	102.951393	-13.452342	17.628798	100.05188	41.192619	-2.376579	104.614616	41.35318	32.063343	99.396683	41.2728995	14.843382	102.0056495	-68.1775835	20.414214	98.0981105
-34.176949	-7.066549	103.224564	-13.595891	17.427883	99.943527	41.024097	-2.584394	104.641022	41.071651	31.716209	98.873001	41.047874	14.5659075	101.7570115	-68.239656	20.2898585	98.1300425
-35.481617	-6.705775	103.515778	-13.749315	17.189547	99.886795	40.835186	-2.812063	104.612984	40.825066	31.318846	98.294525	40.830126	14.2533915	101.4537545	-68.328756	20.1257025	98.3198355
-36.810341	-6.245581	103.750122	-13.9005	16.893829	99.805435	40.653332	-3.06098	104.436729	40.547527	30.918417	97.614677	40.6004295	13.9287185	101.025703	-68.4014295	19.8589395	98.585167
-38.157623	-5.71274	103.889313	-14.025604	16.603828	99.665031	40.452541	-3.269927	104.058144	40.219997	30.492262	96.759727	40.336269	13.6111675	100.4089355	-68.387477	19.5964885	98.9211265
-39.411434	-5.04278	103.966759	-14.16702	16.321077	99.428856	40.22987	-3.436591	103.462555	39.786388	30.132351	95.745674	40.008129	13.34788	99.6041145	-68.342169	19.294274	99.2535975
-41.336372	-3.88398	103.836617	-14.41711	15.869329	98.96106	39.803551	-3.570421	102.226746	39.071281	29.614145	94.095276	39.437416	13.021862	98.161011	-68.271636	18.716796	99.761109
-42.542889	-2.962174	103.655792	-14.644209	15.558404	98.668419	39.482956	-3.661307	101.378082	38.580032	29.365496	93.115547	39.031494	12.8520945	97.2468145	-68.319912	18.2647135	100.0900235
-43.776043	-1.912681	103.393959	-14.902966	15.260055	98.427467	39.135452	-3.750471	100.587799	38.079498	29.184511	92.309387	38.607475	12.71702	96.448593	-68.413407	17.80309	100.406341
-44.956295	-0.695513	103.154907	-15.205164	14.983676	98.259682	38.747066	-3.811812	99.839439	37.56311	29.082056	91.623405	38.155088	12.635122	95.731422	-68.565416	17.33223	100.787942
-46.121983	0.663691	102.949814	-15.540595	14.718157	98.158813	38.319752	-3.815277	98.999702	37.017448	29.049665	90.985954	37.6686	12.617194	94.992828	-68.74979	16.81912	101.324798
-47.166653	2.1747	102.726433	-15.842342	14.511211	98.037811	37.833084	-3.773477	98.06662	36.484703	29.07555	90.38131	37.1588935	12.6510365	94.223965	-68.8435775	16.3713855	101.851657
-48.204185	3.806885	102.480949	-16.176256	14.323272	97.908012	37.305592	-3.676742	97.114494	35.97155	29.140928	89.817032	36.638571	12.732093	93.465763	-68.991083	15.914451	102.350261
-49.640675	6.508047	102.042435	-16.679127	14.087209	97.628387	36.415844	-3.401584	95.523956	35.119453	29.375113	89.059662	35.7676485	12.9867645	92.291809	-69.1259025	15.1876535	102.964965
-50.472347	8.429415	101.739944	-17.064472	13.960141	97.357948	35.712048	-3.123523	94.497719	34.557114	29.581923	88.595161	35.134581	13.2292	91.54644	-69.263525	14.691082	103.169456
-51.229679	10.472926	101.406357	-17.444927	13.89166	97.029327	34.986691	-2.895641	93.479416	34.033531	29.806255	88.274055	34.510111	13.455307	90.8767355	-69.399965	14.328013	103.1819185
-51.947372	12.612669	101.076248	-17.881554	13.812667	96.705505	34.289883	-2.574975	92.572716	33.610737	30.024931	88.220596	33.95031	13.724978	90.396656	-69.713418	13.900356	103.014354
-52.532703	14.798977	100.751755	-18.332195	13.824779	96.447563	33.622013	-2.377857	91.884338	33.263233	30.317953	88.494942	33.442623	13.970048	90.18964	-70.107013	13.67951	102.705486
-53.029148	17.05044	100.530815	-18.847347	13.929198	96.24691	32.985317	-2.263805	91.456657	32.986362	30.579874	89.039337	32.9858395	14.1580345	90.247997	-70.6805335	13.7003615	102.245823
-53.391411	19.33235	100.364075	-19.344069	14.08409	96.138977	32.430698	-2.101179	91.239769	32.73214	30.886448	89.745338	32.581419	14.3926345	90.4925535	-71.269557	13.7755455	101.7854005
-53.799946	22.693205	100.244225	-19.982832	14.452977	96.144096	31.54912	-1.648498	91.218018	32.51804	31.275452	91.043404	32.03358	14.813477	91.130711	-71.999244	14.092477	101.157481
-53.954815	24.89657	100.166679	-20.326912	14.704892	96.220955	31.047827	-1.254955	91.350517	32.511688	31.546194	91.995781	31.7797575	15.1456195	91.673149	-72.4335815	14.2641645	100.768761
-53.992123	27.049833	100.177406	-20.646685	14.952746	96.278854	30.780352	-0.986597	91.627411	32.506073	31.777439	92.817825	31.6432125	15.395421	92.222618	-72.9365825	14.510071	100.33509
-53.972305	29.118738	100.263298	-20.924164	15.251911	96.345833	30.691906	-0.806942	91.921547	32.465107	31.947252	93.518707	31.5785065	15.570155	92.720127	-73.4268345	14.933667	99.971539
-53.658138	30.956953	100.464157	-21.084379	15.459709	96.43251	30.640522	-0.582155	92.153076	32.464672	32.042728	94.22229	31.552597	15.7302865	93.187683	-73.721355	15.1891315	99.677337
-53.459347	32.793774	100.855461	-21.230013	15.593596	96.582565	30.627289	-0.496134	92.325851	32.52462	32.058327	94.965073	31.5759545	15.7810965	93.645462	-74.0359805	15.4060955	99.519668
-53.556442	34.673126	101.253761	-21.358059	15.641487	96.723869	30.596008	-0.492948	92.531342	32.611511	32.029865	95.744934	31.6037595	15.7684585	94.138138	-74.3198775	15.5145155	99.3096
-53.165264	36.990829	102.033493	-21.54542	15.682682	97.020409	30.50642	-0.533617	92.847809	32.688046	31.924244	96.694191	31.597233	15.6953135	94.771	-74.688073	15.6700505	99.269818
-52.642143	38.177559	102.440857	-21.684135	15.696497	97.157768	30.418957	-0.587797	92.935471	32.666321	31.836292	97.087151	31.542639	15.6242475	95.011311	-74.910909	15.7687465	99.304225
-51.919682	39.174992	102.740227	-21.836897	15.778152	97.29686	30.281574	-0.61269	92.927849	32.587265	31.78167	97.232094	31.4344195	15.58449	95.0799715	-75.1082135	15.971814	99.5137485
-51.239822	40.120487	102.948952	-21.907215	15.732061	97.220062	30.122604	-0.560512	92.808037	32.449074	31.800037	97.170517	31.285839	15.6197625	94.989277	-75.100269	15.8443595	99.450847
-50.215103	40.635757	103.148506	-22.013998	15.819616	97.173569	29.973734	-0.466599	92.626213	32.234646	31.84062	96.940155	31.10419	15.6870105	94.783184	-75.132186	15.9522215	99.563954
-49.614361	41.403362	103.137543	-22.139357	15.879045	97.093735	29.821964	-0.367676	92.390182	32.034176	31.892946	96.644249	30.92807	15.762635	94.5172155	-75.206784	15.995455	99.6702545
-49.012573	42.118031	103.109619	-22.229872	15.896501	96.960129	29.663351	-0.298048	92.073364	31.856186	31.939194	96.288757	30.7597685	15.820573	94.1810605	-75.2195125	15.972429	99.7391975
-47.722389	42.782001	103.055809	-22.340721	15.931236	96.727257	29.430378	-0.206579	91.489388	31.56813	31.94795	95.648613	30.499254	15.8706855	93.5690005	-75.180696	15.9917865	99.8855135
-46.731586	43.078533	102.996132	-22.370152	15.961894	96.545914	29.315563	-0.191103	91.032211	31.398043	31.93718	95.210365	30.356803	15.8730385	93.121288	-75.097107	16.0507495	99.97054
-45.705849	43.233227	102.828049	-22.397358	15.999302	96.346786	29.165405	-0.163338	90.587959	31.277517	31.943384	94.792717	30.221461	15.890023	92.690338	-75.016177	16.108581	100.003234
-44.606945	43.332626	102.615646	-22.457249	16.050922	96.137398	29.012901	-0.15064	90.154709	31.167879	31.931299	94.40377	30.09039	15.8903295	92.2792395	-75.004888	16.2115145	99.9955565
-43.401329	43.311184	102.387856	-22.515701	16.107977	95.912888	28.876499	-0.148574	89.796051	31.079838	31.929329	94.0429	29.9781685	15.8903775	91.9194755	-75.0095705	16.3255765	99.9063005
-42.126404	43.203182	102.071091	-22.586897	16.183119	95.730392	28.799952	-0.182256	89.554207	30.977497	31.927549	93.763168	29.8887245	15.8726465	91.6586875	-75.0625185	16.4935915	99.8020965
-40.824543	43.007393	101.643631	-22.644005	16.237225	95.594063	28.755838	-0.233757	89.478996	30.896822	31.917572	93.607422	29.82633	15.8419075	91.543209	-75.11434	16.6325425	99.644917
-38.62479	42.504471	100.953606	-22.743086	16.33499	95.486221	28.726355	-0.343972	89.744026	30.862272	31.898844	93.592484	29.7943135	15.777436	91.668255	-75.2804855	16.892544	99.304187
-37.089924	42.076397	100.415161	-22.782282	16.374311	95.501053	28.793379	-0.493354	90.246078	30.865297	31.874662	93.742348	29.829338	15.690654	91.994213	-75.393902	17.057968	99.007893
-35.502144	41.544987	99.78035	-22.871166	16.43165	95.618996	28.996832	-0.717313	91.07106	30.881905	31.827316	94.1241	29.9393685	15.5550015	92.59758	-75.6817005	17.3082985	98.640412
-33.776867	40.924019	99.22612	-22.923479	16.374937	95.808693	29.299757	-1.036512	92.193016	30.946442	31.758001	94.787048	30.1230995	15.3607445	93.490032	-75.9700575	17.3891295	98.127354
-31.988087	40.227146	98.780281	-22.989967	16.282976	96.125763	29.622925	-1.410062	93.591911	31.139114	31.605366	95.661201	30.3810195	15.097652	94.626556	-76.3609535	17.4683	97.62497
-30.16713	39.444126	98.535843	-22.994347	16.149185	96.566277	30.045938	-1.83253	95.131454	31.362101	31.402584	96.662231	30.7040195	14.785027	95.8968425	-76.6927135	17.513343	97.2357115
-28.241587	38.56292	98.414299	-22.976467	15.926008	97.038948	30.521797	-2.21409	96.670326	31.579506	31.212833	97.838921	31.0506515	14.4993715	97.2546235	-77.0035855	17.3526445	96.8232725
-25.236109	37.180962	98.664604	-22.88208	15.509376	97.958015	31.259609	-2.804882	98.980095	32.097733	30.929979	99.811188	31.678671	14.0625485	99.3956415	-77.442831	16.9562035	96.5203885
-23.192839	36.227669	99.069893	-22.815439	15.24441	98.593117	31.664108	-3.225645	100.387825	32.43399	30.725258	101.102356	32.049049	13.7498065	100.7450905	-77.679927	16.7390135	96.4411435
-21.153931	35.254433	99.508324	-22.721872	14.968653	99.189102	32.014923	-3.580122	101.806602	32.763737	30.539059	102.356361	32.38933	13.4794685	102.0814815	-77.833074	16.4578375	96.2967225
-19.116966	34.315285	100.01104	-22.62812	14.774278	99.80574	32.377396	-3.859029	103.217949	33.079163	30.364653	103.678955	32.7282795	13.252812	103.448452	-77.9845195	16.295744	96.163028
-17.084913	33.392952	100.557503	-22.58223	14.610775	100.336182	32.686321	-4.128568	104.5951	33.373032	30.238691	104.981232	33.0296765	13.0550615	104.788166	-78.1941365	16.1664885	95.884198
-15.107664	32.50795	101.108551	-22.531555	14.519891	100.809944	32.924469	-4.36527	105.934608	33.664516	30.093676	106.179764	33.2944925	12.864203	106.057186	-78.3576025	16.175579	95.562702
-13.110091	31.66604	101.658455	-22.471806	14.436277	101.193512	33.159412	-4.605137	107.086075	33.953777	30.000925	107.29351	33.5565945	12.697894	107.1897925	-78.5002065	16.17466	95.1972315
-10.226874	30.439919	102.569939	-22.344738	14.385128	101.684761	33.427326	-4.888088	108.64431	34.33614	29.889456	108.972969	33.881733	12.500684	108.8086395	-78.571209	16.269572	94.5608825
-8.405521	29.652655	103.349663	-22.221369	14.326058	102.02626	33.583416	-5.053859	109.592972	34.603806	29.833347	110.166122	34.093611	12.389744	109.879547	-78.536349	16.262372	94.172973
-6.679487	28.922596	104.171333	-22.087019	14.314503	102.352188	33.77272	-5.206674	110.438225	34.899143	29.769039	111.298561	34.3359315	12.2811825	110.868393	-78.5099695	16.3478235	93.835983
-4.979055	28.190535	104.936363	-21.946373	14.299816	102.588295	33.923138	-5.329749	111.077866	35.213821	29.708485	112.291527	34.5684795	12.189368	111.6846965	-78.4612255	16.410264	93.4918935
-3.415751	27.481853	105.559814	-21.811388	14.326098	102.752708	34.058037	-5.367545	111.517426	35.465126	29.69482	113.043388	34.7615815	12.1636375	112.280407	-78.3843575	16.4885585	93.225009
-1.89422	26.790384	106.093658	-21.597198	14.395417	102.852997	34.217205	-5.355098	111.821434	35.675072	29.713028	113.725174	34.9461385	12.178965	112.773304	-78.1405345	16.611869	92.93269
-0.476061	26.117546	106.643799	-21.427183	14.517503	103.001144	34.430672	-5.306267	112.161842	35.885887	29.780632	114.315239	35.1582795	12.2371825	113.2385405	-78.0126455	16.7978235	92.7637475
1.448734	25.133175	107.407425	-21.156803	14.743747	103.32769	34.734608	-5.159098	112.427536	36.200306	29.938814	115.047874	35.467457	12.389858	113.737705	-77.781063	17.097636	92.917675
2.638415	24.436914	107.75753	-21.013407	14.945607	103.507149	34.905113	-5.049031	112.517532	36.387394	30.052069	115.281998	35.6462535	12.501519	113.899765	-77.6730675	17.389695	93.114533
3.713562	23.736374	107.886101	-20.887533	15.145246	103.597343	35.046844	-4.902103	112.471024	36.553989	30.194399	115.402565	35.8004165	12.646148	113.9367945	-77.5754825	17.644344	93.2578915
4.761941	23.036997	107.948265	-20.750813	15.386121	103.651428	35.181976	-4.809125	112.457993	36.710651	30.306307	115.300682	35.9463135	12.748591	113.8793375	-77.4479395	18.023651	93.4235185
5.683644	22.288782	107.931282	-20.56135	15.622495	103.686821	35.295815	-4.681678	112.413979	36.911182	30.423868	115.152191	36.1034985	12.871095	113.783085	-77.2261985	18.373895	93.590557
6.572351	21.534828	107.860435	-20.376232	15.838358	103.679146	35.431999	-4.584931	112.409447	37.104126	30.550131	114.930359	36.2680625	12.9826	113.669903	-77.0205265	18.694116	93.688389
7.347663	20.76757	107.696747	-20.18915	16.025135	103.611137	35.568542	-4.473544	112.334587	37.287121	30.632666	114.587006	36.4278315	13.079561	113.4607965	-76.8061315	18.970709	93.7614775
8.401365	19.589235	107.425842	-19.859516	16.307272	103.438606	35.800224	-4.344633	112.253464	37.592785	30.721029	114.08548	36.6965045	13.188198	113.169472	-76.4155365	19.426346	93.70774
9.000211	18.765156	107.257416	-19.601473	16.409454	103.328194	35.996758	-4.222914	112.2509	37.802441	30.80298	113.795959	36.8995995	13.290033	113.0234295	-76.1025455	19.528875	93.6329585
9.529037	17.952377	107.175468	-19.339544	16.522915	103.261658	36.236225	-4.154832	112.246964	38.040257	30.890694	113.541092	37.138241	13.367931	112.894028	-75.817329	19.677899	93.629288
9.996635	17.135788	107.012665	-19.052141	16.586994	103.187836	36.491325	-4.037069	112.285057	38.293282	30.981468	113.280403	37.3923035	13.4721995	112.78273	-75.4965855	19.7017885	93.592942
10.391836	16.32188	106.93132	-18.758614	16.621355	103.128746	36.790329	-3.963016	112.355698	38.535805	31.052769	113.08062	37.663067	13.5448765	112.718159	-75.180295	19.6978335	93.539333
10.685975	15.520202	106.877342	-18.464529	16.631992	103.104004	37.090355	-3.871018	112.404022	38.786919	31.125978	112.925064	37.938637	13.62748	112.664543	-74.867695	19.636504	93.543465
10.919743	14.711517	106.80468	-18.160294	16.6509	103.098259	37.362392	-3.805406	112.47908	39.031403	31.185726	112.748505	38.1968975	13.69016	112.6137925	-74.5174855	19.61164	93.5827255
11.135423	13.494033	106.767799	-17.763771	16.599306	103.162506	37.768475	-3.725688	112.536797	39.384632	31.24601	112.550941	38.5765535	13.760161	112.543869	-74.1040955	19.438451	93.781143
11.17545	12.716596	106.769249	-17.504566	16.586702	103.239075	38.022976	-3.681367	112.580994	39.5979	31.311655	112.440025	38.810438	13.815144	112.5105095	-73.81957	19.35826	93.9676405
11.159838	11.931745	106.777023	-17.302313	16.54097	103.341545	38.27084	-3.614306	112.550751	39.81522	31.367645	112.336937	39.04303	13.8766695	112.443844	-73.647656	19.2052705	94.239246
11.058062	11.193058	106.730797	-17.108509	16.546505	103.426186	38.480835	-3.558071	112.534691	39.997681	31.439676	112.254807	39.239258	13.9408025	112.394749	-73.456276	19.1522075	94.457623
10.904888	10.483069	106.729256	-16.926456	16.538086	103.510735	38.68428	-3.461489	112.470352	40.180103	31.538153	112.202904	39.4321915	14.038332	112.336628	-73.2851035	19.03784	94.684842
10.663271	9.738308	106.679878	-16.795128	16.554832	103.59317	38.859421	-3.338911	112.374496	40.335369	31.665438	112.166534	39.597395	14.1632635	112.270515	-73.187651	18.9464005	94.915825
10.364248	9.039737	106.555923	-16.637434	16.580126	103.646851	39.031837	-3.240098	112.172447	40.477436	31.789827	112.120583	39.7546365	14.2748645	112.146515	-73.0295045	18.8853875	95.147187
9.8341	7.964599	106.298813	-16.454708	16.632555	103.673828	39.244263	-3.067462	111.819946	40.66853	31.959803	112.006546	39.9563965	14.4461705	111.913246	-72.8658125	18.8189395	95.43441
9.418146	7.299075	106.094727	-16.328358	16.680708	103.690781	39.372791	-2.936048	111.531113	40.795673	32.083324	111.957573	40.084232	14.573638	111.744343	-72.740948	18.787778	95.637219
8.912535	6.612099	105.89341	-16.197378	16.753683	103.724762	39.525963	-2.855617	111.198509	40.922962	32.180138	111.876038	40.2244625	14.6622605	111.5372735	-72.6192185	18.8451055	95.9122505
8.348837	5.914193	105.629326	-16.054205	16.849005	103.764427	39.637844	-2.733279	110.868202	41.044079	32.265846	111.766304	40.3409615	14.7662835	111.317253	-72.4493715	18.9317265	96.211601
7.773222	5.131253	105.345383	-15.926954	16.954012	103.793465	39.732555	-2.633823	110.50235	41.168102	32.333717	111.608078	40.4503285	14.849947	111.055214	-72.3042365	19.058077	96.531716
7.115377	4.456595	105.100845	-15.813543	17.063051	103.845772	39.761021	-2.448588	110.235886	41.275345	32.447357	111.448883	40.518183	14.9993845	110.8423845	-72.145269	19.1267175	96.8491595
6.399478	3.682584	104.881607	-15.71369	17.230135	103.926758	39.881367	-2.293071	109.915222	41.360012	32.579887	111.353317	40.6206895	15.143408	110.6342695	-72.0480695	19.316862	97.2192465
5.290179	2.44962	104.624451	-15.633299	17.490091	104.030266	39.953976	-1.997797	109.676468	41.437855	32.852093	111.170647	40.6959155	15.427148	110.4235575	-71.9625135	19.553034	97.6369745
4.477861	1.638792	104.541504	-15.562556	17.683828	104.096771	39.967884	-1.738092	109.642479	41.457966	33.056923	111.032661	40.712925	15.6594155	110.33757	-71.838037	19.7082405	97.855972
3.594773	0.779132	104.479088	-15.527575	17.926859	104.128098	40.035328	-1.528504	109.632263	41.465836	33.280331	110.842751	40.750582	15.8759135	110.237507	-71.805732	19.9778045	98.018689
2.745977	-0.158253	104.497086	-15.474133	18.147539	104.104279	40.062866	-1.312604	109.694717	41.480709	33.434265	110.578033	40.7717875	16.0608305	110.136375	-71.7200535	20.2342475	98.072183
1.80436	-1.03467	104.534447	-15.418323	18.380827	104.051376	40.075783	-1.174867	109.775841	41.489635	33.562012	110.279785	40.782709	16.1935725	110.027813	-71.619355	20.5680815	98.074939
0.825145	-2.008954	104.622177	-15.356739	18.562887	104.003349	40.126945	-1.111337	109.839699	41.509453	33.61594	109.943306	40.818199	16.2523015	109.8915025	-71.531677	20.8734725	98.1151955
-0.122938	-3.054135	104.74955	-15.291286	18.673223	103.987633	40.122738	-1.057318	109.948418	41.538425	33.600952	109.585083	40.8305815	16.271817	109.7667505	-71.4131535	21.074629	98.2085155
-1.678901	-4.468856	105.078506	-15.175657	18.742683	104.043747	40.188377	-1.126207	110.031044	41.579342	33.496422	109.05999	40.8838595	16.1851075	109.545517	-71.2351735	21.3002585	98.541977
-2.711803	-5.429541	105.308105	-15.066517	18.706818	104.118988	40.234783	-1.169939	110.009323	41.629459	33.384789	108.688484	40.932121	16.107425	109.3489035	-71.065155	21.306211	98.8890725
-3.769412	-6.398184	105.521652	-14.960875	18.691536	104.197083	40.311367	-1.245837	110.010109	41.678608	33.253159	108.342064	40.9949875	16.003661	109.1760865	-70.9167375	21.379411	99.2180795
-4.850875	-7.278578	105.731903	-14.838905	18.650749	104.239319	40.347031	-1.31735	109.991241	41.740791	33.119663	108.02803	41.043911	15.9011565	109.0096355	-70.721721	21.4003415	99.4690025
-5.943305	-8.11592	105.896126	-14.746089	18.604237	104.283562	40.393261	-1.386684	109.950027	41.798042	33.027611	107.662521	41.0956515	15.8204635	108.806274	-70.5878295	21.3880105	99.76085
-7.048682	-8.934297	106.071068	-14.660194	18.551718	104.268204	40.463734	-1.429259	109.848579	41.844879	32.964569	107.263855	41.1543065	15.767655	108.556217	-70.4746945	21.335781	99.980191
-8.18306	-9.601667	106.213799	-14.551933	18.482496	104.168724	40.515728	-1.405053	109.72451	41.878128	32.936993	106.780449	41.196928	15.76597	108.2524795	-70.300794	21.199022	100.0849685
-9.830265	-10.564637	106.395981	-14.453199	18.447096	103.920326	40.603931	-1.348262	109.544624	41.812107	32.87838	106.039108	41.208019	15.765059	107.791866	-70.114417	21.129133	100.048786
-10.976429	-11.085246	106.55526	-14.377083	18.394302	103.75795	40.676311	-1.309312	109.468857	41.726501	32.857979	105.568161	41.201406	15.7743335	107.518509	-69.955572	21.0142705	99.997391
-12.118536	-11.547441	106.733429	-14.364374	18.329226	103.61158	40.704678	-1.282312	109.444008	41.632004	32.795925	105.177879	41.168341	15.7568065	107.3109435	-69.897089	20.9016455	99.9122165
-13.195226	-11.949065	106.859375	-14.36377	18.203068	103.502487	40.709156	-1.300808	109.448227	41.560711	32.722824	104.876259	41.1349335	15.711008	107.162243	-69.8624735	20.695128	99.842731
-14.371747	-12.28523	107.053307	-14.402013	18.084328	103.419075	40.688568	-1.380034	109.458672	41.461018	32.609272	104.655266	41.074793	15.614619	107.056969	-69.878819	20.554037	99.781181
-15.491637	-12.516726	107.142876	-14.42563	17.911381	103.37281	40.656799	-1.497784	109.495697	41.375988	32.460083	104.485687	41.0163935	15.4811495	106.990692	-69.8676535	20.3416125	99.754928
-16.567419	-12.644826	107.2323	-14.458714	17.746084	103.350952	40.606121	-1.625836	109.514915	41.337475	32.309933	104.36338	40.971798	15.3420485	106.9391475	-69.889226	20.1501195	99.7627565
-18.241409	-12.679235	107.375267	-14.521845	17.53451	103.364799	40.518112	-1.809705	109.561829	41.247032	32.107712	104.206779	40.882572	15.1490035	106.884304	-69.926262	19.9200165	99.845294
-19.414272	-12.544073	107.405304	-14.554304	17.397278	103.383049	40.495399	-1.929939	109.543907	41.198505	31.971554	104.092773	40.846952	15.0208075	106.81834	-69.95556	19.7737485	99.947758
-20.530376	-12.303492	107.413124	-14.59235	17.263729	103.38385	40.467819	-2.045577	109.463989	41.162354	31.844234	103.931252	40.8150865	14.8993285	106.6976205	-69.9997865	19.6281295	100.0700795
-21.635574	-11.955703	107.381691	-14.598903	17.128733	103.370491	40.42598	-2.133877	109.319511	41.138649	31.738552	103.695587	40.7823145	14.8023375	106.507549	-69.9801205	19.4551285	100.233433
-22.801592	-11.48376	107.267822	-14.614699	17.023394	103.370712	40.407589	-2.208232	109.064247	41.10326	31.613297	103.334717	40.7554245	14.7025325	106.199482	-69.9848225	19.3442555	100.541942
-23.926748	-10.929287	107.15332	-14.596647	16.916222	103.346825	40.381096	-2.251219	108.637192	41.017021	31.515444	102.803268	40.6990585	14.6321125	105.72023	-69.8923525	19.2003315	100.97342
-25.055733	-10.239878	107.011208	-14.561965	16.855558	103.235474	40.349522	-2.265352	107.902267	40.920471	31.44784	101.989655	40.6349965	14.591244	104.945961	-69.7589265	19.119872	101.524987
-26.711884	-9.037309	106.554642	-14.484024	16.803587	102.773262	40.244324	-2.199556	106.249062	40.591908	31.388321	100.253174	40.418116	14.5943825	103.251118	-69.386164	19.0127915	102.295406
-27.807682	-8.123911	106.197021	-14.445583	16.802246	102.389702	40.116886	-2.15153	104.927658	40.312653	31.333342	99.081696	40.2147695	14.590906	102.004677	-69.1059355	19.013586	102.774727
-28.92358	-7.098443	105.69017	-14.443591	16.795126	102.012619	39.905636	-2.078641	103.769875	40.032707	31.337107	98.032837	39.9691715	14.629233	100.901356	-68.8563535	18.961019	103.123882
-29.919418	-5.929151	105.128838	-14.497106	16.80341	101.660034	39.715923	-2.000904	102.667892	39.713921	31.379976	97.178642	39.714922	14.689536	99.923267	-68.709134	18.917284	103.396801
-30.799538	-4.854608	104.540375	-14.580105	16.822252	101.298332	39.43008	-1.873719	101.622414	39.410427	31.48806	96.439598	39.4202535	14.8071705	99.031006	-68.5804635	18.8373335	103.565658
-31.979488	-3.381969	103.923119	-14.737386	16.851316	100.941444	39.122337	-1.784135	100.69606	39.095345	31.568504	95.868996	39.108841	14.8921845	98.282528	-68.583613	18.8104475	103.60036
-32.887913	-1.971349	103.415337	-14.930618	16.85293	100.668655	38.791759	-1.669216	99.921997	38.798161	31.71229	95.506516	38.79496	15.021537	97.7142565	-68.656196	18.684323	103.6230535
-34.266819	0.294201	102.777084	-15.275743	16.879112	100.459816	38.288406	-1.482414	99.072411	38.36739	31.965101	95.265602	38.327898	15.2413435	97.1690065	-68.879384	18.5168805	103.7506255
-35.017067	1.879735	102.536095	-15.51269	16.910114	100.418869	38.008045	-1.359641	98.724869	38.102619	32.112579	95.22374	38.055332	15.376469	96.9743045	-69.080712	18.443759	103.8634335
-35.794571	3.517793	102.346039	-15.749259	16.934467	100.400223	37.788616	-1.241505	98.48098	37.848053	32.257713	95.267563	37.8183345	15.508104	96.8742715	-69.3168525	18.36083	103.9261745
-36.454403	5.209073	102.172028	-15.935137	16.990856	100.394264	37.608795	-1.134598	98.305351	37.670612	32.380093	95.364151	37.6397035	15.6227475	96.834751	-69.5099775	18.3589645	103.953777
-37.082836	6.950734	102.011787	-16.097307	17.012453	100.367805	37.451218	-1.08034	98.232491	37.553074	32.465683	95.514389	37.502146	15.6926715	96.87344	-69.69676	18.3322345	103.86217
-37.67466	8.710132	101.669731	-16.173923	17.031858	100.263664	37.384529	-1.085867	98.238884	37.537987	32.506493	95.72123	37.461258	15.710313	96.980057	-69.809104	18.353403	103.547271
-38.136475	10.539694	101.21701	-16.257992	17.077633	100.03109	37.369053	-1.106023	98.263268	37.595554	32.484089	95.969765	37.4823035	15.689033	97.1165165	-69.9982875	18.466233	102.9456635
-38.866177	13.26271	100.128006	-16.286661	17.012201	99.442383	37.373337	-1.208694	98.095741	37.765163	32.360725	96.345917	37.56925	15.5760155	97.220829	-70.142572	18.4483865	101.663937
-39.250805	15.088494	99.437508	-16.352438	16.939657	98.953056	37.293552	-1.272765	97.74749	37.843258	32.248909	96.460052	37.568405	15.488072	97.103771	-70.273281	18.391242	100.802341
-39.687332	16.928185	98.786774	-16.424486	16.879528	98.430374	37.117912	-1.218997	97.075073	37.825832	32.177074	96.350571	37.471872	15.4790385	96.712822	-70.320844	18.2800175	100.147926
-39.974533	18.752583	98.320251	-16.54892	16.826374	97.843498	36.790394	-1.01333	96.030319	37.681274	32.213699	95.98838	37.235834	15.6001845	96.0093495	-70.333674	18.0525635	99.6776465
-40.32066	20.526911	98.10891	-16.691109	16.845638	97.290855	36.362438	-0.666628	94.660912	37.404331	32.390301	95.337395	36.8833845	15.8618365	94.9991535	-70.2656025	17.8294395	99.5825565
-40.455933	22.135168	98.046318	-16.887484	16.941368	96.806686	35.803406	-0.092213	93.079399	36.997997	32.733192	94.48365	36.4007015	16.3204895	93.7815245	-70.1756695	17.5622465	99.8318475
-40.927834	24.016253	98.348297	-17.154696	17.14756	96.410591	35.157539	0.645094	91.489967	36.415749	33.219467	93.501823	35.786644	16.9322805	92.495895	-70.096036	17.3628395	100.325287
-41.298809	26.484087	98.963257	-17.718527	17.634386	95.912971	34.18869	1.799248	89.118088	35.359756	34.086765	91.83532	34.774223	17.9430065	90.476704	-70.211277	17.3257655	101.349238
-41.484375	28.033405	99.390503	-18.148262	17.927406	95.559708	33.429993	2.43116	87.474419	34.600784	34.584461	90.595779	34.0153885	18.5078105	89.035099	-70.3119125	17.3470015	102.084317
-41.543888	29.497198	99.602844	-18.635632	18.19038	95.133568	32.584888	2.909944	85.88385	33.863033	34.937454	89.317375	33.2239605	18.923699	87.6006125	-70.4952245	17.457061	102.6665235
-41.577087	30.906343	99.715591	-19.170721	18.450708	94.67485	31.727535	3.219786	84.438873	33.193325	35.178829	88.155602	32.46043	19.1993075	86.2972375	-70.801872	17.7021085	103.0524625
-41.435616	32.218639	99.749825	-19.707348	18.652176	94.246902	30.940714	3.375393	83.290932	32.593086	35.277126	87.227783	31.7669	19.3262595	85.2593575	-71.181596	17.9780925	103.2344465
-41.236099	33.416393	99.610703	-20.228344	18.788883	93.85878	30.281157	3.433482	82.481323	32.068344	35.314991	86.615906	31.1747505	19.3742365	84.5486145	-71.6314385	18.2035295	103.1689455
-40.927307	34.520996	99.386253	-20.766106	18.936569	93.531792	29.776854	3.429622	81.976707	31.615993	35.339661	86.248138	30.6964235	19.3846415	84.1124225	-72.2286355	18.4884965	102.9511615
-40.238834	35.994358	98.838364	-21.468592	19.082663	93.081985	29.285398	3.3767	81.773529	31.069675	35.342186	85.987122	30.1775365	19.359443	83.8803255	-73.1147205	18.805883	102.2836445
-39.585339	36.841564	98.40834	-21.799332	19.106106	92.933319	29.086771	3.292375	81.953568	30.791389	35.332211	86.012573	29.93908	19.312293	83.9830705	-73.537744	18.899919	101.8835675
-38.757046	37.56329	97.952545	-22.143436	19.123358	92.848602	29.007343	3.163312	82.400307	30.620829	35.29652	86.226723	29.814086	19.229916	84.313515	-74.100958	19.0168	101.383689
-37.833031	38.204048	97.590652	-22.358603	19.097479	92.907562	29.072731	2.967363	83.035004	30.550299	35.2327	86.568207	29.811515	19.1000315	84.8016055	-74.528721	19.0949265	101.0135185
-36.769485	38.763588	97.168602	-22.476759	19.050922	92.963379	29.204958	2.739294	83.806335	30.556044	35.120235	86.984497	29.880501	18.9297645	85.395416	-74.834019	19.1720795	100.531342
-35.554348	39.260635	96.695396	-22.544083	18.967457	93.03186	29.428452	2.475812	84.676865	30.6243	34.947083	87.547348	30.026376	18.7114475	86.1121065	-75.114542	19.2234665	99.9516135
-34.209236	39.694607	96.22448	-22.588575	18.848078	93.126678	29.675949	2.139705	85.780457	30.775938	34.714443	88.362381	30.2259435	18.427074	87.071419	-75.4030935	19.269082	99.181937
-32.100677	40.215187	95.661072	-22.705898	18.620447	93.387154	30.150837	1.505413	87.752495	31.082472	34.284191	90.151321	30.6166545	17.894802	88.951908	-76.0284505	19.346092	97.8224
-30.488041	40.479053	95.489616	-22.778719	18.40835	93.66259	30.387524	1.059103	89.283981	31.357986	34.006073	91.773239	30.872755	17.532588	90.52861	-76.430193	19.284112	96.79657
-28.902622	40.684696	95.695572	-22.904232	18.216934	94.047256	30.594639	0.649968	90.927605	31.70746	33.704243	93.572823	31.1510495	17.1771055	92.250214	-76.9595135	19.2567625	95.844298
-27.182812	40.884571	96.139053	-22.974072	17.990852	94.545891	30.770552	0.189253	92.530891	32.052868	33.424973	95.430283	31.41171	16.807113	93.980587	-77.359854	19.174591	95.111195
-25.438972	40.998013	96.744934	-23.0397	17.863871	95.094452	30.933479	-0.089801	94.09864	32.376732	33.248783	97.13945	31.6551055	16.579491	95.619045	-77.7345055	19.148251	94.569859
-23.737175	41.063995	97.47847	-23.122717	17.75337	95.649467	31.028202	-0.28658	95.508781	32.611595	33.111759	98.771423	31.8198985	16.4125895	97.140102	-78.0653325	19.0941505	94.158832
-22.054384	41.114117	98.228516	-23.206425	17.667517	96.25164	31.134813	-0.453695	96.72406	32.829281	33.017189	100.219009	31.982047	16.281747	98.4715345	-78.394897	19.053287	94.0317455
-19.507679	41.0569	99.264587	-23.29217	17.62949	97.041138	31.246042	-0.611187	98.297134	32.998215	32.967396	101.964806	32.1221285	16.1781045	100.13097	-78.7064685	19.0808755	93.951306
-17.84111	41.001423	99.883057	-23.365923	17.629007	97.480377	31.314474	-0.702661	99.114998	33.042725	32.932545	102.907906	32.1785995	16.114942	101.011452	-78.9104455	19.143072	93.949302
-16.187391	40.881046	100.364517	-23.373531	17.666445	97.829071	31.328928	-0.770024	99.876328	33.112366	32.9053	103.708038	32.220647	16.067638	101.792183	-78.967709	19.265252	93.865959
-14.53082	40.722046	100.790771	-23.364304	17.729204	98.104057	31.362	-0.833434	100.636124	33.172573	32.854546	104.463341	32.2672865	16.010556	102.5497325	-78.9958945	19.447852	93.6583815
-12.959154	40.513588	101.210663	-23.394644	17.814327	98.364868	31.424076	-0.898125	101.376816	33.261852	32.814198	105.245255	32.342964	15.9580365	103.3110355	-79.132252	19.6706175	93.4187005
-11.379467	40.202518	101.599655	-23.369593	17.847734	98.600456	31.511229	-0.996198	102.096176	33.395805	32.7883	105.912674	32.453517	15.896051	104.004425	-79.192703	19.799417	93.196487
-9.82487	39.869354	101.974174	-23.304064	17.892132	98.869904	31.583717	-1.103584	102.68576	33.536186	32.705799	106.492218	32.5599515	15.8011075	104.588989	-79.1680795	19.9831565	93.150819
-7.63295	39.221218	102.593803	-23.150057	17.93416	99.217125	31.757433	-1.295317	103.429352	33.791161	32.561405	107.267204	32.774297	15.633044	105.348278	-79.074411	20.235276	93.085972
-6.239306	38.689159	102.986397	-23.03307	17.936819	99.48941	31.887547	-1.427998	103.818512	33.992702	32.456772	107.76255	32.9401245	15.514387	105.790531	-79.0062645	20.359251	93.188289
-4.886016	38.139473	103.48246	-22.888973	17.954239	99.769722	32.009323	-1.543367	104.21022	34.219749	32.335812	108.284592	33.114536	15.3962225	106.247406	-78.892482	20.5122555	93.292038
-3.613094	37.538193	104.004028	-22.727476	17.923857	100.098335	32.193577	-1.681038	104.611877	34.457241	32.227348	108.880737	33.325409	15.273155	106.746307	-78.780361	20.574559	93.450363
-2.419363	36.840649	104.55954	-22.55829	17.887325	100.486115	32.38229	-1.79096	105.100395	34.687088	32.11425	109.542786	33.534689	15.161645	107.3215905	-78.651269	20.613005	93.6506395
-1.227513	36.08189	105.120239	-22.400032	17.894201	100.888237	32.613319	-1.906844	105.701294	34.918678	32.011559	110.264435	33.7659985	15.0523575	107.9828645	-78.5660625	20.7360445	93.7936095
-0.132556	35.266735	105.654434	-22.223394	17.850822	101.348724	32.812519	-2.036142	106.448235	35.15274	31.909386	110.965515	33.9826295	14.936622	108.706875	-78.4294175	20.765022	93.990573
1.391084	33.945999	106.314827	-21.972376	17.787971	101.965523	33.127998	-2.347097	107.591805	35.497208	31.714863	111.965683	34.312603	14.683883	109.778744	-78.257355	20.892059	94.152302
2.374065	32.958511	106.665657	-21.807802	17.692427	102.319382	33.342899	-2.633759	108.339134	35.731571	31.531677	112.496544	34.537235	14.448959	110.417839	-78.152839	20.935895	94.220925
3.274063	31.892258	106.960678	-21.657629	17.541	102.63047	33.573143	-2.964447	108.994736	35.991051	31.321249	112.934433	34.782097	14.178401	110.9645845	-78.097355	20.903599	94.2963555
4.090194	30.794985	107.221558	-21.461254	17.353851	102.903244	33.772053	-3.247639	109.548744	36.232384	31.101604	113.272728	35.0022185	13.9269825	111.410736	-77.9247265	20.7807195	94.395752
4.839105	29.643679	107.422195	-21.274839	17.167068	103.143272	34.005363	-3.478532	109.965256	36.45768	30.904663	113.533493	35.2315215	13.7130655	111.7493745	-77.7811995	20.6210705	94.5371695
5.540106	28.490166	107.541405	-21.06282	16.961613	103.323128	34.288212	-3.665563	110.222969	36.676804	30.772829	113.699028	35.482508	13.553633	111.9609985	-77.608148	20.369593	94.6852575
6.170541	27.234968	107.56308	-20.834879	16.784151	103.446815	34.527035	-3.752315	110.378052	36.866112	30.677969	113.729729	35.6965735	13.462827	112.0538905	-77.3663315	20.105475	94.8397395
7.035345	25.363995	107.398163	-20.471186	16.576422	103.510735	34.946926	-3.795743	110.309555	37.143269	30.655807	113.518463	36.0450975	13.430032	111.914009	-76.9874695	19.722812	95.107461
7.544882	24.118956	107.143059	-20.215578	16.490501	103.514923	35.22752	-3.76475	110.156715	37.322163	30.665285	113.206757	36.2748415	13.4502675	111.681736	-76.7059975	19.5307345	95.34811
7.981146	22.799021	106.79052	-19.941925	16.396101	103.435959	35.502441	-3.711626	109.92514	37.503181	30.716839	112.784363	36.502811	13.5026065	111.3547515	-76.386661	19.2895955	95.5171665
8.416499	21.445234	106.415344	-19.658918	16.346376	103.328011	35.787861	-3.674744	109.657753	37.695496	30.744711	112.262024	36.7416785	13.5349835	110.9598885	-76.0595145	19.1577685	95.6961335
8.791206	20.067484	105.995544	-19.391893	16.298922	103.206337	36.039742	-3.620781	109.393105	37.867584	30.770815	111.75399	36.953663	13.575017	110.5735475	-75.737449	19.022827	95.8391265
9.12262	18.62261	105.609512	-19.121344	16.234921	103.101143	36.304619	-3.615373	109.126175	38.076138	30.764441	111.233154	37.1903785	13.574534	110.1796645	-75.4330665	18.895308	96.0226215
9.430844	17.176765	105.240723	-18.82509	16.14496	102.980087	36.535419	-3.605541	108.878029	38.262596	30.735046	110.72612	37.3990075	13.5647525	109.8020745	-75.0491875	18.7251675	96.1580995
9.839887	14.973736	104.772552	-18.42421	15.993266	102.820763	36.88982	-3.649227	108.512177	38.534252	30.657265	110.085594	37.712036	13.504019	109.2988855	-74.560456	18.482513	96.3426405
10.000864	13.444325	104.501617	-18.157059	15.862661	102.735474	37.119564	-3.691077	108.331451	38.721741	30.590395	109.731995	37.9206525	13.449659	109.031723	-74.2347705	18.275663	96.439225
10.197284	11.902437	104.333138	-17.933222	15.739198	102.723267	37.346901	-3.773513	108.179489	38.921692	30.494797	109.463142	38.1342965	13.360642	108.8213155	-74.0007405	18.117754	96.6252185
10.364491	10.365018	104.178955	-17.692562	15.586394	102.690483	37.533894	-3.826908	108.1036	39.115253	30.412132	109.257484	38.3245735	13.292612	108.680542	-73.7096975	17.880176	96.700424
10.451203	8.795181	104.128204	-17.50321	15.455444	102.716743	37.75145	-3.896667	108.070206	39.288868	30.350798	109.144318	38.520159	13.2270655	108.607262	-73.526579	17.6838225	96.826224
10.59111	7.230528	104.108513	-17.35482	15.310843	102.721176	37.922565	-3.948757	108.126709	39.433598	30.307791	109.078751	38.6780815	13.179517	108.60273	-73.3877215	17.442169	96.839622
10.675619	5.699061	104.099548	-17.223793	15.166245	102.717529	38.125771	-4.032152	108.199677	39.594051	30.254259	109.05056	38.859911	13.1110535	108.6251185	-73.307497	17.2214365	96.8099395
10.749764	3.311085	104.141663	-17.00386	14.957377	102.645401	38.357231	-4.155968	108.441223	39.790031	30.13961	109.07756	39.073631	12.991821	108.7593915	-73.081351	16.922933	96.5314105
10.779816	1.765856	104.253624	-16.898867	14.778415	102.581764	38.512245	-4.290887	108.677231	39.929279	30.03433	109.165382	39.220762	12.8717215	108.9213065	-73.018496	16.6851085	96.2422215
10.819486	0.186713	104.410278	-16.782383	14.584716	102.534676	38.646172	-4.429223	109.029182	40.088158	29.923607	109.266556	39.367165	12.747192	109.147869	-72.931931	16.42224	95.921483
10.809303	-1.383976	104.64151	-16.652649	14.403492	102.484909	38.823261	-4.611854	109.383537	40.22916	29.780155	109.35788	39.5262105	12.5841505	109.3707085	-72.8315085	16.2228335	95.5991095
10.767378	-2.924024	104.954124	-16.55113	14.209841	102.468727	38.978477	-4.797537	109.80545	40.351574	29.606524	109.408714	39.6650255	12.4044935	109.607082	-72.7672855	16.0151885	95.330372
10.700624	-4.409316	105.316254	-16.379538	14.007751	102.452263	39.142479	-4.972773	110.223854	40.49971	29.405499	109.3349	39.8210945	12.216363	109.779377	-72.5801705	15.799139	95.125149
10.599277	-5.918692	105.631729	-16.234201	13.812084	102.427689	39.302208	-5.153734	110.535194	40.627964	29.212242	109.156967	39.965086	12.029254	109.8460805	-72.433488	15.594914	95.0092975
10.44513	-8.041839	106.018051	-15.968576	13.491823	102.326477	39.571415	-5.35331	110.758438	40.752335	28.933737	108.687355	40.161875	11.7902135	109.7228965	-72.099027	15.1934325	94.9300575
10.319566	-9.32752	106.191925	-15.814835	13.299735	102.233208	39.77179	-5.457089	110.770485	40.789871	28.742159	108.285522	40.2808305	11.642535	109.5280035	-71.9105005	14.956935	94.9384125
10.098285	-10.580558	106.273499	-15.632491	13.110887	102.108826	39.928608	-5.503538	110.713661	40.79744	28.580603	107.798264	40.363024	11.5385325	109.2559625	-71.628006	14.6832415	94.9616895
9.924398	-11.831565	106.27092	-15.476416	12.939292	101.961861	40.096577	-5.549023	110.539482	40.785061	28.449265	107.32019	40.440819	11.450121	108.929836	-71.393651	14.428463	94.993886
9.671127	-12.851924	106.250023	-15.335306	12.796036	101.827263	40.275185	-5.575795	110.349945	40.789761	28.367302	106.915977	40.532473	11.3957535	108.632961	-71.203085	14.1963185	95.021565
9.404813	-13.853952	106.294868	-15.210711	12.618142	101.730934	40.388584	-5.59759	110.279633	40.817619	28.286287	106.582596	40.6031015	11.3443485	108.4311145	-71.0245235	13.8919355	95.0307535
9.05834	-14.765017	106.413864	-15.109131	12.486405	101.667274	40.510941	-5.654775	110.192062	40.845699	28.212187	106.375053	40.67832	11.278706	108.2835575	-70.896582	13.694104	95.0509905
8.611019	-16.144539	106.555489	-15.025862	12.299479	101.634132	40.600735	-5.817689	110.249664	40.907459	28.012394	106.18856	40.754097	11.0973525	108.219112	-70.805821	13.5016055	95.049152
8.248084	-16.954626	106.701149	-14.984067	12.178282	101.641357	40.626949	-5.963274	110.322639	40.94249	27.84948	106.165352	40.7847195	10.943103	108.2439955	-70.7528535	13.413461	95.0387185
7.968718	-17.625565	106.804886	-14.939361	12.087685	101.681427	40.652187	-6.137744	110.43425	40.985985	27.673145	106.227722	40.819086	10.7677005	108.330986	-70.697808	13.4076695	95.031868
7.521397	-18.201485	106.983459	-14.89012	11.963402	101.758316	40.673428	-6.349749	110.579727	41.031311	27.478991	106.388496	40.8523695	10.564621	108.4841115	-70.6326095	13.362183	95.0325205
7.017828	-18.649849	107.136658	-14.831513	11.836019	101.891968	40.667282	-6.581474	110.798645	41.115936	27.307045	106.700897	40.891609	10.3627855	108.749771	-70.554635	13.3092525	95.034165
6.246562	-18.954895	107.394753	-14.810085	11.710005	102.089844	40.710175	-6.854278	111.022186	41.227901	27.117956	107.149574	40.969038	10.131839	109.08588	-70.589208	13.288171	95.093808
5.65242	-19.266861	107.496368	-14.766993	11.540946	102.35376	40.712448	-7.134956	111.353172	41.368805	26.974455	107.773972	41.0406265	9.9197495	109.563572	-70.5746125	13.1621425	95.143948
4.654613	-19.631004	107.706451	-14.690145	11.341114	102.768799	40.747787	-7.595803	111.855606	41.701618	26.736759	108.691345	41.2247025	9.570478	110.2734755	-70.6049925	13.11175	95.2641225
3.89671	-19.771706	107.713272	-14.63601	11.218527	103.015564	40.773613	-7.919247	112.064919	41.923504	26.556873	109.180794	41.3485585	9.318813	110.6228565	-70.6205785	13.118241	95.4082715
3.068428	-19.896492	107.652664	-14.57078	11.104979	103.182327	40.778065	-8.182991	112.190399	42.106892	26.393398	109.503708	41.4424785	9.1052035	110.8470535	-70.5840385	13.1047545	95.5176005
2.223255	-19.871191	107.554581	-14.500273	11.059121	103.319229	40.802994	-8.380417	112.237045	42.217529	26.218451	109.685745	41.5102615	8.919017	110.961395	-70.5108075	13.199225	95.677063
1.313089	-19.81875	107.340324	-14.432284	11.010202	103.423729	40.839611	-8.528728	112.12059	42.254967	26.074329	109.746292	41.547289	8.7728005	110.933441	-70.411857	13.2476035	95.914017
0.35785	-19.69581	107.087387	-14.424435	10.97131	103.52726	40.836678	-8.57096	111.986496	42.274811	26.003477	109.79203	41.5557445	8.7162585	110.889263	-70.4046145	13.2263615	96.165257
-0.664814	-19.580164	106.821358	-14.410607	10.933722	103.646942	40.86964	-8.628189	111.810303	42.287411	25.981066	109.907402	41.5785255	8.6764385	110.8588525	-70.3997395	13.1910055	96.4350315
-2.365666	-19.229668	106.582596	-14.431927	10.878075	103.906235	40.867413	-8.70795	111.674484	42.291668	25.94747	110.08284	41.5795405	8.61976	110.878662	-70.4433945	13.13639	96.933808
-3.579885	-18.987389	106.432297	-14.442889	10.864866	104.129349	40.85376	-8.781275	111.567749	42.284954	25.931767	110.196266	41.569357	8.575246	110.8820075	-70.455135	13.154486	97.3766905
-4.83377	-18.714567	106.296829	-14.435019	10.826883	104.37429	40.848873	-8.821193	111.472855	42.317448	25.908875	110.26075	41.5831605	8.543841	110.8668025	-70.4531985	13.109925	97.8817775
-6.163797	-18.396591	106.308197	-14.434515	10.808919	104.653481	40.85836	-8.875077	111.370148	42.366611	25.87859	110.30426	41.6124855	8.5017565	110.837204	-70.4815155	13.1160815	98.469758
-7.499525	-18.073038	106.281639	-14.443499	10.795992	104.918037	40.879288	-8.927021	111.200806	42.402397	25.878304	110.25325	41.6408425	8.4756415	110.727028	-70.5278405	13.1163425	99.109046
-8.965987	-17.71138	106.250252	-14.423304	10.818096	105.139771	40.885017	-8.962468	110.963631	42.436031	25.888247	110.067078	41.660524	8.4628895	110.5153545	-70.507132	13.1733025	99.7641875
-10.429518	-17.329014	106.250557	-14.379816	10.836388	105.297401	40.864059	-8.939717	110.612633	42.434319	25.909769	109.711906	41.649189	8.485026	110.1622695	-70.408821	13.18775	100.4325325
-12.655931	-16.686161	106.098808	-14.34062	10.939571	105.35247	40.898724	-8.901397	109.801903	42.387455	25.832935	108.727226	41.6430895	8.465769	109.2645645	-70.3243295	13.413373	101.4403755
-14.138612	-16.273029	105.874992	-14.268163	11.004808	105.186462	40.870945	-8.807442	108.993469	42.18132	25.826096	107.759811	41.5261325	8.509327	108.37664	-70.0624585	13.500289	101.996284
-15.580207	-15.757762	105.520203	-14.212586	11.096245	104.86528	40.817005	-8.665659	107.998398	41.840263	25.842051	106.598366	41.328634	8.588196	107.298382	-69.753806	13.604294	102.432178
-17.138981	-15.260707	105.132462	-14.190465	11.219646	104.46154	40.762184	-8.490482	106.982506	41.573654	25.830864	105.303596	41.167919	8.670191	106.143051	-69.548849	13.769101	102.780029
-18.555687	-14.752854	104.726707	-14.202298	11.33731	104.023087	40.666321	-8.277608	105.883751	41.379505	25.855833	104.020569	41.022913	8.7891125	104.95216	-69.427509	13.8855075	103.094014
-20.044863	-14.223656	104.356422	-14.197333	11.410536	103.584076	40.508507	-8.077569	104.773651	41.112751	25.92045	102.784363	40.810629	8.9214405	103.779007	-69.205295	13.8996315	103.389145
-21.458786	-13.716648	104.097771	-14.24081	11.488817	103.223244	40.378651	-7.923152	103.754982	40.761765	25.979078	101.696327	40.570208	9.027963	102.7256545	-69.051828	13.949671	103.7208335
-23.528324	-12.849298	104.033028	-14.283512	11.551291	102.918938	40.130001	-7.632703	102.474869	40.27832	26.097723	100.318375	40.2041605	9.23251	101.396622	-68.7711845	13.870072	104.441254
-24.854603	-12.284599	104.081604	-14.370351	11.646906	102.827179	39.979462	-7.489154	101.81266	39.958843	26.152224	99.593445	39.9691525	9.331535	100.7030525	-68.7098545	13.962277	104.9513055
-26.136187	-11.690596	104.200447	-14.440447	11.69715	102.783188	39.793213	-7.369022	101.239326	39.694683	26.210127	99.004326	39.743948	9.4205525	100.121826	-68.624842	13.9737475	105.44455
-27.241718	-11.149018	104.265381	-14.559992	11.762292	102.774223	39.576973	-7.269915	100.81028	39.445	26.26372	98.55336	39.5109865	9.4969025	99.68182	-68.6309705	14.0276815	105.866626
-28.539398	-10.330698	104.50882	-14.681519	11.829514	102.820465	39.389408	-7.204219	100.531479	39.193508	26.308043	98.291603	39.291458	9.551912	99.411541	-68.654496	14.107116	106.229389
-29.609739	-9.640625	104.660202	-14.839721	11.90624	102.908775	39.207233	-7.136189	100.411842	39.038712	26.406351	98.179718	39.1229725	9.635081	99.29578	-68.8024145	14.177399	106.52177
-30.620974	-8.910273	104.86026	-14.974634	11.971585	103.009369	39.053432	-7.066489	100.354362	38.889496	26.505915	98.156288	38.971464	9.719713	99.255325	-68.920732	14.223457	106.763413
-32.064888	-7.802948	105.025291	-15.150886	12.058595	103.087677	38.851963	-6.976518	100.271545	38.693237	26.625751	98.124466	38.7726	9.8246165	99.1980055	-69.074372	14.2925735	106.9773485
-32.809158	-7.036835	105.072319	-15.236282	12.090442	103.089371	38.750027	-6.923925	100.171364	38.565807	26.683104	98.031212	38.657917	9.8795895	99.101288	-69.130481	14.3012945	107.077454
-33.531445	-6.238582	105.072807	-15.274008	12.104704	103.026901	38.635822	-6.870904	100.015709	38.461998	26.721085	97.869057	38.54891	9.9250905	98.942383	-69.096926	14.2843175	107.111419
-34.217472	-5.446646	104.996422	-15.332717	12.150002	102.878151	38.545631	-6.844625	99.791924	38.368126	26.743137	97.624779	38.4568785	9.949256	98.7083515	-69.1223125	14.350748	107.0479505
-34.846466	-4.612074	104.813675	-15.368276	12.168119	102.652359	38.426331	-6.802814	99.505745	38.27116	26.730854	97.339989	38.3487455	9.96402	98.422867	-69.0852975	14.372218	106.881851
-35.413467	-3.741241	104.504524	-15.419616	12.199996	102.374054	38.293053	-6.747092	99.265717	38.174896	26.753151	97.063232	38.2339745	10.0030295	98.1644745	-69.0732065	14.3969625	106.5836335
-35.819115	-2.817213	104.213692	-15.522682	12.241512	102.133514	38.157471	-6.686629	99.093018	38.072716	26.784151	96.858887	38.1150935	10.048761	97.9759525	-69.1604575	14.434263	106.2910755
-36.431114	-1.445499	103.800537	-15.706316	12.300694	101.817825	37.943523	-6.608084	98.95359	37.902969	26.878824	96.777748	37.923246	10.13537	97.865669	-69.335878	14.466018	105.769981
-36.711094	-0.499294	103.535843	-15.864515	12.289089	101.711319	37.801056	-6.539252	98.976395	37.795002	26.949152	96.872818	37.798029	10.20495	97.9246065	-69.527059	14.373228	105.4980315
-37.001865	0.519963	103.280853	-16.026676	12.307959	101.647743	37.683273	-6.483917	99.060127	37.684361	27.046177	97.100136	37.683817	10.28113	98.0801315	-69.737169	14.334788	105.2153545
-37.179859	1.554266	103.072998	-16.211391	12.33019	101.615234	37.567459	-6.426761	99.228897	37.57246	27.136904	97.470627	37.5699595	10.3550715	98.349762	-69.9927415	14.3053085	104.880706
-37.351799	2.613299	102.938629	-16.412466	12.311478	101.68898	37.476231	-6.39328	99.597183	37.422195	27.26376	98.195999	37.449213	10.43524	98.896591	-70.274145	14.187716	104.481369
-37.413643	3.665572	102.866348	-16.618937	12.296013	101.981377	37.431911	-6.430862	100.449524	37.310036	27.441883	99.572243	37.3709735	10.5055105	100.0108835	-70.6088475	14.0865155	103.9518705
-37.507778	4.790134	102.959381	-16.865469	12.221987	102.570137	37.500526	-6.567588	101.800308	37.537827	27.604029	101.394119	37.5191765	10.5182205	101.5972135	-71.2501145	13.9257535	103.5430605
-37.601765	6.501706	103.501007	-17.112598	12.113256	103.756264	37.644218	-6.808461	104.263519	38.137802	27.738323	104.090431	37.89101	10.464931	104.176975	-72.116206	13.761581	103.335553
-37.56591	7.666112	103.960609	-17.14962	12.100974	104.533195	37.794571	-6.898096	105.816338	38.385136	27.697702	105.54097	38.0898535	10.399803	105.678654	-72.3890935	13.802145	103.387736
-37.528996	8.885505	104.351791	-17.145134	12.1391	105.185303	38.029678	-6.9442	107.010986	38.636379	27.661139	106.588806	38.3330285	10.3584695	106.799896	-72.6232965	13.9197305	103.57071
-37.481781	10.10532	104.589554	-17.030657	12.163492	105.569923	38.193348	-7.016124	107.760742	38.90591	27.61097	107.143723	38.549629	10.297423	107.4522325	-72.610943	14.029561	103.6876135
-37.441574	11.337033	104.671646	-16.859423	12.155009	105.680069	38.360821	-7.106067	108.042992	39.138317	27.478874	107.223404	38.749569	10.1864035	107.633198	-72.468415	14.1236145	103.72694
-37.391712	12.573664	104.531517	-16.633379	12.10832	105.550812	38.549675	-7.225455	107.980179	39.334599	27.331261	106.984558	38.942137	10.052903	107.4823685	-72.208895	14.163737	103.6192555
-37.328449	13.808146	104.250992	-16.386009	12.021744	105.259323	38.693775	-7.303865	107.554153	39.518078	27.194141	106.508484	39.1059265	9.945138	107.0313185	-71.8779445	14.09835	103.4873275
-37.296291	15.662125	103.794739	-16.082481	11.91495	104.701385	38.88884	-7.337703	106.609467	39.702129	27.013672	105.495117	39.2954845	9.8379845	106.052292	-71.4604465	13.9919155	103.350478
-37.277237	16.967726	103.621277	-15.908774	11.79666	104.395256	39.04504	-7.259253	105.745316	39.714554	27.03231	104.861176	39.379797	9.8865285	105.303246	-71.197345	13.7067915	103.487266
-37.335346	18.245502	103.670166	-15.806058	11.676238	104.176422	39.041275	-7.068784	104.703484	39.682026	27.123934	104.089996	39.3616505	10.027575	104.39674	-70.9737665	13.324901	103.956104
-37.397545	19.50952	104.013527	-15.76804	11.594279	104.045044	39.017448	-6.836882	103.506378	39.468418	27.243979	103.248177	39.242933	10.2035485	103.3772775	-70.779013	12.9850095	104.7128105
-37.383984	20.85191	104.436646	-15.755874	11.560949	103.978027	38.88097	-6.561164	102.209457	39.198963	27.445967	102.39843	39.0399665	10.4424015	102.3039435	-70.5517145	12.6794965	105.6521105
-37.374866	22.16873	104.949501	-15.765287	11.580771	103.934967	38.70451	-6.235693	100.981071	38.902782	27.708069	101.473869	38.803646	10.736188	101.22747	-70.33422	12.425354	106.642464
-37.396233	23.461	105.417404	-15.83606	11.617512	103.840401	38.457523	-5.92101	99.711845	38.547966	27.947632	100.675072	38.5027445	11.013311	100.1934585	-70.1748645	12.221713	107.4873435
-37.199013	25.357294	105.906998	-16.000172	11.702233	103.559708	37.994003	-5.457584	98.069847	37.934746	28.252909	99.582581	37.9643745	11.3976625	98.826214	-69.9647185	12.0068035	108.293202
-37.071098	26.635126	106.037735	-16.169056	11.75947	103.303864	37.663876	-5.187241	97.078323	37.57909	28.446367	99.003677	37.621483	11.629563	98.041	-69.959595	11.889377	108.566728
-36.877892	27.824043	106.055496	-16.379183	11.840962	102.962967	37.312199	-4.931477	96.337105	37.246479	28.653887	98.554703	37.279339	11.861205	97.445904	-70.037705	11.820719	108.48003
-36.54567	28.985437	105.950073	-16.611418	11.879507	102.641045	37.063332	-4.71973	95.786705	36.926388	28.836504	98.321022	36.99486	12.058387	97.0538635	-70.217696	11.700627	108.2282265
-36.205021	30.107042	105.748856	-16.877447	11.940436	102.334961	36.820957	-4.507687	95.42131	36.696289	29.010513	98.231384	36.758623	12.251413	96.826347	-70.513517	11.629459	107.843575
-35.819271	31.184378	105.521584	-17.120152	12.013377	102.019051	36.645962	-4.383395	95.253822	36.49189	29.153091	98.202011	36.568926	12.384848	96.7279165	-70.80923	11.641906	107.3101855
-35.296757	32.185005	105.287788	-17.358776	12.078649	101.811203	36.514999	-4.267501	95.266953	36.284882	29.259544	98.259644	36.3999405	12.4960215	96.7632985	-71.1174925	11.6612765	106.8591075
-34.417118	33.611061	104.93277	-17.68358	12.14076	101.699661	36.383308	-4.172075	95.559227	36.004642	29.397423	98.441261	36.193975	12.612674	97.000244	-71.561135	11.668846	106.399078
-33.771713	34.474174	104.66925	-17.875719	12.147551	101.627792	36.332436	-4.148052	95.847664	35.869209	29.452211	98.634064	36.1008225	12.6520795	97.240864	-71.8522605	11.6430225	106.01472
-33.009464	35.316814	104.281151	-18.075338	12.196856	101.495186	36.295292	-4.144686	96.23407	35.78479	29.439407	98.883049	36.040041	12.6473605	97.5585595	-72.190717	11.7463515	105.4318125
-32.202862	36.088707	103.7117	-18.280338	12.210698	101.242676	36.277485	-4.240447	96.678635	35.750183	29.378239	99.239799	36.013834	12.568896	97.959217	-72.57451	11.8525	104.526135
-31.339729	36.835567	103.068054	-18.497238	12.241437	100.905899	36.253239	-4.365252	97.167412	35.754742	29.302773	99.703667	36.0039905	12.4687605	98.4355395	-72.9984665	12.0141135	103.3762585
-30.619637	37.615639	102.564835	-18.707319	12.193622	100.506142	36.172943	-4.53377	97.635567	35.768997	29.18289	100.25058	35.97097	12.32456	98.9430735	-73.385608	12.062684	102.0692105
-29.476341	38.162239	101.970963	-18.986942	12.186024	100.169846	36.036415	-4.691981	98.055618	35.788284	29.057846	100.84655	35.9123495	12.1829325	99.451084	-73.8862335	12.1891155	100.888608
-27.99193	39.010597	101.570419	-19.325157	12.186743	99.690834	35.818638	-4.825559	98.601707	35.816101	28.996668	101.612961	35.8173695	12.0855545	100.107334	-74.4676835	12.2879315	99.274334
-27.042557	39.535072	101.522537	-19.522829	12.193676	99.447563	35.674332	-4.873428	98.767975	35.794811	28.971109	102.040436	35.7345715	12.0488405	100.4042055	-74.7802295	12.3385115	98.4909205
-26.160717	40.015656	101.570633	-19.747454	12.215069	99.253616	35.50539	-4.819319	98.889153	35.737877	29.017139	102.364174	35.6216335	12.09891	100.6266635	-75.1165415	12.331228	97.8805685
-25.12849	40.38509	101.707901	-19.933449	12.293599	99.19989	35.358379	-4.720592	98.884796	35.638962	29.088514	102.5578	35.4986705	12.183961	100.721298	-75.3655685	12.403237	97.678482
-24.20203	40.758617	101.983002	-20.080379	12.411666	99.214516	35.209888	-4.553618	98.88324	35.5116	29.224047	102.731026	35.360744	12.3352145	100.807133	-75.521502	12.4881175	97.621899
-23.181072	41.006832	102.152046	-20.222046	12.547618	99.275497	35.102188	-4.386583	98.93856	35.388264	29.372982	102.898422	35.245226	12.4931995	100.918491	-75.689318	12.6020365	97.632503
-22.180264	41.192436	102.367554	-20.382261	12.675471	99.363831	35.016975	-4.209814	99.010582	35.298176	29.522577	103.065514	35.1575755	12.6563815	101.038048	-75.9220975	12.6945605	97.689614
-20.709696	41.382019	102.664658	-20.594572	12.866686	99.503891	34.891148	-4.007178	99.213531	35.163414	29.709764	103.358116	35.027281	12.851293	101.2858235	-76.216425	12.882079	97.7219585
-19.737587	41.42794	102.868141	-20.723555	13.007863	99.604019	34.80748	-3.886279	99.372536	35.096035	29.803312	103.62085	34.9517575	12.9585165	101.496693	-76.3988675	13.0572095	97.711345
-18.765644	41.358459	103.08049	-20.865116	13.105659	99.729362	34.770466	-3.798944	99.566948	35.072433	29.917225	103.888809	34.9214495	13.0591405	101.7278785	-76.6516815	13.1521775	97.7308455
-17.752377	41.228775	103.240456	-20.948002	13.211942	99.83976	34.730019	-3.714604	99.780899	35.044662	29.993773	104.193268	34.8873405	13.1395845	101.9870835	-76.7833445	13.2842995	97.6924365
-16.75469	41.016659	103.407684	-21.023079	13.309155	99.953758	34.718914	-3.662933	100.002205	35.059593	30.059835	104.498566	34.8892535	13.198451	102.2503855	-76.9354115	13.419859	97.6571305
-15.768732	40.778797	103.606461	-21.055872	13.365704	100.089539	34.718807	-3.628125	100.259445	35.092552	30.110668	104.804955	34.9056795	13.2412715	102.5322	-77.0174235	13.4901365	97.646878
-14.803977	40.426125	103.766487	-21.077696	13.447582	100.26001	34.750969	-3.639212	100.478531	35.13554	30.139154	105.097435	34.9432545	13.249971	102.787983	-77.0986465	13.645193	97.732037
-13.28453	39.735527	103.973564	-21.095211	13.503345	100.415215	34.78627	-3.614297	100.786926	35.208035	30.197985	105.521011	34.9971525	13.291844	103.1539685	-77.1875745	13.714846	97.6764615
-12.264396	39.196987	104.126358	-21.04706	13.526737	100.58551	34.896667	-3.626964	100.937103	35.297607	30.215437	105.785393	35.097137	13.2942365	103.361248	-77.191257	13.7592375	97.809772
-11.22684	38.595436	104.280945	-21.026377	13.547881	100.680832	34.953342	-3.604506	101.12886	35.407784	30.258686	106.025375	35.180563	13.32709	103.5771175	-77.233317	13.768672	97.7845465
-10.165404	37.896	104.376648	-20.963816	13.572613	100.807381	35.03627	-3.600342	101.331642	35.522003	30.295238	106.262444	35.2791365	13.347448	103.797043	-77.2067685	13.797778	97.817719
-9.126637	37.154476	104.415878	-20.912275	13.59407	100.928329	35.179379	-3.588258	101.476578	35.626759	30.342754	106.48838	35.403069	13.377248	103.982479	-77.227619	13.810892	97.874179
-8.060695	36.348701	104.335892	-20.882292	13.630685	100.934967	35.243149	-3.596447	101.716866	35.711727	30.377367	106.647316	35.477438	13.39046	104.182091	-77.242022	13.87091	97.687843
-6.976995	35.481453	104.127525	-20.854088	13.71437	100.922462	35.340839	-3.609316	101.940628	35.770344	30.42231	106.725563	35.5555915	13.406497	104.3330955	-77.2637675	14.022243	97.5118285
-5.395582	34.06971	103.598488	-20.811255	13.809368	100.702751	35.436192	-3.63601	102.294327	35.824753	30.457369	106.726852	35.6304725	13.4106795	104.5105895	-77.2529825	14.2080565	96.8949125
-4.286037	33.043633	103.144455	-20.784981	13.9104	100.467911	35.500923	-3.675197	102.555214	35.859352	30.462139	106.672096	35.6801375	13.393471	104.613655	-77.2500995	14.427329	96.322167
-3.20605	31.984472	102.637184	-20.726248	14.022279	100.201653	35.571091	-3.72334	102.80809	35.875565	30.467293	106.624046	35.723328	13.3719765	104.716068	-77.175824	14.6725815	95.687238
-2.155639	30.835676	102.212883	-20.684811	14.109555	99.931747	35.63271	-3.773668	103.100334	35.915707	30.457708	106.598389	35.7742085	13.34202	104.8493615	-77.1438305	14.87709	95.0141325
-1.093486	29.642612	101.933899	-20.595928	14.145267	99.733322	35.708229	-3.867952	103.450287	35.958061	30.408144	106.677559	35.833145	13.270096	105.063923	-77.025001	15.020438	94.402721
-0.032726	28.420773	101.789406	-20.488783	14.185725	99.61541	35.787891	-3.950084	103.918793	35.989628	30.346161	106.906929	35.8887595	13.1980385	105.412861	-76.8663255	15.1734115	93.817959
0.966132	27.14962	101.82972	-20.363579	14.174895	99.602234	35.865284	-4.073697	104.553894	36.11948	30.288059	107.358147	35.992382	13.107181	105.9560205	-76.71954	15.242609	93.2484475
2.450482	25.182013	102.462456	-20.264359	14.134579	99.880379	36.026077	-4.287945	106.189957	36.40181	30.23094	108.784126	36.2139435	12.9714975	107.4870415	-76.7426615	15.2976605	92.2737165
3.300513	23.837742	103.438995	-20.228449	14.092944	100.427757	36.256706	-4.514721	107.810295	36.711998	30.217098	110.420647	36.484352	12.8511885	109.115471	-76.94125	15.3346995	91.740043
4.057841	22.499922	104.805946	-20.215309	14.035453	101.208405	36.476917	-4.762797	109.713531	37.105907	30.198631	112.309433	36.791412	12.717917	111.011482	-77.22203	15.352989	91.405328
4.727716	21.112371	106.194984	-20.192131	13.952355	102.013985	36.657238	-5.019674	111.504852	37.493465	30.087906	113.972137	37.0753515	12.534116	112.7384945	-77.4596135	15.370594	91.2894755
5.353325	19.750166	107.242371	-20.102573	13.891154	102.53904	36.727806	-5.200552	112.884537	37.728329	29.972925	115.240585	37.2280675	12.3861865	114.062561	-77.4332135	15.3961215	91.015519
5.967554	18.447512	107.826843	-19.981783	13.895576	102.775833	36.820915	-5.308076	113.86396	37.869816	29.919836	116.027855	37.3453655	12.30588	114.9459075	-77.3089315	15.485272	90.6057585
6.469016	17.143784	108.154037	-19.803877	13.932843	102.880989	36.976212	-5.317906	114.43943	38.058685	29.956488	116.397964	37.5174485	12.319291	115.418697	-77.1252025	15.546395	90.343281
7.159182	15.1895	108.126282	-19.458319	13.915652	102.810394	37.302597	-5.238142	114.595352	38.359543	30.005768	116.264809	37.83107	12.383813	115.4300805	-76.747708	15.447491	90.1907075
7.542577	13.885646	107.830238	-19.202112	13.882149	102.637909	37.556873	-5.225933	114.355133	38.538715	30.036604	115.977371	38.047794	12.4053355	115.166252	-76.452018	15.3589625	90.109566
7.774601	12.564191	107.486053	-18.931753	13.845684	102.444145	37.807838	-5.19066	114.08181	38.752808	30.052355	115.539001	38.280323	12.4308475	114.8104055	-76.143829	15.2605205	90.0778845
7.922231	11.254742	107.178261	-18.674711	13.829883	102.313614	38.047073	-5.154441	113.810852	38.954803	30.077902	115.179932	38.500938	12.4617305	114.495392	-75.85036	15.1980355	90.131836
7.958996	9.941671	106.930923	-18.423244	13.802942	102.234009	38.307224	-5.143115	113.615814	39.152222	30.075613	114.844322	38.729723	12.466249	114.230068	-75.576211	15.139635	90.23795
7.836901	8.621875	106.732117	-18.210312	13.749494	102.20417	38.517052	-5.14855	113.431892	39.336632	30.039566	114.584663	38.926842	12.445508	114.0082775	-75.347466	15.05348	90.4000625
7.670671	7.229458	106.510506	-18.019421	13.703698	102.176727	38.709827	-5.221882	113.28714	39.526981	29.968994	114.299202	39.118404	12.373556	113.793171	-75.157246	15.03384	90.560283
7.186588	5.25103	106.22065	-17.792604	13.663901	102.203537	38.890965	-5.27959	113.097176	39.759914	29.890636	113.850723	39.3254395	12.305523	113.4739495	-74.9106475	15.022279	90.9331245
6.724284	3.875176	106.068756	-17.643976	13.611219	102.246796	39.047363	-5.321614	112.968407	39.900925	29.836555	113.562035	39.474144	12.2574705	113.265221	-74.762096	14.9649675	91.228371
6.190713	2.487806	105.914429	-17.487112	13.550578	102.328003	39.190659	-5.379194	112.820747	40.032391	29.786045	113.225449	39.611525	12.2034255	113.023098	-74.585749	14.8977305	91.632908
5.568284	1.17517	105.820755	-17.315184	13.490398	102.471748	39.343697	-5.395504	112.698685	40.142704	29.713837	112.87323	39.7432005	12.1591665	112.7859575	-74.3735685	14.8216295	92.1575385
4.85883	-0.18489	105.780197	-17.140207	13.431109	102.673546	39.531109	-5.440301	112.584389	40.257637	29.685072	112.556442	39.894373	12.1223855	112.5704155	-74.174787	14.7398325	92.7766765
4.065928	-1.535574	105.773834	-16.966661	13.368259	102.930786	39.718067	-5.444213	112.503113	40.403004	29.661953	112.218033	40.0605355	12.10887	112.360573	-73.9938575	14.627648	93.500999
3.198414	-2.817194	105.879616	-16.793514	13.323453	103.238556	39.941563	-5.475521	112.484062	40.521435	29.606209	111.941574	40.231499	12.065344	112.212818	-73.818527	14.581562	94.264294
1.769443	-4.816693	106.08313	-16.58148	13.194954	103.738487	40.195351	-5.47983	112.438988	40.686424	29.540644	111.55864	40.4408875	12.030407	111.998814	-73.6038475	14.359501	95.47816
0.733752	-6.057112	106.322289	-16.494455	13.139386	104.047203	40.302036	-5.509679	112.433533	40.747223	29.49287	111.332726	40.5246295	11.9915955	111.8831295	-73.5135395	14.2871765	96.2112765
-0.324839	-7.334465	106.48317	-16.445211	13.067346	104.348305	40.366123	-5.473469	112.39827	40.762127	29.458853	111.084625	40.564125	11.992692	111.7414475	-73.454547	14.142	96.9551625
-1.4818	-8.544175	106.67231	-16.414337	13.018984	104.651939	40.437847	-5.488279	112.360954	40.755424	29.432213	110.854614	40.5966355	11.971967	111.607784	-73.4253095	14.066001	97.696094
-2.640105	-9.738358	106.858063	-16.347862	12.947059	104.930496	40.490372	-5.519947	112.293228	40.739269	29.410685	110.633217	40.6148205	11.945369	111.4632225	-73.3105445	13.948749	98.3977695
-3.825362	-10.929255	107.072624	-16.294353	12.874131	105.27047	40.544899	-5.535549	112.169662	40.743919	29.342588	110.291306	40.644409	11.9035195	111.230484	-73.233115	13.8447425	99.310456
-5.029047	-12.08488	107.340179	-16.202864	12.779231	105.653954	40.606926	-5.608897	111.988792	40.753395	29.247192	109.938286	40.6801605	11.8191475	110.963539	-73.0858885	13.7393145	100.344369
-6.87634	-13.690175	107.884666	-15.996448	12.636733	106.361198	40.776367	-5.625654	111.570168	40.713402	29.058928	109.085777	40.7448845	11.716637	110.3279725	-72.7377805	13.556829	102.3944235
-8.085246	-14.654883	108.493744	-15.796387	12.571793	106.893333	40.921547	-5.640179	111.219704	40.621532	28.915411	108.289597	40.7715395	11.637616	109.7546505	-72.3643135	13.50597	104.0320155
-9.272346	-15.572253	109.180626	-15.57022	12.551838	107.383453	41.110203	-5.606835	110.784386	40.466778	28.790464	107.394371	40.7884905	11.5918145	109.0893785	-71.9289305	13.5118615	105.6775275
-10.412463	-16.402252	109.923592	-15.346291	12.546973	107.794662	41.285133	-5.59686	110.340309	40.266701	28.679684	106.337204	40.775917	11.541412	108.3387565	-71.468499	13.552534	107.2505675
-11.515517	-17.165327	110.739861	-15.109691	12.570782	108.148285	41.407738	-5.540386	109.859589	39.995399	28.55962	105.108879	40.7015685	11.509617	107.484234	-70.9209505	13.631947	108.812336
-12.536186	-17.843885	111.64547	-14.907871	12.581889	108.402397	41.492493	-5.472742	109.419296	39.605755	28.459877	103.892433	40.549124	11.4935675	106.6558645	-70.364866	13.6702105	110.1489295
-13.465693	-18.401209	112.603149	-14.753858	12.613811	108.651772	41.567413	-5.380141	109.057747	39.26902	28.340166	102.766731	40.4182165	11.4800125	105.912239	-69.9259325	13.7476095	111.391305
-14.684587	-19.081167	114.10527	-14.634716	12.56254	108.966255	41.680595	-5.286418	108.832634	38.835449	28.177029	101.508499	40.258022	11.4453055	105.1705665	-69.527454	13.6797745	112.7619435
-15.227617	-19.48274	114.916168	-14.648947	12.467504	109.166206	41.729763	-5.294419	108.798561	38.590305	27.998348	100.919022	40.160034	11.3519645	104.8587915	-69.457928	13.5830435	113.4736205
-16.025434	-19.655365	115.659225	-14.663245	12.313866	109.313416	41.74432	-5.341587	108.875847	38.365387	27.788103	100.483765	40.0548535	11.223258	104.679806	-69.3813435	13.404474	113.947026
-16.55961	-19.844072	116.237129	-14.700808	12.140228	109.433723	41.77095	-5.44872	108.999229	38.193394	27.58886	100.245605	39.982172	11.07007	104.622417	-69.383788	13.210386	114.245029
-17.026346	-19.947968	116.651443	-14.747131	11.910512	109.496674	41.772652	-5.594182	109.093178	38.138378	27.364531	100.078735	39.955515	10.8851745	104.5859565	-69.449777	12.9358495	114.4073915
-17.393517	-19.894329	116.866539	-14.780474	11.66989	109.532356	41.746666	-5.759923	109.216461	38.080086	27.130184	99.979706	39.913376	10.6851305	104.5980835	-69.474324	12.6546495	114.4666285
-17.713074	-19.693535	116.956314	-14.822117	11.451649	109.543106	41.717972	-5.919111	109.245338	38.041962	26.921427	99.930527	39.879967	10.501158	104.5879325	-69.524201	12.40214	114.4982795
-18.055765	-19.119545	116.848099	-14.903823	11.184682	109.511803	41.629974	-6.128598	109.332466	37.987022	26.680302	99.909882	39.808498	10.275852	104.621174	-69.616144	12.093512	114.402432
-18.17919	-18.499842	116.591415	-14.987406	11.044201	109.465286	41.579315	-6.233688	109.294495	37.943512	26.566229	99.955025	39.7614135	10.1662705	104.62476	-69.7362255	11.9221315	114.305812
-18.320448	-17.695442	116.221405	-15.100251	10.932651	109.422073	41.482304	-6.328764	109.268173	37.881744	26.514545	100.027725	39.682024	10.0928905	104.647949	-69.882526	11.7724115	114.196197
-18.353987	-16.710161	115.776527	-15.227167	10.859625	109.337845	41.406563	-6.413859	109.161613	37.808929	26.493856	100.167107	39.607746	10.0399985	104.66436	-70.06208	11.6792515	114.01133
-18.293819	-15.599629	115.123413	-15.368085	10.786073	109.202515	41.261295	-6.494298	109.134125	37.75732	26.493601	100.455475	39.5093075	9.9996515	104.7948	-70.2454775	11.5724945	113.61023
-18.244192	-14.299048	114.272285	-15.534359	10.712676	109.055153	41.054909	-6.551448	109.203506	37.7952	26.491589	100.983391	39.4250545	9.9700705	105.0934485	-70.4937725	11.4552815	113.0168575
-18.18206	-12.859689	113.368835	-15.746612	10.662251	108.924904	40.878872	-6.676527	109.308479	37.868343	26.616404	101.917336	39.3736075	9.9699385	105.6129075	-70.8668315	11.3545635	112.2369005
-17.942289	-10.451109	111.689819	-16.14871	10.534299	108.77317	40.574482	-6.957682	109.656128	38.248848	26.882854	103.855217	39.411665	9.962586	106.7556725	-71.709085	11.106012	110.7906675
-17.81201	-8.616133	110.652092	-16.442686	10.503833	108.69548	40.297169	-7.157107	109.861542	38.53191	27.02817	105.277023	39.4145395	9.9355315	107.5692825	-72.2999115	11.0721345	109.8216775
-17.581659	-6.655442	109.636856	-16.743418	10.494382	108.617317	40.006565	-7.320865	110.036911	38.799362	27.137142	106.524948	39.4029635	9.9081385	108.2809295	-72.8897995	11.0806255	108.9537045
-17.391676	-4.592277	108.74826	-17.068722	10.54729	108.452927	39.700233	-7.459176	110.032234	38.971489	27.198708	107.646492	39.335861	9.869766	108.839363	-73.473305	11.224814	108.066491
-17.127844	-2.411716	107.931725	-17.368906	10.696867	108.178886	39.336578	-7.514718	109.884766	38.981277	27.203194	108.454025	39.1589275	9.844238	109.1693955	-73.8967395	11.549496	107.1883765
-16.96751	-0.219897	107.275978	-17.636232	10.938315	107.840431	38.998589	-7.494678	109.573212	38.995094	27.205164	108.940613	38.9968415	9.855243	109.2569125	-74.2693055	12.021387	106.4239495
-16.744982	2.018489	106.682381	-17.864401	11.181339	107.433556	38.702431	-7.391176	109.15139	38.900753	27.295029	109.17627	38.801592	9.9519265	109.16383	-74.530394	12.4107515	105.703282
-16.497211	5.378369	106.011749	-18.199465	11.731764	106.968033	38.310101	-7.045803	108.629227	38.697021	27.591742	109.34079	38.503561	10.2729695	108.9850085	-74.902491	13.1905585	104.9510575
-16.334215	7.566339	105.846466	-18.358097	12.04829	106.763115	38.113331	-6.8163	108.433876	38.573868	27.83956	109.495995	38.3435995	10.51163	108.9649355	-75.0597935	13.58495	104.5612945
-16.187483	9.49431	105.950523	-18.550768	12.32847	106.657425	37.938259	-6.647998	108.362999	38.491936	28.005236	109.647545	38.2150975	10.678619	109.005272	-75.3166335	13.978321	104.309578
-15.842783	10.24459	106.643555	-18.900816	12.304942	106.405853	37.773739	-6.571771	108.35421	38.419868	28.108776	109.842064	38.0968035	10.7685025	109.098137	-75.8984355	13.8413815	103.713569
-15.842783	10.24459	106.643555	-18.81163	12.645343	106.519936	37.594803	-6.560291	108.411682	38.386803	28.138655	110.053467	37.990803	10.789182	109.2325745	-75.614063	14.501504	103.8072975
-15.417539	10.381985	105.77507	-18.832891	12.418425	106.597221	37.44854	-6.606537	108.485519	38.384914	28.138008	110.262321	37.916727	10.7657355	109.37392	-75.582509	14.0711145	103.820522
-15.294168	11.116867	106.495346	-19.062899	12.824599	106.395355	37.315834	-6.637806	108.534492	38.362679	28.124159	110.441528	37.8392565	10.7431765	109.48801	-75.9650545	14.9060215	103.3027
-14.885437	11.644279	105.769005	-19.179783	12.920493	106.26873	37.124546	-6.706271	108.510086	38.293663	28.075415	110.556007	37.7091045	10.684572	109.5330465	-76.0686705	15.156414	103.0044135
-14.758528	11.887691	106.182014	-19.214283	12.972193	106.166351	37.045002	-6.734321	108.480789	38.274239	28.036037	110.535347	37.6596205	10.650858	109.508068	-76.0881865	15.293528	102.824634
-14.598985	12.125113	105.857407	-19.252268	13.070745	106.02018	36.987053	-6.742266	108.447945	38.249317	28.031025	110.465729	37.618185	10.6443795	109.456837	-76.122721	15.4971105	102.583523
-14.513286	12.287157	105.630562	-19.273836	13.121225	105.843033	36.932598	-6.740472	108.401512	38.188629	28.026226	110.345436	37.5606135	10.642877	109.373474	-76.1082855	15.599573	102.312592
-14.486294	12.308517	105.445145	-19.322092	13.184248	105.675827	36.854652	-6.756562	108.329926	38.133369	27.99021	110.19857	37.4940105	10.616824	109.264248	-76.1381945	15.751672	102.087406
-14.465098	12.339039	105.317184	-19.360052	13.206063	105.542824	36.793884	-6.776729	108.249214	38.057922	27.962145	110.043442	37.425903	10.592708	109.146328	-76.146007	15.819418	101.93932
-14.446131	12.392675	105.019714	-19.403631	13.229166	105.474403	36.722565	-6.816053	108.157539	38.007511	27.934052	109.876701	37.365038	10.5589995	109.01712	-76.1723	15.8993325	101.931686
-14.550173	12.386567	105.01075	-19.431311	13.234198	105.38353	36.642353	-6.849598	107.914719	37.897243	27.87064	109.532974	37.269798	10.510521	108.7238465	-76.13242	15.957875	102.0432135
-14.654726	12.430267	104.979965	-19.459499	13.247326	105.312576	36.592216	-6.845673	107.728645	37.78989	27.863049	109.223221	37.191053	10.508688	108.475933	-76.110051	15.985964	102.149219
-14.832815	12.506731	104.702698	-19.457811	13.265326	105.191353	36.5425	-6.82741	107.475571	37.695358	27.846989	108.820305	37.118929	10.5097895	108.147938	-76.034551	16.0208625	102.234768
-14.943618	12.494695	104.449692	-19.463808	13.283081	105.046082	36.502529	-6.806597	107.17524	37.564922	27.862892	108.405411	37.0337255	10.5281475	107.7903255	-75.9613415	16.0380145	102.3018385
-15.195335	12.516119	104.311928	-19.48184	13.319105	104.874107	36.468189	-6.789111	106.918373	37.447445	27.863482	107.997261	36.957817	10.5371855	107.457817	-75.921497	16.1010245	102.290397
-15.433712	12.550558	104.064575	-19.487946	13.334131	104.66552	36.4328	-6.76543	106.735863	37.34396	27.868038	107.621887	36.88838	10.551304	107.178875	-75.864272	16.116958	102.152165
-15.707829	12.516449	103.743996	-19.487579	13.353139	104.416763	36.387581	-6.740093	106.617035	37.016277	27.988842	107.427895	36.701929	10.6243745	107.022465	-75.677087	16.0819035	101.811061
-15.738223	12.099486	103.405693	-19.473221	13.407944	103.944649	36.379349	-6.708185	106.545174	36.934719	28.027052	107.170937	36.657034	10.6594335	106.8580555	-75.603476	16.1564545	101.0312425
-15.67404	12.038082	103.094551	-19.492834	13.448691	103.601746	36.385113	-6.682802	106.583176	36.909756	28.092007	107.112099	36.6474345	10.7046025	106.8476375	-75.6331025	16.1927795	100.3558545
-15.712754	12.323447	102.64447	-19.49205	13.490764	103.26606	36.375412	-6.640963	106.605484	36.907772	28.15308	107.097717	36.641592	10.7560585	106.8516005	-75.625692	16.2254695	99.6805195
-15.702027	12.246196	102.340424	-19.482513	13.574846	102.953148	36.39782	-6.586143	106.62236	36.929001	28.218281	107.137299	36.6634105	10.816069	106.8798295	-75.6284365	16.333623	99.0264665
-15.684603	11.839205	102.121613	-19.472576	13.619307	102.641296	36.41568	-6.517921	106.59697	36.963608	28.301334	107.230888	36.689644	10.8917065	106.913929	-75.634796	16.3469075	98.368663
-15.760249	11.795187	101.867081	-19.444408	13.653846	102.382172	36.421997	-6.431773	106.540123	37.021206	28.411203	107.395157	36.7216015	10.989715	106.96764	-75.6104175	16.317977	97.796704
-15.892114	11.774087	101.676598	-19.296728	13.382732	102.338516	36.485256	-6.342772	106.456032	37.089802	28.528959	107.600769	36.787529	11.0930935	107.0284005	-75.380985	15.6723705	97.6486315
-16.119408	11.694086	101.561714	-19.24324	13.475847	102.230309	36.555149	-6.137352	106.2929	37.424545	28.669027	107.901894	36.989847	11.2658375	107.097397	-75.476327	15.6858565	97.363221
-16.182388	11.605358	101.507256	-19.210663	13.530707	102.19352	36.628139	-6.007815	106.098152	37.527069	28.815895	108.143532	37.077604	11.40404	107.120842	-75.49893	15.657374	97.266198
-16.233973	11.508715	101.445999	-19.17148	13.614548	102.124763	36.671379	-5.84598	105.854973	37.595158	28.977314	108.321365	37.1332685	11.565667	107.088169	-75.4762285	15.663429	97.161357
-16.332739	11.400545	101.26561	-19.136448	13.626307	102.089966	36.68626	-5.683428	105.584351	37.635345	29.130569	108.390633	37.1608025	11.7235705	106.987492	-75.4336985	15.5290435	97.19244
-16.579308	11.638585	100.939354	-19.254963	14.26123	101.72924	36.685841	-5.505399	105.29467	37.63623	29.279032	108.35923	37.1610355	11.8868165	106.82695	-75.6709615	16.6356435	96.63153
-16.74865	11.521383	100.747787	-19.224613	14.415418	101.605347	36.66869	-5.329733	105.067589	37.632996	29.450247	108.211685	37.150843	12.060257	106.639637	-75.600069	16.770579	96.571057
-16.898777	11.326024	100.618851	-19.190968	14.646866	101.49131	36.68927	-5.18141	104.819443	37.635429	29.612238	108.07962	37.1623495	12.215414	106.4495315	-75.5442855	17.078318	96.5330885
-17.173925	10.882492	100.431648	-19.110893	14.901187	101.407913	36.666767	-4.972404	104.620132	37.681435	29.800394	107.877014	37.174101	12.413995	106.248573	-75.395887	17.388379	96.567253
-17.467707	10.503284	100.339935	-19.041693	15.064509	101.386787	36.687737	-4.856323	104.543182	37.724102	29.903702	107.757034	37.2059195	12.5236895	106.150108	-75.2893055	17.6053285	96.623466
-17.753439	10.070712	100.235809	-18.968893	15.179881	101.38353	36.728771	-4.726367	104.563866	37.761959	30.034575	107.675598	37.245365	12.654104	106.119732	-75.183151	17.705658	96.647328
-18.063951	9.562061	100.228928	-18.869467	15.298841	101.414635	36.830742	-4.602068	104.605209	37.82568	30.166191	107.602135	37.328211	12.7820615	106.103672	-75.067145	17.8156205	96.725598
-18.385902	9.040818	100.220398	-18.766994	15.396825	101.434006	36.954887	-4.473235	104.685356	37.898479	30.315914	107.508293	37.426683	12.9213395	106.0968245	-74.960671	17.8723105	96.7711875
-18.710672	8.483775	100.234688	-18.64257	15.467203	101.443039	37.09697	-4.350273	104.778816	37.960251	30.461857	107.34967	37.5286105	13.055792	106.064243	-74.8137505	17.878614	96.821835
-19.035368	7.829479	100.246964	-18.513784	15.561517	101.460793	37.241859	-4.224561	104.865524	38.373158	30.46487	106.942902	37.8075085	13.1201545	105.904213	-74.8350765	18.0028795	97.017373
-19.596754	6.805761	100.272606	-18.285278	15.672013	101.473427	37.514339	-4.040102	104.995193	37.960243	30.841059	106.543983	37.737291	13.4004785	105.769588	-74.307847	17.9435475	97.177266
-20.009548	6.120706	100.392845	-18.085936	15.722725	101.461349	37.744389	-3.906216	105.02037	38.103596	30.867144	105.917511	37.9239925	13.480464	105.4689405	-74.0958645	17.964986	97.4537575
-20.358208	5.440537	100.53244	-17.860928	15.808932	101.416466	37.981194	-3.744272	104.954361	38.170181	30.929331	105.117371	38.0756875	13.5925295	105.035866	-73.7975435	18.0253345	97.797066
-20.65167	4.78087	100.782761	-17.586287	15.890011	101.418472	38.172401	-3.541197	104.929771	38.457077	30.841055	104.112335	38.314739	13.649929	104.521053	-73.487313	18.130093	98.315891
-21.106749	4.058029	101.044487	-17.345867	15.992541	101.433708	38.471581	-3.387963	104.882217	38.414505	30.898151	103.257683	38.443043	13.755094	104.06995	-73.134777	18.229988	98.797466
-21.477011	3.430621	101.463333	-17.120403	16.055643	101.517067	38.662224	-3.199808	104.981194	38.067688	31.040558	102.667618	38.364956	13.920375	103.824406	-72.605762	18.190911	99.209728
-21.843731	2.888457	101.889679	-16.931168	16.066439	101.608551	38.876472	-3.102992	105.036774	38.067482	31.035831	102.029846	38.471977	13.9664195	103.53331	-72.334313	18.1664585	99.683792
-22.243343	2.181662	102.402557	-16.659824	16.010073	101.794937	39.149361	-3.004099	105.203506	38.115646	31.017027	101.526138	38.6325035	14.006464	103.364822	-71.9521515	18.013682	100.225052
-22.49934	1.763452	102.682564	-16.54068	15.952206	101.944016	39.320229	-2.956065	105.372116	38.204975	31.030485	101.466789	38.762602	14.03721	103.4194525	-71.843962	17.867202	100.4685795
-22.80455	1.42056	102.828979	-16.422827	15.86231	102.055992	39.471886	-2.937625	105.511436	38.33271	31.088675	101.590576	38.902298	14.075525	103.551006	-71.747952	17.649095	100.560978
-23.162985	1.159534	102.885605	-16.332409	15.790534	102.167999	39.602196	-2.880879	105.659554	38.477318	31.174322	101.839935	39.039757	14.1467215	103.7497445	-71.704575	17.4343465	100.5862535
-23.4806	1.009814	102.922569	-16.242085	15.756199	102.27504	39.712627	-2.833431	105.804214	38.61908	31.302446	102.192307	39.1658535	14.2345075	103.9982605	-71.6500235	17.2778905	100.5518195
-23.697142	0.931893	102.956818	-16.146357	15.745483	102.397156	39.849518	-2.753323	105.957375	38.79948	31.449175	102.596222	39.324499	14.347926	104.2767985	-71.617213	17.14304	100.5175135
-23.943115	0.952534	103.030144	-16.056398	15.77104	102.549484	39.960903	-2.684152	106.177887	39.009407	31.588974	103.062164	39.485155	14.452411	104.6200255	-71.597951	17.089669	100.4789425
-24.221102	1.142918	103.083054	-15.885326	15.858761	102.785706	40.150391	-2.545297	106.532928	39.355762	31.876968	103.834846	39.7530765	14.6658355	105.183887	-71.5237285	17.0516865	100.387525
-24.375286	1.298065	103.159286	-15.772515	15.937896	102.968178	40.289314	-2.483348	106.825462	39.583691	32.038204	104.420746	39.9365025	14.777428	105.623104	-71.4815325	17.098364	100.313252
-24.539322	1.524912	103.180763	-15.647962	16.013071	103.122986	40.40884	-2.424037	107.155144	39.824345	32.190762	105.025398	40.1165925	14.8833625	106.090271	-71.4125165	17.1427795	100.155701
-24.626013	1.778182	103.059326	-15.547611	16.058287	103.218994	40.540619	-2.405205	107.516846	40.102856	32.319195	105.674316	40.3217375	14.956995	106.595581	-71.4169595	17.159579	99.842407
-24.736025	2.15241	102.889427	-15.432343	16.093264	103.274834	40.646725	-2.376117	107.906601	40.354004	32.470486	106.457588	40.5003645	15.0471845	107.1820945	-71.3650505	17.1393435	99.3675735
-24.871988	2.580003	102.701103	-15.345504	16.103249	103.336266	40.777431	-2.344624	108.337044	40.60508	32.607861	107.228004	40.6912555	15.1316185	107.782524	-71.3822635	17.0748795	98.890008
-25.089201	3.043339	102.43988	-15.323992	16.099319	103.397179	40.885509	-2.350639	108.655121	40.83672	32.751221	107.934914	40.8611145	15.200291	108.2950175	-71.5090985	16.998347	98.4993405
-25.509178	3.874803	102.087006	-15.230799	16.094843	103.396309	40.941128	-2.306234	108.965553	41.474308	32.739979	108.570969	41.207718	15.2168725	108.768261	-71.669316	16.9728135	98.024357
-25.812943	4.448136	101.885246	-15.146454	16.073322	103.352867	41.000893	-2.281823	109.026024	41.257004	32.931656	109.095917	41.1289485	15.3249165	109.0609705	-71.4218565	16.8217275	97.6447635
-26.114458	4.985144	101.733017	-15.106681	16.094553	103.334854	41.076794	-2.248424	109.042343	41.324547	32.963078	109.329163	41.2006705	15.357327	109.185753	-71.4140325	16.831779	97.483955
-26.484695	5.514286	101.605667	-15.06705	16.120472	103.31086	41.111858	-2.21302	109.000519	41.354687	33.008362	109.434235	41.2332725	15.397671	109.217377	-71.3673725	16.843273	97.404343
-27.434778	6.69179	101.971313	-15.036204	16.155767	103.280708	41.12315	-2.188537	108.844078	41.365597	33.027668	109.420135	41.2443735	15.4195655	109.1321065	-71.3167815	16.8919685	97.4293095
-27.108742	6.513164	101.403656	-14.982894	16.173258	103.257599	41.175213	-2.18234	108.595016	41.344852	33.028679	109.335472	41.2600325	15.4231695	108.965244	-71.2258205	16.9233465	97.549954
-27.836811	7.259602	101.310799	-14.951486	16.197906	103.268723	41.199348	-2.136665	108.36676	41.312798	33.03677	109.269966	41.256073	15.4500525	108.818363	-71.159045	16.9457595	97.719083
-28.726423	8.100653	101.235153	-14.898448	16.225286	103.224335	41.19957	-2.005981	107.992805	41.606472	32.964436	108.859062	41.403021	15.4792275	108.4259335	-71.199917	16.9713445	98.0227365
-29.311836	8.600086	101.156998	-14.876214	16.258827	103.13752	41.242233	-1.914155	107.550964	41.118881	33.200291	108.610977	41.180557	15.643068	108.0809705	-70.932985	16.874586	98.1940695
-29.925972	9.118199	100.993347	-14.854074	16.356781	102.928925	41.221832	-1.731521	107.012085	40.983597	33.25782	107.950661	41.1027145	15.7631495	107.481373	-70.8108625	16.9504125	98.376477
-30.618412	9.634863	100.821114	-14.819325	16.490406	102.650688	41.192009	-1.522618	106.29203	40.827595	33.360626	107.0364	41.009802	15.919004	106.664215	-70.648452	17.061808	98.637161
-31.36791	10.182061	100.774063	-14.745831	16.618931	102.317932	41.181572	-1.293196	105.348816	40.631046	33.476665	105.748642	40.906309	16.0917345	105.548729	-70.397971	17.1461275	99.087135
-32.019455	10.627044	100.922951	-14.638191	16.728046	102.037453	41.201855	-1.06594	104.130531	40.352413	33.560951	104.121384	40.777134	16.2475055	104.1259575	-70.053516	17.2085865	99.9489485
-32.671944	11.131224	101.107872	-14.479952	16.831745	101.699112	41.162231	-0.791051	102.697922	40.374931	33.531616	102.008308	40.768581	16.3702825	102.353115	-69.728485	17.2932075	101.045109
-33.55051	11.83696	101.342453	-14.246099	17.051733	101.097229	41.0229	-0.310998	100.431122	39.522667	33.850628	99.044189	40.2727835	16.769815	99.7376555	-68.7649815	17.333651	102.4568025
-34.085403	12.37158	101.41877	-14.12763	17.194965	100.680695	40.850361	-0.027062	99.005005	39.201344	33.928471	97.088669	40.0258525	16.9507045	98.046837	-68.2811125	17.4392255	103.314553
-34.648144	12.940511	101.436821	-14.079578	17.33983	100.247635	40.586655	0.210272	97.812119	38.833027	33.952789	95.352646	39.709841	17.0815305	96.5823825	-67.868997	17.5981295	103.9128875
-35.046722	13.510108	101.383797	-14.086318	17.42696	99.797951	40.362095	0.377934	96.679001	38.457005	33.980278	93.935448	39.40955	17.179106	95.3072245	-67.582186	17.674814	104.2886775
-35.349068	14.108703	101.149857	-14.110778	17.480108	99.30954	40.05056	0.494729	95.65155	38.139641	33.995964	92.75399	39.0951005	17.2453465	94.20277	-67.3166565	17.7148695	104.41631
-35.566639	14.705521	100.76001	-14.163587	17.442989	98.776993	39.710503	0.617501	94.736687	37.871021	33.967285	91.805008	38.790762	17.292393	93.2708475	-67.117936	17.593585	104.2831385
-35.713516	15.321538	100.280548	-14.263717	17.406376	98.242516	39.411087	0.63254	93.922119	37.647835	33.950203	91.096565	38.529461	17.2913715	92.509342	-67.056895	17.5213805	103.97569
-35.707413	16.415735	99.519791	-14.452129	17.319036	97.533569	39.014465	0.719007	92.936401	37.434048	33.547356	90.535133	38.2242565	17.1331815	91.735767	-67.1285145	17.5048905	103.331371
-35.561016	17.190697	99.081909	-14.625258	17.243338	97.171402	38.767601	0.81188	92.420616	37.203606	34.08152	90.21936	37.9856035	17.4467	91.319988	-67.2361195	17.039976	103.022816
-35.371052	17.946869	98.728119	-14.831975	17.236452	96.906723	38.569786	0.937521	92.04689	37.032494	34.225246	90.049164	37.80114	17.5813835	91.048027	-67.46509	16.8915205	102.765419
-35.062252	18.654718	98.409538	-15.03941	17.217987	96.698448	38.412209	1.093983	91.804077	36.831535	34.015747	90.0383	37.621872	17.554865	90.9211885	-67.700692	16.881109	102.4757075
-34.621628	19.474058	98.10788	-15.235667	17.2575	96.507248	38.288582	1.23994	91.647621	36.622856	34.194237	89.967278	37.455719	17.7170885	90.8074495	-67.927053	16.7979115	102.2070465
-34.076756	20.338467	97.782295	-15.433435	17.324764	96.31916	38.174393	1.353388	91.608215	36.436993	34.336197	89.942856	37.305693	17.8447925	90.7755355	-68.172563	16.8047355	101.8627845
-33.447422	21.190493	97.409859	-15.634415	17.349285	96.158577	38.088234	1.442216	91.735405	36.261021	34.420998	90.018776	37.1746275	17.931607	90.8770905	-68.4434575	16.766963	101.4400635
-32.355751	22.450787	96.946762	-15.967466	17.420162	96.069412	37.998375	1.437539	92.244431	36.001961	34.827759	90.44072	37.000168	18.132649	91.3425755	-68.9351	16.707675	100.7962485
-31.463709	23.361177	96.724716	-16.131718	17.386213	96.167084	37.961891	1.341771	92.852173	35.945927	34.852741	91.177055	36.953909	18.097256	92.014614	-69.217345	16.67517	100.319554
-30.532196	24.241503	96.659569	-16.336508	17.292959	96.38662	38.023418	1.191311	93.711288	36.028397	34.847992	92.265564	37.0259075	18.0196515	92.988426	-69.6989235	16.5662665	99.784814
-29.538366	25.124851	96.701103	-16.512482	17.179781	96.710548	38.100342	0.987929	94.840813	36.174332	34.804211	93.73922	37.137337	17.89607	94.2900165	-70.162301	16.463492	99.1310795
-28.435793	26.100904	96.788925	-16.669132	17.049143	97.147499	38.242134	0.74765	96.19194	36.408459	34.696507	95.481041	37.3252965	17.7220785	95.8364905	-70.6635605	16.3762075	98.4585075
-27.386856	27.027035	97.17617	-16.827065	16.912909	97.647072	38.338589	0.434217	97.56646	36.700863	34.596939	97.406708	37.519726	17.515578	97.486584	-71.173856	16.31024	97.80756
-26.257273	27.974827	97.651932	-16.942396	16.766987	98.223106	38.731873	-0.007657	98.849609	37.007626	34.448399	99.390396	37.8697495	17.220371	99.1200025	-71.7545415	16.313603	97.3262095
-24.569263	29.411243	98.665024	-17.132881	16.586824	99.175171	38.525539	-0.286967	101.071289	37.767757	34.160908	102.180313	38.146648	16.9369705	101.625801	-72.41241	16.2366775	96.724541
-23.441168	30.275524	99.35701	-17.237854	16.514982	99.802032	38.50351	-0.475802	102.437004	37.713753	34.186726	104.156898	38.1086315	16.855462	103.296951	-72.5843395	16.174502	96.307113
-22.294409	31.198603	100.139824	-17.345861	16.472124	100.426529	38.529785	-0.65254	103.667236	37.97113	34.160728	105.75914	38.2504575	16.754094	104.713188	-72.9421795	16.190154	96.13987
-21.238495	32.034267	100.879166	-17.434711	16.452063	100.985893	38.502861	-0.763496	104.73909	38.174953	34.148067	107.058571	38.338907	16.6922855	105.8988305	-73.208329	16.2118405	96.0729555
-20.207705	32.861622	101.456657	-17.555983	16.478367	101.39048	38.453083	-0.827674	105.54184	38.281986	34.159134	108.090302	38.3675345	16.66573	106.816071	-73.4795005	16.291004	95.964889
-19.212057	33.715336	101.910378	-17.612524	16.528254	101.644447	38.439724	-0.831766	106.140121	38.337795	34.177525	108.727028	38.3887595	16.6728795	107.4335745	-73.6138075	16.3836285	95.8553195
-18.298405	34.53434	102.242409	-17.651432	16.614208	101.778175	38.430805	-0.779127	106.462288	38.35424	34.232841	109.142723	38.3925225	16.726857	107.8025055	-73.6953865	16.501559	95.7538445
-17.000214	35.626568	102.57988	-17.696419	16.775585	101.83976	38.409363	-0.661845	106.562592	38.391438	34.334408	109.433876	38.4004005	16.8362815	107.998234	-73.7932385	16.7148885	95.681286
-16.186161	36.327663	102.762924	-17.691397	16.86433	101.793793	38.420658	-0.59269	106.368362	38.383545	34.37608	109.414925	38.4021015	16.891695	107.8916435	-73.7848955	16.836965	95.6959425
-15.450053	37.026497	102.942551	-17.692097	16.979223	101.744102	38.368195	-0.469887	106.092834	38.363655	34.420059	109.361862	38.365925	16.975086	107.727348	-73.750119	16.98336	95.760856
-14.827948	37.62281	103.199913	-17.727989	17.101072	101.681053	38.28516	-0.333561	105.79184	38.34922	34.488998	109.288528	38.31719	17.0777185	107.540184	-73.773168	17.1244255	95.821922
-14.287406	38.126827	103.434753	-17.815092	17.271923	101.681641	38.161716	-0.210868	105.502197	38.315945	34.563004	109.217545	38.2388305	17.176068	107.359871	-73.8690145	17.367778	96.003411
-13.820678	38.547874	103.656219	-17.931343	17.441616	101.665726	37.988037	-0.05521	105.16629	38.255226	34.652035	109.127083	38.1216315	17.2984125	107.1466865	-73.9843175	17.5848195	96.1847655
-13.382022	38.931915	103.867271	-18.064308	17.626936	101.649536	37.776188	0.10233	104.868027	38.155945	34.780182	109.015404	37.9660665	17.441256	106.9417155	-74.0946825	17.812616	96.3573565
-12.772211	39.364632	104.110947	-18.331747	17.976473	101.620232	37.439232	0.379201	104.460205	37.931641	34.992805	108.895645	37.6854365	17.686003	106.677925	-74.3489305	18.266943	96.562539
-12.467431	39.62286	104.218254	-18.545586	18.234619	101.618973	37.226139	0.565667	104.247078	37.744045	35.167088	108.824829	37.485092	17.8663775	106.5359535	-74.576264	18.6028605	96.7019925
-12.213365	39.744759	104.372131	-18.743263	18.49309	101.599037	36.984165	0.764286	104.004135	37.566566	35.324947	108.725761	37.2753655	18.0446165	106.364948	-74.7618915	18.9415635	96.833126
-12.054281	39.852837	104.446068	-18.907845	18.723755	101.578079	36.758026	0.939326	103.769051	37.393356	35.481991	108.557472	37.075691	18.2106585	106.1632615	-74.891381	19.2368515	96.9928965
-11.854375	39.786861	104.397568	-19.080236	18.944254	101.55423	36.556747	1.134309	103.520943	37.211819	35.654404	108.378136	36.884283	18.3943565	105.9495395	-75.044755	19.4941515	97.1589205
-11.710322	39.682278	104.335213	-19.258629	19.167011	101.588295	36.358208	1.290441	103.294418	37.017136	35.801186	108.164597	36.687672	18.5458135	105.7295075	-75.20493	19.7882085	97.4470825
-11.740511	39.43301	104.312622	-19.40538	19.373783	101.651047	36.164547	1.437158	103.121208	36.841724	35.9244	107.911095	36.5031355	18.680779	105.5161515	-75.3138955	20.066787	97.7859425
-11.79663	38.820572	104.148483	-19.629166	19.63036	101.758232	35.914639	1.580042	102.948853	36.563282	36.102512	107.568451	36.2389605	18.841277	105.258652	-75.4972925	20.419443	98.257812
-11.877255	38.277672	103.983963	-19.766809	19.758106	101.805649	35.759014	1.641597	102.923012	36.409439	36.179878	107.32473	36.0842265	18.9107375	105.123871	-75.6178445	20.6054745	98.487427
-11.954574	37.569603	103.790749	-19.882954	19.842773	101.920151	35.624207	1.674255	102.901909	36.254673	36.239956	107.079758	35.93944	18.9571055	104.9908335	-75.705348	20.7284405	98.8494685
-12.087115	36.85033	103.615715	-20.038431	19.934317	101.947746	35.485222	1.709954	102.899864	36.086407	36.280338	106.780708	35.7858145	18.995146	104.840286	-75.8626765	20.873488	99.055206
-12.212057	36.080612	103.326019	-20.138632	20.008083	101.987457	35.36974	1.757413	102.86393	35.90691	36.339653	106.417511	35.638325	19.048533	104.6407205	-75.915589	20.967633	99.3341935
-12.415636	35.483055	103.220795	-20.187334	20.049629	102.01516	35.260452	1.826059	102.794182	35.737331	36.395691	105.949043	35.4988915	19.110875	104.3716125	-75.8735595	20.988383	99.6587075
-12.590818	34.712559	102.887009	-20.250267	20.097902	102.012566	35.183914	1.887587	102.652397	35.544758	36.459007	105.345917	35.364336	19.173297	103.999157	-75.86487	21.022507	100.025975
-12.87664	33.518616	102.172554	-20.298933	20.173695	101.949944	35.1189	2.003191	102.329887	35.204964	36.576614	104.243599	35.161932	19.2899025	103.286743	-75.759798	21.0574875	100.613145
-13.083243	32.685184	101.807716	-20.258335	20.225946	101.876411	35.08511	2.090109	102.027977	34.986912	36.643654	103.338791	35.036011	19.3668815	102.683384	-75.552681	21.0850105	101.069438
-13.241015	31.853918	101.375404	-20.26375	20.298006	101.766251	35.031513	2.164284	101.707611	35.080318	36.536911	102.273415	35.0559155	19.3505975	101.990513	-75.5834155	21.2454145	101.541989
-13.356015	31.092918	101.017967	-20.242254	20.331579	101.659882	34.976986	2.208528	101.418068	34.843586	36.51944	101.503876	34.910286	19.363984	101.460972	-75.394794	21.299174	101.858792
-13.474284	30.21912	100.835953	-20.261023	20.343491	101.639412	34.91518	2.212988	101.284645	34.361992	36.56509	101.091003	34.638586	19.389039	101.187824	-75.160632	21.297943	102.091
-13.565348	29.326216	100.792709	-20.301727	20.312651	101.704529	34.849228	2.179775	101.298309	34.54047	36.413067	100.684402	34.694849	19.296421	100.9913555	-75.298303	21.328881	102.4177025
-13.648364	28.518755	100.890747	-20.369894	20.244219	101.823601	34.798691	2.136991	101.415863	34.213089	36.089897	100.919533	34.50589	19.113444	101.167698	-75.245678	21.374994	102.479504
-13.696284	27.353212	101.108513	-20.504517	20.197496	102.091911	34.706543	2.058376	101.696587	34.406601	36.358398	101.063789	34.556572	19.208387	101.380188	-75.565606	21.186605	102.803634
-13.841248	26.770342	101.415077	-20.614037	20.122265	102.305412	34.626602	2.022769	101.892494	34.40081	36.374043	101.502625	34.513706	19.198406	101.6975595	-75.74178	21.046124	102.9132645
-13.94381	26.11628	101.741966	-20.712814	20.094862	102.531075	34.561245	2.004793	102.05555	34.426826	36.411514	101.995132	34.4940355	19.2081535	102.025341	-75.9196635	20.9815705	103.036809
-14.063905	25.530491	101.939163	-20.795341	20.10615	102.723991	34.487789	2.031147	102.174782	34.452564	36.475494	102.468422	34.4701765	19.2533205	102.321602	-76.0608585	20.9589795	103.12638
-14.074575	24.875555	102.096512	-20.896833	20.142595	102.877975	34.418579	2.078132	102.285744	34.483841	36.573898	102.923874	34.45121	19.326015	102.604809	-76.244876	20.959175	103.151141
-14.106237	24.308126	102.258858	-20.999289	20.224022	103.010643	34.368668	2.181669	102.372421	34.178745	36.833542	103.472328	34.2737065	19.5076055	102.9223745	-76.2722845	20.9404385	103.0989115
-14.121583	23.732157	102.369072	-21.096598	20.347715	103.107857	34.304543	2.295827	102.420517	34.474056	36.854794	103.64212	34.3892995	19.5753105	103.0313185	-76.5824955	21.1201195	103.1843955
-14.150187	23.074917	102.538429	-21.192451	20.499289	103.127625	34.206486	2.509402	102.427902	34.113075	37.189709	104.165581	34.1597805	19.8495555	103.2967415	-76.5446825	21.1490225	102.9585085
-14.168094	22.725563	102.475723	-21.280453	20.585951	103.144859	34.14159	2.600569	102.378418	34.095989	37.328987	104.347336	34.1187895	19.964778	103.362877	-76.6796955	21.207124	102.926841
-14.176128	22.262388	102.429413	-21.346064	20.627394	103.130898	34.043999	2.6903	102.33284	34.060974	37.413536	104.485237	34.0524865	20.051918	103.4090385	-76.7446145	21.20287	102.8527575
-14.174392	21.780554	102.359329	-21.426916	20.683138	103.128777	33.994228	2.757689	102.291405	33.993607	37.482624	104.671181	33.9939175	20.1201565	103.481293	-76.8477495	21.2461195	102.776261
-14.118285	21.203917	102.304245	-21.527546	20.721392	103.114044	33.906189	2.837652	102.304482	33.955425	37.56551	104.87838	33.930807	20.201581	103.591431	-76.985899	21.241203	102.636657
-14.080162	20.621714	102.235237	-21.616392	20.760458	103.123642	33.851261	2.893008	102.322815	33.904247	37.634106	105.094788	33.877754	20.263557	103.7088015	-77.110538	21.257359	102.5384825
-14.043568	20.023888	102.255783	-21.67428	20.773542	103.136841	33.801704	2.953752	102.354469	33.855743	37.682671	105.337891	33.8287235	20.3182115	103.84618	-77.1772835	21.2288725	102.427502
-13.908212	19.108894	102.248871	-21.786469	20.791292	103.193108	33.755814	3.049206	102.430557	33.809242	37.797287	105.735886	33.782528	20.4232465	104.0832215	-77.355466	21.1593375	102.3029945
-13.709924	18.630877	102.238968	-21.873386	20.757126	103.236542	33.733063	3.117678	102.457466	33.772301	37.864853	105.974724	33.752682	20.4912655	104.216095	-77.499454	21.0229865	102.256989
-13.467381	17.992643	102.18924	-21.917622	20.770018	103.253914	33.713005	3.187688	102.467194	33.739384	37.924068	106.172478	33.7261945	20.555878	104.319836	-77.5614385	20.984158	102.187992
-13.174407	17.325527	102.09993	-21.929325	20.728004	103.32518	33.69772	3.280664	102.530655	33.69614	37.994976	106.368507	33.69693	20.63782	104.449581	-77.55558	20.818188	102.200779
-12.869118	16.5576	102.05188	-21.966503	20.762592	103.37471	33.743	3.343722	102.618095	33.650158	38.077034	106.572365	33.696579	20.710378	104.59523	-77.629585	20.814806	102.15419
-12.627518	15.697283	102.062843	-21.984123	20.782995	103.413322	33.747551	3.450885	102.796814	33.626289	38.156174	106.742462	33.68692	20.8035295	104.769638	-77.655166	20.7624605	102.057006
-12.357642	14.877841	102.086006	-22.008415	20.794729	103.493187	33.798904	3.512453	103.001495	33.570099	38.21244	106.894157	33.6845015	20.8624465	104.947826	-77.7013315	20.7270115	102.038548
-12.120497	13.632724	102.175774	-22.036924	20.855574	103.558968	33.875412	3.583272	103.483261	33.50106	38.291927	107.138931	33.688236	20.9375995	105.311096	-77.762084	20.7735485	101.80684
-11.887384	12.642696	102.230881	-22.00757	20.856724	103.717125	33.952534	3.625621	103.938171	33.436249	38.307858	107.36264	33.6943915	20.9667395	105.6504055	-77.7095315	20.7467085	101.7838445
-11.718345	11.677788	102.469162	-21.994286	20.850567	103.887138	34.079102	3.654258	104.565178	33.40221	38.329308	107.673279	33.740656	20.991783	106.1192285	-77.729228	20.709351	101.6550475
-11.487677	10.568487	102.620567	-22.010143	20.86384	104.021072	34.201355	3.697209	105.352554	33.366997	38.378529	108.084778	33.784176	21.037869	106.718666	-77.804462	20.689811	101.323478
-11.263392	9.361906	102.969238	-21.975868	20.860126	104.210815	34.359119	3.700604	106.326523	33.34259	38.447224	108.554123	33.8508545	21.073914	107.440323	-77.8025905	20.646338	100.981307
-11.0734	8.102345	103.42038	-21.949945	20.868433	104.394638	34.588421	3.695028	107.30159	33.340714	38.479729	108.991554	33.9645675	21.0873785	108.146572	-77.8644575	20.6494875	100.642704
-10.947185	6.875249	103.925095	-21.877327	20.834459	104.529739	34.815815	3.67002	108.299049	33.372925	38.498142	109.312859	34.09437	21.084081	108.805954	-77.849024	20.584837	100.253524
-10.790689	5.070822	104.719673	-21.694111	20.74152	104.598297	34.920456	3.685174	109.700264	33.4734	38.431934	109.56041	34.196928	21.058554	109.630337	-77.58515	20.424486	99.566257
-10.799747	3.923948	105.066345	-21.528452	20.591507	104.622742	35.256157	3.470875	110.343636	33.646362	38.295998	109.60083	34.4512595	20.8834365	109.972233	-77.5081635	20.2995775	99.273251
-10.824726	2.706721	105.329346	-21.318436	20.399082	104.644951	35.475334	3.303113	110.848114	33.823074	38.120338	109.626945	34.649204	20.7117255	110.2375295	-77.286076	20.0864385	99.0523725
-10.839171	1.561451	105.575691	-21.124788	20.175873	104.641571	35.684204	3.106107	111.162903	34.014397	37.928814	109.592773	34.8493005	20.5174605	110.377838	-77.0988765	19.8342855	98.905304
-10.867055	0.499482	105.741867	-20.882669	19.963303	104.642906	35.954319	2.907459	111.316574	34.237213	37.727852	109.539413	35.095766	20.3176555	110.4279935	-76.861104	19.6089505	98.8578185
-10.977133	-0.546898	105.813614	-20.687134	19.742437	104.643372	36.11087	2.74386	111.445145	34.43869	37.583645	109.54641	35.27478	20.1637525	110.4957775	-76.649048	19.3211215	98.7909665
-11.114479	-1.624725	105.83403	-20.496111	19.572859	104.58213	36.285736	2.618327	111.505699	34.616497	37.449795	109.487343	35.4511165	20.034061	110.496521	-76.4433385	19.111657	98.667739
-11.401888	-3.05036	105.726563	-20.308641	19.360811	104.333206	36.482094	2.491177	111.468735	34.805817	37.272427	109.290382	35.6439555	19.881802	110.3795585	-76.2612375	18.83982	98.2868535
-11.630674	-3.881671	105.56456	-20.189138	19.244408	104.0877	36.509384	2.500097	111.437141	34.909782	37.179203	109.008072	35.709583	19.83965	110.2226065	-76.087859	18.649166	97.9527935
-12.000512	-4.640237	105.432953	-20.077805	19.120478	103.797279	36.620331	2.389091	111.233925	34.991344	37.054062	108.570496	35.8058375	19.7215765	109.9022105	-75.9614475	18.5193795	97.6923475
-12.409045	-5.31713	105.216812	-19.988419	18.99509	103.453362	36.713341	2.346181	111.020615	35.031826	36.904655	107.923233	35.8725835	19.625418	109.471924	-75.8494215	18.364762	97.4348
-12.853665	-5.948048	105.097366	-19.87291	18.883566	103.104591	36.812683	2.277822	110.678528	35.003159	36.733685	107.203041	35.907921	19.5057535	108.9407845	-75.653741	18.2613785	97.2683975
-13.455923	-6.465102	104.988525	-19.70414	18.705173	102.726074	36.910252	2.23615	110.329941	34.969814	36.53727	106.345619	35.940033	19.38671	108.33778	-75.348313	18.023636	97.114368
-13.936724	-6.876544	104.902557	-19.56044	18.559118	102.370605	37.049801	2.174041	109.907722	34.941853	36.334713	105.410683	35.995827	19.254377	107.6592025	-75.116707	17.863859	97.0820075
-14.74167	-7.220823	104.583534	-19.264973	18.240719	101.846359	37.243149	2.03258	109.143768	34.902618	35.993656	103.937004	36.0728835	19.013118	106.540386	-74.6028295	17.46832	97.152332
-15.317756	-7.298818	104.34729	-19.048492	18.008844	101.558556	37.419113	1.864604	108.567856	34.893501	35.749588	103.021767	36.156307	18.807096	105.7948115	-74.253291	17.210592	97.3223005
-15.936748	-7.263651	104.072235	-18.856194	17.79851	101.299164	37.569595	1.697754	108.065758	34.941929	35.511494	102.181686	36.255762	18.604624	105.123722	-73.96815	16.992396	97.474606
-16.558132	-7.149214	103.83786	-18.635101	17.570263	101.103889	37.701717	1.556896	107.618729	34.989552	35.294914	101.506447	36.3456345	18.425905	104.562588	-73.6158365	16.714621	97.64519
-17.103928	-6.92369	103.591431	-18.419479	17.361479	100.966194	37.874222	1.368089	107.172882	35.042206	35.135235	101.069275	36.458214	18.251662	104.1210785	-73.297172	16.471296	97.8113095
-17.570688	-6.590829	103.371597	-18.227419	17.146811	100.876701	37.927616	1.298254	106.885277	35.149895	34.906212	100.747047	36.5387555	18.102233	103.816162	-72.9935935	16.191389	97.93724
-18.153776	-6.090738	103.121719	-18.08367	16.949604	100.850571	38.040333	1.109027	106.51828	35.264286	34.781487	100.647095	36.6523095	17.945257	103.5826875	-72.8196495	15.953951	98.1184545
-18.960991	-5.218759	102.616096	-17.866793	16.650986	100.825943	38.158943	0.754017	106.025146	35.460751	34.535999	100.552345	36.809847	17.645008	103.2887455	-72.543433	15.656964	98.3631405
-19.508509	-4.561901	102.226929	-17.719744	16.445621	100.778267	38.238205	0.569227	105.655357	35.583485	34.400642	100.539825	36.910845	17.4849345	103.097591	-72.350333	15.4063075	98.458943
-20.007753	-3.818511	101.84816	-17.575403	16.305223	100.704086	38.280327	0.343143	105.238869	35.719299	34.29752	100.547829	36.999813	17.3203315	102.893349	-72.150619	15.2901145	98.514823
-20.594851	-2.922565	101.392303	-17.482862	16.155096	100.626289	38.269485	0.168504	104.864967	35.846359	34.185638	100.538994	37.057922	17.177071	102.7019805	-72.023646	15.133121	98.5505975
-21.049395	-1.986412	101.059082	-17.384615	16.064341	100.531937	38.281162	0.036353	104.479874	35.961411	34.080074	100.560188	37.1212865	17.0582135	102.520031	-71.8905165	15.0704685	98.543843
-21.590912	-1.030261	100.732971	-17.347063	16.017048	100.438141	38.280357	-0.100346	104.141724	36.071117	33.999992	100.590088	37.175737	16.949823	102.365906	-71.869863	15.084273	98.510376
-22.1166	0.029103	100.394287	-17.289276	15.951112	100.319122	38.29105	-0.221814	103.753876	36.188461	33.91497	100.59137	37.2397555	16.846578	102.172623	-71.8183075	15.055646	98.465621
-22.998774	1.707353	99.922791	-17.234329	15.899854	100.121216	38.245567	-0.374207	103.121056	36.317936	33.738846	100.450874	37.2817515	16.6823195	101.785965	-71.7504095	15.1173885	98.456467
-23.482615	2.800919	99.639847	-17.181841	15.853621	99.967911	38.306225	-0.528787	102.638649	36.361546	33.573196	100.267494	37.3338855	16.5222045	101.4530715	-71.6975675	15.1850375	98.4827505
-23.999062	3.927729	99.297424	-17.173111	15.832575	99.785789	38.312553	-0.637859	102.087112	36.385769	33.46347	100.050987	37.349161	16.4128055	101.0690495	-71.695383	15.2523445	98.5025285
-24.572004	5.131052	99.024948	-17.154659	15.811954	99.599792	38.245667	-0.703678	101.56424	36.442524	33.35429	99.767227	37.3440955	16.325306	100.6657335	-71.6534135	15.298602	98.5338505
-25.027979	6.309834	98.750359	-17.175041	15.786004	99.371216	38.558792	-1.059597	100.792015	36.482536	33.261162	99.463844	37.520664	16.1007825	100.1279295	-71.870746	15.4712255	98.6145025
-25.405273	7.448509	98.402802	-17.205429	15.783389	99.074554	38.125854	-0.990136	100.423584	36.449783	33.173862	99.12928	37.2878185	16.091863	99.776432	-71.6986765	15.474915	98.372676
-25.790089	8.673295	98.148216	-17.272449	15.777288	98.78817	37.95647	-1.03367	100.091805	36.408787	33.09502	98.774918	37.1826285	16.030675	99.4333615	-71.7275265	15.523901	98.1429785
-26.287075	10.396962	97.865067	-17.399891	15.839786	98.521652	37.79533	-1.189754	99.664482	36.221485	33.065907	98.421822	37.0084075	15.9380765	99.043152	-71.8081895	15.7414955	98.000152
-26.597225	11.526393	97.787224	-17.504185	15.899463	98.379204	37.607418	-1.207	99.521324	36.103741	33.064388	98.196907	36.8555795	15.928694	98.8591155	-71.8639495	15.870232	97.8992925
-26.827101	12.629596	97.648506	-17.589359	15.937545	98.255104	37.480309	-1.288551	99.354126	35.986961	33.056156	97.96386	36.733635	15.8838025	98.658993	-71.912353	15.9912875	97.851215
-27.037859	13.805115	97.565063	-17.687065	15.962079	98.142693	37.333382	-1.308564	99.24958	35.854782	33.02557	97.747871	36.594082	15.858503	98.4987255	-71.968212	16.065655	97.7866605
-27.223038	14.872678	97.480736	-17.761429	15.965883	98.032753	37.20097	-1.35968	99.136292	35.748039	32.980892	97.536247	36.4745045	15.810606	98.3362695	-71.9973625	16.12116	97.7292365
-27.381832	15.910046	97.446831	-17.802221	15.946526	97.9646	37.08289	-1.408687	99.036652	35.667603	32.91328	97.349945	36.3752465	15.7522965	98.1932985	-71.9796885	16.1407555	97.7359015
-27.528191	16.961267	97.380753	-17.837059	15.884197	97.905556	36.954422	-1.483575	98.975838	35.603729	32.832832	97.197525	36.2790755	15.6746285	98.0866815	-71.9531935	16.0937655	97.7244305
-27.662739	18.587242	97.29966	-17.913176	15.819208	97.805672	36.851532	-1.625433	98.910706	35.582291	32.670063	97.067368	36.2169115	15.522315	97.989037	-72.0432635	16.116101	97.622307
-27.702103	19.576405	97.251755	-17.894768	15.754139	97.762802	36.781208	-1.765517	98.873833	35.595345	32.528912	97.026154	36.1882765	15.3816975	97.9499935	-71.9778125	16.1265805	97.5756105
-27.694935	20.58638	97.218361	-17.876919	15.673879	97.712288	36.736378	-1.958901	98.775169	35.657902	32.370148	96.97702	36.19714	15.2056235	97.8760945	-71.950978	16.1421345	97.5484815
-27.667471	21.626898	97.189423	-17.828203	15.599881	97.645325	36.656345	-2.099157	98.649559	35.706921	32.156624	96.93013	36.181633	15.0287335	97.7898445	-71.838039	16.1710285	97.5008055
-27.515289	22.646282	97.121559	-17.784384	15.544097	97.578362	36.562752	-2.264463	98.504929	35.76313	31.928555	96.883957	36.162941	14.832046	97.694443	-71.731709	16.256148	97.462281
-27.448807	23.618591	97.135635	-17.78318	15.494056	97.517891	36.478031	-2.466494	98.311806	35.849503	31.70639	96.862709	36.163767	14.619948	97.5872575	-71.730127	16.368164	97.4485245
-27.272421	24.563	97.137085	-17.759611	15.426198	97.468552	36.354225	-2.66464	98.058784	35.93998	31.50614	96.874313	36.1471025	14.42075	97.4665485	-71.6663245	16.431646	97.4705555
-26.969831	26.01507	97.18335	-17.793251	15.357084	97.376755	36.130657	-2.919026	97.642464	36.040936	31.19591	96.904465	36.0857965	14.138442	97.2734645	-71.6722985	16.575726	97.4800455
-26.776001	26.954374	97.2118	-17.825569	15.316993	97.295227	35.980286	-3.068104	97.355865	36.072277	31.025892	96.937851	36.0262815	13.978894	97.146858	-71.6774195	16.655092	97.443596
-26.557243	27.829815	97.21347	-17.91844	15.306009	97.176949	35.776588	-3.182056	97.093163	36.083599	30.9021	96.984818	35.9300935	13.860022	97.0389905	-71.7669735	16.751996	97.3149075
-26.265135	28.678158	97.271851	-18.016216	15.285699	97.079803	35.609451	-3.25999	96.813576	36.041779	30.820963	97.043434	35.825615	13.7804865	96.928505	-71.858047	16.7909115	97.231101
-25.914061	29.504433	97.319069	-18.165663	15.269945	97.002151	35.430309	-3.314879	96.569115	35.959972	30.772823	97.088058	35.6951405	13.728972	96.8285865	-72.0264665	16.810918	97.1757155
-25.602621	30.342278	97.444557	-18.333338	15.285662	96.963326	35.247223	-3.326442	96.410667	35.859505	30.713594	97.131004	35.553364	13.693576	96.7708355	-72.22004	16.877748	97.1558165
-25.222578	31.063303	97.567001	-18.495558	15.228096	97.010612	35.093792	-3.358615	96.263153	35.711266	30.685993	97.18512	35.402529	13.663689	96.7241365	-72.393645	16.792503	97.2970875
-24.59993	32.012428	97.716621	-18.754272	15.215214	97.027466	34.853809	-3.376111	96.208824	35.519161	30.664227	97.267723	35.186485	13.644058	96.7382735	-72.695029	16.78637	97.3166585
-24.136024	32.599194	97.794571	-18.906134	15.177256	97.070076	34.723129	-3.433352	96.222076	35.405354	30.626804	97.317467	35.0642415	13.596726	96.7697715	-72.8765095	16.757786	97.3703805
-23.604391	33.191784	97.841156	-19.046419	15.152177	97.100594	34.616318	-3.485236	96.294609	35.293839	30.555382	97.380623	34.9550785	13.535073	96.837616	-73.0479165	16.769281	97.363572
-23.089075	33.713123	97.894287	-19.160748	15.092683	97.132324	34.535366	-3.581635	96.402664	35.210354	30.482084	97.468933	34.87286	13.4502245	96.9357985	-73.194356	16.7351415	97.3288495
-22.531031	34.135159	97.900955	-19.261463	15.025052	97.156242	34.490139	-3.702301	96.519257	35.161476	30.379301	97.554634	34.8258075	13.3385	97.0369455	-73.3487335	16.711604	97.2755385
-21.982449	34.475742	97.900475	-19.336967	14.942986	97.187042	34.438335	-3.829485	96.651054	35.1427	30.264515	97.632545	34.7905175	13.217515	97.1417995	-73.4644515	16.668457	97.2322845
-21.364964	34.794666	97.931374	-19.379221	14.798902	97.208778	34.405186	-3.99123	96.75856	35.140797	30.110683	97.742142	34.7729915	13.0597265	97.250351	-73.5314335	16.5380775	97.167205
-20.295879	35.225151	98.057899	-19.406178	14.579335	97.286049	34.368069	-4.233016	96.872818	35.129444	29.892162	98.006119	34.7487565	12.829573	97.4394685	-73.5611125	16.329097	97.1326295
-19.628225	35.434029	98.267426	-19.463486	14.436329	97.376221	34.329483	-4.396107	96.961761	35.173943	29.747072	98.241982	34.751713	12.6754825	97.6018715	-73.678685	16.1971755	97.1505705
-18.872608	35.567467	98.497375	-19.4806	14.301351	97.465164	34.332851	-4.527933	97.013298	35.175072	29.622972	98.616066	34.7539615	12.5475195	97.814682	-73.7151615	16.0551825	97.115646
-18.177555	35.622242	98.785004	-19.552284	14.185784	97.577904	34.29705	-4.626769	97.124794	35.21629	29.545465	99.086105	34.75667	12.459348	98.1054495	-73.861238	15.91222	97.0503585
-17.435865	35.612411	99.098686	-19.637627	14.115355	97.699425	34.276058	-4.721723	97.23912	35.295071	29.496769	99.585335	34.7855645	12.387523	98.4122275	-74.0608185	15.843187	96.9866225
-16.621706	35.529533	99.412689	-19.766743	14.046256	97.79847	34.219944	-4.730562	97.321426	35.348473	29.479822	100.140274	34.7842085	12.37463	98.73085	-74.3176945	15.717882	96.86609
-15.86994	35.411377	99.6726	-19.91662	14.020981	97.828278	34.125942	-4.703451	97.448219	35.351067	29.51749	100.718117	34.7385045	12.4070195	99.083168	-74.5717445	15.6349425	96.573388
-14.695309	35.075966	100.13205	-20.1359	14.073133	97.915474	34.052597	-4.595891	97.642189	35.298069	29.55648	101.541267	34.675333	12.4802945	99.591728	-74.947133	15.6659715	96.23922
-13.939211	34.789143	100.395218	-20.306824	14.123574	97.973801	33.972008	-4.479694	97.901749	35.222191	29.650318	102.134178	34.5970995	12.585312	100.0179635	-75.2107475	15.661836	95.9296385
-13.14901	34.363045	100.623642	-20.506884	14.195132	98.101044	33.920929	-4.408158	98.15493	35.170177	29.758852	102.727592	34.545553	12.675347	100.441261	-75.559321	15.714917	95.760827
-12.359602	33.81707	100.876389	-20.682522	14.24866	98.245148	33.851822	-4.332812	98.424873	35.1469	29.883497	103.218094	34.499361	12.7753425	100.8214835	-75.864405	15.7219775	95.6688125
-11.570321	33.203773	101.033806	-20.856619	14.339434	98.41143	33.756031	-4.269521	98.696869	35.092884	29.973162	103.610542	34.4244575	12.8518205	101.1537055	-76.1376955	15.8270475	95.6691545
-10.792583	32.515537	101.141182	-21.004887	14.434907	98.553177	33.685123	-4.225945	98.914955	35.019524	30.046909	103.916611	34.3523235	12.910482	101.415783	-76.3620975	15.959332	95.690571
-9.986379	31.672081	101.057434	-21.118982	14.513342	98.672829	33.595673	-4.169188	99.162964	34.942825	30.105463	104.071846	34.269249	12.9681375	101.617405	-76.507213	16.0585465	95.728253
-8.86249	30.285299	100.907913	-21.281292	14.656517	98.798737	33.517014	-4.132488	99.454491	34.828274	30.186272	104.135117	34.172644	13.026892	101.794804	-76.735228	16.286142	95.80267
-8.085331	29.268848	100.698563	-21.316998	14.726636	98.828735	33.482922	-4.111501	99.638458	34.762363	30.225077	104.099617	34.1226425	13.056788	101.8690375	-76.7566385	16.396484	95.7884325
-7.247221	28.11025	100.427605	-21.334671	14.764651	98.842224	33.473511	-4.112192	99.81884	34.724461	30.270056	104.008774	34.098986	13.078932	101.913807	-76.768328	16.45037	95.770641
-6.490324	26.860237	100.197456	-21.346176	14.817019	98.851189	33.515171	-4.133515	99.990089	34.690819	30.30043	103.935791	34.102995	13.0834575	101.96294	-76.795347	16.5505805	95.739438
-5.718798	25.565001	99.919357	-21.324427	14.854977	98.860443	33.555748	-4.167539	100.24189	34.691044	30.324203	103.864815	34.123396	13.078332	102.0533525	-76.77225	16.631622	95.6675335
-4.8877	24.132721	99.723991	-21.292881	14.87422	98.886772	33.604137	-4.206747	100.537064	34.713726	30.318325	103.817894	34.1589315	13.055789	102.177479	-76.7446935	16.692651	95.596065
-4.123278	22.688534	99.599144	-21.211975	14.853968	98.918442	33.671379	-4.276202	100.915054	34.742413	30.279497	103.843666	34.206896	13.0016475	102.37936	-76.630846	16.7062885	95.457524
-2.883683	20.339394	99.557167	-21.130556	14.81199	99.060303	33.797394	-4.354156	101.892509	34.747395	30.188713	104.325401	34.2723945	12.9172785	103.108955	-76.5335065	16.7067015	95.011651
-2.10767	18.739418	99.886971	-21.114931	14.709239	99.331322	33.909382	-4.444935	102.929367	34.743927	30.138094	105.039238	34.3266545	12.8465795	103.9843025	-76.5565165	16.5718985	94.6783415
-1.369377	17.083063	100.43187	-21.152742	14.618045	99.727547	34.049343	-4.573226	104.256775	34.812038	30.061018	106.027603	34.4306905	12.743896	105.142189	-76.7361745	16.492194	94.312905
-0.668933	15.33063	101.183258	-21.221724	14.526335	100.209663	34.214027	-4.711756	105.685112	34.898548	30.019878	107.130173	34.5562875	12.654061	106.4076425	-76.9997355	16.398609	94.0116835
-0.017091	13.617772	102.017632	-21.263071	14.414856	100.683197	34.321014	-4.791265	107.181061	35.008411	29.99069	108.184586	34.6647125	12.5997125	107.6828235	-77.1908545	16.2299995	93.6835705
0.611306	11.883451	102.736305	-21.324446	14.329187	101.138428	34.468632	-4.92454	108.492935	35.127632	29.95541	109.06572	34.798132	12.515435	108.7793275	-77.447024	16.142939	93.4975285
1.135162	10.177044	103.470207	-21.329138	14.221236	101.481918	34.599003	-5.033556	109.655533	35.197979	29.908255	109.752823	34.898491	12.4373495	109.704178	-77.556767	16.0051225	93.259658
1.880905	7.631344	104.386749	-21.322527	14.058386	101.929749	34.733421	-5.19589	111.059341	35.321106	29.795433	110.469032	35.0272635	12.2997715	110.7641865	-77.6723175	15.8170005	93.0953115
2.242788	5.992495	104.981003	-21.234808	13.931335	102.18306	34.895519	-5.327757	111.827026	35.424088	29.684729	110.828461	35.1598035	12.178486	111.3277435	-77.6294195	15.684184	93.0383765
2.577114	4.39642	105.606438	-21.169682	13.7597	102.391922	35.054199	-5.449755	112.53183	35.557934	29.593199	111.139122	35.3060665	12.071722	111.835476	-77.6454305	15.447678	92.948368
2.825489	2.879891	106.099411	-21.07225	13.591485	102.608849	35.201267	-5.564136	113.175476	35.700974	29.499031	111.451149	35.4511205	11.9674475	112.3133125	-77.5956205	15.2155225	92.9043855
2.951453	1.427463	106.635834	-20.962915	13.39636	102.793442	35.326111	-5.64511	113.726257	35.821053	29.395405	111.761726	35.573582	11.8751475	112.7439915	-77.499412	14.9175725	92.8428925
3.039882	0.042155	107.152321	-20.837591	13.240216	102.9758	35.463844	-5.771345	114.284134	35.953148	29.27112	111.994408	35.708496	11.7498875	113.139271	-77.383678	14.7305445	92.812329
3.03668	-1.281993	107.58947	-20.754337	13.095321	103.164909	35.582455	-5.846887	114.768242	36.059334	29.17008	112.178734	35.8208945	11.6615965	113.473488	-77.3295685	14.5290455	92.85633
2.849995	-3.095244	108.299255	-20.468548	12.87313	103.285202	35.815857	-5.944595	115.44857	36.206882	29.011261	112.248589	36.0113695	11.533333	113.8485795	-76.9484655	14.212927	92.7218245
2.673994	-4.186935	108.681145	-20.286097	12.757677	103.330292	35.967888	-5.939088	115.777145	36.299561	28.878107	112.109924	36.1337245	11.4695095	113.9435345	-76.7059185	14.0458445	92.7170495
2.410218	-5.247653	108.971771	-20.080927	12.640288	103.377823	36.172215	-5.959339	116.074707	36.389168	28.783672	111.95607	36.2806915	11.4121665	114.0153885	-76.4425455	13.8684095	92.7402575
2.047707	-6.050861	109.302155	-19.874018	12.485162	103.427544	36.392326	-6.011704	116.284683	36.534191	28.68	111.75927	36.4632585	11.334148	114.0219765	-76.2112945	13.636176	92.8331115
1.568015	-6.889482	109.504631	-19.719511	12.318096	103.462898	36.544098	-6.047739	116.417755	36.676437	28.560984	111.554886	36.6102675	11.2566225	113.9863205	-76.0492895	13.3795695	92.9394755
1.060667	-7.633085	109.607819	-19.619837	12.163555	103.555313	36.7052	-6.169809	116.465271	36.785786	28.445349	111.399162	36.745493	11.13777	113.9322165	-75.985167	13.18934	93.1784095
0.461499	-8.237354	109.630188	-19.480124	11.958723	103.582718	36.855049	-6.272546	116.437187	36.90694	28.332928	111.315277	36.8809945	11.030191	113.876232	-75.8412425	12.887255	93.289204
-0.619689	-8.949513	109.412895	-19.26965	11.687743	103.648911	37.041492	-6.523671	116.271042	37.161369	28.166889	111.273232	37.1014305	10.821609	113.772137	-75.6407305	12.553877	93.525685
-1.434902	-9.256043	109.266571	-19.13809	11.544053	103.694153	37.172462	-6.671163	116.138519	37.339325	28.026247	111.233475	37.2558935	10.677542	113.685997	-75.5320735	12.410564	93.702309
-2.368625	-9.440336	108.956406	-19.002064	11.440328	103.7379	37.319832	-6.895541	115.871498	37.576042	27.884218	111.243034	37.447937	10.4943385	113.557266	-75.452065	12.3863175	93.918534
-3.375892	-9.542162	108.559441	-18.831692	11.349037	103.753258	37.429054	-7.084705	115.546356	37.787209	27.74362	111.184357	37.6081315	10.3294575	113.3653565	-75.2715155	12.3686165	94.1411595
-4.46477	-9.573411	108.024445	-18.647367	11.298299	103.733871	37.542526	-7.279459	115.12146	37.963524	27.618757	111.064697	37.753025	10.169649	113.0930785	-75.047759	12.426949	94.3746635
-5.632924	-9.398478	107.444725	-18.463074	11.26078	103.714607	37.640266	-7.458246	114.565598	38.11364	27.489584	110.904732	37.876953	10.015669	112.735165	-74.803101	12.505891	94.694049
-6.895419	-9.193125	106.843117	-18.280504	11.251973	103.663383	37.751915	-7.596728	113.920425	38.270683	27.381016	110.607925	38.011299	9.892144	112.264175	-74.572307	12.611802	95.062591
-8.879981	-8.782127	105.864952	-17.99338	11.264565	103.561798	37.881042	-7.756737	112.633827	38.467388	27.275955	110.048119	38.174215	9.759609	111.340973	-74.160975	12.769521	95.782623
-10.327024	-8.384505	105.126213	-17.807022	11.296046	103.437553	37.937714	-7.819592	111.737755	38.624973	27.224133	109.508171	38.2813435	9.7022705	110.622963	-73.8953875	12.8898215	96.252143
-11.824859	-7.972111	104.396271	-17.669998	11.345324	103.288391	37.937061	-7.854243	110.695198	38.718937	27.213737	108.860222	38.327999	9.679747	109.77771	-73.667995	13.010901	96.799072
-13.375849	-7.464171	103.809319	-17.545763	11.412994	103.086594	37.89732	-7.865975	109.694054	38.811581	27.242538	108.132172	38.3544505	9.6882815	108.913113	-73.4459765	13.1377065	97.260075
-14.993355	-6.940052	103.244064	-17.458534	11.488461	102.876854	37.874996	-7.887515	108.613289	38.824738	27.286444	107.424377	38.349867	9.6994645	108.018833	-73.266935	13.2774575	97.734875
-16.609856	-6.413486	102.806808	-17.356058	11.552604	102.674355	37.788017	-7.83118	107.69342	38.795464	27.331152	106.748619	38.2917405	9.749986	107.2210195	-73.0038565	13.355222	98.1276905
-18.247576	-5.802704	102.343735	-17.29812	11.640618	102.46843	37.738956	-7.838402	106.828094	38.776524	27.335735	106.037582	38.25774	9.7486665	106.432838	-72.85398	13.5325695	98.504022
-20.756794	-4.924387	101.780663	-17.199623	11.76325	102.109871	37.621212	-7.742373	105.535316	38.66293	27.33139	104.971085	38.142071	9.7945085	105.2532005	-72.541317	13.7319915	98.9665415
-22.474781	-4.303577	101.436569	-17.163771	11.816586	101.848778	37.544041	-7.722867	104.751076	38.566826	27.314413	104.249664	38.0554335	9.795773	104.50037	-72.3829755	13.837399	99.197186
-24.138393	-3.710519	101.059845	-17.120403	11.837215	101.542175	37.468864	-7.623482	104.002884	38.520451	27.311022	103.493134	37.9946575	9.84377	103.748009	-72.2354635	13.83066	99.336341
-25.766266	-3.071485	100.730118	-17.113438	11.867464	101.174561	37.354183	-7.533974	103.277695	38.390167	27.388372	102.802315	37.872175	9.927199	103.040005	-72.099051	13.807729	99.309117
-27.383671	-2.498649	100.423836	-17.089039	11.848396	100.869835	37.283852	-7.503769	102.504555	38.251373	27.479971	102.134254	37.7676125	9.988101	102.3194045	-71.9456905	13.708691	99.4202655
-29.02393	-1.886721	100.302742	-17.062281	11.843061	100.627754	37.157417	-7.408839	101.952911	38.113041	27.447813	101.448502	37.635229	10.019487	101.7007065	-71.759791	13.666635	99.5548015
-30.649101	-1.335928	100.300285	-17.009636	11.816792	100.495316	37.132141	-7.41324	101.440453	37.88311	27.413088	100.871063	37.5076255	9.999924	101.155758	-71.5268975	13.63366	99.834874
-32.915859	-0.431565	100.468849	-16.953386	11.794651	100.434219	37.068775	-7.386838	100.848709	37.562702	27.351629	100.206635	37.3157385	9.9823955	100.527672	-71.2225105	13.6069065	100.340766
-34.411041	0.135424	100.651016	-16.939653	11.767685	100.412453	37.056297	-7.401235	100.535622	37.438236	27.285873	99.789307	37.2472665	9.942319	100.1624645	-71.1265725	13.593051	100.6624415
-35.844219	0.671652	100.727966	-16.955704	11.71072	100.331291	37.020615	-7.388804	100.194443	37.250183	27.232779	99.382462	37.135399	9.9219875	99.7884525	-71.046807	13.4994525	100.8741295
-37.246113	1.255265	100.813904	-16.923119	11.628462	100.222633	36.971237	-7.400201	99.7183	37.03701	27.163025	98.858543	37.0041235	9.881412	99.2884215	-70.8503615	13.375512	101.1568445
-38.589905	1.822982	100.809059	-16.922989	11.559859	99.964096	36.859528	-7.413889	99.030716	36.813618	27.044323	98.087997	36.836573	9.815217	98.5593565	-70.682551	13.304501	101.3688355
-39.883579	2.385264	100.682487	-16.954172	11.419797	99.574295	36.687763	-7.44049	98.213646	36.600597	26.829708	97.038658	36.64418	9.694609	97.626152	-70.552524	13.144985	101.522438
-41.104977	2.983084	100.497589	-17.012129	11.284526	99.095062	36.430141	-7.448186	97.26899	36.28968	26.613388	95.823242	36.3599105	9.582601	96.546116	-70.3841685	12.986451	101.644008
-42.817978	3.834363	100.292801	-17.131765	11.071671	98.380432	35.964901	-7.350953	96.011383	35.686127	26.342499	94.017532	35.825514	9.495773	95.0144575	-70.089044	12.647569	101.7464065
-43.878593	4.431521	100.319962	-17.288128	10.94821	98.055565	35.699768	-7.329792	95.343964	35.210449	26.227364	93.05703	35.4551085	9.448786	94.200497	-70.0313645	12.447634	101.910633
-44.86639	5.068936	100.3731	-17.508078	10.834189	97.842422	35.398109	-7.29889	94.888077	34.775429	26.151775	92.325684	35.086769	9.4264425	93.6068805	-70.102925	12.2419355	102.0779635
-45.85569	5.729039	100.415695	-17.731915	10.719314	97.707924	35.128532	-7.297107	94.63739	34.387703	26.086437	91.808098	34.7581175	9.394665	93.222744	-70.2219475	12.043963	102.193104
-46.684422	6.410002	100.421989	-17.962955	10.606199	97.619896	34.902584	-7.332855	94.502808	34.026901	26.022137	91.468452	34.4647425	9.344641	92.98563	-70.3906525	11.867757	102.254162
-47.382088	7.133453	100.476364	-18.200668	10.483022	97.578636	34.658237	-7.351458	94.390724	33.756401	25.981855	91.259552	34.207319	9.3151985	92.825138	-70.608655	11.6508455	102.332134
-48.073517	7.887897	100.503281	-18.417183	10.350716	97.536263	34.437798	-7.426457	94.244614	33.533886	25.90107	91.146194	33.985842	9.2373065	92.695404	-70.820208	11.4641255	102.377122
-48.925968	9.090599	100.495354	-18.692982	10.166162	97.444359	34.030525	-7.548861	93.892021	33.220978	25.737467	90.987488	33.6257515	9.094303	92.4397545	-71.0117155	11.238021	102.4489635
-49.318588	9.951214	100.479446	-18.848036	10.038943	97.386765	33.741741	-7.619692	93.597046	33.021622	25.617838	90.832321	33.3816815	8.999073	92.2146835	-71.0777535	11.078813	102.5588465
-49.633511	10.883891	100.507416	-19.00642	9.960933	97.279747	33.479019	-7.672086	93.211227	32.817287	25.518299	90.626823	33.148153	8.9231065	91.919025	-71.160993	10.9987595	102.640469
-49.915638	11.806745	100.45575	-19.178268	9.95485	97.132019	33.158203	-7.615338	92.794792	32.598965	25.501003	90.392357	32.878584	8.9428325	91.5935745	-71.23512	10.9668675	102.6704635
-50.024693	12.784214	100.393967	-19.314938	9.966826	96.971817	32.821983	-7.542037	92.38707	32.432076	25.533226	90.15036	32.6270295	8.9955945	91.268715	-71.2569055	10.9380575	102.674919
-50.096153	13.791529	100.222359	-19.46314	10.027209	96.827019	32.565147	-7.466319	91.987564	32.256466	25.608421	89.96788	32.4108065	9.071051	90.977722	-71.3370865	10.983367	102.676316
-50.020523	14.875982	100.131966	-19.614393	10.092607	96.698868	32.310368	-7.306674	91.667168	32.082928	25.751883	89.903366	32.196648	9.2226045	90.785267	-71.425434	10.9626095	102.612469
-49.770088	16.426849	99.910202	-19.924097	10.239683	96.519005	32.032024	-7.069244	91.338898	31.851545	26.02013	90.03154	31.9417845	9.475443	90.685219	-71.7899785	11.003923	102.352791
-49.494934	17.471386	99.750137	-20.08639	10.322602	96.465714	31.880224	-6.871213	91.228989	31.753754	26.229382	90.240791	31.816989	9.6790845	90.73489	-71.989769	10.9661195	102.196538
-49.162964	18.620018	99.577782	-20.283443	10.428264	96.371742	31.755478	-6.686083	91.176949	31.669708	26.451651	90.503868	31.712593	9.882784	90.8404085	-72.279479	10.973744	101.9030755
-48.665192	19.675694	99.389381	-20.457197	10.529037	96.278267	31.636852	-6.526012	91.191734	31.604597	26.658058	90.802628	31.6207245	10.066023	90.997181	-72.5351185	10.992051	101.559353
-48.137318	20.73637	99.22448	-20.646664	10.632253	96.224014	31.513039	-6.384634	91.237473	31.545656	26.832247	91.080223	31.5293475	10.2238065	91.158848	-72.8226755	11.0406995	101.28918
-47.454918	21.830715	99.089882	-20.777473	10.751634	96.204567	31.414139	-6.276201	91.285202	31.478947	26.978615	91.365814	31.446543	10.351207	91.325508	-73.001489	11.152061	101.083626
-46.741756	22.885448	99.102814	-20.950001	10.817662	96.215508	31.295252	-6.196726	91.342339	31.415199	27.084768	91.636169	31.3552255	10.444021	91.489254	-73.2552275	11.191303	100.941762
-45.490643	24.442444	99.06604	-21.138453	10.896756	96.303787	31.147015	-6.169884	91.45713	31.372421	27.129597	92.078804	31.259718	10.4798565	91.767967	-73.536624	11.3136555	100.839607
-44.5173	25.452972	98.996628	-21.223705	10.905468	96.35112	31.065353	-6.220807	91.600349	31.390017	27.125614	92.449471	31.227685	10.4524035	92.02491	-73.675095	11.3585325	100.67733
-43.43742	26.419956	98.908333	-21.309814	10.94061	96.422188	31.050968	-6.313442	91.796913	31.45772	27.079836	92.851395	31.254344	10.383197	92.324154	-73.873972	11.498023	100.520222
-42.345409	27.399618	98.844444	-21.388119	10.899613	96.478851	31.025946	-6.400614	92.013588	31.557577	27.000895	93.262268	31.2917615	10.3001405	92.637928	-74.0679995	11.4990855	100.319774
-41.135235	28.327993	98.829506	-21.449799	10.844961	96.552467	31.009869	-6.526155	92.24733	31.644457	26.941034	93.739799	31.327163	10.2074395	92.9935645	-74.226761	11.4824825	100.1113695
-39.878433	29.187414	98.861137	-21.506319	10.747117	96.603363	31.016973	-6.643589	92.499916	31.748596	26.896154	94.249634	31.3827845	10.1262825	93.374775	-74.3954225	11.3679515	99.831951
-38.531937	30.092669	98.840744	-21.582146	10.693953	96.680916	31.029001	-6.770414	92.755959	31.875357	26.847702	94.799576	31.452179	10.038644	93.7777675	-74.616471	11.349262	99.5840645
-36.456375	31.294346	98.895821	-21.742325	10.57789	96.736908	30.985332	-6.909969	93.222626	32.057041	26.80105	95.765099	31.5211865	9.9455405	94.4938625	-75.0058365	11.2102395	98.9799535
-34.988987	32.069706	98.847397	-21.894131	10.555208	96.780411	30.995506	-7.012219	93.557724	32.173176	26.8363	96.448097	31.584341	9.9120405	95.0029105	-75.372603	11.1983755	98.5579115
-33.567295	32.896145	98.893936	-22.100679	10.575053	96.763565	30.929079	-7.059079	93.978302	32.279457	26.837734	97.197205	31.604268	9.8893275	95.5877535	-75.805626	11.2607785	97.9393765
-32.080902	33.625343	98.87458	-22.310535	10.632369	96.732681	30.920759	-7.092439	94.483887	32.349602	26.862389	98.037354	31.6351805	9.884975	96.2606205	-76.2562505	11.379763	97.2047415
-30.551552	34.313839	98.908081	-22.501289	10.760476	96.755424	30.937565	-7.143059	95.034531	32.431293	26.902643	98.923721	31.684429	9.879792	96.979126	-76.687007	11.64116	96.531722
-29.000959	34.915955	99.02137	-22.720043	10.808408	96.734917	30.943218	-7.204255	95.669029	32.53804	26.97793	99.848053	31.740629	9.8868375	97.758541	-77.180715	11.7299785	95.711293
-27.466457	35.536224	99.243164	-22.892178	10.939525	96.833748	31.011551	-7.193696	96.253792	32.675316	27.110777	100.775078	31.8434335	9.9585405	98.514435	-77.6277895	11.9205095	95.153061
-25.175756	36.280781	99.796768	-23.050045	11.112957	96.994034	31.041962	-7.065702	97.147713	32.836407	27.30743	102.043594	31.9391845	10.120864	99.5956535	-78.0392745	12.10505	94.3924145
-23.539591	36.660675	100.151489	-23.129478	11.215256	97.171478	31.178421	-6.997612	97.662445	32.925465	27.463812	102.84684	32.051943	10.2331	100.2546425	-78.310899	12.197412	94.0883135
-22.04579	36.967892	100.620102	-23.153843	11.378818	97.3918	31.313837	-6.867582	98.235985	33.035591	27.654972	103.58963	32.174714	10.393695	100.9128075	-78.4824	12.363941	93.8707925
-20.455851	37.191219	101.028587	-23.107166	11.485379	97.638687	31.48292	-6.760569	98.803169	33.187073	27.838951	104.290009	32.3349965	10.539191	101.546589	-78.5493285	12.431567	93.730785
-18.929459	37.309643	101.441994	-23.12351	11.603662	97.881157	31.664112	-6.630243	99.287262	33.341007	28.032619	104.968941	32.5025595	10.701188	102.1281015	-78.7495795	12.506136	93.6342125
-17.450022	37.396259	101.887199	-23.034609	11.724146	98.095741	31.824553	-6.498813	99.818405	33.523174	28.251133	105.596962	32.6738635	10.87616	102.7076835	-78.7430815	12.572132	93.4837985
-15.951413	37.333595	102.201668	-23.033003	11.845387	98.322876	31.979973	-6.343658	100.38028	33.714592	28.456804	106.220116	32.8472825	11.056573	103.300198	-78.9132885	12.634201	93.345554
-13.821279	37.123142	102.791656	-22.925707	12.098736	98.660751	32.201672	-6.119871	101.328613	33.950348	28.806856	107.356071	33.07601	11.3434925	104.342342	-78.927424	12.8539795	92.97916
-12.472503	36.838219	103.218697	-22.923822	12.242215	98.957314	32.401154	-5.994128	102.145859	34.103168	29.022842	108.321121	33.252161	11.514357	105.23349	-79.099805	12.970073	92.681138
-11.100527	36.487225	103.810753	-22.905155	12.386822	99.324532	32.636585	-5.93251	103.119469	34.269775	29.244396	109.494308	33.45318	11.655943	106.3068885	-79.26349	13.117701	92.3421755
-9.88392	36.003513	104.593239	-22.910625	12.540638	99.78775	32.859615	-5.869492	104.234169	34.465481	29.449907	110.632813	33.662548	11.7902075	107.433491	-79.483798	13.2910685	92.142009
-8.749135	35.422459	105.262436	-22.958609	12.652299	100.266563	33.098877	-5.849926	105.311295	34.688854	29.622374	111.674606	33.8938655	11.886224	108.4929505	-79.8110835	13.418374	92.0401755
-7.570762	34.735291	105.886398	-22.959808	12.803676	100.732712	33.327969	-5.80759	106.329536	34.858456	29.807106	112.633026	34.0932125	11.999758	109.481281	-80.0128285	13.607594	91.984143
-6.505374	33.93124	106.472038	-22.982481	12.935183	101.157394	33.490223	-5.739457	107.26976	35.325531	29.87204	113.329315	34.407877	12.0662915	110.2995375	-80.372839	13.8040745	92.0152505
-5.088295	32.676289	107.202003	-22.76866	13.006685	101.659203	33.809479	-5.615296	108.397552	35.162674	30.328602	114.571671	34.4860765	12.356653	111.4846115	-80.0233965	13.656717	91.8337945
-4.175831	31.579548	107.535789	-22.760191	13.117812	102.004608	34.000874	-5.4817	108.964668	35.633396	30.398781	114.902046	34.817135	12.4585405	111.933357	-80.337517	13.7770835	92.075859
-3.394207	30.540663	107.798943	-22.672049	13.243465	102.278542	34.145561	-5.326172	109.420372	35.738583	30.600336	115.282227	34.942072	12.637082	112.3512995	-80.28617	13.849848	92.2057845
-2.633546	29.428772	107.874451	-22.609823	13.359446	102.516243	34.290852	-5.165646	109.726669	35.492386	30.92564	115.626503	34.891619	12.879997	112.676586	-80.111265	13.838895	92.3559
-1.978093	28.096819	107.772301	-22.473482	13.492908	102.609207	34.411285	-4.986445	109.937157	35.575764	31.104534	115.594231	34.9935245	13.0590445	112.765694	-79.9404885	13.9267715	92.45272
-1.35959	26.814184	107.537254	-22.400604	13.711286	102.732216	34.527611	-4.806165	110.130325	35.957047	31.153959	115.277519	35.242329	13.173897	112.703922	-80.043537	14.248675	92.76051
-0.768728	25.449163	107.10701	-22.263025	13.916121	102.740585	34.672058	-4.607336	110.190811	35.629211	31.540421	115.241692	35.1506345	13.4665425	112.7162515	-79.6766845	14.3656995	92.7649185
-0.042789	23.162724	106.392456	-22.19035	14.347045	102.709007	34.857506	-4.290722	110.230385	35.681767	31.880098	114.597847	35.2696365	13.794688	112.414116	-79.6503365	14.899402	93.003898
0.362918	21.61912	105.848076	-21.996588	14.553741	102.604416	34.995739	-4.06672	110.159348	35.712296	32.097485	113.96109	35.3540175	14.0153825	112.060219	-79.3471935	15.0920995	93.148613
0.696521	19.954828	105.261681	-21.818104	14.787565	102.417412	35.144169	-3.845531	110.0662	35.71384	32.332863	113.187286	35.4290045	14.243666	111.626743	-79.0652125	15.331464	93.208081
0.999073	18.258018	104.619743	-21.583868	15.028084	102.186348	35.29665	-3.577144	109.937843	35.646065	32.63348	112.448029	35.4713575	14.528168	111.192936	-78.6390935	15.528	93.17976
1.174846	16.534819	104.068504	-21.356682	15.235559	101.970375	35.468857	-3.295516	109.883774	35.547482	32.879482	111.552071	35.5081695	14.791983	110.7179225	-78.2215335	15.679135	93.2228275
1.350084	14.795722	103.669357	-21.15382	15.423889	101.797737	35.695778	-2.989908	109.833694	35.514645	33.043083	110.630905	35.6052115	15.0265875	110.2322995	-77.9128515	15.8211905	93.3631745
1.429905	13.025557	103.420273	-20.887218	15.585451	101.683792	35.930378	-2.654371	109.925667	35.383671	33.195339	109.941147	35.6570245	15.270484	109.933407	-77.4314605	15.900418	93.434177
1.462794	10.399479	103.513359	-20.489893	15.767632	101.684929	36.3325	-2.206366	110.489952	35.392761	33.362968	109.337189	35.8626305	15.578301	109.9135705	-76.8424165	15.956963	93.4562875
1.367137	8.62831	103.945435	-20.311346	15.79948	101.9076	36.586575	-2.038013	111.255562	35.546944	33.452045	109.486862	36.0667595	15.707016	110.371212	-76.6894515	15.891944	93.443988
1.22328	6.896628	104.704224	-20.133806	15.753531	102.312325	36.882553	-2.028398	112.302544	35.825031	33.487305	110.049889	36.353792	15.7294535	111.1762165	-76.621404	15.7776085	93.4484335
0.983393	5.213398	105.637039	-19.992022	15.657409	102.859207	37.216499	-2.093246	113.530556	36.187466	33.510914	110.917023	36.7019825	15.708834	112.2237895	-76.6860265	15.605984	93.4946245
0.666188	3.567084	106.709732	-19.871264	15.540711	103.495529	37.533432	-2.212952	114.761284	36.598686	33.554478	111.85125	37.066059	15.670763	113.306267	-76.808587	15.410659	93.684791
0.290771	2.030155	107.693336	-19.79409	15.440385	104.143646	37.813206	-2.283847	115.827736	37.02692	33.578911	112.654617	37.420063	15.647532	114.2411765	-77.008243	15.233238	94.0461155
-0.117555	0.550958	108.519913	-19.593704	15.265964	104.603371	38.072392	-2.37206	116.700195	37.36673	33.539383	113.251366	37.719561	15.5836615	114.9757805	-76.906969	14.9482665	94.2309615
-0.823781	-1.550296	109.465042	-19.312962	15.098187	105.133148	38.430099	-2.472004	117.635712	37.752235	33.410542	113.701538	38.091167	15.469269	115.668625	-76.717091	14.727105	94.597671
-1.395387	-2.816338	109.903183	-19.189497	15.04782	105.4189	38.661842	-2.526186	118.042282	37.961197	33.351154	113.778221	38.3115195	15.412484	115.9102515	-76.6905135	14.683156	94.9275485
-2.050269	-4.008896	110.24765	-18.936266	14.938042	105.511139	38.888172	-2.579708	118.294014	38.068779	33.292603	113.77494	38.4784755	15.3564475	116.034477	-76.3510075	14.5196365	94.987801
-2.721481	-5.135965	110.421921	-18.758133	14.850293	105.583229	39.10173	-2.605703	118.375847	38.211929	33.173878	113.633743	38.6568295	15.2840875	116.004795	-76.1730955	14.4164985	95.161663
-3.508348	-6.118824	110.55677	-18.592865	14.78507	105.639946	39.311535	-2.703505	118.419052	38.377987	33.045246	113.412842	38.844761	15.1708705	115.915947	-76.030491	14.3992695	95.363945
-4.391582	-7.036619	110.619057	-18.427797	14.70911	105.666748	39.509125	-2.734193	118.401184	38.435944	33.017712	113.262054	38.9725345	15.1417595	115.831619	-75.8281285	14.2764605	95.501877
-5.299704	-7.815059	110.628716	-18.259748	14.655394	105.731453	39.705978	-2.744471	118.347679	38.607327	32.91021	113.02301	39.1566525	15.0828695	115.6853445	-75.6761485	14.2279185	95.7775615
-6.682088	-9.001204	110.498856	-18.049673	14.592047	105.890953	39.995922	-2.744224	118.173096	38.768284	32.890862	112.808899	39.382103	15.073319	115.4909975	-75.481449	14.110775	96.2909085
-8.052006	-9.407967	110.478424	-17.985035	14.604148	106.059143	40.164074	-2.761144	118.083466	38.866241	32.883881	112.668442	39.5151575	15.0613685	115.375954	-75.4852275	14.1469275	96.742332
-9.245051	-9.866045	110.371384	-17.792681	14.517124	106.13102	40.32457	-2.749121	117.910454	38.952133	32.875633	112.540009	39.6383515	15.063256	115.2252315	-75.2237135	13.970992	97.0368085
-10.515821	-10.230221	110.239922	-17.658327	14.47048	106.235954	40.474312	-2.723541	117.742157	39.02269	32.854252	112.391129	39.748501	15.0653555	115.066643	-75.065155	13.8756045	97.405265
-11.690816	-10.567439	109.979271	-17.562632	14.477277	106.348892	40.616375	-2.757291	117.580605	39.078911	32.868431	112.26033	39.847643	15.05557	114.9204675	-74.972907	13.898984	97.7773165
-13.214199	-10.707496	109.83136	-17.532307	14.496495	106.490204	40.725559	-2.744275	117.401672	39.141632	32.886845	112.141273	39.9335955	15.071285	114.7714725	-74.9982095	13.921705	98.2089355
-14.78814	-10.807346	109.697701	-17.463034	14.459135	106.621338	40.849747	-2.785225	117.233383	39.195858	32.900341	112.040268	40.0228025	15.057558	114.6368255	-74.9488705	13.860712	98.6058505
-16.940977	-10.922249	109.330261	-17.215317	14.300601	106.731865	41.016884	-2.818622	116.964828	39.255585	32.891239	111.904823	40.1362345	15.0363085	114.4348255	-74.5668685	13.5648935	99.0289045
-18.585182	-10.818913	109.164452	-17.098452	14.227529	106.878319	41.109333	-2.881974	116.76178	39.352665	32.851212	111.802544	40.230999	14.984619	114.282162	-74.427903	13.470439	99.474476
-20.46607	-10.500542	109.085205	-16.963799	14.153406	107.016396	41.215275	-2.98489	116.548813	39.45409	32.769333	111.713646	40.3346825	14.8922215	114.1312295	-74.2622805	13.4145905	99.9015625
-22.237597	-10.288084	108.907471	-16.864147	14.088973	107.168785	41.259991	-3.099619	116.339363	39.565445	32.652882	111.593864	40.412718	14.7766315	113.9666135	-74.141012	13.4013145	100.3709565
-24.03524	-9.967863	108.754005	-16.721268	14.005295	107.312668	41.345901	-3.224098	116.074585	39.67746	32.527184	111.457809	40.5116805	14.651543	113.766197	-73.9542165	13.359047	100.859139
-25.946659	-9.589248	108.637093	-16.611446	13.939588	107.458534	41.387566	-3.31736	115.848526	39.768963	32.397888	111.330727	40.5782645	14.540264	113.5896265	-73.8011565	13.338912	101.3274415
-27.86651	-9.151996	108.58316	-16.490824	13.878456	107.613228	41.447212	-3.42829	115.619408	39.842945	32.286201	111.198769	40.6450785	14.4289555	113.4090885	-73.6267265	13.3279565	101.8173675
-30.906073	-8.420255	108.569267	-16.342133	13.78798	107.845078	41.488506	-3.565124	115.256844	39.941372	32.167694	110.992416	40.714939	14.301285	113.12463	-73.399205	13.274675	102.565526
-32.914524	-7.830408	108.624054	-16.252426	13.726852	108.034286	41.504749	-3.692194	114.943817	39.991962	32.062275	110.803207	40.7483555	14.1850405	112.873512	-73.2532075	13.2686635	103.19506
-34.979206	-7.185586	108.782219	-16.149525	13.642433	108.270203	41.519417	-3.753258	114.622459	40.036617	31.957298	110.599045	40.778017	14.10202	112.610752	-73.077067	13.182846	103.929654
-37.04171	-6.466638	109.112228	-16.028231	13.558263	108.610603	41.516575	-3.866796	114.217422	40.056889	31.852917	110.375229	40.786732	13.9930605	112.2963255	-72.843194	13.1234655	104.9248805
-39.165577	-5.698981	109.66642	-15.901649	13.471478	109.028503	41.519508	-3.933657	113.767853	40.080894	31.760288	110.122971	40.800201	13.9133155	111.945412	-72.603499	13.0296405	106.111594
-41.154919	-4.951345	110.395729	-15.769024	13.421133	109.525726	41.508057	-4.043756	113.281403	40.117916	31.637564	109.797752	40.8129865	13.796904	111.5395775	-72.3510345	13.045362	107.5118745
-43.285183	-4.008084	111.3395	-15.592051	13.380599	110.030319	41.495098	-4.124862	112.739899	40.150738	31.501734	109.34613	40.822918	13.688436	111.0430145	-72.00702	13.072762	109.0176235
-46.31797	-2.664905	112.928665	-15.264778	13.313322	110.785088	41.42038	-4.259549	111.857811	40.136154	31.244827	108.52449	40.778267	13.492639	110.1911505	-71.307823	13.134005	111.3790255
-48.246937	-1.730485	114.15683	-15.105923	13.306882	111.231064	41.320641	-4.405301	111.15892	40.086983	31.033543	107.791016	40.703812	13.314121	109.474968	-70.915658	13.299643	112.98716
-50.088226	-0.71432	115.490463	-14.901289	13.244836	111.63604	41.140644	-4.502704	110.463837	39.956356	30.786879	106.792473	40.5485	13.1420875	108.628155	-70.351078	13.3475845	114.643925
-51.793407	0.30953	116.983917	-14.696781	13.208307	112.004074	40.976681	-4.625561	109.455109	39.702908	30.519291	105.595718	40.3397945	12.946865	107.5254135	-69.7333565	13.469749	116.4827345
-52.325706	1.855204	118.271553	-14.452206	13.168158	112.201035	40.702404	-4.74654	108.307388	39.418568	29.906765	104.166878	40.060486	12.5801125	106.237133	-68.964898	13.7562035	118.164937
-52.577168	3.451363	119.229446	-14.204391	13.146968	112.224411	40.377052	-4.6854	107.390259	38.871201	29.905155	102.538681	39.6241265	12.6098775	104.96447	-68.0329085	13.6840585	119.484352
-52.917938	5.071656	119.999611	-13.970158	13.20491	112.130531	40.215816	-4.672744	106.265411	38.186752	29.61624	101.189209	39.201284	12.471748	103.72731	-67.1416	13.938072	120.533752
-53.370796	7.502414	120.357071	-13.950803	13.152024	111.781563	39.738598	-4.566377	105.308601	37.465466	29.391884	99.604836	38.602032	12.4127535	102.4567185	-66.503638	13.8912945	121.1064075
-53.560917	9.194526	120.136917	-14.029476	13.120122	111.612526	39.665424	-4.624897	104.905273	37.179062	29.303165	99.129929	38.422243	12.339134	102.017601	-66.481195	13.90111	121.207451
-53.68219	10.941065	119.655312	-14.124197	13.044683	111.382805	39.601173	-4.646659	104.624893	37.041702	29.288277	98.965714	38.3214375	12.320809	101.7953035	-66.5698315	13.768557	120.9703065
-53.667301	12.744458	119.033264	-14.204213	12.891473	111.102501	39.498867	-4.736627	104.365959	37.019489	29.244318	98.889885	38.259178	12.2538455	101.627922	-66.667604	13.5291005	120.57708
-53.33873	14.456844	118.227348	-14.340041	12.689215	110.747887	39.365601	-4.820942	103.975388	36.9869	29.162109	99.009239	38.1762505	12.1705835	101.4923135	-66.8563325	13.2078465	120.0034605
-52.893383	16.362387	117.423569	-14.510071	12.517624	110.376717	39.092655	-4.909663	103.683197	37.039127	29.132322	99.230324	38.065891	12.1113295	101.4567605	-67.086033	12.9239185	119.2966735
-53.032398	18.672365	116.327904	-14.716226	12.342937	109.975494	38.906147	-5.034799	103.312073	37.203468	28.699707	99.691025	38.0548075	11.832454	101.501549	-67.4872595	12.85342	118.449439
-52.228745	21.886326	114.666306	-15.055518	12.135406	109.254364	38.58012	-5.157916	103.01194	37.414669	29.155258	100.657799	37.9973945	11.998671	101.8348695	-68.1084305	12.272141	116.6738585
-51.689686	24.096743	113.393852	-15.340391	12.090779	108.680107	38.429714	-5.199256	102.933182	37.727459	29.21254	101.443779	38.0785865	12.006642	102.1884805	-68.7593685	12.174916	115.1717335
-50.882278	26.375393	112.190689	-15.628115	12.126231	108.068024	38.275455	-5.192524	102.818909	38.009869	29.228157	102.183411	38.142662	12.0178165	102.50116	-69.398892	12.2346455	113.634888
-50.143997	28.657644	111.234489	-15.96165	12.201767	107.42955	38.003403	-5.134151	102.491486	38.121952	29.223104	102.822586	38.0626775	12.0444765	102.657036	-69.9859775	12.3590575	112.202064
-49.19339	30.974405	110.590485	-16.312943	12.366529	106.731964	37.590591	-4.9905	101.82122	38.129841	29.190094	103.169373	37.860216	12.099797	102.4952965	-70.486102	12.633261	110.9686315
-48.191582	33.227592	110.430969	-16.499697	12.541014	106.010948	37.102245	-4.76209	100.77121	38.057945	29.184235	103.135872	37.580095	12.2110725	101.953541	-70.579489	12.8709555	110.068355
-47.120876	35.446247	110.447182	-16.689356	12.807582	105.284027	36.610596	-4.41448	99.52478	37.978588	29.291656	102.828598	37.294592	12.438588	101.176689	-70.673304	13.176576	109.391365
-45.25935	38.627296	110.772858	-16.884588	13.32649	104.273819	35.953609	-3.730438	97.551819	37.691853	29.63306	102.169891	36.822731	12.951311	99.860855	-70.591907	13.701669	108.686783
-44.094097	40.588112	111.046173	-17.014553	13.713871	103.720009	35.506432	-3.141621	96.362778	37.44524	29.979345	101.698975	36.475836	13.418862	99.0308765	-70.504942	14.00888	108.4091415
-42.38139	42.255749	111.398972	-17.148144	14.150776	103.237389	35.115208	-2.595876	95.298309	37.188305	30.279398	101.258194	36.1517565	13.841761	98.2782515	-70.4480445	14.459791	108.1965265
-41.268288	44.171284	111.596321	-17.310347	14.53718	102.823555	34.712471	-2.088834	94.448753	36.980179	30.564573	100.933708	35.846325	14.2378695	97.6912305	-70.467019	14.8364905	107.9558795
-39.800369	45.80405	111.764374	-17.502575	14.939001	102.473915	34.369045	-1.666842	93.834282	36.760391	30.812498	100.758003	35.564718	14.572828	97.2961425	-70.569868	15.305174	107.6516875
-38.298401	47.263016	111.941124	-17.706032	15.238039	102.244034	34.09222	-1.338786	93.462944	36.609947	30.996271	100.825836	35.3510835	14.8287425	97.14439	-70.7631475	15.6473355	107.343678
-36.639816	48.501129	112.155937	-17.929623	15.528083	102.095459	33.887749	-1.139655	93.337761	36.550228	31.163116	101.081085	35.2189885	15.0117305	97.209423	-71.0782345	16.0444355	106.981495
-34.139263	50.065136	112.306961	-18.275635	15.882988	101.960625	33.721455	-0.932852	93.533417	36.424618	31.40546	101.731026	35.0730365	15.236304	97.6322215	-71.6243065	16.529672	106.2890285
-32.56464	50.969975	112.466064	-18.505997	16.085253	101.99276	33.703861	-0.907057	94.088234	36.345871	31.552071	102.510956	35.024866	15.322507	98.299595	-72.03686	16.847999	105.685925
-30.702925	51.534443	112.50898	-18.719173	16.232061	102.213715	33.855885	-1.019215	95.01825	36.3447	31.634804	103.711021	35.1002925	15.3077945	99.3646355	-72.5386385	17.1563275	105.0627945
-28.370968	51.763271	112.349907	-18.916994	16.356495	102.611755	34.049892	-1.190757	96.418037	36.463814	31.653086	105.130348	35.256853	15.2311645	100.7741925	-73.090841	17.4818255	104.4493175
-26.743994	52.186184	112.561523	-19.050745	16.518967	103.076385	34.361862	-1.445966	98.099228	36.476601	31.663757	106.658447	35.4192315	15.1088955	102.3788375	-73.5207215	17.9290385	103.7739325
-24.361303	52.203335	112.194458	-19.127373	16.682186	103.603836	34.654953	-1.535452	100.068451	36.397465	31.70043	108.344147	35.526209	15.082489	104.206299	-73.780955	18.281883	103.001373
-22.681198	52.303089	112.355247	-19.218832	16.836565	104.259575	35.027901	-1.675684	102.260574	36.418617	31.716112	110.36322	35.723259	15.020214	106.311897	-74.160923	18.652916	102.207253
-19.579367	51.757126	112.838951	-19.299446	16.903616	105.309166	35.41497	-2.180086	105.409073	36.556034	31.444904	113.329086	35.985502	14.632409	109.3690795	-74.584394	19.174823	101.2492525
-17.543959	51.139961	113.255165	-19.281054	16.77585	105.896866	35.476849	-2.634776	106.983711	36.956203	30.940363	114.771652	36.216526	14.1527935	110.8776815	-74.778634	19.3989065	100.9160505
-15.510644	50.430542	113.602867	-19.254307	16.684719	106.234016	35.546963	-3.090414	108.165886	37.152916	30.552567	116.117874	36.3499395	13.7310765	112.14188	-74.8585535	19.6383615	100.326152
-13.578266	49.564243	113.915344	-19.316612	16.605639	106.504013	35.567486	-3.482624	109.289192	37.376862	30.234039	117.405441	36.472174	13.3757075	113.3473165	-75.105398	19.8355705	99.6607095
-11.715255	48.575706	114.32122	-19.392187	16.527794	106.767342	35.525627	-3.783525	110.133743	37.567593	30.04665	118.364906	36.54661	13.1315625	114.2493245	-75.330984	19.9240255	99.2853595
-9.981632	47.436798	114.553581	-19.444206	16.466461	106.883987	35.438683	-3.952381	110.689293	37.353741	30.073967	119.276115	36.396212	13.060793	114.982704	-75.284624	19.872129	98.78527
-8.285079	46.203838	114.697983	-19.542133	16.486191	106.989899	35.358364	-4.119853	111.362206	37.37685	29.977571	119.906784	36.367607	12.928859	115.634495	-75.451873	20.043523	98.345303
-6.017571	44.13055	114.995003	-19.678841	16.521219	107.408508	35.256893	-4.29357	112.620247	37.651688	29.739872	120.875977	36.4542905	12.723151	116.748112	-75.8119725	20.319287	98.068904
-4.62286	42.558659	115.31929	-19.782576	16.546106	107.849266	35.266312	-4.387641	113.767006	37.498421	29.764038	121.85112	36.3823665	12.6881985	117.809063	-75.9475185	20.4040135	97.889469
-3.401459	40.869263	115.823921	-19.922504	16.605461	108.476196	35.227001	-4.443021	115.284988	37.002743	30.00012	123.255241	36.114872	12.7785495	119.2701145	-75.95988	20.4323725	97.6822775
-2.2871	39.008068	116.428185	-20.040176	16.654448	109.26622	35.263973	-4.585782	117.029594	37.290661	29.989248	124.544838	36.277317	12.701733	120.787216	-76.357669	20.607163	97.745224
-1.361867	37.055439	117.116013	-19.874016	16.489983	110.021507	35.331913	-4.66391	118.790199	37.25444	30.097939	126.01416	36.2931765	12.7170145	122.4021795	-76.0412085	20.2629515	97.6408345
-0.503204	34.990208	117.666557	-19.872917	16.497633	110.813774	35.474083	-4.732013	120.304199	37.241539	30.204178	127.156082	36.357811	12.7360825	123.7301405	-76.103645	20.2591835	97.8974075
0.281147	32.888577	117.88018	-19.841076	16.522367	111.309624	35.621376	-4.7077	121.343903	36.911934	30.503984	127.934013	36.266655	12.898142	124.638958	-75.948807	20.146592	97.98029
1.353888	29.607655	117.45713	-19.930281	16.758995	111.614273	35.818604	-4.607342	122.005638	37.487419	30.615095	127.511513	36.6530115	13.0038765	124.7585755	-76.5135735	20.5141135	98.4699705
1.947288	27.37874	116.638542	-19.727268	16.801434	111.412285	36.036583	-4.534348	121.834587	37.711369	30.799871	126.755287	36.873976	13.1327615	124.294937	-76.328512	20.4701065	98.529633
2.463625	25.092777	115.621773	-19.431295	16.815086	110.9841	36.286331	-4.467707	121.37014	37.620754	31.080473	125.669136	36.9535425	13.306383	123.519638	-75.8161325	20.323789	98.448562
2.890821	22.774151	114.333817	-19.075504	16.79748	110.372246	36.566902	-4.408624	120.584312	37.870087	31.144016	123.851791	37.2184945	13.367696	122.2180515	-75.3695025	20.227264	98.5264405
3.239901	20.437008	112.948883	-18.657518	16.755285	109.567215	36.891891	-4.33582	119.580368	38.041286	31.172043	121.688927	37.4665885	13.4181115	120.6346475	-74.7816245	20.0924585	98.4997825
3.499478	18.083473	111.486206	-18.276232	16.77775	108.709702	37.276821	-4.15917	118.352493	38.055477	31.196934	119.47802	37.666149	13.518882	118.9152565	-74.218613	20.036618	98.5041475
3.626115	15.787451	110.186111	-17.918941	16.745459	107.8554	37.620716	-4.046265	117.148994	38.07415	31.171289	117.116425	37.847433	13.562512	117.1327095	-73.685315	19.928406	98.5780905
3.633865	12.327339	108.666634	-17.405909	16.56949	106.761757	38.122532	-3.894832	115.508224	37.912716	30.84243	113.98243	38.017624	13.473799	114.745327	-72.829442	19.665181	98.778187
3.507408	10.079757	108.110641	-17.10371	16.344822	106.274673	38.367378	-3.932798	115.009308	38.041519	30.635759	112.377037	38.2044485	13.3514805	113.6931725	-72.4118685	19.3381635	98.8561735
3.283726	7.915089	107.947144	-16.854427	16.056776	106.002617	38.588371	-4.05194	114.776321	38.234039	30.364588	111.44593	38.411205	13.156324	113.1111255	-72.120059	18.957228	98.8941085
2.952316	5.858223	108.125244	-16.645485	15.681259	105.960464	38.826992	-4.325545	115.057007	38.467606	30.073246	111.239983	38.647299	12.8738505	113.148495	-71.938269	18.4886675	98.772433
2.517986	3.869297	108.707367	-16.510036	15.287028	106.177292	39.007423	-4.634107	115.853378	38.841908	29.79154	111.70372	38.9246655	12.5787165	113.778549	-71.9447375	17.9953395	98.576035
2.015123	2.036847	109.513702	-16.435722	14.891739	106.561707	39.252518	-5.027555	116.735397	39.209091	29.567198	112.677399	39.2308045	12.2698215	114.706398	-72.1022485	17.5136565	98.417016
1.420823	0.31092	110.303734	-16.452013	14.515418	107.064735	39.423203	-5.366354	117.685593	39.59763	29.407835	113.719749	39.5104165	12.0207405	115.702671	-72.4144425	17.0100955	98.426799
0.430445	-2.120972	111.213387	-16.252802	13.877542	107.520523	39.627892	-5.918027	118.761505	40.157719	29.198244	114.990356	39.8928055	11.6401085	116.8759305	-72.3984095	16.1149755	98.1651155
-0.316271	-3.553612	111.549118	-16.151049	13.54572	107.717789	39.769108	-6.229064	119.180573	40.412964	29.044024	115.5728	40.091036	11.40748	117.3766865	-72.393134	15.68396	98.0588915
-1.08778	-4.909514	111.703506	-16.123945	13.322641	107.864853	39.890877	-6.512458	119.358444	40.642559	28.901226	115.821037	40.266718	11.194384	117.5897405	-72.514608	15.450898	98.1399655
-1.949674	-6.159945	111.790344	-15.90406	13.002012	107.860359	40.002476	-6.711203	119.361351	40.840088	28.744501	115.826729	40.421282	11.016649	117.59404	-72.229402	14.987375	98.126678
-2.895276	-7.24686	111.790527	-15.761176	12.767385	107.877708	40.156879	-6.918678	119.206871	40.996994	28.560266	115.641998	40.5769365	10.820794	117.4244345	-72.0992885	14.713976	98.3309815
-3.882824	-8.2727	111.685875	-15.620427	12.562963	107.837608	40.291153	-7.062988	119.005943	41.088692	28.390306	115.28801	40.6899225	10.663659	117.1469765	-71.9307765	14.462267	98.5282395
-4.934001	-9.189716	111.559723	-15.501453	12.405927	107.786392	40.400105	-7.185184	118.739655	41.128197	28.216007	114.890656	40.764151	10.5154115	116.8151555	-71.767057	14.2964425	98.7576285
-6.70558	-10.275843	111.350456	-15.413989	12.208059	107.82193	40.553482	-7.404025	118.239822	41.19392	27.907553	114.127563	40.873701	10.251764	116.1836925	-71.701679	14.164354	99.4601675
-7.912943	-10.928564	111.110565	-15.245007	11.957624	107.679688	40.613327	-7.538196	117.756607	41.229603	27.684885	113.4758	40.921465	10.0733445	115.6162035	-71.411479	13.8419035	99.7431725
-9.164778	-11.51852	110.79998	-15.1502	11.826305	107.572723	40.675842	-7.640453	117.124466	41.167831	27.4834	112.776138	40.9218365	9.9214735	114.950302	-71.2222365	13.7311365	100.195144
-10.421539	-11.960569	110.42495	-15.058684	11.699174	107.42556	40.729462	-7.716309	116.466263	41.044224	27.290081	111.962334	40.886843	9.786886	114.2142985	-71.004211	13.611462	100.6368215
-11.764832	-12.279322	110.13237	-14.95737	11.609075	107.289124	40.774017	-7.719398	115.750435	40.855759	27.175253	111.328163	40.814888	9.7279275	113.539299	-70.729628	13.4902225	101.038949
-13.101787	-12.535109	109.827576	-14.881208	11.504285	107.258545	40.824516	-7.730729	115.191826	40.712265	27.092997	110.788475	40.7683905	9.681134	112.9901505	-70.5308065	13.327436	101.5269395
-14.474333	-12.666906	109.63105	-14.836754	11.40128	107.311317	40.900917	-7.794195	114.67308	40.666546	27.005083	110.45607	40.7837315	9.605444	112.564575	-70.4572395	13.197116	102.058059
-16.662193	-12.726092	109.380661	-14.743121	11.191083	107.574608	40.922729	-7.938146	114.146698	40.711136	26.922291	110.295341	40.8169325	9.4920725	112.2210195	-70.3031745	12.8900935	102.9281965
-18.078846	-12.652551	109.299721	-14.697809	11.014702	107.853821	40.953011	-8.105461	113.812721	40.74675	26.811842	110.355225	40.8498805	9.3531905	112.083973	-70.2454985	12.6762135	103.623669
-19.588774	-12.558831	109.293785	-14.672542	10.860976	108.220085	40.933964	-8.269216	113.540558	40.782787	26.707989	110.485886	40.8583755	9.2193865	112.013222	-70.2034595	12.5025655	104.426948
-21.089363	-12.372069	109.438118	-14.623748	10.709498	108.616928	40.918056	-8.420591	113.321213	40.847385	26.587149	110.625099	40.8827205	9.083279	111.973156	-70.1302165	12.335717	105.2607
-22.540171	-12.100695	109.649506	-14.550599	10.591311	109.052017	40.924961	-8.593098	113.141045	40.887123	26.460024	110.774162	40.906042	8.933463	111.9576035	-70.00724	12.249159	106.1464305
-24.005199	-11.836907	109.961845	-14.510076	10.46858	109.494888	40.90765	-8.737012	112.993225	40.92202	26.349602	110.925354	40.914835	8.806295	111.9592895	-69.934987	12.130865	107.0304865
-25.495186	-11.495302	110.347244	-14.486742	10.383376	109.949097	40.865978	-8.863555	112.886986	40.958492	26.246136	111.057213	40.912235	8.6912905	111.9720995	-69.885719	12.0754615	107.9260945
-27.635822	-10.932469	111.179092	-14.373265	10.26412	110.729279	40.808064	-9.113853	112.710724	41.013363	26.047552	111.128059	40.9107135	8.4668495	111.9193915	-69.6572435	12.0613905	109.5391665
-29.03434	-10.497931	111.871826	-14.291125	10.159718	111.302162	40.80566	-9.270726	112.632393	41.028538	25.87521	111.143478	40.917099	8.302242	111.8879355	-69.499349	12.017194	110.7163885
-30.319384	-10.072907	112.61541	-14.182491	10.049315	111.895027	40.824421	-9.446929	112.520493	41.045517	25.703352	111.177933	40.934969	8.1282115	111.849213	-69.299951	11.9704185	111.940841
-31.6402	-9.642484	113.39592	-14.104195	9.930383	112.4701	40.804863	-9.637572	112.403229	41.066467	25.520437	111.156677	40.935665	7.9414325	111.779953	-69.144055	11.9193335	113.160247
-32.838406	-9.192575	114.21183	-14.005796	9.760595	113.044144	40.801117	-9.838809	112.264374	41.068359	25.323427	111.102829	40.934738	7.742309	111.6836015	-68.94633	11.778881	114.4046865
-33.952705	-8.72032	115.033318	-13.912487	9.647072	113.569138	40.766403	-10.020406	112.126587	41.029106	25.114103	111.004189	40.8977545	7.5468485	111.565388	-68.7227285	11.7472955	115.572888
-35.039112	-8.261134	115.895149	-13.862909	9.523149	114.101044	40.689148	-10.194762	112.01725	40.982212	24.919643	110.864868	40.83568	7.3624405	111.441059	-68.561498	11.6838575	116.761029
-36.537327	-7.516757	117.188583	-13.807676	9.328874	114.857529	40.581165	-10.465292	111.887833	40.835388	24.654829	110.735306	40.7082765	7.0947685	111.3115695	-68.3236285	11.5629795	118.4034885
-37.397648	-6.98904	117.947708	-13.798273	9.224764	115.268883	40.515293	-10.634767	111.900436	40.760452	24.46567	110.630814	40.6378725	6.9154515	111.265625	-68.2344185	11.5340765	119.272141
-38.22533	-6.458866	118.5457	-13.715251	9.11892	115.553192	40.467678	-10.791044	111.939453	40.679821	24.296598	110.547028	40.5737495	6.752777	111.2432405	-68.0042515	11.485063	119.8631435
-38.928776	-5.901978	119.028046	-13.82037	9.040555	115.792191	40.431126	-10.955911	112.001869	40.600849	24.128895	110.464729	40.5159875	6.586492	111.233299	-68.1567275	11.494618	120.351083
-39.557869	-5.321224	119.353889	-13.871266	8.953624	115.94838	40.388676	-11.111099	112.115326	40.51416	23.970165	110.408722	40.451418	6.429533	111.262024	-68.19395	11.477715	120.634736
-40.144405	-4.727897	119.563248	-13.946395	8.826703	116.043602	40.352135	-11.277225	112.213753	40.449696	23.795645	110.370514	40.4009155	6.25921	111.2921335	-68.2937055	11.394196	120.7950705
-40.603928	-4.108432	119.679474	-13.974598	8.68306	116.065994	40.31081	-11.435444	112.298271	40.374367	23.631681	110.361359	40.3425885	6.0981185	111.329815	-68.2917845	11.2680015	120.802173
-41.184608	-3.106755	119.734894	-14.156596	8.454146	116.117264	40.216995	-11.652912	112.377617	40.263474	23.418518	110.333183	40.2402345	5.882803	111.3554	-68.5534265	11.025489	120.879128
-41.433258	-2.384938	119.704163	-14.158638	8.299257	116.090736	40.164787	-11.826068	112.399101	40.184181	23.273943	110.3452	40.174484	5.7239375	111.3721505	-68.49176	10.8745765	120.8093215
-41.664101	-1.647275	119.62365	-14.338621	8.15654	116.114914	40.103374	-11.986414	112.448631	40.124817	23.114304	110.409096	40.1140955	5.563945	111.4288635	-68.7913375	10.749135	120.8009645
-41.753628	-0.841424	119.518242	-14.394244	7.9916	116.095673	40.035389	-12.14756	112.453499	40.106644	22.978001	110.514114	40.0710165	5.4152205	111.4838065	-68.8595045	10.5679795	120.7075395
-41.783482	0.038473	119.343399	-14.456347	7.817267	116.090179	39.950813	-12.318179	112.454514	40.071991	22.844379	110.643768	40.011402	5.2631	111.549141	-68.924096	10.371434	120.631217
-41.740768	0.967183	119.165489	-14.568697	7.68821	116.057503	39.870132	-12.46521	112.469658	40.078621	22.71246	110.778198	39.9743765	5.123625	111.623928	-69.1117705	10.252795	120.491078
-41.594086	1.939549	118.952415	-14.64039	7.608834	116.038475	39.795086	-12.60727	112.446487	40.061916	22.58123	110.922852	39.928501	4.98698	111.6846695	-69.209281	10.230688	120.3922805
-41.214058	3.546025	118.576523	-14.772861	7.484606	115.948418	39.650726	-12.787953	112.439201	40.061298	22.3955	111.078644	39.856012	4.8037735	111.7589225	-69.401734	10.1654385	120.1379135
-40.89912	4.702611	118.270615	-14.880495	7.384263	115.867355	39.575188	-12.913649	112.406906	40.030785	22.303646	111.202728	39.8029865	4.6949985	111.804817	-69.5639765	10.0735275	119.929893
-40.523323	5.894635	117.942116	-14.998296	7.330703	115.760506	39.510326	-13.005069	112.435768	40.002243	22.211622	111.34111	39.7562845	4.6032765	111.888439	-69.7528765	10.0581295	119.632573
-40.039314	7.12929	117.503464	-15.134853	7.24162	115.604805	39.451984	-13.115497	112.481377	39.987068	22.135588	111.523422	39.719526	4.5100455	112.0023995	-69.989232	9.9731945	119.2072105
-39.536018	8.436747	116.986206	-15.249257	7.171853	115.409409	39.39397	-13.205889	112.540207	39.975956	22.065609	111.715988	39.684963	4.42986	112.1280975	-70.183477	9.913846	118.6907205
-38.958473	9.769813	116.388527	-15.401461	7.130476	115.166977	39.332157	-13.335989	112.57634	39.956345	21.998987	111.933754	39.644251	4.331499	112.255047	-70.447173	9.929453	118.078907
-38.274494	11.116611	115.803291	-15.543768	7.026821	114.849998	39.257103	-13.431189	112.557686	39.961842	21.905266	112.140381	39.6094725	4.2370385	112.3490335	-70.6970085	9.8166035	117.3509625
-37.305687	13.285931	114.811089	-15.742588	6.926399	114.286598	39.12101	-13.594224	112.477829	39.993687	21.768642	112.458763	39.5573485	4.087209	112.468296	-71.0425245	9.765589	116.1049
-36.479992	14.766947	114.122269	-15.896696	6.810967	113.851868	39.027306	-13.673401	112.322853	40.020973	21.674746	112.643013	39.5241395	4.0006725	112.482933	-71.3175315	9.6212615	115.220803
-35.664703	16.296101	113.517609	-16.012115	6.705156	113.433945	38.922504	-13.783683	112.011101	40.061157	21.555126	112.737801	39.4918305	3.8857215	112.374451	-71.5160605	9.5245905	114.493439
-34.790298	17.823338	113.059441	-16.076681	6.620543	112.998642	38.800575	-13.862308	111.61071	40.070843	21.375257	112.653282	39.435709	3.7564745	112.131996	-71.589071	9.4846115	113.865288
-33.868641	19.378227	112.729607	-16.174007	6.571314	112.594048	38.645153	-13.961259	110.97374	39.98267	21.171825	112.526489	39.3139115	3.605283	111.7501145	-71.6619255	9.537345	113.4379815
-32.965508	20.957499	112.506592	-16.411955	6.557467	112.242142	38.433258	-14.002103	110.177567	39.924858	21.037081	112.340485	39.179058	3.517489	111.259026	-72.002968	9.597445	113.225258
-31.979996	22.531942	112.235138	-16.304186	6.443027	111.568726	38.276886	-14.073536	109.446671	39.938938	20.915436	112.066391	39.107912	3.42095	110.756531	-71.716284	9.465104	112.380921
-30.486673	24.841944	111.994827	-16.417414	6.535468	110.97139	37.988312	-14.073306	108.480598	39.967445	20.82086	111.864433	38.9778785	3.373777	110.1725155	-71.8127065	9.697159	111.7702645
-29.416794	26.36702	111.781349	-16.482302	6.648078	110.568893	37.827877	-14.09947	107.979561	40.036957	20.796534	111.771561	38.932417	3.348532	109.875561	-71.897021	9.947624	111.262225
-28.363361	27.833309	111.594841	-16.583637	6.697083	110.151779	37.628258	-14.114372	107.541405	40.025372	20.753244	111.765457	38.826815	3.319436	109.653431	-71.994089	10.07473	110.650127
-27.280252	29.245483	111.365868	-16.679789	6.790027	109.685982	37.46521	-14.146264	107.080971	39.992901	20.674055	111.737785	38.7290555	3.2638955	109.409378	-72.0886335	10.3161585	109.962586
-26.187954	30.617596	111.169731	-16.8025	6.845549	109.165596	37.332653	-14.196752	106.526779	40.011326	20.482985	111.791862	38.6719895	3.1431165	109.1593205	-72.2769895	10.5479815	109.1718715
-25.295704	31.958261	111.14489	-16.933048	6.824097	108.633598	37.101105	-14.246861	106.12233	40.086109	20.373278	111.888794	38.593607	3.0632085	109.005562	-72.459703	10.5849855	108.261634
-23.972111	33.052593	110.994049	-17.068531	6.903574	108.216797	36.94651	-14.316067	105.641762	40.202202	20.253307	112.034416	38.574356	2.96862	108.838089	-72.711418	10.838528	107.595505
-22.513041	34.716297	111.464218	-17.249914	6.900715	107.521416	36.632099	-14.405447	104.959511	40.342979	19.985756	112.475601	38.487539	2.7901545	108.717556	-72.987367	11.0112755	106.325276
-21.336395	35.586529	111.673149	-17.341248	6.939213	107.160591	36.459255	-14.440725	104.579544	40.453705	19.869112	112.679588	38.45648	2.7141935	108.629566	-73.138976	11.1642325	105.691616
-20.244555	36.406918	111.857643	-17.491667	7.037032	106.797897	36.259029	-14.404572	104.345993	40.501492	19.80365	112.813393	38.3802605	2.699539	108.579693	-73.3635945	11.374525	105.016101
-19.126076	37.088066	111.941422	-17.593468	7.202776	106.467018	36.195313	-14.366373	104.12439	40.494667	19.796068	112.928864	38.34499	2.7148475	108.526627	-73.531926	11.6907045	104.407409
-17.991674	37.683765	111.928955	-17.718807	7.395907	106.156418	36.112793	-14.305794	103.944527	40.425213	19.843283	112.99028	38.269003	2.7687445	108.4674035	-73.706617	12.0230695	103.8454325
-16.912704	38.133888	111.79248	-17.801081	7.60046	105.857399	36.014515	-14.194396	103.82254	40.315163	19.916685	112.94342	38.164839	2.8611445	108.38298	-73.767001	12.3397755	103.331818
-15.90448	38.520378	111.682632	-17.852798	7.794715	105.604362	35.964336	-14.124714	103.645706	40.154156	19.973021	112.925804	38.059246	2.9241535	108.285755	-73.764842	12.6652765	102.922969
-14.332151	38.742805	111.413254	-18.034004	8.027191	105.230927	35.840324	-14.023653	103.462471	39.918709	20.024992	112.826118	37.8795165	3.0006695	108.1442945	-73.9475245	13.0537125	102.3175595
-13.378215	38.734776	111.219643	-18.159565	8.136728	105.052773	35.760059	-13.993999	103.352081	39.768314	20.080755	112.780846	37.7641865	3.043378	108.0664635	-74.0833165	13.230078	102.0390825
-12.41522	38.601807	111.055901	-18.222382	8.24661	104.892662	35.639904	-13.967016	103.31118	39.638325	20.125299	112.705635	37.6391145	3.0791415	108.0084075	-74.0838785	13.4140785	101.7769165
-11.507503	38.33371	110.813667	-18.308571	8.350085	104.757782	35.573051	-13.943622	103.283241	39.524364	20.153158	112.610481	37.5487075	3.104768	107.946861	-74.1658495	13.595402	101.568703
-10.597823	37.875084	110.481964	-18.417559	8.435925	104.628006	35.496185	-13.900452	103.303276	39.384235	20.256533	112.512886	37.44021	3.1780405	107.908081	-74.275328	13.6938095	101.347931
-9.766573	37.349907	110.136673	-18.484777	8.541893	104.520607	35.455723	-13.854944	103.354179	39.256855	20.331816	112.382492	37.356289	3.238436	107.8683355	-74.325843	13.84535	101.1728785
-8.875589	36.694679	109.740128	-18.548204	8.638085	104.43956	35.414776	-13.816232	103.47377	39.107803	20.436243	112.339844	37.2612895	3.3100055	107.906807	-74.3576975	13.9661645	100.972313
-7.662447	35.476078	109.138931	-18.687565	8.813598	104.323174	35.356998	-13.756439	103.782776	38.961308	20.592598	112.301407	37.159153	3.4180795	108.0420915	-74.534283	14.2091165	100.6042565
-6.874463	34.528309	108.762184	-18.750303	8.902731	104.25724	35.320511	-13.714126	104.052521	38.861866	20.717997	112.34108	37.0911885	3.5019355	108.1968005	-74.5917945	14.3035265	100.3176795
-6.044295	33.413204	108.367775	-18.82443	8.997581	104.145447	35.306221	-13.665721	104.364334	38.773022	20.825689	112.401817	37.0396215	3.579984	108.3830755	-74.6884815	14.415178	99.9078185
-5.270962	32.216587	107.978592	-18.907084	9.12862	104.015259	35.300831	-13.623217	104.666267	38.690609	20.983854	112.455902	36.99572	3.6803185	108.5610845	-74.809888	14.5769215	99.4694335
-4.50421	30.951128	107.511734	-18.930847	9.213454	103.843918	35.297249	-13.560468	104.986656	38.644753	21.096573	112.478554	36.971001	3.7680525	108.732605	-74.832695	14.6588555	98.955231
-3.765223	29.573431	107.003654	-18.981316	9.308317	103.653442	35.309654	-13.506468	105.318275	38.56797	21.268566	112.509537	36.938812	3.881049	108.913906	-74.901444	14.735585	98.392978
-3.052372	28.135487	106.51413	-19.000154	9.379745	103.432251	35.301746	-13.425478	105.629524	38.530678	21.401905	112.457977	36.916212	3.9882135	109.0437505	-74.91652	14.7712765	97.8207515
-2.046554	25.803181	105.779854	-19.056152	9.493062	103.129639	35.321815	-13.306107	106.094635	38.392433	21.603386	112.324692	36.857124	4.1486395	109.2096635	-74.969428	14.8374845	97.0496145
-1.424563	24.186476	105.281708	-19.102945	9.522693	102.869186	35.316231	-13.242332	106.391884	38.278164	21.753609	112.152771	36.7971975	4.2556385	109.2723275	-75.0030875	14.7897475	96.4660445
-0.837758	22.491928	104.719719	-19.17473	9.58869	102.588013	35.277454	-13.182302	106.607162	38.151352	21.881413	111.870834	36.714403	4.3495555	109.238998	-75.063863	14.8278245	95.937028
-0.31657	20.775089	104.215446	-19.208776	9.583172	102.299355	35.224762	-13.145982	106.773926	38.007973	21.978287	111.549057	36.6163675	4.4161525	109.1614915	-75.0339195	14.7501915	95.4372185
0.172178	18.989061	103.739014	-19.245876	9.554348	102.018906	35.180405	-13.125203	107.03167	37.820877	22.088326	111.261307	36.500641	4.4815615	109.1464885	-74.992393	14.6271345	94.8913235
0.593608	17.183128	103.472588	-19.299913	9.56794	101.855194	35.134804	-13.10006	107.485512	37.562424	22.15163	111.155495	36.348614	4.525785	109.3205035	-74.94844	14.610095	94.3898845
0.972849	15.312019	103.466858	-19.366003	9.549579	101.870743	35.127182	-13.088231	108.091614	37.425854	22.156818	111.15638	36.276518	4.5342935	109.623997	-75.008524	14.5648645	94.117489
1.393088	12.590103	103.766167	-19.479702	9.476853	102.072357	35.100811	-13.085471	109.24646	37.303951	22.214632	111.501266	36.202381	4.5645805	110.373863	-75.161785	14.3891255	93.770851
1.601795	10.781078	104.135048	-19.600422	9.392511	102.311981	35.129894	-13.094232	110.07048	37.25045	22.264503	111.880447	36.190172	4.5851355	110.9754635	-75.391016	14.1998865	93.6484985
1.75782	8.989435	104.603745	-19.719315	9.349432	102.640877	35.134594	-13.091991	110.79335	37.22298	22.371937	112.276222	36.178787	4.639973	111.534786	-75.617417	14.058891	93.746968
1.854822	7.295396	105.067337	-19.771765	9.245793	102.94635	35.122688	-13.045176	111.416389	37.20282	22.4596	112.629959	36.162754	4.707212	112.023174	-75.706284	13.784374	93.869526
1.893867	5.61449	105.486176	-19.832642	9.180428	103.229126	35.124973	-13.005032	111.888329	37.193516	22.57592	112.939056	36.1592445	4.785444	112.4136925	-75.8245285	13.575412	94.0445595
1.891343	3.989957	105.812027	-19.889605	9.11736	103.456261	35.135612	-12.942023	112.173271	37.186844	22.709591	113.131165	36.161228	4.883784	112.652218	-75.940438	13.350936	94.260304
1.874259	2.428059	106.033371	-19.890944	9.106253	103.630699	35.120575	-12.833235	112.360527	37.193192	22.865442	113.186493	36.1568835	5.0161035	112.77351	-75.9387715	13.1964025	94.487888
1.727291	0.164989	106.312431	-19.869621	9.144262	103.88324	35.187225	-12.643206	112.506294	37.180992	23.095751	113.108192	36.1841085	5.2262725	112.807243	-75.9233505	13.0622515	94.959237
1.577901	-1.240915	106.513809	-19.818726	9.183218	104.07988	35.230682	-12.483967	112.554993	37.176544	23.263065	113.001251	36.203613	5.389549	112.778122	-75.841065	12.976887	95.381638
1.375383	-2.598982	106.692169	-19.781391	9.277212	104.323112	35.299961	-12.31156	112.571884	37.182796	23.44042	112.885071	36.2413785	5.56443	112.7284775	-75.8041605	12.989994	95.9177465
1.132918	-3.88862	106.891022	-19.701654	9.34756	104.558929	35.367584	-12.102445	112.638107	37.217525	23.622896	112.80069	36.2925545	5.7602255	112.7193985	-75.6958625	12.9348945	96.3984595
0.814431	-5.117911	107.177284	-19.630987	9.435213	104.825867	35.491024	-11.907134	112.721123	37.2402	23.835283	112.751648	36.365612	5.9640745	112.7363855	-75.627586	12.9063515	96.9153485
0.408016	-6.267823	107.364693	-19.554224	9.510131	105.021347	35.581379	-11.686279	112.819687	37.248695	24.056259	112.73645	36.415037	6.18499	112.7780685	-75.523485	12.835272	97.2646255
-0.004136	-7.399781	107.567345	-19.528196	9.603736	105.21891	35.68335	-11.457302	112.930168	37.259361	24.299221	112.753212	36.4713555	6.4209595	112.84169	-75.5277475	12.7865125	97.59613
-0.715293	-8.920134	107.821701	-19.49017	9.762366	105.435898	35.798244	-11.05427	113.114677	37.259624	24.708578	112.875854	36.528934	6.827154	112.9952655	-75.509274	12.697578	97.8765305
-1.245319	-9.8928	107.924309	-19.501797	9.860654	105.512978	35.859364	-10.805617	113.207054	37.233932	25.009207	112.986137	36.546648	7.101795	113.0965955	-75.550242	12.619513	97.9293605
-1.760185	-10.879073	107.988678	-19.518543	9.951276	105.557343	35.910095	-10.53829	113.29055	37.240723	25.303146	113.083359	36.575409	7.382428	113.1869545	-75.612495	12.520124	97.9277315
-2.363053	-11.724213	108.009483	-19.494793	10.046603	105.580589	35.970844	-10.308094	113.333321	37.259186	25.585388	113.215378	36.615015	7.638647	113.2743495	-75.604601	12.454559	97.8868285
-2.964113	-12.567931	108.019638	-19.527475	10.141968	105.631004	36.036903	-10.111757	113.358185	37.276424	25.835207	113.350296	36.6566635	7.861725	113.3542405	-75.7116135	12.422211	97.9077675
-3.610582	-13.354184	108.003151	-19.484785	10.249352	105.699005	36.037842	-9.922565	113.409782	37.312397	26.085354	113.497314	36.6751195	8.0813945	113.453548	-75.6446895	12.4173095	97.944462
-4.288698	-14.105291	108.044609	-19.447105	10.340944	105.780205	36.096405	-9.762987	113.453796	37.344234	26.295883	113.652054	36.7203195	8.266448	113.552925	-75.6145295	12.41544	98.007485
-5.356215	-15.147737	108.123947	-19.385687	10.493175	105.959305	36.185566	-9.553708	113.548645	37.422134	26.543947	113.84742	36.80385	8.4951195	113.6980325	-75.575224	12.4912305	98.2205775
-6.136422	-15.826096	108.173714	-19.329742	10.554178	106.10714	36.252621	-9.418493	113.622261	37.457924	26.697969	113.918053	36.8552725	8.639738	113.770157	-75.5147565	12.468618	98.444123
-6.943902	-16.425066	108.316658	-19.24477	10.629786	106.255493	36.33342	-9.290895	113.712059	37.530537	26.813169	113.913536	36.9319785	8.761137	113.8127975	-75.4215185	12.498435	98.6981885
-7.796636	-16.973078	108.495926	-19.179001	10.68146	106.432281	36.440037	-9.115607	113.847061	37.549774	26.956585	113.898705	36.9949055	8.920489	113.872883	-75.3529075	12.442431	98.991679
-8.682897	-17.5208	108.71022	-19.114422	10.771128	106.602478	36.54277	-8.930647	113.973511	37.583603	27.114222	113.820389	37.0631865	9.0917875	113.89695	-75.2920305	12.4504685	99.308006
-9.6203	-18.015442	108.915031	-19.061165	10.839119	106.7714	36.637463	-8.723148	114.088989	37.610382	27.267296	113.65004	37.1239225	9.272074	113.8695145	-75.2462525	12.406164	99.6732855
-10.579301	-18.478209	109.162811	-19.008121	10.92212	106.910446	36.732803	-8.514721	114.156807	37.57716	27.380297	113.376091	37.1549815	9.432788	113.766449	-75.1712235	12.411452	100.054443
-12.106901	-19.049234	109.495697	-18.929859	11.007499	107.082283	36.869411	-8.210952	114.176643	37.425438	27.545946	112.992813	37.1474245	9.667497	113.584728	-75.0071425	12.347501	100.579838
-13.16238	-19.356445	109.733925	-18.868414	11.052345	107.220718	36.952923	-8.033022	114.235756	37.391766	27.607738	112.684273	37.1723445	9.787358	113.4600145	-74.9091725	12.317332	100.9814215
-14.251894	-19.633333	110.05732	-18.816401	11.072639	107.394913	37.065392	-7.854597	114.314499	37.308685	27.602854	112.326744	37.1870385	9.8741285	113.3206215	-74.8198405	12.2711495	101.4692045
-15.304502	-19.84622	110.400078	-18.728434	11.108525	107.584023	37.178936	-7.696565	114.35659	37.132824	27.567213	111.918083	37.15588	9.935324	113.1373365	-74.612748	12.281726	102.0307095
-16.442329	-19.966171	110.82045	-18.65914	11.139605	107.730957	37.2855	-7.546808	114.32328	36.961212	27.479717	111.366631	37.123356	9.9664545	112.8449555	-74.441636	12.3127555	102.6169585
-17.624472	-20.030708	111.263237	-18.59848	11.154388	107.787613	37.364384	-7.38932	114.238045	36.791126	27.404085	110.761238	37.077755	10.0073825	112.4996415	-74.274715	12.3013935	103.0755845
-18.808226	-19.963335	111.685196	-18.565945	11.12088	107.869339	37.419872	-7.364335	114.187859	36.600914	27.307323	110.352936	37.010393	9.971494	112.2703975	-74.142283	12.270266	103.4682805
-20.600567	-19.779924	112.215591	-18.561926	10.976101	108.15258	37.437077	-7.486428	114.333595	36.576195	27.07633	109.969864	37.006636	9.794951	112.1517295	-74.130488	12.157251	104.1534305
-21.886572	-19.543974	112.518898	-18.549112	10.838387	108.369553	37.400436	-7.66733	114.407768	36.596062	26.918268	109.909805	36.998249	9.625469	112.1587865	-74.096473	12.051305	104.5803195
-23.120945	-19.214012	112.675247	-18.571774	10.690422	108.560921	37.366341	-7.870926	114.456329	36.68256	26.731256	109.824501	37.0244505	9.430165	112.140415	-74.1679985	11.950679	104.981427
-24.386641	-18.808802	112.759254	-18.529863	10.5761	108.705757	37.33791	-8.047508	114.432053	36.739235	26.568716	109.775993	37.0385725	9.260604	112.104023	-74.0982985	11.891596	105.307491
-25.669989	-18.299046	112.726303	-18.562721	10.467783	108.822334	37.325829	-8.187032	114.391884	36.739639	26.434666	109.754219	37.032734	9.123817	112.0730515	-74.158176	11.811749	105.5716165
-26.92152	-17.662304	112.663376	-18.529957	10.39587	108.923569	37.307991	-8.2988	114.33004	36.752251	26.336163	109.742424	37.030121	9.0186815	112.036232	-74.090035	11.7730585	105.810906
-28.256044	-16.928986	112.519798	-18.562416	10.340701	108.995056	37.285519	-8.390435	114.260391	36.777981	26.247597	109.754921	37.03175	8.928581	112.007656	-74.156582	11.752821	105.982456
-30.199919	-15.655366	112.244972	-18.588041	10.254301	109.087242	37.260136	-8.540915	114.093002	36.810299	26.16621	109.826614	37.0352175	8.8126475	111.959808	-74.2112995	11.6959545	106.214676
-31.507906	-14.705652	111.967659	-18.616571	10.196024	109.14608	37.236488	-8.648829	113.965317	36.843147	26.120436	109.885551	37.0398175	8.7358035	111.925434	-74.2729595	11.6562445	106.366726
-32.826061	-13.6489	111.685921	-18.596006	10.13789	109.164963	37.247795	-8.760696	113.764641	36.882545	26.058426	109.9179	37.06517	8.648865	111.8412705	-74.257182	11.626915	106.4886555
-34.194557	-12.498333	111.430443	-18.593801	10.093501	109.160851	37.211563	-8.878295	113.522552	36.913319	25.986307	109.888885	37.062441	8.554006	111.7057185	-74.250043	11.632996	106.6159835
-35.518448	-11.287868	111.118103	-18.588713	10.020413	109.129951	37.185471	-8.989126	113.170372	36.914642	25.874863	109.743973	37.0500565	8.4428685	111.4571725	-74.2274825	11.5979575	106.8027295
-36.884556	-9.987966	110.835983	-18.538666	9.946528	109.076401	37.173893	-9.130075	112.596703	36.882385	25.718397	109.37458	37.028139	8.294161	110.9856415	-74.105471	11.598895	107.1671605
-38.202953	-8.645756	110.462532	-18.488388	9.893276	108.910812	37.116386	-9.235463	111.686745	36.719551	25.519991	108.602249	36.9179685	8.142264	110.144497	-73.8947445	11.644288	107.677127
-40.154408	-6.443336	109.85627	-18.324905	9.827932	108.190773	36.991905	-9.333901	109.079781	36.32267	25.235806	106.293633	36.6572875	7.9509525	107.686707	-73.3070975	11.7049115	108.694839
-41.358459	-4.931962	109.296623	-18.135422	9.834096	107.235649	36.818348	-9.275537	106.388153	36.008049	25.102749	103.795746	36.4131985	7.913606	105.0919495	-72.6840425	11.754586	109.3793485
-42.548809	-3.365619	108.722054	-18.006485	9.891685	105.974495	36.502895	-9.080972	103.088913	35.520668	25.063082	100.897194	36.0117815	7.991055	101.9930535	-72.0247515	11.792315	109.9559365
-43.627991	-1.769314	107.991028	-17.843565	9.922742	104.62719	35.969959	-8.718771	99.971848	34.944111	25.158838	97.976837	35.457035	8.2200335	98.9743425	-71.144165	11.6254505	110.2800375
-44.710651	-0.120509	107.320251	-17.843046	10.044454	103.384331	35.397934	-8.326624	97.091095	34.269127	25.394491	95.538414	34.8335305	8.5339335	96.3147545	-70.5196225	11.5549745	110.4539075
-45.670471	1.523306	106.578888	-17.963234	10.133789	102.212929	34.618099	-7.867449	94.60186	33.694439	25.646114	93.610611	34.156269	8.8893325	94.1062355	-70.082737	11.3782455	110.3196225
-46.615013	3.1981	105.78688	-18.132553	10.218547	101.169136	33.879021	-7.491603	92.64225	33.245621	25.855715	92.273048	33.562321	9.182056	92.457649	-69.827427	11.255038	109.880623
-47.721958	5.664078	104.541588	-18.499706	10.374249	99.895576	33.044338	-7.03293	90.7145	32.8111	26.169031	91.290291	32.927719	9.5680505	91.0023955	-69.927131	11.1804475	108.7887565
-48.348686	7.272597	103.90744	-18.79294	10.517594	99.298317	32.634579	-6.741178	89.949242	32.562698	26.4298	91.063896	32.5986385	9.844311	90.506569	-70.1845185	11.190877	108.090065
-48.798008	8.876335	103.52684	-19.133789	10.717916	98.86705	32.260757	-6.377829	89.32251	32.292484	26.726187	90.945313	32.2766205	10.174179	90.1339115	-70.5441985	11.261653	107.6001885
-49.093334	10.374985	103.303207	-19.409775	10.93537	98.552223	31.926823	-6.020913	88.755379	32.02198	27.031023	90.756752	31.9744015	10.505055	89.7560655	-70.7939515	11.365685	107.3483805
-49.228798	11.830212	103.110825	-19.697422	11.182052	98.22876	31.618908	-5.589617	88.363586	31.755564	27.323208	90.503296	31.687236	10.8667955	89.433441	-71.08208	11.4973085	107.024079
-49.221439	13.227839	102.901649	-19.935127	11.399535	97.97744	31.400215	-5.298056	88.10952	31.490782	27.595625	90.315063	31.4454985	11.1487845	89.2122915	-71.3157525	11.6502855	106.7425885
-49.106491	14.53904	102.704575	-20.041044	11.570408	97.795074	31.236912	-5.06516	87.985909	31.272781	27.810406	90.237923	31.2548465	11.372623	89.111916	-71.3369345	11.768193	106.478232
-48.504208	16.476486	102.490189	-20.385832	11.766966	97.672012	31.064112	-4.860946	88.104698	31.092703	27.993647	90.463455	31.0784075	11.5663505	89.2840765	-71.8500715	11.9675815	106.0599475
-48.196674	17.513018	102.348175	-20.540846	11.772903	97.738487	31.062487	-4.859069	88.455032	31.082348	28.021627	90.911064	31.0724175	11.581279	89.683048	-72.1541095	11.964527	105.793926
-47.668575	18.586775	102.255264	-20.692278	11.73515	97.861771	31.100023	-4.951648	88.939171	31.168648	27.996138	91.566002	31.1343355	11.522245	90.2525865	-72.5188915	11.948055	105.4709555
-46.997826	19.592777	102.223946	-20.776564	11.671476	98.046303	31.194269	-5.085277	89.501091	31.292742	27.948519	92.273636	31.2435055	11.431621	90.8873635	-72.7966335	11.911331	105.2052425
-46.213562	20.538326	102.222015	-20.842453	11.584406	98.299995	31.32864	-5.195735	90.158768	31.431067	27.932796	93.013069	31.3798535	11.3685305	91.5859185	-73.0647595	11.8002815	105.0140715
-45.363998	21.468452	102.178284	-20.967575	11.592945	98.528412	31.518988	-5.327626	90.855835	31.5868	27.918955	93.759041	31.552894	11.2956645	92.307438	-73.488044	11.8902255	104.749386
-44.365639	22.344322	102.142021	-21.044928	11.526153	98.771332	31.652164	-5.425469	91.585938	31.765795	27.916414	94.456398	31.7089795	11.2454725	93.021168	-73.7988355	11.8068335	104.521496
-42.76947	23.636515	102.079247	-21.101772	11.469601	99.147713	31.958357	-5.632195	92.774384	31.980896	27.881866	95.540794	31.9696265	11.1248355	94.157589	-74.1731705	11.8143665	104.137837
-41.595963	24.420914	102.066277	-21.197056	11.420783	99.464325	32.140274	-5.748978	93.723419	32.157116	27.815262	96.327629	32.148695	11.033142	95.025524	-74.542807	11.808424	103.903126
-40.319534	25.163879	102.072182	-21.172892	11.293125	99.769058	32.445702	-5.946405	94.680412	32.3438	27.6975	97.336472	32.394751	10.8755475	96.008442	-74.740535	11.7107025	103.529674
-38.984425	25.901228	102.190567	-21.229889	11.136776	100.236702	32.737617	-6.171422	95.87162	32.611103	27.624262	98.75251	32.67436	10.72642	97.312065	-75.134138	11.547132	103.161339
-37.619354	26.60586	102.532104	-21.266865	10.897795	100.876198	33.072048	-6.509402	97.314964	33.104763	27.54788	100.43943	33.0884055	10.519239	98.877197	-75.6221355	11.276351	102.875199
-36.159538	27.221668	103.07058	-21.290834	10.663679	101.668808	33.468739	-6.865569	98.987961	33.600197	27.387787	102.384354	33.534468	10.261109	100.6861575	-76.116136	11.066249	102.6514585
-34.700592	27.836067	103.750404	-21.497557	10.583562	102.755447	33.882217	-7.215017	100.86731	34.143543	27.222897	104.406479	34.01288	10.00394	102.6368945	-77.007994	11.163184	102.8739995
-32.460968	28.66711	104.824173	-21.322945	10.184349	103.887619	34.414898	-7.638182	103.525284	34.971664	27.046085	107.286606	34.693281	9.7039515	105.405945	-77.339171	10.6647465	102.369293
-30.968321	29.194504	105.44043	-21.224239	10.070548	104.562698	34.695927	-7.868976	105.025253	35.457973	26.919594	108.941399	35.07695	9.525309	106.983326	-77.525428	10.615787	102.14207
-29.473452	29.75148	106.015266	-21.140442	9.976367	105.086052	34.997475	-8.091104	106.169151	35.917919	26.794096	110.249199	35.457697	9.351496	108.209175	-77.738581	10.601238	101.962929
-28.014219	30.2623	106.457497	-20.990076	9.933622	105.397835	35.239861	-8.271173	106.918121	36.310768	26.650721	111.300781	35.7753145	9.189774	109.109451	-77.7554665	10.67747	101.686219
-26.534439	30.771193	106.800499	-20.790607	9.940081	105.588135	35.413662	-8.423365	107.489647	36.684452	26.509285	112.109055	36.049057	9.04296	109.799351	-77.630271	10.837202	101.376919
-25.16815	31.227249	107.168518	-20.615261	9.971542	105.715408	35.608608	-8.506562	107.792839	37.070152	26.424786	112.713531	36.33938	8.959112	110.253185	-77.569902	10.983972	101.177631
-23.84869	31.599199	107.492401	-20.439178	10.043285	105.823753	35.758511	-8.509707	107.948425	37.410652	26.45573	113.159157	36.5845815	8.9730115	110.553791	-77.4629375	11.1135585	101.093715
-22.015356	32.145859	108.098007	-20.193861	10.175033	105.978844	35.94323	-8.405836	108.037209	37.818295	26.54311	113.588272	36.8807625	9.068637	110.8127405	-77.2684845	11.281429	101.1449475
-20.929142	32.450729	108.495941	-20.098209	10.26293	106.061623	36.050743	-8.29757	108.008408	38.056633	26.637087	113.747849	37.053688	9.1697585	110.8781285	-77.250106	11.3561015	101.2451175
-19.705912	32.609131	108.696732	-20.0196	10.414854	106.130203	36.123661	-8.075988	108.02021	38.161678	26.789045	113.777451	37.1426695	9.3565285	110.8988305	-77.1818695	11.4731795	101.3615755
-18.69075	32.783691	108.884537	-19.932724	10.585668	106.239639	36.247482	-7.849269	108.037735	38.265129	26.993238	113.788895	37.2563055	9.5719845	110.913315	-77.1217535	11.5993515	101.565963
-17.656343	32.887028	108.967987	-19.899647	10.769329	106.3022	36.316662	-7.629204	108.005653	38.299973	27.224817	113.741173	37.3083175	9.7978065	110.873413	-77.1076115	11.7408515	101.730987
-16.685766	32.932922	108.973679	-19.839607	10.931219	106.284241	36.352829	-7.385834	107.953979	38.34819	27.44079	113.566376	37.3505095	10.027478	110.7601775	-77.0297235	11.83496	101.8083045
-15.736696	32.9198	108.880974	-19.789883	11.112656	106.27388	36.425228	-7.216035	107.883034	38.379742	27.655836	113.373505	37.402485	10.2199005	110.6282695	-76.982251	12.0054115	101.9194905
-14.412984	32.745949	108.566032	-19.718987	11.384608	106.16983	36.487839	-6.82891	107.7631	38.386829	28.023178	112.852074	37.437334	10.597134	110.307587	-76.875308	12.172082	102.032073
-13.525743	32.59819	108.287834	-19.641644	11.587803	106.096092	36.525433	-6.608844	107.553757	38.385334	28.222609	112.548126	37.4553835	10.8068825	110.0509415	-76.7386715	12.3687235	102.1412425
-12.647306	32.307018	108.057495	-19.558157	11.710319	105.966805	36.565338	-6.457777	107.350769	38.363735	28.38946	112.210861	37.4645365	10.9658415	109.780815	-76.5808505	12.4547965	102.152795
-11.785362	32.007504	107.922791	-19.47666	11.80851	105.864883	36.568779	-6.306986	107.161972	38.364471	28.474695	111.887863	37.466625	11.0838545	109.5249175	-76.419945	12.5331655	102.2048485
-10.990584	31.598564	107.87188	-19.436941	11.879853	105.840775	36.584812	-6.216731	106.99649	38.344185	28.573853	111.80191	37.4644985	11.178561	109.3992	-76.3383805	12.581145	102.28235
-10.202427	31.154045	107.891335	-19.402603	11.912702	105.957924	36.622051	-6.123968	106.904808	38.401546	28.662481	111.749924	37.5117985	11.2692565	109.327366	-76.3170045	12.5561475	102.588482
-9.365932	30.633179	108.023415	-19.358459	11.991711	106.102135	36.651821	-6.074269	106.82135	38.466839	28.736479	111.725929	37.55933	11.331105	109.2736395	-76.276248	12.652317	102.9306305
-8.093913	29.746008	108.241226	-19.217678	12.144899	106.488571	36.68438	-5.992622	106.87989	38.641731	28.821404	111.655617	37.6630555	11.414391	109.2677535	-76.0984115	12.875407	103.7093885
-7.288232	29.099876	108.346901	-19.151804	12.28304	106.763962	36.741882	-5.916049	106.963943	38.745281	28.906158	111.676392	37.7435815	11.4950545	109.3201675	-76.0471895	13.0710255	104.2077565
-6.42862	28.421005	108.482063	-19.04752	12.436511	107.134583	36.801258	-5.796566	107.114563	38.847683	29.01429	111.676277	37.8244705	11.608862	109.39542	-75.9195105	13.26416	104.873746
-5.59147	27.664841	108.555901	-18.956024	12.606643	107.438263	36.904152	-5.704957	107.294655	38.958088	29.129337	111.670029	37.93112	11.71219	109.482342	-75.843168	13.501096	105.394184
-4.699582	26.857052	108.614288	-18.970423	12.842285	107.738556	36.985897	-5.601876	107.507133	39.033707	29.2864	111.721992	38.009802	11.842262	109.6145625	-75.950648	13.842308	105.8625495
-3.829939	25.986826	108.641609	-18.907551	12.997009	107.991203	37.057896	-5.511832	107.745125	39.125381	29.422054	111.77533	38.0916385	11.955111	109.7602275	-75.9067405	14.038907	106.2221785
-2.903522	25.107401	108.704735	-18.850554	13.112317	108.207489	37.135162	-5.399918	108.006012	39.213539	29.558102	111.898209	38.1743505	12.079092	109.9521105	-75.8754585	14.145542	106.4628675
-1.529481	23.652544	108.813652	-18.732075	13.220659	108.444939	37.264641	-5.281418	108.434387	39.353344	29.747814	112.180222	38.3089925	12.233198	110.3073045	-75.7731425	14.20812	106.5825735
-0.595225	22.642693	108.828644	-18.686039	13.30307	108.60392	37.313332	-5.203819	108.715569	39.456894	29.891876	112.372192	38.385113	12.3440285	110.5438805	-75.757191	14.2621115	106.6639595
0.373683	21.582104	108.840904	-18.65959	13.393198	108.630493	37.393894	-5.118857	109.005692	39.56456	30.012178	112.626389	38.479227	12.4466605	110.8160405	-75.798407	14.3397355	106.4449455
1.338429	20.509249	108.865524	-18.628269	13.472004	108.616112	37.505543	-5.057223	109.319756	39.640064	30.162643	112.945595	38.5728035	12.55271	111.1326755	-75.8293415	14.391298	106.0995485
2.287575	19.410887	108.859566	-18.659666	13.56981	108.563492	37.573467	-4.969944	109.617462	39.731358	30.324522	113.207779	38.6524125	12.677289	111.4126205	-75.9717445	14.462331	105.7143635
3.263611	18.245102	108.853027	-18.618145	13.627535	108.419014	37.640942	-4.887055	109.955338	39.819878	30.485498	113.481812	38.73041	12.7992215	111.718575	-75.9667	14.4558485	105.119453
4.224852	17.068386	108.870544	-18.645828	13.785612	108.32962	37.724892	-4.771415	110.37326	39.849651	30.658791	113.850723	38.7872715	12.943688	112.1119915	-76.0789275	14.627536	104.5472485
5.646371	15.291971	108.988808	-18.646605	13.96477	108.09095	37.86235	-4.620194	111.172569	39.926342	30.943876	114.467087	38.894346	13.161841	112.819828	-76.187556	14.767699	103.362072
6.553049	14.057734	109.11322	-18.703722	14.110506	107.879509	37.909576	-4.510256	111.83429	39.946259	31.106245	114.910194	38.9279175	13.2979945	113.372242	-76.3353615	14.9230175	102.386776
7.433728	12.822318	109.333443	-18.72871	14.291933	107.711922	37.987633	-4.392809	112.629128	39.875778	31.259445	115.654686	38.9317055	13.433318	114.141907	-76.3891255	15.150548	101.281937
8.223603	11.522039	109.82151	-18.665655	14.411494	107.609924	38.115128	-4.316437	113.704826	39.848576	31.370111	116.623238	38.981852	13.526837	115.164032	-76.313162	15.296151	100.055816
8.939595	10.23086	110.567543	-18.638502	14.520627	107.661148	38.259422	-4.280629	114.902458	39.934887	31.482855	117.682663	39.0971545	13.601113	116.2925605	-76.3741585	15.440141	99.0297355
9.591999	8.914235	111.2519	-18.613266	14.591941	107.763054	38.383465	-4.276781	116.037071	40.063126	31.579325	118.684052	39.2232955	13.651272	117.3605615	-76.4498275	15.53261	98.1655465
10.145636	7.530973	111.895477	-18.500031	14.608706	107.842888	38.519302	-4.263782	117.038437	40.143414	31.643337	119.589111	39.331358	13.6897775	118.313774	-76.33142	15.5276345	97.372002
10.86933	5.546402	112.640778	-18.273178	14.65488	107.843468	38.746372	-4.282647	118.178162	40.375351	31.683153	120.409729	39.5608615	13.700253	119.2939455	-76.1072175	15.609507	96.3929905
11.273116	4.167085	112.863663	-18.108759	14.70961	107.721642	38.850998	-4.272652	118.706421	40.489014	31.735806	120.720146	39.670006	13.731577	119.7132835	-75.887524	15.687643	95.7300005
11.537034	2.796858	113.050629	-17.832346	14.674038	107.471207	38.985252	-4.277755	119.106606	40.644001	31.758013	120.740494	39.8146265	13.740129	119.92355	-75.4793185	15.607947	95.018864
11.705999	1.496753	113.148926	-17.613802	14.6651	107.311424	39.114033	-4.254649	119.325813	40.797413	31.808004	120.658318	39.955723	13.7766775	119.9920655	-75.183327	15.5535225	94.6307825
11.752949	0.216391	113.200531	-17.393999	14.630683	107.153061	39.254997	-4.254622	119.513824	40.972157	31.813278	120.446648	40.113577	13.779328	119.980236	-74.901575	15.482038	94.325886
11.636877	-1.067837	113.237526	-17.224598	14.590168	107.03112	39.403656	-4.210488	119.618416	41.086639	31.822145	120.214439	40.2451475	13.8058285	119.9164275	-74.6943435	15.3745075	94.1458125
11.516102	-2.380108	113.20752	-17.061382	14.568366	106.960106	39.540287	-4.148859	119.679878	41.173531	31.86669	120.006798	40.356909	13.8589155	119.843338	-74.479673	15.2778165	94.076874
10.994586	-4.146239	113.142754	-16.857292	14.466217	106.939377	39.736092	-4.074465	119.6651	41.309483	31.897186	119.727936	40.5227875	13.9113605	119.696518	-74.2373715	15.0210735	94.182236
10.482918	-5.343965	113.040245	-16.762451	14.420378	106.960968	39.850433	-4.005637	119.622055	41.384747	31.913858	119.505013	40.61759	13.9541105	119.563534	-74.142492	14.8866455	94.358402
9.868484	-6.476617	112.935066	-16.680817	14.346319	106.985199	39.975334	-3.968528	119.486511	41.420918	31.942812	119.288841	40.698126	13.987142	119.387676	-74.05976	14.705496	94.582722
9.147195	-7.573422	112.74588	-16.598719	14.290989	107.01033	40.083469	-3.914031	119.373993	41.465137	31.955524	118.998505	40.774303	14.0207465	119.186249	-73.971741	14.5612315	94.834411
8.277084	-8.650066	112.624596	-16.521402	14.230268	107.029007	40.188725	-3.905241	119.252609	41.487545	31.957981	118.742729	40.838135	14.02637	118.997669	-73.880939	14.434166	95.060345
7.305696	-9.677432	112.507591	-16.450289	14.153719	107.086197	40.275414	-3.898269	119.157494	41.495941	31.917608	118.482117	40.8856775	14.0096695	118.8198055	-73.7862555	14.2977685	95.3525885
6.243047	-10.696867	112.389206	-16.378998	14.104848	107.186485	40.354156	-3.936024	119.065727	41.549438	31.828924	118.213142	40.951797	13.94645	118.6394345	-73.709793	14.263246	95.7335355
4.311057	-12.069071	112.283257	-16.278019	13.973943	107.340004	40.435894	-4.017457	118.893501	41.655884	31.668684	117.673859	41.045889	13.8256135	118.28368	-73.601927	14.1222725	96.396328
2.976014	-12.981966	112.153564	-16.188133	13.880152	107.39019	40.502171	-4.070477	118.657364	41.642937	31.557619	117.108498	41.072554	13.743571	117.882931	-73.44882	14.016733	96.897449
1.514409	-13.81357	111.980293	-16.112339	13.833515	107.35508	40.658779	-4.091265	118.23745	41.477718	31.457952	116.235771	41.0682485	13.6833435	117.2366105	-73.2929265	13.9836865	97.4735495
0.037812	-14.630135	111.736061	-15.985548	13.770397	107.221947	40.796352	-4.080394	117.607452	41.196457	31.383595	115.125999	40.9964045	13.6516005	116.3667255	-72.9675005	13.8891935	98.0771685
-1.55419	-15.347117	111.512199	-15.937446	13.773852	107.074188	40.919006	-4.02255	116.758743	40.942947	31.246683	113.718437	40.9309765	13.6120665	115.23859	-72.8058685	13.9356375	98.909786
-3.177571	-16.014511	111.278603	-15.690356	13.634026	106.772148	41.037998	-3.950518	115.765297	40.670471	31.077745	112.097336	40.8542345	13.5636135	113.9313165	-72.2349465	13.7044385	99.6129795
-4.860605	-16.586702	111.06855	-15.542173	13.546829	106.516144	41.209805	-3.919191	114.563812	40.414711	30.895176	110.323845	40.812258	13.4879925	112.4438285	-71.896604	13.6056655	100.5884595
-7.430738	-17.307001	110.6465	-15.315578	13.308332	106.041718	41.337029	-3.884838	112.523628	40.014103	30.601776	107.217995	40.675566	13.358469	109.8708115	-71.306722	13.258195	102.2126245
-9.099373	-17.678421	110.353676	-15.20542	13.128379	105.630806	41.446888	-3.880803	110.885635	39.619839	30.418804	104.931725	40.5333635	13.2690005	107.90868	-70.9442035	12.9877575	103.352932
-10.889164	-17.941574	110.105911	-15.097906	12.967959	105.061554	41.410072	-3.803272	109.035004	39.020969	30.14502	102.514496	40.2155205	13.170874	105.77475	-70.4113325	12.765044	104.348358
-12.494973	-18.111444	109.907028	-15.057282	12.773202	104.569054	41.396992	-3.783107	107.450798	38.439793	29.901167	100.502304	39.9183925	13.05903	103.976551	-70.0329565	12.487374	105.161557
-14.208428	-18.182205	109.736809	-15.102954	12.551517	104.252037	41.294392	-3.757808	106.240799	37.987865	29.770384	98.995659	39.6411285	13.006288	102.618229	-69.8470365	12.096746	105.885845
-15.874068	-18.140724	109.531174	-15.223071	12.297534	103.97657	41.148838	-3.782096	105.152382	37.479622	29.679071	97.819519	39.31423	12.9484875	101.4859505	-69.760372	11.6465805	106.4671895
-17.435467	-18.019867	109.167244	-15.385136	12.09202	103.626724	40.896423	-3.740632	104.1996	36.968533	29.592682	96.746796	38.932478	12.926025	100.473198	-69.70275	11.258015	106.78025
-19.774405	-17.602591	108.738831	-15.711568	11.813638	103.120186	40.560116	-3.822355	103.237602	36.279121	29.424349	95.735901	38.4196185	12.800997	99.4867515	-69.8427545	10.826279	106.7536205
-21.371511	-17.106537	108.45623	-16.001299	11.63086	102.890442	40.227055	-3.967517	102.87455	35.983891	29.270601	95.498314	38.105473	12.651542	99.186432	-70.108071	10.610178	106.594452
-22.89327	-16.527023	108.148529	-16.309498	11.430639	102.766861	39.950817	-4.204068	102.825912	35.755482	29.054493	95.524315	37.8531495	12.4252125	99.1751135	-70.4721455	10.4360655	106.3586085
-24.365353	-15.857742	107.852791	-16.578211	11.24172	102.71077	39.675526	-4.523626	102.809906	35.637657	28.821754	95.776146	37.6565915	12.149064	99.293026	-70.8130135	10.334376	106.128514
-25.775379	-15.019912	107.573639	-16.812538	11.099168	102.656448	39.396049	-4.793666	102.80899	35.560722	28.617308	96.037437	37.4783855	11.911821	99.4232135	-71.1034615	10.286515	105.8896825
-27.138916	-14.076483	107.222351	-16.998552	10.996148	102.627991	39.193344	-5.017321	102.879822	35.459396	28.455061	96.306061	37.32637	11.71887	99.5929415	-71.323474	10.273426	105.6630405
-28.46269	-13.005844	106.858238	-17.164711	10.912944	102.635483	38.999783	-5.201613	102.879463	35.401447	28.317612	96.642807	37.200615	11.5579995	99.761135	-71.530037	10.2678885	105.509831
-30.332535	-11.21855	106.157753	-17.405863	10.848186	102.621857	38.720417	-5.474863	102.828804	35.395058	28.247583	97.215286	37.0577375	11.38636	100.022045	-71.8694635	10.310012	105.221669
-31.547318	-9.856424	105.621445	-17.580767	10.759474	102.577446	38.54356	-5.626327	102.75885	35.373959	28.226345	97.637383	36.9587595	11.300009	100.1981165	-72.1202935	10.218939	104.9567755
-32.736515	-8.456856	105.029381	-17.775513	10.696532	102.496849	38.342842	-5.741784	102.647163	35.329948	28.24626	98.05397	36.836395	11.252238	100.3505665	-72.387421	10.140826	104.6431315
-33.850853	-6.959969	104.444084	-17.990351	10.681845	102.392868	38.117481	-5.791988	102.528069	35.256023	28.280771	98.487274	36.686752	11.2443915	100.5076715	-72.667454	10.1192985	104.2780645
-34.961685	-5.352158	103.926979	-18.223051	10.674087	102.333214	37.901409	-5.843772	102.4515	35.179554	28.32995	98.993156	36.5404815	11.243089	100.722328	-72.9865835	10.105085	103.9441
-36.006149	-3.728322	103.417168	-18.469778	10.704915	102.290176	37.679325	-5.875471	102.403305	35.126743	28.390425	99.587524	36.403034	11.257477	100.9954145	-73.34259	10.152353	103.5849375
-37.067234	-1.995155	102.973618	-18.710793	10.696722	102.274063	37.424187	-5.925255	102.393723	35.11499	28.428259	100.176216	36.2695885	11.251502	101.2849695	-73.6911745	10.141942	103.2631565
-38.587112	0.645484	102.425018	-19.074757	10.688914	102.2733	37.062992	-6.058691	102.248909	35.413414	28.261772	100.856255	36.238203	11.1015405	101.552582	-74.387717	10.2762875	102.994018
-39.609192	2.43524	102.203773	-19.295015	10.695394	102.281822	36.757679	-6.161616	102.113808	35.393711	28.209135	101.331688	36.075695	11.0237595	101.722748	-74.665725	10.3670285	102.840896
-40.622349	4.221381	102.062943	-19.48885	10.696733	102.29715	36.52422	-6.293235	101.843811	35.370071	28.132824	101.701378	35.9471455	10.9197945	101.7725945	-74.9248455	10.4736715	102.8217055
-41.582916	6.033194	102.114578	-19.639175	10.70155	102.350487	36.261089	-6.339897	101.571724	35.324341	28.056824	101.89959	35.792715	10.8584635	101.735657	-75.071065	10.5446365	102.965317
-42.573963	7.787902	102.316193	-19.800589	10.733524	102.456436	36.000484	-6.396844	101.156296	35.220997	27.965385	101.919388	35.6107405	10.7842705	101.537842	-75.2119185	10.6827775	103.37503
-43.458267	9.513705	102.629593	-19.925251	10.781732	102.53389	35.730629	-6.364348	100.580574	34.785458	28.038048	101.783516	35.2580435	10.83685	101.182045	-75.1085455	10.726614	103.885735
-44.388584	11.219997	103.030884	-19.948608	10.872802	102.499596	35.440662	-6.284809	99.726143	34.524361	27.941471	101.154884	34.9825115	10.828331	100.4405135	-74.8797275	10.917273	104.5586785
-45.598568	13.654436	103.605293	-20.043043	10.997668	102.157822	34.845901	-5.952088	97.825989	33.905502	27.913853	99.553322	34.3757015	10.9808825	98.6896555	-74.4617875	11.0144535	105.6259885
-46.412197	15.175165	103.966942	-20.169384	11.079351	101.824905	34.301914	-5.675447	96.395058	33.427124	27.956932	98.233253	33.864519	11.1407425	97.3141555	-74.203287	11.0179595	106.3356545
-47.172211	16.59572	104.285362	-20.355375	11.166426	101.446518	33.716671	-5.466185	94.853279	32.845737	28.020346	96.863777	33.281204	11.2770805	95.858528	-73.991954	11.0557715	107.034508
-47.796562	18.03322	104.572296	-20.593204	11.210382	100.928482	33.006138	-5.164788	93.20562	32.262737	28.021393	95.434311	32.6344375	11.4283025	94.3199655	-73.8208455	10.9924615	107.5369985
-48.395824	19.39407	104.790939	-20.877026	11.242061	100.310051	32.255249	-5.013739	91.45546	31.655825	28.054174	93.986771	31.955537	11.5202175	92.7211155	-73.709589	10.9639045	107.8989865
-48.932381	20.618471	104.812263	-21.17857	11.280562	99.602524	31.452026	-4.822989	89.707169	31.008255	28.094955	92.577721	31.2301405	11.635983	91.142445	-73.5872805	10.925141	108.062603
-49.32716	21.809956	104.757217	-21.59008	11.343208	98.826286	30.665365	-4.609882	88.068375	30.400789	28.222858	91.186676	30.533077	11.806488	89.6275255	-73.713237	10.879928	108.0250465
-49.737297	23.459406	104.416321	-22.126219	11.508133	97.653061	29.655632	-4.215688	85.879913	29.51144	28.515572	89.298401	29.583536	12.149942	87.589157	-73.835974	10.866324	107.716965
-49.815903	24.428282	104.092873	-22.412178	11.633569	96.985588	29.141685	-4.008945	84.666634	29.063051	28.70603	88.188538	29.102368	12.3485425	86.427586	-73.926724	10.9185955	107.54359
-49.791805	25.365131	103.736053	-22.639187	11.761771	96.388496	28.76436	-3.823825	83.770493	28.72002	28.897635	87.296921	28.74219	12.536905	85.533707	-74.020564	10.986637	107.243285
-49.551769	26.185131	103.37262	-22.801912	11.882888	95.90493	28.57033	-3.724563	83.135017	28.447685	29.040936	86.61718	28.5090075	12.6581865	84.8760985	-74.1128315	11.1075895	106.9337615
-49.1763	26.898428	102.978004	-22.987303	11.957556	95.522598	28.470596	-3.694258	82.760239	28.251059	29.092144	86.168541	28.3608275	12.698943	84.46439	-74.3354335	11.216169	106.580806
-48.634636	27.520884	102.611984	-23.127403	11.980098	95.322266	28.381426	-3.780156	82.611847	28.161053	29.084555	85.959312	28.2712395	12.6521995	84.2855795	-74.5260455	11.3079965	106.3589525
-47.949097	28.071945	102.256813	-23.25708	11.919786	95.223022	28.339853	-3.900045	82.689957	28.139368	29.016695	86.03907	28.2396105	12.558325	84.3645135	-74.7537705	11.281247	106.0815305
-46.600834	28.779074	101.856575	-23.26881	11.636454	95.309029	28.388374	-4.285006	83.249847	28.246584	28.76099	86.637352	28.317479	12.237992	84.9435995	-74.855099	11.034916	105.6744585
-45.464695	29.169336	101.58815	-23.60471	11.606936	95.511528	28.479126	-4.582129	83.881493	28.40757	28.541166	87.309372	28.443348	11.9795185	85.5954325	-75.652768	11.2343535	105.4276235
-44.224327	29.504755	101.288177	-23.651249	11.430807	95.748299	28.618717	-4.912994	84.719833	28.613312	28.31716	88.12661	28.6160145	11.702083	86.4232215	-75.9185125	11.159531	105.0733765
-42.78204	29.779625	101.088593	-23.726486	11.284466	96.087631	28.824806	-5.260349	85.767487	28.819832	28.017277	89.174263	28.822319	11.378464	87.470875	-76.275291	11.190468	104.704387
-41.249596	29.976309	100.909485	-23.79188	11.062486	96.55439	29.07778	-5.687782	87.141792	29.110605	27.668303	90.515938	29.0941925	10.9902605	88.828865	-76.6779525	11.1347115	104.279915
-39.528587	30.181459	100.842789	-23.87534	10.784509	97.154091	29.356369	-6.181651	88.795692	29.450535	27.265051	92.094398	29.403452	10.5417	90.445045	-77.154132	11.027318	103.863137
-37.745659	30.261621	100.887619	-23.900118	10.532087	97.854874	29.689901	-6.72427	90.565628	29.809484	26.879269	93.995163	29.7496925	10.0774995	92.2803955	-77.5499285	10.9866745	103.4293525
-34.772236	30.417126	101.392998	-24.010332	10.03378	99.058174	30.182541	-7.511434	93.654442	30.56249	26.390802	97.403648	30.3725155	9.439684	95.529045	-78.3931795	10.627876	102.587303
-32.721954	30.361155	101.970741	-24.085375	9.733263	100.016212	30.505848	-8.017887	95.895218	31.115276	26.109236	99.973053	30.810562	9.0456745	97.9341355	-78.981312	10.4208515	102.0982885
-30.555162	30.361429	102.878502	-24.095097	9.490012	101.111015	30.854765	-8.427191	98.218613	31.729528	25.905006	102.583397	31.2921465	8.7389075	100.401005	-79.4823405	10.2411165	101.821025
-28.419426	30.244192	103.950859	-24.057732	9.295802	102.260696	31.21804	-8.821962	100.482162	32.324421	25.825777	105.245552	31.7712305	8.5019075	102.863857	-79.8866945	10.0896965	101.657535
-26.203083	30.152802	105.15686	-24.02103	9.088637	103.360573	31.519609	-9.116707	102.783157	32.859238	25.751299	107.853523	32.1894235	8.317296	105.31834	-80.2314835	9.859978	101.402806
-24.083496	29.973209	106.493637	-23.898422	8.983651	104.487076	31.808922	-9.372731	105.056786	33.363194	25.614769	110.529198	32.586058	8.121019	107.792992	-80.382902	9.846283	101.18116
-21.872398	29.789692	107.854507	-23.811831	8.92987	105.607185	32.171772	-9.582332	107.358276	33.865295	25.562202	113.074371	33.0185335	7.989935	110.2163235	-80.6421955	9.869805	100.9980465
-18.783079	29.44593	109.905991	-23.663591	9.008783	107.171455	32.629307	-9.775637	110.424484	34.80497	25.403542	116.44088	33.7171385	7.8139525	113.432682	-81.0443205	10.2036135	100.910228
-16.747583	29.145041	111.110878	-23.399277	9.013573	107.979538	32.891888	-9.809817	112.312744	35.149632	25.507774	118.508018	34.02076	7.8489785	115.410381	-80.819314	10.1781675	100.548695
-14.828057	28.80685	112.178574	-23.282272	9.188528	108.720032	33.220455	-9.768907	114.078522	35.479595	25.695633	120.389679	34.350025	7.963363	117.2341005	-80.914569	10.413693	100.2059635
-12.77869	28.265671	113.196289	-23.180948	9.389459	109.408737	33.524437	-9.644541	115.50264	35.837685	25.920763	121.89933	34.681061	8.138111	118.700985	-81.042957	10.640807	100.116489
-11.232207	27.886612	114.169632	-23.003439	9.507744	109.831726	33.739807	-9.539522	116.535393	35.869469	26.287218	123.152252	34.804638	8.373848	119.8438225	-80.811516	10.64164	99.8196295
-9.493688	27.310896	114.809311	-22.819218	9.660558	110.172714	33.920906	-9.369935	117.20208	36.131729	26.466093	123.98217	35.0263175	8.548079	120.592125	-80.6647535	10.773037	99.753303
-7.923198	26.709166	115.383736	-22.527269	9.856506	110.416687	34.240757	-9.21112	117.757126	36.439808	26.623842	124.509499	35.3402825	8.706361	121.1333125	-80.3948205	11.006651	99.7000615
-5.798206	25.640577	116.006073	-22.144814	10.072105	110.742737	34.684364	-8.896297	118.208244	36.88525	26.889277	125.057289	35.784807	8.99649	121.6327665	-80.074435	11.14772	99.8527075
-4.443779	24.771006	116.271461	-21.964178	10.18587	110.871742	34.994888	-8.76077	118.327286	37.186069	27.014822	125.176857	36.0904785	9.127026	121.7520715	-80.0188345	11.244714	99.9914125
-3.272026	23.901472	116.317535	-21.702499	10.281977	110.908379	35.283165	-8.656626	118.310287	37.419052	27.108521	125.181374	36.3511085	9.2259475	121.7458305	-79.7561065	11.3380065	100.0709275
-2.100452	22.935572	116.177345	-21.42412	10.383616	110.84787	35.549454	-8.558969	118.230293	37.62986	27.20471	125.030922	36.589657	9.3228705	121.6306075	-79.437897	11.4443615	100.0651325
-1.052405	21.838921	115.920601	-21.193003	10.493538	110.749207	35.811287	-8.40699	118.060982	37.840385	27.31995	124.757072	36.825836	9.45648	121.409027	-79.211842	11.530596	100.089387
-0.141017	20.724354	115.536133	-20.918236	10.627274	110.586571	36.058205	-8.256778	117.908623	38.003883	27.508265	124.427185	37.031044	9.6257435	121.167904	-78.867516	11.6288045	100.005238
0.703027	19.556932	115.034416	-20.713953	10.770169	110.361633	36.251793	-8.084599	117.683746	38.159058	27.688185	123.977852	37.2054255	9.801793	120.830799	-78.6333315	11.738545	99.892467
1.67674	17.624313	114.288925	-20.337605	10.977114	109.892776	36.545918	-7.768036	117.347099	38.250572	27.970612	123.312119	37.398245	10.101288	120.329609	-78.073455	11.85294	99.455943
2.152047	16.289696	113.863861	-20.130308	11.173711	109.774696	36.737675	-7.489616	117.212997	38.330799	28.189734	122.882401	37.534237	10.350059	120.047699	-77.794853	11.997363	99.501693
2.485759	14.798737	113.470413	-20.019625	11.338262	109.659264	36.922268	-7.250918	117.181061	38.426025	28.424194	122.578957	37.6741465	10.586638	119.880009	-77.7133965	12.089886	99.438519
2.748638	13.286567	113.199699	-19.832226	11.514607	109.661209	37.07518	-7.01845	117.31131	38.553406	28.585255	122.369743	37.814293	10.7834025	119.8405265	-77.478745	12.2458115	99.4818915
2.914433	11.675889	113.057281	-19.667864	11.678543	109.770927	37.319069	-6.95647	117.609062	38.697914	28.733217	122.236526	38.0084915	10.8883735	119.922794	-77.3442195	12.4687125	99.61906
2.971785	9.960243	113.084152	-19.48184	11.838998	109.946861	37.485821	-6.861003	118.004372	38.874905	28.829035	122.183929	38.180363	10.984016	120.0941505	-77.144043	12.69398	99.7995715
2.927232	8.212278	113.175095	-19.506493	12.075991	110.228821	37.638859	-6.839125	118.490028	39.076202	28.893167	122.127045	38.3575305	11.027021	120.3085365	-77.3705165	13.124961	100.1491055
2.640741	5.469989	113.301758	-19.239689	12.272526	110.37468	37.827995	-6.850268	119.15995	39.351944	28.963638	121.874809	38.5899695	11.056685	120.5173795	-77.0693475	13.488367	100.2319805
2.363984	3.629763	113.376953	-19.040154	12.385432	110.450951	37.939064	-6.820224	119.511665	39.471199	28.990677	121.596893	38.7051315	11.0852265	120.554279	-76.7854395	13.6856375	100.347623
1.971467	1.792518	113.462433	-19.102154	12.582891	110.634254	38.059597	-6.84347	119.735733	39.616695	28.990847	121.291443	38.838146	11.0736885	120.513588	-77.042454	14.0920935	100.75492
1.463746	0.002072	113.558067	-18.673042	12.517672	110.501419	38.113098	-6.789323	119.965134	39.780846	29.026245	120.892906	38.946972	11.118461	120.42902	-76.293056	13.916883	100.573818
0.85893	-1.757323	113.733337	-18.466789	12.552709	110.572815	38.254112	-6.756111	120.088158	39.878841	29.056591	120.492126	39.0664765	11.15024	120.290142	-76.0000545	13.955178	100.855488
0.201211	-3.503911	113.889656	-18.271278	12.547181	110.623322	38.416451	-6.635221	120.197891	39.900776	29.076654	120.087791	39.1586135	11.2207165	120.142841	-75.7011695	13.8736455	101.103803
-0.548265	-5.140162	114.14006	-18.157076	12.595955	110.740303	38.606808	-6.489943	120.318619	39.91494	29.105019	119.679001	39.260874	11.307538	119.99881	-75.575026	13.884372	101.481796
-1.770416	-7.599946	114.333618	-17.949823	12.546888	110.816002	38.848373	-6.345098	120.314697	39.966652	29.153374	119.08271	39.4075125	11.404138	119.6987035	-75.3071585	13.689638	101.9333005
-2.71438	-9.095656	114.459625	-17.823368	12.469235	110.844246	38.967888	-6.245724	120.293198	39.970478	29.171806	118.690834	39.469183	11.463041	119.492016	-75.115919	13.475429	102.196476
-3.695859	-10.545726	114.550674	-17.652283	12.35708	110.827492	39.074482	-6.162604	120.186211	39.944942	29.286156	118.306778	39.509712	11.561776	119.2464945	-74.814278	13.152384	102.4084895
-4.699221	-11.932446	114.621582	-17.684233	12.298116	110.974991	39.189777	-6.079496	119.996574	39.919682	29.366325	117.864418	39.5547295	11.6434145	118.930496	-74.9231955	12.9528175	103.019486
-5.809279	-13.232015	114.747116	-17.404499	12.108575	110.956253	39.348019	-5.993627	119.845642	39.825397	29.504532	117.408669	39.586708	11.7554525	118.6271555	-74.395706	12.4616975	103.2853505
-6.937285	-14.429892	114.987549	-17.341667	12.004864	111.053322	39.513165	-5.892402	119.681564	39.621319	29.724133	116.866386	39.567242	11.9158655	118.273975	-74.250576	12.0938625	103.832669
-8.133456	-15.517097	115.334717	-17.263535	12.014305	111.147438	39.699345	-5.735432	119.529724	39.386646	29.842096	115.968582	39.5429955	12.053332	117.749153	-74.0700655	11.975278	104.545723
-9.924589	-16.917187	115.923164	-17.035212	12.027061	111.002647	40.031357	-5.344096	119.019318	38.866703	29.681694	113.792526	39.44903	12.168799	116.405922	-73.519454	11.885323	105.599372
-11.088662	-17.665798	116.348412	-16.841507	12.062023	110.651276	40.272984	-5.085492	118.457367	38.43314	29.466665	112.045982	39.353062	12.1905865	115.2516745	-73.036076	11.9334595	106.0508775
-12.202193	-18.362894	116.932884	-16.652355	12.03091	110.372589	40.484932	-4.815004	117.961868	38.199173	29.315796	110.445152	39.3420525	12.250396	114.20351	-72.6467625	11.811424	106.541668
-13.59165	-18.725567	117.634872	-16.265162	11.759586	110.035416	40.725586	-4.691169	117.702888	38.081593	29.094177	109.11747	39.4035895	12.201504	113.410179	-71.9339135	11.317668	106.660653
-14.855448	-19.061466	118.185272	-16.423323	11.717938	110.175072	40.872734	-4.719054	117.35685	37.949284	28.790882	108.095016	39.411009	12.035914	112.725933	-72.257655	11.399962	107.624211
-16.083963	-19.351707	118.471848	-16.298571	11.398835	110.123108	40.97797	-4.83469	117.147766	37.848946	28.457663	107.361649	39.413458	11.8114865	112.2547075	-72.0106	10.9861835	107.9915085
-17.357161	-19.442385	118.570877	-16.183359	11.041562	110.112694	41.089611	-5.030441	116.982826	37.845036	28.181538	107.007942	39.4673235	11.5755485	111.995384	-71.8340415	10.5075755	108.230004
-19.255306	-19.462963	118.270515	-15.895324	10.386631	110.053757	41.146919	-5.33977	116.714462	37.885349	27.924479	106.876183	39.516134	11.2923545	111.7953225	-71.306782	9.4809075	108.3121915
-20.576214	-19.241968	117.881706	-15.897605	10.085417	110.078415	41.158981	-5.55901	116.470047	37.887356	27.847	106.986679	39.5231685	11.143995	111.728363	-71.3183785	9.026839	108.428467
-21.915503	-18.886795	117.295456	-15.935998	9.84628	110.133347	41.131245	-5.756984	116.241096	37.917519	27.82304	107.168533	39.524382	11.033028	111.7048145	-71.396378	8.659532	108.5618795
-23.284943	-18.341619	116.668747	-15.975772	9.669611	110.174393	41.085918	-5.926077	115.979218	37.930222	27.82258	107.424751	39.50807	10.9482515	111.7019845	-71.459614	8.3909705	108.6468015
-24.676888	-17.597698	116.082062	-16.048723	9.569672	110.238396	41.018246	-6.048088	115.693329	37.952682	27.861876	107.7323	39.485464	10.906894	111.7128145	-71.58291	8.23245	108.7639775
-26.11939	-16.713915	115.452576	-16.136894	9.509453	110.281326	40.946552	-6.119531	115.470795	37.956203	27.940174	108.048775	39.4513775	10.9103215	111.759785	-71.7251655	8.1085845	108.802867
-27.553066	-15.653157	114.885246	-16.265804	9.50263	110.356483	40.922852	-6.197943	115.235329	37.997101	27.990644	108.360062	39.4599765	10.8963505	111.7976955	-71.9915845	8.1089095	108.9152705
-29.747931	-13.79998	114.023186	-16.355463	9.493569	110.385429	40.76899	-6.385098	114.891884	38.043015	27.996708	108.725563	39.4060025	10.805805	111.8087235	-72.1169285	8.181333	108.9621345
-31.241077	-12.361611	113.475288	-16.411083	9.458852	110.403206	40.658829	-6.599175	114.489319	38.087677	27.89118	108.857872	39.373253	10.6460025	111.6735955	-72.195419	8.2717015	109.1328165
-32.742138	-10.860146	112.937904	-16.443699	9.380482	110.385559	40.500195	-6.849119	113.875893	38.151176	27.70553	108.770439	39.3256855	10.4282055	111.323166	-72.2130835	8.3327585	109.447952
-34.194382	-9.271423	112.419785	-16.483948	9.280257	110.347092	40.370964	-7.117762	112.946342	38.16494	27.469481	108.443428	39.267952	10.1758595	110.694885	-72.235848	8.3846545	109.999299
-35.649723	-7.587396	111.893829	-16.498678	9.162956	110.118698	40.181175	-7.36805	111.575867	38.130444	27.234533	107.681152	39.1558095	9.9332415	109.6285095	-72.1531655	8.3926705	110.6088865
-37.125172	-5.81474	111.4282	-16.493362	9.045352	109.656616	39.927212	-7.569868	109.533218	37.962059	27.030558	106.182793	38.9446355	9.730345	107.8580055	-71.9313595	8.360359	111.4552265
-38.506577	-3.986196	110.922829	-16.456007	8.992979	108.815994	39.53894	-7.672732	106.6465	37.465458	26.837311	103.950073	38.502199	9.5822895	105.2982865	-71.414213	8.4036685	112.3337015
-40.491062	-1.15701	110.190643	-16.425962	9.060425	107.135834	38.711876	-7.556579	101.926765	36.461613	26.769587	99.871323	37.5867445	9.606504	100.899044	-70.4386685	8.514346	113.372624
-41.693325	0.784155	109.836472	-16.500916	9.164631	105.972015	37.842785	-7.303159	98.845657	35.701046	26.87315	97.252884	36.7719155	9.7849955	98.0492705	-69.7737475	8.5442665	113.8947595
-42.821781	2.742784	109.479988	-16.667982	9.287206	105.023277	37.098167	-6.952487	96.529678	34.855618	27.05023	95.196541	35.9768925	10.0488715	95.8631095	-69.3128565	8.5255405	114.1834445
-43.84227	4.707436	109.19458	-16.982872	9.420781	104.26474	36.45924	-6.657926	94.634232	34.20787	27.302191	93.916626	35.333555	10.3221325	94.275429	-69.299299	8.5194295	114.254051
-44.707905	6.640873	108.901718	-17.263676	9.46203	103.62648	35.734779	-6.436322	93.057281	33.814968	27.436579	93.113472	34.7748735	10.5001285	93.0853765	-69.3022255	8.4239315	114.1675835
-45.439999	8.569169	108.6511	-17.530621	9.444929	103.098618	35.05262	-6.343137	91.860062	33.477001	27.45229	92.663017	34.2648105	10.5545765	92.2615395	-69.3260525	8.3352815	113.9356965
-46.011074	10.454593	108.427979	-17.853045	9.418826	102.684631	34.533401	-6.321815	91.032166	33.267593	27.441141	92.557678	33.900497	10.559663	91.794922	-69.606587	8.277989	113.57434
-46.568878	13.214935	108.145096	-18.34486	9.455199	102.183594	33.892868	-6.257091	90.251472	33.078575	27.478525	92.780098	33.4857215	10.610717	91.515785	-70.1754415	8.299681	112.851403
-46.759377	15.023014	107.911339	-18.650061	9.524243	101.92617	33.574158	-6.180231	90.019051	32.979221	27.518517	93.055695	33.2766895	10.669143	91.537373	-70.5768115	8.379343	112.314967
-46.769718	16.748762	107.662704	-18.955507	9.664404	101.737663	33.328098	-6.11893	90.07222	32.922058	27.593306	93.441269	33.125078	10.737188	91.7567445	-71.036092	8.59162	111.7185815
-46.664196	18.417507	107.383057	-19.297829	9.820971	101.584877	33.174618	-6.095327	90.401634	32.892845	27.66333	93.961319	33.0337315	10.7840015	92.1814765	-71.6293895	8.8579405	110.9882775
-46.454956	20.013168	107.125137	-19.502167	9.944825	101.576782	33.086002	-6.075494	90.831535	32.930866	27.732273	94.580368	33.008434	10.8283895	92.7059515	-72.012768	9.0612605	110.4476125
-46.011623	21.52025	106.976913	-19.771852	10.086451	101.578072	33.040886	-6.059657	91.280823	33.001118	27.791353	95.166031	33.021002	10.865848	93.223427	-72.564706	9.307054	109.932717
-45.415134	22.943678	106.880867	-19.836369	10.197033	101.645409	33.040497	-6.047825	91.728004	33.085903	27.832809	95.668152	33.0632	10.892492	93.698078	-72.735938	9.501574	109.59274
-44.369503	24.916584	106.694664	-19.996922	10.328628	101.771332	33.107937	-6.053105	92.449974	33.222103	27.890577	96.419991	33.16502	10.918736	94.4349825	-73.158864	9.73852	109.1076815
-43.489239	26.135822	106.623207	-20.070477	10.371932	101.862823	33.191853	-6.078222	92.952133	33.319614	27.96093	96.92672	33.2557335	10.941354	94.9394265	-73.3966875	9.80251	108.7862195
-42.519203	27.26914	106.49115	-20.183174	10.438015	101.99202	33.267315	-6.029065	93.490044	33.383232	28.050333	97.516983	33.3252735	11.010634	95.5035135	-73.6916215	9.865396	108.4805265
-41.502785	28.373528	106.469383	-20.319271	10.476784	102.187172	33.338722	-5.96874	94.078011	33.414059	28.148666	98.226654	33.3763905	11.089963	96.1523325	-74.0149325	9.863605	108.2220115
-40.384487	29.384417	106.554123	-20.408579	10.495567	102.408028	33.392284	-5.901602	94.675323	33.4837	28.243252	99.019104	33.437992	11.170825	96.8472135	-74.25515	9.820309	107.9688425
-39.174664	30.317995	106.721207	-20.543013	10.536543	102.727715	33.433922	-5.842819	95.32753	33.591251	28.319418	99.855438	33.5125865	11.2382995	97.591484	-74.5986125	9.8347865	107.863946
-37.853264	31.186306	106.989143	-20.655497	10.511483	103.030754	33.502514	-5.799952	95.946274	33.734642	28.388554	100.762329	33.618578	11.294301	98.3543015	-74.929572	9.728665	107.7072065
-35.756374	32.359715	107.345726	-20.784449	10.557998	103.487038	33.606472	-5.750423	96.896034	33.985443	28.471899	102.19873	33.7959575	11.360738	99.547382	-75.3648555	9.755258	107.426694
-34.264294	33.106983	107.686081	-20.901363	10.569936	103.733383	33.686638	-5.732692	97.572083	34.14296	28.526077	103.194153	33.914799	11.3966925	100.383118	-75.717525	9.7431795	107.083648
-32.735771	33.719902	107.911972	-21.02742	10.575422	103.951897	33.770676	-5.71978	98.299789	34.31905	28.584103	104.188667	34.044863	11.4321615	101.244228	-76.099703	9.7186825	106.659566
-31.188101	34.324066	108.131561	-21.178774	10.638741	104.200874	33.847523	-5.678851	99.069794	34.505882	28.652767	105.174149	34.1767025	11.486958	102.1219715	-76.5342505	9.790524	106.2797765
-29.616589	34.851349	108.242348	-21.319115	10.719903	104.367378	33.920555	-5.657671	99.899643	34.651981	28.749361	106.201843	34.286268	11.545845	103.050743	-76.924498	9.893961	105.684013
-28.008736	35.313663	108.359436	-21.475191	10.830738	104.590347	34.020103	-5.62352	100.787308	34.770271	28.843254	107.228706	34.395187	11.609867	104.008007	-77.345569	10.051609	105.172687
-26.394543	35.709133	108.48317	-21.614563	10.986254	104.764046	34.071793	-5.59828	101.776413	34.831829	28.949722	108.241356	34.451811	11.675721	105.0088845	-77.680937	10.296787	104.5192075
-23.913515	36.136757	108.692047	-21.840139	11.218422	105.171394	34.142384	-5.547836	103.30584	34.853432	29.187166	109.831635	34.497908	11.819665	106.5687375	-78.178186	10.617179	103.7740505
-22.276831	36.315517	108.927429	-21.978512	11.41851	105.483307	34.200214	-5.490158	104.438065	34.893379	29.36768	110.911667	34.5467965	11.938761	107.674866	-78.5038205	10.898259	103.291748
-20.663084	36.457729	109.270439	-22.15996	11.586204	105.83683	34.276356	-5.452455	105.532326	34.978058	29.537369	111.965324	34.627207	12.042457	108.748825	-78.947127	11.129951	102.924835
-19.032696	36.539268	109.648277	-22.265993	11.738586	106.180252	34.317184	-5.416998	106.551788	35.075848	29.719444	112.920746	34.696516	12.151223	109.736267	-79.228502	11.325949	102.624237
-17.410574	36.522522	110.0392	-22.30998	11.921079	106.524063	34.390854	-5.363064	107.505325	35.174034	29.905643	113.856384	34.782444	12.2712895	110.6808545	-79.402404	11.5708685	102.3672715
-15.837218	36.437164	110.442032	-22.351801	12.113086	106.832993	34.461777	-5.282995	108.397552	35.281914	30.109955	114.75425	34.8718455	12.41348	111.575901	-79.5754475	11.812692	102.090085
-14.291662	36.383705	110.807884	-22.355743	12.293591	107.11734	34.547592	-5.208385	109.148407	35.399239	30.317064	115.534508	34.9734155	12.5543395	112.3414575	-79.6849015	12.0328425	101.8932225
-12.000371	36.112747	111.255623	-22.351601	12.572739	107.420937	34.654842	-5.112185	110.145996	36.032997	30.455334	116.420853	35.3439195	12.6715745	113.2834245	-80.0471215	12.4739035	101.5584495
-10.485515	35.883774	111.571297	-22.316229	12.74738	107.598793	34.710293	-5.066162	110.663513	36.218719	30.61223	117.059433	35.464506	12.773034	113.861473	-80.096964	12.721726	101.336113
-9.0739	35.595539	111.895691	-22.249887	12.932925	107.754135	34.788174	-4.998955	111.259254	36.396896	30.764612	117.701355	35.592535	12.8828285	114.4803045	-80.092309	12.9830215	101.0279655
-7.714438	35.27951	112.246552	-22.163057	13.113987	107.964394	34.929024	-4.92958	111.874977	36.584278	30.933273	118.423317	35.756651	13.0018465	115.149147	-80.082765	13.2261275	100.779641
-6.391897	34.894608	112.591812	-21.917871	13.188831	108.042587	35.068737	-4.837193	112.58979	36.777668	31.154818	119.136261	35.9232025	13.1588125	115.8630255	-79.7589445	13.2188495	100.2221485
-5.185212	34.472549	112.950874	-21.795044	13.333074	108.107567	35.197159	-4.718688	113.241539	36.979027	31.392467	119.796577	36.088093	13.3368895	116.519058	-79.678181	13.3292585	99.696076
-4.047265	33.993549	113.212494	-21.747993	13.518604	108.190582	35.342621	-4.615541	113.898193	37.150169	31.6217	120.420158	36.246395	13.5030795	117.1591755	-79.742381	13.5341285	99.2219885
-2.444697	33.14653	113.531425	-21.570181	13.734509	108.148705	35.50845	-4.454932	114.750267	37.34832	31.946697	121.265282	36.428385	13.7458825	118.0077745	-79.568747	13.7231355	98.2896355
-1.518203	32.522644	113.713707	-21.52416	13.842826	108.041916	35.623734	-4.355708	115.230133	37.493248	32.139839	121.759506	36.558491	13.8920655	118.4948195	-79.606811	13.7935865	97.5890125
-0.666311	31.880116	113.794998	-21.383221	13.967362	107.906616	35.737526	-4.212954	115.630852	37.603466	32.352493	122.153648	36.670496	14.0697695	118.89225	-79.436938	13.8649545	96.920982
0.06036	31.125841	113.817787	-21.235785	14.087409	107.798599	35.837402	-4.038406	115.861954	37.722576	32.565289	122.417496	36.779989	14.2634415	119.139725	-79.251559	13.9113765	96.457473
0.736234	30.334005	113.761665	-21.070707	14.213254	107.679405	35.990662	-3.843176	116.02198	37.538795	32.954102	122.727272	36.7647285	14.555463	119.374626	-78.9061425	13.871045	95.984184
1.282709	29.471365	113.602814	-20.89682	14.366829	107.545593	36.216015	-3.625898	116.0681	37.654423	33.206985	122.727654	36.935219	14.7905435	119.397877	-78.728859	13.9431145	95.693309
1.765557	28.549036	113.282776	-20.714411	14.504059	107.370483	36.372803	-3.34867	116.016479	37.756481	33.503757	122.557114	37.064642	15.0775435	119.2867965	-78.493464	13.9305745	95.4541695
2.346961	27.080799	112.595436	-20.437641	14.692445	106.998001	36.646286	-2.969885	115.769104	37.865101	33.884804	122.12883	37.2556935	15.4574595	118.948967	-78.1309755	13.9274305	95.047035
2.544132	25.972244	112.028976	-20.267488	14.833405	106.67292	36.78894	-2.724522	115.562355	37.932465	34.113647	121.664368	37.3607025	15.6945625	118.6133615	-77.8956785	13.9722475	94.7324785
2.730189	24.809233	111.343369	-20.129009	15.003453	106.283997	36.872776	-2.492679	115.291832	37.940891	34.403885	121.152519	37.4068335	15.955603	118.2221755	-77.6648515	14.051303	94.3458185
2.757621	23.600254	110.641457	-20.233606	15.271319	105.984818	36.939484	-2.252972	114.958778	37.931736	34.653721	120.609665	37.43561	16.2003745	117.7842215	-77.902822	14.3422635	94.1854145
2.687523	22.297434	109.971977	-20.099962	15.403342	105.683731	37.045593	-2.037709	114.61824	37.931408	34.851379	119.900528	37.4885005	16.406835	117.259384	-77.6884245	14.399849	94.108078
2.565331	20.898399	109.277046	-19.972239	15.512503	105.444588	37.117691	-1.786746	114.14341	37.942211	34.983822	119.077148	37.529951	16.598538	116.610279	-77.474429	14.426468	94.278897
2.317537	19.490757	108.612312	-19.801975	15.609869	105.24144	37.19516	-1.526955	113.645592	37.911537	35.145454	118.157104	37.5533485	16.8092495	115.901348	-77.1572985	14.4104885	94.581532
1.791956	17.263487	107.73175	-19.65848	15.809599	105.081871	37.32972	-1.050163	112.771645	37.794773	35.351639	116.688705	37.5622465	17.150738	114.730175	-76.8792065	14.46846	95.433567
1.365316	15.71793	107.117287	-19.56291	15.926023	104.986778	37.406342	-0.770297	112.237907	37.616894	35.548595	115.725281	37.511618	17.389149	113.981594	-76.637438	14.462897	95.991962
0.858699	14.126149	106.603561	-19.51837	16.099545	104.896271	37.451286	-0.512225	111.697006	37.361809	35.753407	114.890602	37.4065475	17.620591	113.293804	-76.4432875	14.578499	96.498738
0.298668	12.491143	106.192467	-19.475109	16.22019	104.85849	37.469795	-0.303963	111.334312	37.172409	35.854889	113.796806	37.321102	17.775463	112.565559	-76.27132	14.664917	97.151421
-0.305234	10.824989	105.916527	-19.40724	16.344673	104.802284	37.493244	-0.108008	110.953613	36.969357	35.866806	112.811981	37.2313005	17.879399	111.882797	-76.0457805	14.809947	97.721771
-0.92985	9.127378	105.696213	-19.353708	16.47414	104.758682	37.566162	-0.033755	110.698387	36.718315	35.936062	111.885155	37.1422385	17.9511535	111.291771	-75.8496545	14.9971265	98.225593
-1.571764	7.463579	105.607674	-19.257683	16.537201	104.70668	37.604374	0.094757	110.544113	36.582176	35.9147	110.908005	37.093275	18.0047285	110.726059	-75.608641	15.0696735	98.687301
-2.56935	4.93628	105.626694	-19.071024	16.61994	104.618858	37.793579	0.190589	110.354851	36.342934	35.788994	109.55687	37.0682565	17.9897915	109.9558605	-75.2103045	15.2500885	99.2818555
-3.212772	3.306038	105.831947	-18.934347	16.611633	104.574921	37.911377	0.254333	110.359505	36.177074	35.57798	108.620026	37.0442255	17.9161565	109.4897655	-74.9129195	15.3071095	99.6600765
-3.852979	1.71508	106.059662	-18.748716	16.567381	104.527283	38.010178	0.34746	110.349632	36.083908	35.304535	107.576355	37.047043	17.8259975	108.9629935	-74.544475	15.3087645	100.0915725
-4.474679	0.22537	106.375183	-18.532711	16.494003	104.435684	38.084576	0.497515	110.401749	35.984417	35.090759	106.508652	37.0344965	17.794137	108.4552005	-74.0999185	15.193869	100.4161675
-5.077611	-1.210135	106.776634	-18.269253	16.389633	104.331848	38.529343	0.474623	110.278809	35.792614	34.855423	105.313263	37.1609785	17.665023	107.796036	-73.6994845	15.114243	100.86766
-5.632424	-2.509806	107.207092	-18.000675	16.304569	104.134796	38.739906	0.690807	110.05542	35.608166	34.561554	103.783371	37.174036	17.6261805	106.9193955	-73.175386	14.9829575	101.3501965
-6.15925	-3.619532	107.700142	-17.726057	16.203672	103.853859	38.98996	0.860437	109.748138	35.351662	34.240246	102.126335	37.170811	17.5503415	105.9372365	-72.622925	14.8570025	101.7704815
-7.002053	-4.99079	108.634041	-17.448185	15.903791	103.640915	39.428501	0.747952	109.469818	35.121407	33.641544	100.399002	37.274954	17.194748	104.93441	-72.171324	14.612834	102.34742
-7.557442	-5.751502	109.152794	-17.313189	15.556182	103.639496	39.529591	0.466728	109.505402	35.091473	33.148354	99.762489	37.310532	16.807541	104.6339455	-71.93691	14.304823	102.6450465
-8.083207	-6.387908	109.490326	-17.28005	15.157316	103.690491	39.553631	0.16968	109.543015	35.103714	32.709373	99.45285	37.3286725	16.4395265	104.4979325	-71.8887725	13.8751055	102.8830495
-8.551011	-6.91638	109.615471	-17.284269	14.760168	103.758896	39.560165	-0.151283	109.695053	35.087112	32.364021	99.430367	37.3236385	16.106369	104.56271	-71.8921765	13.413967	102.955082
-9.089724	-7.151087	109.758553	-17.346912	14.400119	103.853165	39.522213	-0.49134	109.834076	35.109039	32.095528	99.663231	37.315626	15.802094	104.7486535	-72.00945	12.998144	102.9576765
-9.572605	-7.303833	109.718094	-17.417728	14.102522	103.971252	39.469017	-0.780753	109.989891	35.129543	31.924612	100.046326	37.29928	15.5719295	105.0181085	-72.134736	12.6331145	102.9243955
-10.015704	-7.277472	109.491417	-17.49844	13.846087	104.110168	39.402073	-1.063984	110.057083	35.170006	31.810341	100.540863	37.2860395	15.3731785	105.298973	-72.2829195	12.3189955	102.921363
-10.753149	-6.746597	109.197449	-17.568653	13.608665	104.3013	39.354469	-1.441718	110.28495	35.317997	31.664574	101.337799	37.336233	15.111428	105.8113745	-72.473539	12.105902	102.7912255
-11.288756	-6.18511	108.924774	-17.618315	13.485618	104.452858	39.259022	-1.73324	110.419174	35.469498	31.526598	101.92646	37.36426	14.896679	106.172817	-72.60089	12.074557	102.732899
-11.764392	-5.422477	108.690369	-17.620502	13.34326	104.657021	39.217892	-2.091105	110.558914	35.645996	31.31102	102.515205	37.431944	14.6099575	106.5370595	-72.672948	12.0765625	102.7769825
-12.336085	-4.446959	108.536041	-17.620646	13.183109	104.944649	39.064617	-2.491128	110.774841	35.850697	31.023163	103.179825	37.457657	14.2660175	106.977333	-72.698949	12.1002005	102.911965
-12.902331	-3.356066	108.283852	-17.594284	12.973613	105.286644	39.011021	-2.956654	110.867569	36.059879	30.754417	104.124084	37.53545	13.8988815	107.4958265	-72.724018	12.0483445	103.0774615
-13.450958	-2.111823	107.996025	-17.631227	12.718238	105.747284	38.978046	-3.482854	111.034218	36.347767	30.4984	105.290649	37.6629065	13.507773	108.1624335	-72.9253605	11.928703	103.3321345
-14.112447	-0.745582	107.743431	-17.653156	12.39339	106.197418	38.91716	-4.044173	111.182701	36.694096	30.290995	106.672821	37.805628	13.123411	108.927761	-73.11194	11.663369	103.467075
-15.050368	1.456785	107.236992	-17.724945	11.86759	106.739212	38.755375	-4.908659	111.182404	37.203442	29.877748	108.663597	37.9794085	12.4845445	109.9230005	-73.4292985	11.2506355	103.5554235
-15.776899	3.098512	106.869781	-17.798256	11.592153	106.938385	38.612995	-5.310722	111.009705	37.440948	29.588396	109.641647	38.0269715	12.138837	110.325676	-73.6234835	11.045469	103.551094
-16.505857	4.782954	106.55394	-17.835354	11.414952	106.991592	38.553776	-5.651679	110.573685	37.592487	29.373964	110.25103	38.0731315	11.8611425	110.4123575	-73.7438395	10.9687615	103.5708265
-17.356405	6.547186	106.243042	-17.889719	11.335737	106.912888	38.443954	-5.823338	110.03437	37.740265	29.283386	110.644028	38.0921095	11.730024	110.339199	-73.8715475	10.94145	103.486577
-17.832678	7.65054	106.253395	-17.897207	11.283577	106.787132	38.332561	-5.915914	109.518936	37.852608	29.226273	110.784172	38.0925845	11.6551795	110.151554	-73.8869985	10.9119745	103.42271
-17.564919	6.70247	105.969086	-17.935047	11.292799	106.645439	38.272839	-6.018352	109.048378	37.917885	29.119631	110.866356	38.095362	11.5506395	109.957367	-73.965456	11.0349585	103.333511
-17.498606	6.124566	105.846153	-17.972672	11.277165	106.546928	38.250195	-6.117249	108.714249	37.938652	29.020226	110.910606	38.0944235	11.4514885	109.8124275	-74.0397675	11.1028415	103.2814285
-17.626259	5.356313	105.492973	-18.001873	11.204353	106.376114	38.208652	-6.193063	108.279823	37.922798	28.942814	110.958778	38.065725	11.3748755	109.6193005	-74.069471	11.0338305	103.1329275
-17.731794	4.82918	105.288025	-18.016237	11.134057	106.255318	38.221489	-6.153963	108.047523	37.850105	28.952291	110.949303	38.035797	11.399164	109.498413	-74.068271	10.86895	103.012223
-17.852392	4.282379	105.099236	-18.006638	11.097584	106.162224	38.262959	-6.040564	107.919968	37.730938	29.025471	110.934196	37.9969485	11.4924535	109.427082	-74.0102245	10.7027145	102.897366
-18.068825	3.747737	104.930099	-18.027773	11.091147	106.091133	38.30114	-5.87611	107.860062	37.599251	29.164597	110.97554	37.9501955	11.6442435	109.417801	-74.0057415	10.5380505	102.764465
-18.264025	3.171338	104.797615	-18.042875	11.08465	105.999634	38.333626	-5.747251	107.824722	37.479816	29.316404	111.1166	37.906721	11.7845765	109.470661	-73.992471	10.3847235	102.528607
-18.570301	2.572011	104.637695	-18.091528	11.05214	105.959236	38.3162	-5.57147	107.799706	37.390404	29.413912	111.270378	37.853302	11.921221	109.535042	-74.036358	10.183059	102.38343
-18.952612	1.960402	104.403412	-18.131651	11.014734	105.885078	38.228218	-5.435337	107.776215	37.333927	29.497799	111.567543	37.7810725	12.031231	109.671879	-74.0443745	9.998237	102.098277
-19.49147	0.923095	104.063705	-18.228979	10.970916	105.868973	38.297806	-5.445005	107.783829	37.387321	29.611832	112.142471	37.8425635	12.0834135	109.96315	-74.3005215	9.8584185	101.774796
-19.980522	0.201757	103.865967	-18.31949	10.96439	105.840111	38.263901	-5.5007	107.806953	37.44257	29.640652	112.529945	37.8532355	12.069976	110.168449	-74.4922155	9.858804	101.511773
-20.496759	-0.557585	103.648674	-18.351021	10.978319	105.767487	38.188103	-5.528466	107.866356	37.483002	29.649982	112.734795	37.8355525	12.060758	110.3005755	-74.5375945	9.89588	101.2343985
-21.079073	-1.296474	103.502045	-18.371723	11.058358	105.700348	38.109684	-5.540092	107.891273	37.44899	29.656527	112.689423	37.779337	12.0582175	110.290348	-74.522783	10.0584985	101.110348
-21.706312	-2.124623	103.316429	-18.397251	11.22856	105.587837	38.038521	-5.500217	107.857452	37.365055	29.662046	112.401459	37.701788	12.0809145	110.1294555	-74.49629	10.3762055	101.0462185
-22.393764	-2.965223	103.252182	-18.409771	11.371886	105.438423	37.988533	-5.471031	107.834389	37.263218	29.695124	111.988174	37.6258755	12.1120465	109.9112815	-74.4454175	10.6317255	100.9655645
-23.127289	-3.870367	103.221344	-18.433258	11.518896	105.268219	37.933002	-5.445237	107.832893	37.175053	29.693382	111.4347	37.5540275	12.1240725	109.6337965	-74.4205435	10.9137195	100.9026415
-24.322357	-5.24998	103.221748	-18.375959	11.629154	105.015907	37.894333	-5.45786	107.803658	37.010544	29.581097	110.414841	37.4524385	12.0616185	109.1092495	-74.2043565	11.1966895	100.9225645
-25.137123	-6.207575	103.272781	-18.368074	11.671783	104.780373	37.871342	-5.449918	107.802452	36.811985	29.506392	109.617325	37.3416635	12.028237	108.7098885	-74.0778115	11.315329	100.8508575
-25.998615	-7.102674	103.372147	-18.322382	11.703263	104.508911	37.905426	-5.404562	107.908417	36.578514	29.407299	108.704399	37.24197	12.0013685	108.306408	-73.886734	11.4051575	100.711414
-26.940426	-7.97161	103.554832	-18.283308	11.713749	104.22525	38.009468	-5.301888	107.973587	36.359371	29.371298	107.739594	37.1844195	12.034705	107.8565905	-73.7510355	11.392793	100.5939095
-27.853516	-8.800883	103.923973	-18.239555	11.757017	103.900909	37.907299	-4.9956	108.02066	36.012615	29.394821	106.432701	36.959957	12.1996105	107.2266805	-73.439067	11.3144235	100.5751375
-28.791302	-9.496956	104.518875	-18.100594	11.84091	103.575493	38.174126	-4.792627	107.919868	35.663597	29.338825	104.891754	36.9188615	12.273099	106.405811	-73.1200495	11.408721	100.745175
-29.741102	-10.036484	105.273117	-17.87674	11.884145	103.300797	38.387981	-4.55555	107.838676	35.410675	29.250849	103.312111	36.899328	12.3476495	105.5753935	-72.652808	11.4206405	101.0262005
-31.156584	-10.636333	106.553352	-17.59362	11.890107	103.151062	38.749973	-4.329021	107.68483	35.138508	28.950674	101.343178	36.9442405	12.3108265	104.514004	-72.1314805	11.4693875	101.78812
-32.105186	-10.829927	107.27787	-17.444818	11.76637	103.172043	38.910324	-4.303313	107.665779	35.090958	28.719648	100.441483	37.000641	12.2081675	104.053631	-71.890277	11.3245725	102.290455
-32.987289	-10.884712	107.800087	-17.338762	11.578445	103.185188	39.02544	-4.409735	107.638397	35.130348	28.456896	99.781212	37.077894	12.0235805	103.7098045	-71.755418	11.1333095	102.6605715
-33.962242	-10.844058	107.973114	-17.215439	11.362755	103.104904	39.070751	-4.511573	107.557007	35.209816	28.187338	99.224312	37.1402835	11.8378825	103.3906595	-71.5711615	10.8876275	102.8191485
-34.865128	-10.577019	107.983658	-17.119928	11.22391	102.958504	39.132687	-4.619706	107.394302	35.269333	27.996754	98.732399	37.20101	11.688524	103.0633505	-71.440866	10.759296	102.8536575
-35.729095	-10.126085	107.819603	-17.081652	11.115879	102.772018	39.136967	-4.620406	107.227264	35.264774	27.914255	98.351746	37.2008705	11.6469245	102.789505	-71.3641745	10.5848335	102.754531
-36.52243	-9.44166	107.595596	-17.081034	11.069587	102.604843	38.833237	-4.435176	107.257423	35.231655	27.914064	98.046143	37.032446	11.739444	102.651783	-71.194514	10.39973	102.557903
-37.7374	-8.011523	107.079681	-17.15889	11.082184	102.41214	38.768742	-4.333562	107.026314	35.132729	27.9928	97.720207	36.9507355	11.829619	102.3732605	-71.2685155	10.334749	102.4510195
-38.463898	-6.823514	106.669792	-17.196569	11.106486	102.341225	38.774166	-4.320139	106.915405	35.044453	28.053757	97.609085	36.9093095	11.866809	102.262245	-71.3024475	10.346163	102.420205
-39.155636	-5.374534	106.224426	-17.250114	11.148494	102.288857	38.670036	-4.224853	106.849777	35.025898	28.117428	97.584106	36.847967	11.9462875	102.2169415	-71.348195	10.3507005	102.3607725
-39.774956	-3.724468	105.775742	-17.286234	11.221578	102.301231	38.664452	-4.25941	106.771675	35.027058	28.196997	97.645676	36.845755	11.9687935	102.2086755	-71.418223	10.4743625	102.3937865
-40.341026	-1.893744	105.327095	-17.293756	11.269779	102.331696	38.892086	-4.389581	106.496239	35.073696	28.217072	97.663536	36.982891	11.9137455	102.0798875	-71.570403	10.6258125	102.5835045
-40.84185	0.167344	104.808388	-17.305975	11.294364	102.356018	38.822689	-4.379426	106.178375	35.116241	28.278908	97.628281	36.969465	11.949741	101.903328	-71.581415	10.638987	102.808708
-41.264965	2.333366	104.241562	-17.298759	11.319057	102.284363	38.71999	-4.401828	105.532059	35.167988	28.405315	97.392937	36.943989	12.0017435	101.462498	-71.541507	10.6363705	103.106228
-41.780518	5.951395	103.303322	-17.302113	11.393992	101.827385	38.446011	-4.280716	103.715256	35.061298	28.519157	96.2033	36.7536545	12.1192205	99.959278	-71.3578805	10.6687635	103.695492
-42.023499	8.631605	102.61953	-17.333527	11.453562	101.292381	38.147434	-4.230287	101.924606	34.823193	28.741518	95.078636	36.4853135	12.2556155	98.501621	-71.1523675	10.6515085	104.083141
-42.215561	11.373331	101.922157	-17.413876	11.545732	100.6035	37.587921	-3.991647	99.999428	34.475567	28.947989	93.806213	36.031744	12.478171	96.9028205	-70.859496	10.613293	104.3041795
-42.287296	14.251019	101.323936	-17.588011	11.671787	99.974434	37.059196	-3.700493	98.326576	34.017338	29.205832	92.721924	35.538267	12.7526695	95.52425	-70.714289	10.5909045	104.424618
-42.253693	17.253204	100.799736	-17.823372	11.833342	99.403831	36.49651	-3.420933	96.793022	33.628819	29.581802	92.097412	35.0626645	13.0804345	94.445217	-70.7094085	10.5862495	104.362445
-42.113789	20.37418	100.427605	-18.103046	11.986422	99.028427	35.899078	-3.110027	95.629402	33.330124	29.979355	91.944908	34.614601	13.434664	93.787155	-70.820693	10.53818	104.269699
-41.834373	23.484032	100.276962	-18.4333	12.15088	98.816185	35.474045	-2.876	94.924583	33.115707	30.332623	92.240646	34.294876	13.7283115	93.5826145	-71.161476	10.5734485	104.0497555
-41.076736	28.241507	100.442734	-18.890059	12.37681	98.770653	34.974419	-2.565097	94.371445	32.96677	30.762859	93.364021	33.9705945	14.098881	93.867733	-71.7507125	10.654739	103.673573
-40.350986	31.389486	100.937416	-19.127821	12.478571	98.894241	34.702366	-2.359105	94.171486	33.006256	30.981327	94.45668	33.854311	14.311111	94.314083	-72.109953	10.646031	103.474399
-39.435028	34.47533	101.710869	-19.363073	12.598351	99.022453	34.494549	-2.111972	94.021149	33.141678	31.162405	95.559738	33.8181135	14.5252165	94.7904435	-72.5442595	10.6714855	103.2544625
-38.382252	37.492146	102.683533	-19.545799	12.752512	99.101402	34.299427	-1.81277	93.701843	33.333549	31.303782	96.605545	33.816488	14.745506	95.153694	-72.908086	10.759518	103.04911
-37.200104	40.34317	103.842567	-19.732058	12.910858	99.098358	34.011517	-1.389241	93.263275	33.482857	31.526236	97.399681	33.747187	15.0684975	95.331478	-73.211303	10.7532185	102.865238
-35.986462	43.05452	105.210152	-19.947697	13.158176	98.950882	33.57468	-0.747857	92.55928	33.439236	31.808117	98.099617	33.506958	15.53013	95.3294485	-73.402352	10.786222	102.5723155
-34.681816	45.575035	106.692734	-20.330431	13.538443	98.671249	32.911041	0.128652	91.714653	33.298725	32.245811	98.747887	33.104883	16.1872315	95.23127	-73.765745	10.8896545	102.111228
-32.473167	48.545151	109.745216	-21.354013	14.228889	98.364799	31.943617	1.446331	90.834335	33.220951	32.733429	100.701035	32.582284	17.08988	95.767685	-75.29031	11.367898	100.961913
-31.58803	50.585461	112.457634	-22.203562	14.771626	98.616707	31.26902	2.251457	91.276764	32.725655	33.09618	103.376099	31.9973375	17.6738185	97.3264315	-76.4044615	11.8694335	99.9069825
-30.311035	49.87458	114.982582	-22.770098	15.208342	99.245865	30.806137	2.818099	92.4189	32.759651	33.319939	105.912003	31.782894	18.069019	99.1654515	-77.32309	12.347665	99.3262785
-28.538864	48.388931	116.84816	-23.307177	15.961054	100.090981	30.295664	3.472733	93.70887	32.612736	33.620899	107.878746	31.4542	18.546816	100.793808	-78.068554	13.375292	99.388154
-27.122381	47.927963	117.298042	-23.585106	16.741854	100.793777	30.134058	4.168597	94.747375	32.505859	34.155418	109.363571	31.3199585	19.1620075	102.055473	-78.4901705	14.3217005	99.532081
-26.255924	47.444386	117.01239	-23.69772	17.543686	101.396523	30.297935	4.741088	95.904648	32.404964	34.841125	110.389351	31.3514495	19.7911065	103.1469995	-78.7468895	15.2962655	99.6460465
-24.773781	46.594822	115.792213	-23.752789	18.234583	101.926468	30.645233	5.067254	97.140335	32.380207	35.569359	111.006912	31.51272	20.3183065	104.0736235	-79.018298	16.1508595	99.7793125
-22.399725	45.101109	113.822021	-23.491917	18.838076	102.58149	31.222271	5.117062	98.742088	32.626896	36.368553	111.285973	31.9245835	20.7428075	105.0140305	-78.9084175	16.9333445	100.1489495
-20.723724	44.009987	112.427795	-23.17207	18.979597	102.821182	31.632504	4.845533	99.701057	32.888493	36.603756	111.188797	32.2604985	20.7246445	105.444927	-78.6046385	17.2345495	100.197437
-19.044168	42.436356	111.226845	-22.885637	18.949987	103.090515	31.963884	4.524303	100.642799	33.18692	36.706371	110.9552	32.575402	20.615337	105.7989995	-78.346676	17.284637	100.3820305
-17.480139	40.513931	110.0849	-22.580103	18.895267	103.447899	32.377346	4.118595	101.677177	33.770664	36.596809	110.801849	33.074005	20.357702	106.239513	-78.234211	17.432832	100.656285
-16.036016	38.28212	108.998177	-22.694658	18.898306	103.806053	32.827511	3.725503	102.946785	33.962498	36.679916	110.88784	33.3950045	20.2027095	106.9173125	-78.7843205	17.5939025	100.6947935
-14.705552	35.812622	107.934738	-22.670374	18.816055	104.093216	33.218193	3.445418	104.15168	33.70451	36.966145	111.157814	33.4613515	20.2057815	107.654747	-78.8020995	17.4263285	100.531685
-13.493386	33.117355	107.059029	-22.588997	18.767292	104.423592	33.502308	3.351795	105.372086	33.643776	37.24086	111.148193	33.573042	20.2963275	108.2601395	-78.751036	17.2382565	100.5870445
-11.897225	28.813576	106.055916	-22.533241	18.863468	104.863724	33.977146	3.308767	107.404938	33.521866	37.637207	111.420403	33.749506	20.472987	109.4126705	-78.815988	17.253949	100.3147775
-10.932986	25.735048	106.069229	-22.43577	18.936699	105.385902	34.325089	3.209609	109.184837	33.657207	37.834621	112.037148	33.991148	20.522115	110.6109925	-78.862688	17.351283	100.1608115
-10.185046	22.506704	106.778336	-22.259413	18.931961	106.193138	34.703171	2.971352	111.614899	33.948605	37.942982	113.648903	34.325888	20.457167	112.631901	-78.844714	17.406755	99.754375
-9.612856	19.212187	108.388947	-22.022015	18.868385	107.552322	35.297047	2.620278	114.87886	34.54541	37.992558	115.940414	34.9212285	20.306418	115.409637	-78.9652585	17.430352	99.695007
-9.249437	15.87816	110.463692	-21.778341	18.783274	109.162926	35.783257	2.40436	118.132866	35.097237	38.04285	118.385635	35.440247	20.223605	118.2592505	-78.996929	17.342943	100.0666015
-9.048853	12.64835	112.359619	-21.541025	18.692333	110.50174	35.987198	2.321315	120.790253	35.475708	37.993748	120.179276	35.731453	20.1575315	120.4847645	-78.813503	17.2271345	100.5187155
-8.939058	9.398196	113.750732	-21.270864	18.614723	111.33268	36.074886	2.322645	122.712692	35.783283	37.986897	121.429779	35.9290845	20.154771	122.0712355	-78.4708125	17.074675	100.5941245
-9.008137	4.754083	115.451584	-20.834129	18.484829	112.295242	36.304592	2.39479	124.446487	36.204605	38.001518	122.168968	36.2545985	20.198154	123.3077275	-77.9228565	16.771504	101.2827565
-9.086843	1.664354	116.26722	-20.528097	18.290363	112.86348	36.614094	2.311507	124.984421	36.51125	37.831059	122.170258	36.562672	20.071283	123.5773395	-77.618866	16.509443	102.1496205
-9.383397	-1.252223	117.071358	-20.202696	18.090437	113.342621	36.981121	2.301637	125.082413	36.832623	37.638901	121.672844	36.906872	19.970269	123.3776285	-77.312264	16.210605	103.3076135
-9.804018	-4.06829	117.767754	-19.840033	17.913563	113.620209	37.352493	2.315837	124.531639	37.170895	37.45525	120.431625	37.261694	19.8855435	122.481632	-76.94176	15.9415825	104.758786
-10.308166	-6.738959	118.207611	-19.387159	17.74758	113.537155	37.715946	2.317762	123.304092	37.349499	37.009174	118.220398	37.5327225	19.663468	120.762245	-76.3070405	15.831692	106.312065
-10.904882	-9.234288	118.350914	-18.846619	17.642277	113.002647	38.132988	2.306837	121.537659	37.246094	36.260418	114.76326	37.689541	19.2836275	118.1504595	-75.382779	16.0009265	107.8548345
-11.356037	-11.553733	118.659225	-18.039503	17.51996	111.944283	38.723164	2.281323	119.085457	37.070076	35.202045	109.971466	37.89662	18.741684	114.5284615	-73.975626	16.298236	109.3601045
-12.174213	-13.664946	121.414223	-16.335695	17.45318	109.944427	40.001396	2.254275	115.542664	36.418041	32.827179	101.549088	38.2097185	17.540727	108.545876	-70.8811085	17.365633	111.342978
-12.813121	-13.956157	124.677811	-15.546833	17.444382	108.987045	40.845196	2.412125	114.122238	35.665489	31.0439	96.911697	38.2553425	16.7280125	105.5169675	-69.3490085	18.1607515	112.4571225
-13.40602	-13.874525	127.815155	-15.193222	17.091955	108.65419	41.519379	2.077903	113.477882	35.106159	29.269318	94.089653	38.312769	15.6736105	103.7837675	-68.699213	18.5102995	113.5246125
-13.914812	-13.787049	129.931366	-14.785411	16.202158	108.639214	41.721554	1.222311	112.971199	35.071938	27.572113	92.748276	38.396746	14.397212	102.8597375	-67.967568	18.007104	114.4186905
-14.832247	-13.266027	131.19072	-14.450047	14.987455	108.939507	41.717339	0.327204	113.032951	35.310192	26.475224	92.588745	38.5137655	13.401214	102.810848	-67.4138595	16.573696	115.068166
-14.90381	-13.572916	130.930527	-14.294149	13.863477	109.173096	42.119213	-0.635155	112.683693	35.373291	26.328638	93.028175	38.746252	12.8467415	102.855934	-67.33455	14.8802125	115.490258
-15.394039	-13.455393	129.735153	-14.374918	13.084377	109.217491	42.040703	-1.036541	112.176216	35.388603	26.942209	93.880135	38.714653	12.952834	103.0281755	-67.464489	13.21592	115.4068065
-16.269211	-13.148657	126.055374	-14.773994	12.598284	109.336731	41.748707	-1.391836	111.586426	35.805283	28.637665	96.564072	38.776995	13.6229145	104.075249	-68.324983	11.5736535	114.598213
-16.750051	-12.977833	122.18187	-15.069279	12.660189	109.541115	41.201141	-1.484364	111.428162	36.160805	29.787182	98.746735	38.680973	14.151409	105.0874485	-68.819531	11.168969	113.9947815
-17.160667	-12.799628	117.227493	-15.335038	12.899578	109.78553	40.942753	-1.78875	111.044991	36.583763	30.513754	100.65744	38.763258	14.362502	105.8512155	-69.433334	11.436654	113.7198445
-17.935116	-11.458618	117.361259	-15.544092	13.251744	109.980347	40.606026	-2.00032	110.764137	36.993744	30.923441	102.012924	38.799885	14.4615605	106.3885305	-69.888069	12.0419275	113.5721635
-18.767586	-10.015787	116.820099	-15.734546	13.606979	109.967354	40.228287	-2.105227	110.580399	37.154194	31.17683	103.159988	38.6912405	14.5358015	106.8701935	-70.1603325	12.6781565	113.0645145
-19.521587	-8.543746	115.131569	-16.030529	13.94287	109.987556	40.033524	-2.066091	110.673904	37.264069	31.489616	104.32061	38.6487965	14.7117625	107.497257	-70.7098545	13.1739775	112.477855
-20.234116	-7.034526	113.056625	-16.350241	14.08885	110.166611	39.87648	-2.075426	110.978851	37.160744	31.717527	105.624115	38.518612	14.8210505	108.301483	-71.219094	13.3566495	112.031739
-20.993668	-3.824863	113.870682	-16.75079	13.841788	110.926262	39.716293	-2.276086	111.608444	37.154079	31.875437	107.762482	38.435186	14.7996755	109.685463	-71.936766	12.8839005	112.167061
-21.489092	-1.797891	113.048912	-17.024868	13.519674	111.578163	39.640305	-2.532473	112.061455	37.196369	31.911829	109.839355	38.418337	14.689678	110.950405	-72.468073	12.34967	112.205921
-21.910645	0.357115	112.866089	-17.306549	13.141187	112.427078	39.554665	-2.788294	112.928177	37.51651	31.972473	112.218689	38.5355875	14.5920895	112.573433	-73.1486855	11.6902845	112.280723
-22.316589	2.480367	113.646523	-17.516991	12.810824	113.312386	39.464821	-3.018561	113.798889	38.255779	31.804461	114.05407	38.8603	14.39295	113.9264795	-73.894282	11.228698	112.6982925
-22.723345	4.660711	113.3582	-17.686705	12.6179	113.880219	39.357967	-3.101253	113.770866	37.988029	31.82995	115.248871	38.672998	14.3643485	114.5098685	-74.046408	10.8714515	113.2505695
-22.889217	6.700399	113.14032	-17.499851	12.476751	113.806473	39.136089	-2.878435	113.108765	37.847931	31.908718	115.137634	38.49201	14.5151415	114.1231995	-73.491712	10.4383605	113.4897465
-23.112669	9.03629	113.097641	-17.505049	12.617318	113.542664	39.018684	-2.492041	112.485359	37.625862	32.192711	115.242676	38.322273	14.850335	113.8640175	-73.332371	10.384301	113.2213105
-23.664749	12.197463	113.370171	-18.026766	13.013389	113.784531	38.921146	-2.133534	112.661491	37.542622	32.681767	115.721977	38.231884	15.2741165	114.191734	-74.285416	10.7526615	113.377328
-24.223242	14.529159	113.207901	-18.070286	12.897153	113.716759	38.713306	-2.058671	112.616005	37.344627	32.771912	115.639091	38.0289665	15.3566205	114.127548	-74.1695385	10.4376855	113.30597
-24.80695	16.506243	113.669792	-18.610977	13.181316	113.933983	38.422619	-1.971633	112.356972	37.140114	32.849102	115.263939	37.7813665	15.4387345	113.8104555	-75.0033205	10.9238975	114.0575105
-25.437624	18.440311	113.397476	-18.521526	13.115704	113.507721	38.302536	-1.908634	112.237442	37.045822	32.969589	115.055847	37.674179	15.5304775	113.6466445	-74.717231	10.7009305	113.3687975
-25.967211	20.178001	113.814857	-18.635399	13.14155	113.563515	38.304459	-1.854101	112.28627	36.973854	33.024387	114.929237	37.6391565	15.585143	113.6077535	-74.9099545	10.697957	113.5192765
-26.551035	21.880564	113.868034	-18.678997	13.015352	113.587677	38.290943	-1.821158	112.209389	36.902367	33.050205	114.874908	37.596655	15.6145235	113.5421485	-74.954649	10.4161805	113.6332055
-27.017715	23.37384	114.335167	-18.667421	12.832278	113.665184	38.316349	-1.818801	112.078392	36.88393	33.029404	114.867332	37.6001395	15.6053015	113.472862	-74.9349815	10.0592545	113.857506
-27.70034	25.523748	115.06292	-18.548279	12.406823	113.863411	38.429867	-1.847816	111.947021	37.054642	32.952866	115.132645	37.7422545	15.552525	113.539833	-74.8388125	9.261121	114.186989
-28.063005	26.794714	115.566696	-18.438498	12.131423	114.068748	38.579845	-1.787828	111.786224	37.176708	32.889347	115.524742	37.8782765	15.5507595	113.655483	-74.7552725	8.7120865	114.482013
-28.509245	28.031811	116.270126	-18.323307	11.958397	114.215149	38.773724	-1.759293	111.715767	37.268169	32.889183	116.033661	38.0209465	15.564945	113.874714	-74.6675605	8.351849	114.555584
-28.85605	29.170673	116.609261	-18.262547	11.915835	114.172913	38.899544	-1.755053	111.691963	37.355057	32.871857	116.398026	38.1273005	15.558402	114.0449945	-74.6523945	8.273268	114.3008315
-29.120764	30.313604	116.555801	-18.23382	11.982375	114.10936	38.893604	-1.741339	111.591461	37.291325	32.879318	116.224083	38.0924645	15.5689895	113.907772	-74.5601045	8.3957605	114.310948
-29.469112	31.37089	116.731323	-18.165791	12.118462	114.027855	38.777588	-1.725052	111.217117	37.105438	32.859673	115.519272	37.941513	15.5673105	113.3681945	-74.273095	8.6696135	114.6875155
-29.750299	32.404858	116.137589	-18.153664	12.302944	113.827812	38.659119	-1.718509	110.797142	36.881222	32.86586	114.540138	37.7701705	15.5736755	112.66864	-74.0774985	9.0322125	114.986984
-30.057842	33.841995	114.721664	-18.35317	12.527737	112.822769	38.458263	-1.86531	110.147491	36.431473	32.850708	112.897179	37.444868	15.492699	111.522335	-74.151208	9.562775	114.123203
-30.284157	34.672447	113.825188	-18.478098	12.524845	112.055168	38.158203	-1.951396	109.228256	35.980354	32.750515	111.271523	37.0692785	15.3995595	110.2498895	-74.0254745	9.6501305	113.8604465
-30.457386	35.457184	113.046455	-18.537573	12.435677	111.218048	37.776653	-2.031878	107.74852	35.343887	32.613316	109.441353	36.56027	15.290719	108.5949365	-73.635416	9.580635	113.8411595
-30.607668	36.178909	112.070915	-18.587626	12.337242	110.168587	37.365921	-2.049056	106.048798	34.791992	32.573326	107.306076	36.0789565	15.262135	106.677437	-73.2542085	9.412349	113.659737
-30.733255	36.8489	110.60321	-18.707891	12.407741	108.809151	36.916672	-1.986074	104.344162	34.111534	32.590477	105.13903	35.514103	15.3022015	104.741596	-72.929885	9.5132805	112.876706
-30.569553	37.440361	109.13279	-18.889757	12.477005	107.396065	36.494873	-1.93455	102.492905	33.517906	32.58395	103.125145	35.0063895	15.3247	102.809025	-72.7859035	9.62931	111.983105
-30.27199	38.067265	108.023788	-19.111595	12.563489	106.088814	35.88377	-1.953359	100.916969	33.038063	32.519115	101.355156	34.4609165	15.282878	101.1360625	-72.6841065	9.8441	111.0415655
-29.346848	38.982201	106.686699	-19.373686	12.633143	104.541969	35.206379	-1.953619	99.358902	32.54739	32.286774	99.792465	33.8768845	15.1665775	99.5756835	-72.6242565	10.0997085	109.5082545
-28.63932	39.536472	105.928841	-19.547962	12.759735	103.741165	34.887867	-2.066736	98.740967	32.436199	32.290588	99.323616	33.662033	15.111926	99.0322915	-72.757957	10.407544	108.4500385
-27.877274	40.025314	105.262085	-19.677919	12.919474	103.075386	34.631252	-2.167068	98.30735	32.331459	32.264961	98.878052	33.4813555	15.0489465	98.592701	-72.8371935	10.7900015	107.558071
-27.033216	40.328655	104.634491	-19.743776	13.108494	102.493195	34.4557	-2.2686	97.932114	32.175354	32.278725	98.405678	33.315527	15.0050625	98.168896	-72.803079	11.2119255	106.817494
-26.001225	40.638584	103.7649	-19.829952	13.366354	101.854385	34.240601	-2.264088	97.760368	32.0639	32.273624	97.943733	33.1522505	15.004768	97.8520505	-72.8121545	11.72794	105.8567195
-24.9417	40.923317	102.89724	-19.980547	13.571012	101.309441	34.073044	-2.247489	97.648392	31.91832	32.268776	97.632088	32.995682	15.0106435	97.64024	-72.956776	12.1313805	104.978642
-23.872093	41.131977	102.152489	-20.216595	13.7914	100.854172	33.836922	-2.289388	97.649384	31.713795	32.257381	97.481628	32.7753585	14.9839965	97.565506	-73.2085485	12.5988035	104.142838
-22.116396	41.255795	101.34993	-20.645451	13.969816	100.302795	33.323662	-2.463343	97.799835	31.442013	32.154572	97.681412	32.3828375	14.8456145	97.7406235	-73.6737395	13.0940175	102.8649665
-20.811514	41.278568	101.086189	-21.015728	14.007314	100.025047	32.934437	-2.679168	98.046562	31.361193	31.963345	98.153793	32.147815	14.6420885	98.1001775	-74.179271	13.3725395	101.9499165
-19.515217	41.160671	101.072899	-21.356531	13.988285	99.784836	32.556763	-2.912158	98.459068	31.34071	31.73712	98.922104	31.9487365	14.412481	98.690586	-74.6617985	13.564089	100.879086
-18.173176	40.960293	101.146126	-21.726593	13.906048	99.715385	32.213638	-3.166613	99.10553	31.39439	31.531244	99.964508	31.804014	14.1823155	99.535019	-75.2572	13.6297805	99.895751
-16.771225	40.671425	101.492943	-22.05813	13.839025	99.792061	31.959612	-3.398145	99.894623	31.540901	31.299803	101.346794	31.7502565	13.950829	100.6207085	-75.8665165	13.727221	98.9634135
-15.436326	40.302864	102.098907	-22.336514	13.740759	99.993103	31.770823	-3.649695	100.836304	31.806417	31.161789	102.87397	31.78862	13.756047	101.855137	-76.461648	13.725471	98.131069
-13.997722	39.791317	102.791367	-22.591171	13.673075	100.465027	31.713188	-3.888654	101.805542	32.080589	31.01388	104.39563	31.8968885	13.562613	103.100586	-77.0792305	13.783537	97.829468
-11.904498	39.011307	103.92823	-22.79517	13.653956	101.051819	31.772804	-4.238855	103.248505	32.403172	30.794746	106.393524	32.087988	13.2779455	104.8210145	-77.678328	14.0299665	97.2826235
-10.458279	38.427307	104.47229	-22.842337	13.734982	101.431297	31.889864	-4.43774	104.060455	32.584236	30.663467	107.382668	32.23705	13.1128635	105.7215615	-77.921724	14.3571005	97.1410325
-9.02514	37.740097	104.954323	-22.84798	13.844376	101.701645	32.008205	-4.564777	104.785217	32.753952	30.5653	108.178665	32.3810785	13.0002615	106.481941	-78.0770385	14.6884905	96.921349
-7.657402	37.024517	105.301369	-22.795425	14.005451	101.939896	32.190086	-4.646886	105.408371	32.968468	30.561298	108.884216	32.579277	12.957206	107.1462935	-78.170127	15.053696	96.7334985
-6.274198	36.287704	105.516556	-22.688026	14.176425	102.10936	32.44315	-4.651547	106.040871	33.234352	30.642982	109.527161	32.838751	12.9957175	107.784016	-78.214803	15.3571325	96.434704
-4.938937	35.460533	105.638206	-22.513071	14.366466	102.231598	32.755581	-4.614324	106.640289	33.511578	30.797382	110.005081	33.1335795	13.091529	108.322685	-78.1597215	15.641403	96.140511
-3.653628	34.619907	105.606483	-22.354893	14.577929	102.357849	33.051907	-4.603027	107.16082	33.79232	30.943745	110.311935	33.4221135	13.170359	108.7363775	-78.1318995	15.985499	95.9793205
-1.697044	33.191299	105.441452	-22.001371	14.807606	102.45314	33.511166	-4.567029	107.90126	34.22427	31.076675	110.498215	33.867718	13.254823	109.1997375	-77.87046	16.360389	95.7065425
-0.490278	32.168556	105.332329	-21.731991	14.926592	102.48394	33.800755	-4.58413	108.34024	34.524521	31.127783	110.536087	34.162638	13.2718265	109.4381635	-77.62662	16.5813575	95.5297165
0.658737	31.163364	105.236412	-21.480883	15.001734	102.509514	34.071442	-4.644073	108.71209	34.801842	31.115288	110.532906	34.436642	13.2356075	109.622498	-77.398408	16.7678605	95.39653
1.801183	30.04809	105.107414	-21.254295	15.028374	102.476517	34.310459	-4.715586	109.058365	35.088345	31.095732	110.517456	34.699402	13.190073	109.7879105	-77.207992	16.866675	95.1651235
2.784974	28.928205	105.064377	-21.064127	15.048286	102.403221	34.560959	-4.750508	109.334496	35.333794	31.083691	110.535446	34.9473765	13.1665915	109.934971	-77.0756305	16.9299805	94.871471
3.711684	27.820301	105.02269	-20.865337	15.020464	102.3069	34.794956	-4.796141	109.571793	35.551571	31.084785	110.566795	35.1732635	13.144322	110.069294	-76.9039375	16.896606	94.544506
4.594174	26.679949	104.95993	-20.673672	14.98097	102.216782	34.98513	-4.820698	109.74791	35.740246	31.084097	110.580101	35.362688	13.1316995	110.1640055	-76.710032	16.8302405	94.2695585
5.732455	24.955252	104.954254	-20.393887	14.907312	102.156654	35.264366	-4.837326	109.9226	35.972801	31.048458	110.644028	35.6185835	13.105566	110.283314	-76.4063575	16.709058	94.029994
6.415143	23.803867	104.999229	-20.229334	14.848122	102.128242	35.431908	-4.867924	110.080246	36.127464	31.025839	110.674286	35.779686	13.0789575	110.377266	-76.238354	16.6172865	93.879218
7.045506	22.702295	105.027771	-20.073757	14.793121	102.141609	35.588715	-4.894094	110.307564	36.233433	31.007236	110.72261	35.911074	13.056571	110.515087	-76.058588	16.529671	93.768131
7.57918	21.532143	105.122719	-19.97884	14.753122	102.160286	35.732224	-4.955287	110.477272	36.336422	30.97965	110.811188	36.034323	13.0121815	110.64423	-75.992003	16.4940625	93.676342
8.010683	20.412006	105.167137	-19.884804	14.694617	102.166641	35.821308	-5.002023	110.691071	36.427982	30.928049	110.88073	36.124645	12.963013	110.7859005	-75.894253	16.426221	93.5473815
8.388655	19.254848	105.258751	-19.825787	14.666501	102.17234	35.904259	-5.070333	110.828331	36.505325	30.892668	111.014641	36.204792	12.9111675	110.921486	-75.856366	16.4218345	93.423194
8.680744	18.182272	105.347183	-19.776735	14.627218	102.164963	35.932888	-5.126134	110.988686	36.592865	30.839005	111.1577	36.2628765	12.8564355	111.073193	-75.8163465	16.3980005	93.256733
8.917789	16.50511	105.511902	-19.719141	14.580647	102.225471	35.954079	-5.241299	111.150108	36.687897	30.758072	111.443779	36.320988	12.7583865	111.2969435	-75.75927	16.4029075	93.1539985
9.017806	15.44159	105.632317	-19.693691	14.549969	102.301422	35.992844	-5.276681	111.208092	36.741428	30.720335	111.644814	36.367136	12.721827	111.426453	-75.754518	16.378111	93.176391
9.041965	14.360995	105.67646	-19.652065	14.55158	102.377007	36.03624	-5.3259	111.213791	36.80505	30.719757	111.824509	36.420645	12.6969285	111.51915	-75.724775	16.4062315	93.234864
8.999166	13.293955	105.684601	-19.599194	14.565672	102.404953	36.068672	-5.300233	111.204597	36.881168	30.721914	111.930862	36.47492	12.7108405	111.5677295	-75.673308	16.4205035	93.2421765
8.835154	12.232901	105.643333	-19.536505	14.584086	102.420914	36.125061	-5.278864	111.152283	36.914097	30.745584	111.984024	36.519579	12.73336	111.5681535	-75.592589	16.434812	93.2736745
8.670563	11.193447	105.545555	-19.503572	14.634021	102.419685	36.181877	-5.249506	111.100807	36.951374	30.774345	111.99987	36.5666255	12.7624195	111.5503385	-75.5737695	16.5056225	93.2890315
8.403872	10.065439	105.409584	-19.415361	14.674475	102.407562	36.283421	-5.252989	111.094009	37.016392	30.792093	111.979309	36.6499065	12.769552	111.536659	-75.4806285	16.579398	93.278465
7.84826	8.417575	105.27356	-19.332304	14.716484	102.398552	36.375858	-5.267177	111.078598	37.100708	30.802492	111.888329	36.738283	12.7676575	111.4834635	-75.402891	16.6653105	93.3136405
7.428763	7.314067	105.147125	-19.277683	14.722349	102.409996	36.431725	-5.280618	111.089912	37.133835	30.785761	111.775299	36.78278	12.7525715	111.4326055	-75.338146	16.6921265	93.3873865
6.890195	6.094884	105.016563	-19.218958	14.708838	102.4384	36.491226	-5.316265	111.078819	37.177242	30.741173	111.659576	36.834234	12.712454	111.3691975	-75.27215	16.705222	93.5076025
6.277021	4.965221	104.960701	-19.140802	14.654176	102.468323	36.539104	-5.373153	111.108673	37.223042	30.680996	111.528755	36.881073	12.6539215	111.318714	-75.162677	16.6544305	93.617932
5.59745	3.779698	104.8498	-19.099468	14.612694	102.499352	36.589664	-5.437796	111.133957	37.249222	30.616388	111.406967	36.919443	12.589296	111.270462	-75.118379	16.636092	93.728242
4.820464	2.549911	104.776489	-19.037563	14.532094	102.527298	36.655956	-5.520948	111.184021	37.301048	30.530989	111.249016	36.978502	12.5050205	111.2165185	-75.053628	16.5591675	93.8380775
3.982327	1.403048	104.722046	-19.001068	14.455165	102.540764	36.70895	-5.593416	111.194695	37.315536	30.437857	111.073647	37.012243	12.4222205	111.134171	-75.014379	16.4881095	93.947357
2.602422	-0.379952	104.609428	-18.912495	14.318998	102.552017	36.786865	-5.666357	111.228134	37.338436	30.31917	110.730072	37.0626505	12.3264065	110.979103	-74.8876405	16.3115895	94.124931
1.604989	-1.593919	104.503357	-18.841803	14.240974	102.537659	36.850754	-5.73199	111.240005	37.362652	30.213951	110.451828	37.106703	12.2409805	110.8459165	-74.790309	16.2409675	94.2294015
0.524805	-2.750847	104.470886	-18.798145	14.145981	102.497543	36.914742	-5.767074	111.239838	37.363834	30.137556	110.156342	37.139288	12.185241	110.69809	-74.735578	16.106721	94.296996
-0.555684	-3.911923	104.385864	-18.748489	14.041371	102.468613	36.974651	-5.82216	111.180222	37.342186	30.042025	109.869972	37.1584185	12.1099325	110.525097	-74.6553965	15.9728095	94.412129
-1.724423	-5.061113	104.278336	-18.702501	13.927979	102.441681	37.003124	-5.865202	111.105408	37.324429	29.968878	109.593948	37.1637765	12.051838	110.349678	-74.5687785	15.80412	94.533684
-2.952101	-6.180375	104.190239	-18.668392	13.81136	102.456619	37.044415	-5.937472	111.024055	37.324375	29.87516	109.309509	37.184395	11.968844	110.166782	-74.521179	15.653876	94.746456
-4.200702	-7.300703	104.07547	-18.618919	13.679387	102.479874	37.102028	-5.978386	110.876701	37.311111	29.813034	109.031357	37.2065695	11.917324	109.954029	-74.4444075	15.44145	95.005719
-6.278165	-8.826	103.92952	-18.530924	13.534027	102.488754	37.147923	-6.041143	110.618843	37.248558	29.708122	108.561325	37.1982405	11.8334895	109.590084	-74.2600885	15.2345645	95.387424
-7.672239	-9.829489	103.813316	-18.463852	13.428407	102.501274	37.197605	-6.062192	110.383774	37.194641	29.651161	108.197639	37.196123	11.7944845	109.2907065	-74.123827	15.0623295	95.7118415
-9.125278	-10.766412	103.75116	-18.359356	13.310519	102.556671	37.270187	-6.094282	110.107506	37.144154	29.592817	107.697319	37.2071705	11.7492675	108.9024125	-73.9258825	14.8717705	96.2109295
-10.607999	-11.659962	103.796402	-18.233402	13.22123	102.622643	37.381042	-6.095609	109.749779	37.101105	29.501644	107.007393	37.2410735	11.7030175	108.378586	-73.7078775	14.7394425	96.8667
-12.082719	-12.465288	103.80648	-18.045019	13.119182	102.697075	37.533073	-6.074965	109.225014	37.02084	29.398727	106.095551	37.2769565	11.661881	107.6602825	-73.3669945	14.576483	97.7338675
-13.578277	-13.33168	103.926811	-17.79987	13.005848	102.760925	37.71344	-6.072495	108.614265	36.897747	29.25841	104.920898	37.3055935	11.5929575	106.7675815	-72.9053335	14.4187385	98.7542685
-15.039598	-14.11869	104.101303	-17.535011	12.859713	102.818428	37.948856	-6.049551	107.851753	36.771667	29.099041	103.615555	37.3602615	11.524745	105.733654	-72.4302835	14.194681	99.903202
-17.155663	-15.198652	104.602066	-17.181795	12.680376	102.815834	38.268703	-5.966352	106.725655	36.86039	28.699839	101.522789	37.5645465	11.3667435	104.124222	-71.9281365	13.9940085	101.507446
-18.6096	-15.785304	105.056801	-16.971144	12.5441	102.845528	38.41346	-5.938726	106.028351	36.439919	28.77914	100.462959	37.4266895	11.420207	103.245655	-71.3689775	13.667993	102.445401
-19.925013	-16.415512	105.483315	-16.77664	12.337131	102.943466	38.525223	-5.976267	105.569115	36.337643	28.6875	99.450424	37.431433	11.3556165	102.5097695	-70.984713	13.3186455	103.3771625
-21.196075	-16.96187	106.07029	-16.599295	12.119091	103.113495	38.678093	-6.056646	105.19252	36.263481	28.5205	98.664917	37.470787	11.231927	101.9287185	-70.669377	13.006255	104.2982715
-22.470961	-17.371481	106.83284	-16.468359	11.882174	103.365234	38.817875	-6.152512	105.031441	36.198891	28.353456	98.068329	37.508383	11.100472	101.549885	-70.445101	12.663876	105.180583
-23.687733	-17.692345	107.619881	-16.336538	11.62616	103.660896	38.993855	-6.307532	104.971802	36.140747	28.140268	97.66021	37.567301	10.916368	101.316006	-70.240377	12.335952	106.005786
-24.720425	-18.007498	108.391121	-16.239285	11.34389	104.006401	39.141823	-6.488136	104.976334	36.053761	27.860352	97.35218	37.597792	10.686108	101.164257	-70.076362	12.001672	106.848545
-26.305258	-18.183899	109.601128	-16.053295	10.87936	104.553696	39.318523	-6.856839	105.014	35.954418	27.358536	96.95433	37.6364705	10.2508485	100.984165	-69.7430605	11.5078715	108.123227
